# Supplementary material for: Maternal SMCHD1 regulates Hox gene expression and patterning in the mouse embryo
Source: Nat Commun. 2022 Jul 25;13:4295. doi: 10.1038/s41467-022-32057-x (PMC9314430; doi:10.1038/s41467-022-32057-x)
Supplement: Supplementary file 4 — Supplementary Data 2 [file 41467_2022_32057_MOESM4_ESM.xlsx]

## Sheet: Tailbud RNAseq read counts
Sample name	Uniquely mapped reads
RNAseq tailbud 6 somite wt rep1 female	19286769
RNAseq tailbud 6 somite wt rep2 female	11089950
RNAseq tailbud 6 somite wt rep3 female	17162874
RNAseq tailbud 6 somite wt rep4 female	11954963
RNAseq tailbud 6 somite mat del rep1 female	10013549
RNAseq tailbud 6 somite mat del rep2 female	20876086
RNAseq tailbud 6 somite mat del rep3 female	1330015
RNAseq tailbud 6 somite mat del rep4 female	30530563
RNAseq tailbud 7 somite wt rep1 male	8196525
RNAseq tailbud 7 somite wt rep2 male	4530295
RNAseq tailbud 7 somite wt rep3 male	17058282
RNAseq tailbud 7 somite wt rep4 female	22326175
RNAseq tailbud 7 somite mat del rep1 male	13820745
RNAseq tailbud 7 somite mat del rep2 male	16189715
RNAseq tailbud 7 somite mat del rep3 female	21312081
RNAseq tailbud 8 somite wt rep1 male	19884507
RNAseq tailbud 8 somite wt rep2 male	16615923
RNAseq tailbud 8 somite wt rep3 female	14003128
RNAseq tailbud 8 somite mat del rep1 female	28004747
RNAseq tailbud 8 somite mat del rep2 female	17574222
RNAseq tailbud 9 somite wt rep1 male	116207680
RNAseq tailbud 9 somite wt rep2 female	15326465
RNAseq tailbud 9 somite wt rep3 female	26943193
RNAseq tailbud 9 somite mat del rep1 female	21059719
RNAseq tailbud 9 somite mat del rep2 female	16738778
RNAseq tailbud 10 somite wt rep1 male	12497056
RNAseq tailbud 10 somite wt rep2 female	18561403
RNAseq tailbud 10 somite wt rep3 female	23451385
RNAseq tailbud 10 somite wt rep4 female	21197949
RNAseq tailbud 10 somite mat del rep1 male	43674940
RNAseq tailbud 10 somite mat del rep2 male	21893599
RNAseq tailbud 10 somite mat del rep3 female	15200527
RNAseq tailbud 11 somite wt rep1 male	24485331
RNAseq tailbud 11 somite wt rep2 female	24408179
RNAseq tailbud 11 somite wt rep3 female	12904840
RNAseq tailbud 11 somite mat del rep1 male	20620857
RNAseq tailbud 11 somite mat del rep2 female	23628998

## Sheet: Tailbud raw counts all genes
Probe	Chromosome	Start	End	Probe Strand	Feature	ID	Description	Feature Strand	Type	RNAseq tailbud 6 somite wt rep1 female raw read counts	RNAseq tailbud 6 somite wt rep2 female raw read counts	RNAseq tailbud 6 somite wt rep3 female raw read counts	RNAseq tailbud 6 somite wt rep4 female raw read counts	RNAseq tailbud 6 somite mat del rep1 female raw read counts	RNAseq tailbud 6 somite mat del rep2 female raw read counts	RNAseq tailbud 6 somite mat del rep3 female raw read counts	RNAseq tailbud 6 somite mat del rep4 female raw read counts	RNAseq tailbud 7 somite wt rep1 male raw read counts	RNAseq tailbud 7 somite wt rep2 male raw read counts	RNAseq tailbud 7 somite wt rep3 male raw read counts	RNAseq tailbud 7 somite wt rep4 female raw read counts	RNAseq tailbud 7 somite mat del rep1 male raw read counts	RNAseq tailbud 7 somite mat del rep2 male raw read counts	RNAseq tailbud 7 somite mat del rep3 female raw read counts	RNAseq tailbud 8 somite wt rep1 male raw read counts	RNAseq tailbud 8 somite wt rep2 male raw read counts	RNAseq tailbud 8 somite wt rep3 female raw read counts	RNAseq tailbud 8 somite mat del rep1 female raw read counts	RNAseq tailbud 8 somite mat del rep2 female raw read counts	RNAseq tailbud 9 somite wt rep1 male raw read counts	RNAseq tailbud 9 somite wt rep2 female raw read counts	RNAseq tailbud 9 somite wt rep3 female raw read counts	RNAseq tailbud 9 somite mat del rep1 female raw read counts	RNAseq tailbud 9 somite mat del rep2 female raw read counts	RNAseq tailbud 10 somite wt rep1 male raw read counts	RNAseq tailbud 10 somite wt rep2 female raw read counts	RNAseq tailbud 10 somite wt rep3 female raw read counts	RNAseq tailbud 10 somite wt rep4 female raw read counts	RNAseq tailbud 10 somite mat del rep1 male raw read counts	RNAseq tailbud 10 somite mat del rep2 male raw read counts	RNAseq tailbud 10 somite mat del rep3 female raw read counts	RNAseq tailbud 11 somite wt rep1 male raw read counts	RNAseq tailbud 11 somite wt rep2 female raw read counts	RNAseq tailbud 11 somite wt rep3 female raw read counts	RNAseq tailbud 11 somite mat del rep1 male raw read counts	RNAseq tailbud 11 somite mat del rep2 female raw read counts
4933401J01Rik	1	3073253	3074322	+	4933401J01Rik	ENSMUSG00000102693	RIKEN cDNA 4933401J01 gene [Source:MGI Symbol;Acc:MGI:1918292]	+	gene	0	0	0	0	0	0	0	0	0	0	0	0	0	0	0	0	0	0	0	0	0	0	0	0	0	0	0	0	0	0	0	0	0	0	0	0	0
Xkr4	1	3205901	3671498	-	Xkr4	ENSMUSG00000051951	X-linked Kx blood group related 4 [Source:MGI Symbol;Acc:MGI:3528744]	-	gene	4	2	2	7	0	0	0	14	0	1	2	4	2	3	13	4	1	1	0	8	21	1	5	0	3	0	5	1	8	5	9	0	20	30	3	1	4
Gm37180	1	3365731	3368549	-	Gm37180	ENSMUSG00000103377	predicted gene, 37180 [Source:MGI Symbol;Acc:MGI:5610408]	-	gene	0	0	0	0	0	0	0	0	0	0	0	0	0	0	0	0	0	0	0	0	0	0	0	0	0	0	0	0	0	0	0	0	0	0	0	0	0
Gm37363	1	3375556	3377788	-	Gm37363	ENSMUSG00000104017	predicted gene, 37363 [Source:MGI Symbol;Acc:MGI:5610591]	-	gene	0	0	0	0	0	0	0	0	0	0	0	0	0	0	0	0	0	0	0	0	0	0	0	0	0	0	0	0	0	0	0	0	0	0	0	0	0
Gm37686	1	3464977	3467285	-	Gm37686	ENSMUSG00000103025	predicted gene, 37686 [Source:MGI Symbol;Acc:MGI:5610914]	-	gene	0	0	0	0	0	0	0	0	0	0	0	0	0	0	0	0	0	0	0	0	0	0	0	0	0	0	0	0	0	0	0	0	0	0	0	0	0
Gm1992	1	3466587	3513553	+	Gm1992	ENSMUSG00000089699	predicted gene 1992 [Source:MGI Symbol;Acc:MGI:3780162]	+	gene	0	0	0	0	0	0	0	0	0	0	0	0	0	0	0	0	0	0	0	0	0	0	0	0	0	0	0	0	0	0	0	0	0	0	0	0	0
Gm37329	1	3512451	3514507	-	Gm37329	ENSMUSG00000103201	predicted gene, 37329 [Source:MGI Symbol;Acc:MGI:5610557]	-	gene	0	0	0	0	0	0	0	0	0	0	0	0	0	0	0	0	0	0	0	0	0	0	0	0	0	0	0	0	0	0	0	0	0	0	0	0	0
Gm38148	1	3592892	3595903	-	Gm38148	ENSMUSG00000103161	predicted gene, 38148 [Source:MGI Symbol;Acc:MGI:5611376]	-	gene	0	0	0	0	0	0	0	0	0	0	0	0	0	0	0	0	0	0	0	0	0	0	0	0	0	0	0	0	0	0	0	0	0	0	0	0	0
Gm19938	1	3647309	3658904	-	Gm19938	ENSMUSG00000102331	predicted gene, 19938 [Source:MGI Symbol;Acc:MGI:5012123]	-	gene	0	0	0	0	0	0	0	2	1	0	0	0	0	0	0	0	0	0	0	0	0	0	0	0	0	0	0	0	0	0	0	0	0	0	0	0	0
Gm10568	1	3680155	3681788	+	Gm10568	ENSMUSG00000102348	predicted gene 10568 [Source:MGI Symbol;Acc:MGI:3642703]	+	gene	0	0	0	0	0	0	0	0	0	0	0	0	0	0	0	0	0	0	0	0	0	0	0	0	0	0	0	0	0	0	0	0	0	0	0	0	0
Gm38385	1	3752010	3754360	+	Gm38385	ENSMUSG00000102592	predicted gene, 38385 [Source:MGI Symbol;Acc:MGI:5611613]	+	gene	0	0	0	0	0	0	0	0	0	0	0	0	0	0	0	0	0	0	0	0	0	0	0	0	0	0	0	0	0	0	0	0	0	0	0	0	0
Gm37381	1	3905739	3986215	-	Gm37381	ENSMUSG00000102343	predicted gene, 37381 [Source:MGI Symbol;Acc:MGI:5610609]	-	gene	11	3	5	8	0	0	0	11	6	0	2	10	16	0	10	18	1	5	12	7	18	4	5	3	4	3	1	5	1	5	5	5	0	0	0	5	4
Rp1	1	3999557	4409241	-	Rp1	ENSMUSG00000025900	retinitis pigmentosa 1 (human) [Source:MGI Symbol;Acc:MGI:1341105]	-	gene	0	0	3	4	0	0	0	4	0	0	1	3	0	0	0	0	2	3	0	6	14	2	0	2	3	0	0	0	1	1	1	0	0	2	0	0	0
Gm37483	1	4363346	4364829	-	Gm37483	ENSMUSG00000104123	predicted gene, 37483 [Source:MGI Symbol;Acc:MGI:5610711]	-	gene	0	0	0	0	0	0	0	0	0	0	0	0	0	0	0	0	0	0	0	0	0	0	0	0	0	0	0	0	0	0	0	0	0	0	0	0	0
Sox17	1	4490931	4497354	-	Sox17	ENSMUSG00000025902	SRY (sex determining region Y)-box 17 [Source:MGI Symbol;Acc:MGI:107543]	-	gene	208	74	144	93	94	147	9	274	87	25	156	210	126	135	169	174	93	111	230	89	1179	92	178	174	168	72	116	182	119	297	182	98	151	91	82	166	144
Gm37587	1	4496551	4499558	+	Gm37587	ENSMUSG00000104238	predicted gene, 37587 [Source:MGI Symbol;Acc:MGI:5610815]	+	gene	0	2	4	7	1	0	0	4	0	0	2	2	0	0	2	2	2	1	1	0	4	0	5	1	0	1	4	2	0	6	0	0	0	0	2	0	1
Gm37323	1	4583129	4586252	-	Gm37323	ENSMUSG00000104328	predicted gene, 37323 [Source:MGI Symbol;Acc:MGI:5610551]	-	gene	0	0	0	0	0	0	0	0	0	0	0	0	0	0	0	0	4	0	0	1	0	0	0	0	1	0	0	1	0	0	1	0	5	4	1	1	2
Mrpl15	1	4773206	4785739	-	Mrpl15	ENSMUSG00000033845	mitochondrial ribosomal protein L15 [Source:MGI Symbol;Acc:MGI:1351639]	-	gene	1393	656	1168	649	637	1406	96	2022	566	364	1183	1522	927	1068	1445	1394	1160	1039	2013	1123	7674	929	1676	1422	961	912	1240	1519	1385	2920	1437	972	1421	1726	758	1378	1595
Gm37144	1	4778063	4779212	-	Gm37144	ENSMUSG00000102275	predicted gene, 37144 [Source:MGI Symbol;Acc:MGI:5610372]	-	gene	10	8	0	8	0	0	0	4	2	0	8	5	2	0	7	2	7	4	6	3	4	10	7	1	6	9	1	4	5	4	6	2	7	8	7	5	4
Lypla1	1	4807788	4848410	+	Lypla1	ENSMUSG00000025903	lysophospholipase 1 [Source:MGI Symbol;Acc:MGI:1344588]	+	gene	1495	1381	2169	1408	816	1558	118	2318	865	377	1902	2455	941	1581	2647	1577	2202	1893	2482	1764	9552	1941	2779	2771	1889	1922	1534	2619	2813	4103	3158	1753	2931	2099	1726	1804	2108
Gm37988	1	4807892	4886770	+	Gm37988	ENSMUSG00000104217	predicted gene, 37988 [Source:MGI Symbol;Acc:MGI:5611216]	+	gene	733	350	655	408	352	728	59	1148	297	186	672	1019	511	606	792	753	622	529	1085	707	4504	502	906	891	514	537	630	810	678	1578	947	476	867	1027	499	720	849
Tcea1	1	4857814	4897909	+	Tcea1	ENSMUSG00000033813	transcription elongation factor A (SII) 1 [Source:MGI Symbol;Acc:MGI:1196624]	+	gene	1427	900	1464	823	723	1606	110	2346	645	441	1408	2018	1097	1305	1824	1496	1563	1353	2320	1537	9454	1361	2050	1838	1365	1122	1430	2135	2026	3888	1963	1116	2251	2347	1179	1827	2072
Gm37277	1	4905751	4906861	-	Gm37277	ENSMUSG00000103280	predicted gene, 37277 [Source:MGI Symbol;Acc:MGI:5610505]	-	gene	0	3	0	0	0	0	0	0	2	0	0	0	0	0	1	7	1	0	0	0	2	0	0	0	1	1	0	0	3	0	1	0	0	3	0	0	2
Rgs20	1	4909576	5070285	-	Rgs20	ENSMUSG00000002459	regulator of G-protein signaling 20 [Source:MGI Symbol;Acc:MGI:1929866]	-	gene	20	0	9	5	15	18	1	25	2	4	15	6	9	17	24	10	9	9	22	14	73	14	20	12	18	3	10	27	21	18	7	10	4	26	9	4	14
Gm37079	1	4938576	4940710	-	Gm37079	ENSMUSG00000102653	predicted gene, 37079 [Source:MGI Symbol;Acc:MGI:5610307]	-	gene	0	0	0	0	0	0	0	0	0	0	0	0	0	0	0	0	0	0	0	0	0	0	0	0	0	0	0	0	0	0	0	0	0	0	0	0	0
Gm16041	1	4970857	4976820	+	Gm16041	ENSMUSG00000085623	predicted gene 16041 [Source:MGI Symbol;Acc:MGI:3801909]	+	gene	0	0	0	0	0	0	0	0	0	0	0	0	0	0	0	0	0	0	0	0	5	0	1	0	0	0	0	0	0	0	0	0	0	0	0	0	0
Atp6v1h	1	5070018	5162529	+	Atp6v1h	ENSMUSG00000033793	ATPase, H+ transporting, lysosomal V1 subunit H [Source:MGI Symbol;Acc:MGI:1914864]	+	gene	1192	522	891	776	521	1123	62	1589	477	238	894	1470	734	799	1029	1275	787	836	1524	969	5410	741	1294	1198	883	906	868	1171	1104	2015	1359	697	1175	1212	637	879	1046
Gm37567	1	5307739	5310017	+	Gm37567	ENSMUSG00000104046	predicted gene, 37567 [Source:MGI Symbol;Acc:MGI:5610795]	+	gene	0	0	1	0	0	0	0	0	0	0	0	0	0	0	0	0	0	0	1	0	0	2	0	0	1	0	0	0	0	0	0	0	0	0	0	0	0
Gm38264	1	5403547	5405578	+	Gm38264	ENSMUSG00000102907	predicted gene, 38264 [Source:MGI Symbol;Acc:MGI:5611492]	+	gene	0	0	0	0	0	0	0	0	0	0	0	0	0	0	0	0	0	0	0	0	0	0	0	0	0	0	0	0	0	0	0	0	0	0	0	0	0
Oprk1	1	5588466	5606131	+	Oprk1	ENSMUSG00000025905	opioid receptor, kappa 1 [Source:MGI Symbol;Acc:MGI:97439]	+	gene	1	10	12	3	10	27	3	30	3	7	27	8	9	17	20	16	37	12	31	14	99	33	28	16	33	8	20	27	28	55	22	23	26	21	16	28	33
Gm37429	1	5842874	5844672	-	Gm37429	ENSMUSG00000103519	predicted gene, 37429 [Source:MGI Symbol;Acc:MGI:5610657]	-	gene	0	0	0	0	0	0	0	0	0	0	0	0	0	0	0	0	0	0	0	0	0	0	0	0	0	0	0	0	0	0	0	0	0	0	0	0	0
Npbwr1	1	5913707	5917398	-	Npbwr1	ENSMUSG00000033774	neuropeptides B/W receptor 1 [Source:MGI Symbol;Acc:MGI:891989]	-	gene	16	23	21	8	6	5	0	38	6	4	21	24	7	19	38	18	20	20	30	12	133	21	49	28	24	14	32	33	34	71	33	26	34	9	12	21	29
Rb1cc1	1	6206197	6276648	+	Rb1cc1	ENSMUSG00000025907	RB1-inducible coiled-coil 1 [Source:MGI Symbol;Acc:MGI:1341850]	+	gene	863	654	956	581	330	840	86	1478	416	230	968	1206	602	876	1064	967	1134	793	1408	1027	5077	931	1568	1136	981	537	976	1274	1216	2277	1276	828	1547	1417	861	1023	1395
4732440D04Rik	1	6209866	6215293	-	4732440D04Rik	ENSMUSG00000090031	RIKEN cDNA 4732440D04 gene [Source:MGI Symbol;Acc:MGI:3604103]	-	gene	8	41	31	6	24	29	0	49	12	4	26	43	16	21	31	25	17	24	19	18	245	34	32	56	22	34	31	29	24	56	45	18	19	16	11	36	44
Alkal1	1	6359218	6394731	+	Alkal1	ENSMUSG00000087247	ALK and LTK ligand 1 [Source:MGI Symbol;Acc:MGI:3645495]	+	gene	7	0	0	2	0	0	0	0	0	0	0	1	0	0	0	0	0	0	0	0	5	2	0	0	6	0	0	1	0	0	1	6	0	0	0	1	0
St18	1	6487231	6860940	+	St18	ENSMUSG00000033740	suppression of tumorigenicity 18 [Source:MGI Symbol;Acc:MGI:2446700]	+	gene	0	0	0	0	0	0	0	0	0	0	0	0	0	0	1	0	0	0	0	0	5	0	2	0	0	0	0	0	0	0	0	0	0	0	0	0	0
Gm42492	1	6861237	6864151	-	Gm42492	ENSMUSG00000103329	predicted gene 42492 [Source:MGI Symbol;Acc:MGI:5662629]	-	gene	0	0	0	0	0	0	0	0	0	0	0	0	0	0	0	0	0	0	0	0	0	0	0	0	0	0	0	0	0	0	0	0	0	0	0	0	0
Pcmtd1	1	7088920	7173628	+	Pcmtd1	ENSMUSG00000051285	protein-L-isoaspartate (D-aspartate) O- methyltransferase domain containing 1 [Source:MGI Symbol;Acc:MGI:2441773]	+	gene	282	159	313	239	42	264	31	461	153	86	343	340	217	314	416	309	333	258	426	338	1646	283	453	300	367	138	303	417	417	609	463	330	579	464	288	363	465
Gm38372	1	7148110	7152137	+	Gm38372	ENSMUSG00000103509	predicted gene, 38372 [Source:MGI Symbol;Acc:MGI:5611600]	+	gene	20	15	14	4	0	31	5	20	10	1	8	22	10	15	19	18	26	16	5	11	72	20	21	9	24	12	19	10	12	28	28	17	33	19	16	63	33
Gm26901	1	7349406	7397869	-	Gm26901	ENSMUSG00000097797	predicted gene, 26901 [Source:MGI Symbol;Acc:MGI:5477395]	-	gene	1	3	0	1	1	8	0	5	2	0	6	6	1	3	11	1	5	1	6	2	17	6	4	8	5	5	6	8	1	16	0	3	4	7	5	0	1
Gm30414	1	7497968	7518149	+	Gm30414	ENSMUSG00000103067	predicted gene, 30414 [Source:MGI Symbol;Acc:MGI:5589573]	+	gene	0	0	0	0	0	0	0	1	0	0	0	0	0	1	2	1	0	2	0	0	1	0	0	4	0	1	0	0	0	0	6	0	0	0	0	0	0
Sntg1	1	8361475	9299878	-	Sntg1	ENSMUSG00000025909	syntrophin, gamma 1 [Source:MGI Symbol;Acc:MGI:1918346]	-	gene	0	0	0	0	0	0	0	1	0	0	0	0	0	0	0	2	0	0	1	0	4	0	0	0	0	0	1	0	2	0	0	0	0	0	0	0	0
Gm38024	1	8450960	8453491	-	Gm38024	ENSMUSG00000102647	predicted gene, 38024 [Source:MGI Symbol;Acc:MGI:5611252]	-	gene	0	0	0	0	0	0	0	0	0	0	0	0	0	0	0	0	0	0	0	0	0	0	0	0	0	0	0	0	0	0	0	0	0	0	0	0	0
Gm38259	1	8527780	8531313	-	Gm38259	ENSMUSG00000102253	predicted gene, 38259 [Source:MGI Symbol;Acc:MGI:5611487]	-	gene	0	0	0	0	0	0	0	0	0	0	0	0	0	0	0	0	0	0	0	0	0	0	0	0	0	0	0	0	0	0	0	0	0	0	0	0	0
Gm37005	1	8643696	8644859	-	Gm37005	ENSMUSG00000103884	predicted gene, 37005 [Source:MGI Symbol;Acc:MGI:5610233]	-	gene	0	0	0	0	0	0	0	0	0	0	0	0	0	0	0	0	0	0	0	0	0	0	0	0	0	0	0	0	0	0	0	0	0	0	0	0	0
Gm37629	1	9191067	9192116	-	Gm37629	ENSMUSG00000102316	predicted gene, 37629 [Source:MGI Symbol;Acc:MGI:5610857]	-	gene	0	0	0	0	0	0	0	0	0	0	0	0	0	0	0	0	0	0	0	0	0	0	0	0	0	0	0	0	0	0	0	0	0	0	0	0	0
Gm37143	1	9286922	9290180	+	Gm37143	ENSMUSG00000102871	predicted gene, 37143 [Source:MGI Symbol;Acc:MGI:5610371]	+	gene	0	0	0	0	0	0	0	0	0	0	0	0	0	0	0	0	0	0	0	0	4	0	0	0	0	0	0	0	0	0	0	0	0	0	0	0	0
Rrs1	1	9545408	9547455	+	Rrs1	ENSMUSG00000061024	ribosome biogenesis regulator 1 [Source:MGI Symbol;Acc:MGI:1929721]	+	gene	1255	804	1382	816	950	1482	96	2513	585	333	1286	1641	1052	1257	1811	1374	1235	1052	2182	1303	10478	1120	2117	1655	976	804	1402	1817	1699	3285	1448	1118	1580	1859	930	1480	1626
Adhfe1	1	9547948	9580673	+	Adhfe1	ENSMUSG00000025911	alcohol dehydrogenase, iron containing, 1 [Source:MGI Symbol;Acc:MGI:1923437]	+	gene	0	2	3	5	0	0	0	1	1	0	4	5	0	3	2	8	0	1	0	5	15	1	6	1	2	4	4	2	1	6	2	1	0	0	2	0	2
2610203C22Rik	1	9560832	9631175	-	2610203C22Rik	ENSMUSG00000079671	RIKEN cDNA 2610203C22 gene [Source:MGI Symbol;Acc:MGI:1919731]	-	gene	0	0	2	8	0	6	0	4	0	0	1	3	0	4	1	5	1	3	6	0	16	4	6	2	2	0	6	3	6	4	5	5	4	0	1	3	1
Vxn	1	9601199	9627143	+	Vxn	ENSMUSG00000067879	vexin [Source:MGI Symbol;Acc:MGI:1924232]	+	gene	0	0	0	0	0	0	0	0	0	0	0	0	0	0	0	0	0	0	1	0	8	0	0	0	0	0	0	0	0	0	0	2	0	0	0	0	0
Gm29520	1	9639255	9640582	-	Gm29520	ENSMUSG00000099827	predicted gene 29520 [Source:MGI Symbol;Acc:MGI:5580226]	-	gene	0	0	0	0	0	0	0	0	0	0	0	0	0	0	0	0	0	0	0	0	0	0	0	0	0	0	0	0	0	0	0	0	0	0	0	0	0
Mybl1	1	9667415	9700209	-	Mybl1	ENSMUSG00000025912	myeloblastosis oncogene-like 1 [Source:MGI Symbol;Acc:MGI:99925]	-	gene	92	64	105	50	28	72	1	124	36	17	87	84	48	73	139	79	132	83	103	84	435	120	147	112	128	70	77	138	153	192	134	76	172	139	90	142	143
Vcpip1	1	9718622	9748382	-	Vcpip1	ENSMUSG00000045210	valosin containing protein (p97)/p47 complex interacting protein 1 [Source:MGI Symbol;Acc:MGI:1917925]	-	gene	918	715	947	688	412	819	118	1490	432	203	876	1157	750	880	1084	977	1147	744	1325	908	5068	984	1612	1055	1023	546	954	1186	1165	2291	1276	817	1636	1304	734	1204	1328
1700034P13Rik	1	9747648	9791924	+	1700034P13Rik	ENSMUSG00000097893	RIKEN cDNA 1700034P13 gene [Source:MGI Symbol;Acc:MGI:1920581]	+	gene	54	49	79	37	73	71	2	158	32	19	80	104	62	57	76	83	50	45	109	47	552	56	128	114	60	43	83	103	51	189	89	57	65	70	27	129	83
Sgk3	1	9798107	9900845	+	Sgk3	ENSMUSG00000025915	serum/glucocorticoid regulated kinase 3 [Source:MGI Symbol;Acc:MGI:2182368]	+	gene	280	160	447	288	181	360	40	640	242	95	341	1049	254	269	438	937	349	507	500	411	1797	188	240	673	237	574	249	290	233	453	1022	180	326	199	139	223	340
Mcmdc2	1	9908638	9942085	+	Mcmdc2	ENSMUSG00000046101	minichromosome maintenance domain containing 2 [Source:MGI Symbol;Acc:MGI:3045334]	+	gene	36	28	22	11	6	26	0	40	9	11	34	38	26	31	30	25	34	25	41	25	243	18	47	30	25	25	31	31	27	79	40	25	23	44	9	19	37
Snhg6	1	9941959	9944118	-	Snhg6	ENSMUSG00000098234	small nucleolar RNA host gene 6 [Source:MGI Symbol;Acc:MGI:1921074]	-	gene	453	199	336	207	192	470	17	550	179	157	384	426	270	321	462	356	265	301	489	309	2108	260	383	408	323	376	285	348	338	730	397	309	359	508	198	385	459
Tcf24	1	9960163	9967932	-	Tcf24	ENSMUSG00000099032	transcription factor 24 [Source:MGI Symbol;Acc:MGI:3780500]	-	gene	5	4	9	16	0	10	3	11	3	0	4	21	1	12	7	27	5	10	16	3	48	2	2	16	11	8	7	2	7	4	26	3	0	1	2	2	8
E330040D14Rik	1	9967314	9968687	+	E330040D14Rik	ENSMUSG00000104025	RIKEN cDNA E330040D14 gene [Source:MGI Symbol;Acc:MGI:3649088]	+	gene	0	0	0	0	0	0	0	0	0	0	0	1	0	0	0	0	3	0	1	0	0	0	0	0	0	0	0	0	0	0	0	0	0	0	0	0	0
Ppp1r42	1	9968624	10009136	-	Ppp1r42	ENSMUSG00000025916	protein phosphatase 1, regulatory subunit 42 [Source:MGI Symbol;Acc:MGI:1921138]	-	gene	0	0	0	0	0	0	0	1	0	0	0	0	0	0	0	0	5	0	0	0	0	0	0	0	0	0	0	0	0	0	0	0	0	0	0	0	0
Gm15818	1	9982387	9992366	+	Gm15818	ENSMUSG00000087199	predicted gene 15818 [Source:MGI Symbol;Acc:MGI:3801960]	+	gene	0	0	0	0	0	0	0	0	0	0	0	0	0	0	0	0	0	0	0	0	0	0	0	0	0	0	0	0	0	0	0	0	0	0	0	0	0
Cops5	1	10024601	10038168	-	Cops5	ENSMUSG00000025917	COP9 signalosome subunit 5 [Source:MGI Symbol;Acc:MGI:1349415]	-	gene	2135	1111	1834	1326	1150	2299	168	3416	925	603	1827	2702	1583	1774	2500	2256	1637	1681	3334	1947	12240	1659	2803	2267	1673	1537	1968	2677	2505	5020	2331	1482	2743	2799	1420	2274	2668
Cspp1	1	10037987	10136768	+	Cspp1	ENSMUSG00000056763	centrosome and spindle pole associated protein 1 [Source:MGI Symbol;Acc:MGI:2681832]	+	gene	661	398	529	389	204	580	54	847	278	168	499	654	401	567	574	693	712	456	803	578	3403	531	879	544	579	373	568	697	670	1301	731	563	977	758	435	548	788
1700047N06Rik	1	10057025	10057944	-	1700047N06Rik	ENSMUSG00000102356	RIKEN cDNA 1700047N06 gene [Source:MGI Symbol;Acc:MGI:1923853]	-	gene	0	0	0	0	0	0	3	0	0	0	0	0	0	0	0	0	0	0	0	0	0	0	0	0	0	0	0	0	0	0	0	0	0	0	0	0	0
Arfgef1	1	10137571	10232670	-	Arfgef1	ENSMUSG00000067851	ADP-ribosylation factor guanine nucleotide- exchange factor 1(brefeldin A-inhibited) [Source:MGI Symbol;Acc:MGI:2442988]	-	gene	1920	1357	1972	1370	731	1746	103	3557	986	385	2079	2545	1512	2035	2267	2263	2317	1579	2870	2227	11543	1756	3252	1898	2563	824	2120	2842	2423	4763	2588	1678	2731	2547	1465	2266	2618
Gm37569	1	10197081	10198802	-	Gm37569	ENSMUSG00000102556	predicted gene, 37569 [Source:MGI Symbol;Acc:MGI:5610797]	-	gene	0	0	0	0	0	0	0	0	0	0	0	0	0	0	0	0	0	0	1	0	0	0	0	0	0	0	0	0	0	0	0	0	0	0	0	0	0
Cpa6	1	10324720	10719945	-	Cpa6	ENSMUSG00000042501	carboxypeptidase A6 [Source:MGI Symbol;Acc:MGI:3045348]	-	gene	18	17	17	7	0	3	0	21	1	1	18	10	8	24	22	16	8	13	41	15	108	26	32	13	19	2	20	22	29	30	25	41	15	16	12	35	22
Gm38005	1	10449245	10451989	-	Gm38005	ENSMUSG00000103810	predicted gene, 38005 [Source:MGI Symbol;Acc:MGI:5611233]	-	gene	0	0	0	0	0	0	0	0	0	0	0	0	0	0	0	0	0	0	0	0	0	0	0	0	0	0	0	0	0	0	0	0	10	0	0	0	0
Gm37133	1	10782456	10784377	-	Gm37133	ENSMUSG00000103448	predicted gene, 37133 [Source:MGI Symbol;Acc:MGI:5610361]	-	gene	0	0	0	0	0	0	0	0	0	0	0	0	0	0	0	0	0	0	0	0	0	0	0	0	0	0	0	0	0	0	0	0	0	0	0	0	0
Prex2	1	10993465	11303681	+	Prex2	ENSMUSG00000048960	phosphatidylinositol-3,4,5-trisphosphate- dependent Rac exchange factor 2 [Source:MGI Symbol;Acc:MGI:1923385]	+	gene	260	288	376	284	104	443	18	681	148	76	370	396	312	355	539	400	501	315	571	488	2355	430	620	424	523	199	411	706	557	871	582	550	774	486	327	392	552
Gm37410	1	11363926	11366964	-	Gm37410	ENSMUSG00000103494	predicted gene, 37410 [Source:MGI Symbol;Acc:MGI:5610638]	-	gene	0	0	0	0	0	0	0	0	0	0	0	0	0	0	0	0	0	0	0	0	0	0	0	0	0	0	0	0	0	0	0	0	0	0	0	0	0
A830018L16Rik	1	11414105	11975901	+	A830018L16Rik	ENSMUSG00000057715	RIKEN cDNA A830018L16 gene [Source:MGI Symbol;Acc:MGI:2444149]	+	gene	20	45	38	25	10	28	2	66	18	11	53	35	20	38	64	31	21	32	35	42	175	34	54	43	51	10	19	48	27	69	29	26	60	63	22	30	33
Gm38178	1	11416918	11419388	+	Gm38178	ENSMUSG00000103825	predicted gene, 38178 [Source:MGI Symbol;Acc:MGI:5611406]	+	gene	0	0	0	0	0	0	0	0	0	0	0	0	0	0	0	0	0	0	0	0	0	0	0	0	0	0	0	0	0	0	0	0	2	0	0	0	0
Gm38069	1	11704207	11706350	+	Gm38069	ENSMUSG00000103561	predicted gene, 38069 [Source:MGI Symbol;Acc:MGI:5611297]	+	gene	0	0	0	0	0	0	0	0	0	0	0	0	0	0	0	0	0	0	0	0	0	0	0	0	0	0	0	0	0	0	0	0	0	0	0	0	0
Gm17644	1	12667563	12673090	+	Gm17644	ENSMUSG00000097171	predicted gene, 17644 [Source:MGI Symbol;Acc:MGI:4937278]	+	gene	0	0	0	0	0	0	0	0	0	0	0	0	0	0	0	0	0	0	0	0	0	0	0	0	0	0	0	0	0	0	0	0	0	0	0	0	0
Gm29663	1	12670324	12671176	-	Gm29663	ENSMUSG00000101314	predicted gene 29663 [Source:MGI Symbol;Acc:MGI:5580369]	-	gene	0	0	0	0	0	0	0	0	0	0	0	0	0	0	0	0	0	0	0	0	0	0	0	0	0	0	0	0	0	0	0	0	0	0	0	0	0
Sulf1	1	12692277	12861192	+	Sulf1	ENSMUSG00000016918	sulfatase 1 [Source:MGI Symbol;Acc:MGI:2138563]	+	gene	1045	877	948	644	567	1355	66	1992	529	147	877	1080	810	951	1248	982	920	593	1345	1234	6208	914	1673	855	1165	259	1175	1373	1353	2062	1416	1084	1677	2183	820	1232	1542
Slco5a1	1	12866549	12992650	-	Slco5a1	ENSMUSG00000025938	solute carrier organic anion transporter family, member 5A1 [Source:MGI Symbol;Acc:MGI:2443431]	-	gene	186	122	188	179	52	223	22	299	76	18	202	162	156	208	212	163	140	107	171	248	821	166	222	126	143	49	157	223	181	275	157	135	211	297	76	143	202
Gm37162	1	13059401	13059951	-	Gm37162	ENSMUSG00000104518	predicted gene, 37162 [Source:MGI Symbol;Acc:MGI:5610390]	-	gene	0	0	0	0	0	0	0	0	0	0	0	0	0	0	0	0	0	0	0	0	0	0	0	0	0	0	0	0	0	0	0	0	0	0	0	0	0
Gm29283	1	13068838	13078662	+	Gm29283	ENSMUSG00000099498	predicted gene 29283 [Source:MGI Symbol;Acc:MGI:5579989]	+	gene	0	0	0	0	0	0	0	0	0	0	0	0	0	0	0	0	0	0	0	0	0	0	0	0	0	0	0	0	0	0	0	0	0	0	0	0	0
Prdm14	1	13113457	13127163	-	Prdm14	ENSMUSG00000042414	PR domain containing 14 [Source:MGI Symbol;Acc:MGI:3588194]	-	gene	15	1	13	6	36	0	2	9	1	4	19	10	12	9	22	24	7	5	25	5	97	15	9	13	13	6	3	10	7	29	13	16	4	8	16	17	22
Ncoa2	1	13139105	13374083	-	Ncoa2	ENSMUSG00000005886	nuclear receptor coactivator 2 [Source:MGI Symbol;Acc:MGI:1276533]	-	gene	872	617	1035	752	353	979	77	1840	438	226	1096	1308	795	1121	1177	1079	1175	769	1681	1116	7152	989	1892	1248	1102	458	1332	1621	1252	2779	1443	932	1743	1442	837	1175	1581
Gm38376	1	13177462	13179714	-	Gm38376	ENSMUSG00000103506	predicted gene, 38376 [Source:MGI Symbol;Acc:MGI:5611604]	-	gene	0	0	0	0	0	0	0	0	0	0	0	0	0	0	0	2	0	0	0	0	0	0	0	0	0	0	0	0	0	0	1	0	0	0	0	4	0
Gm37409	1	13234809	13236434	-	Gm37409	ENSMUSG00000103495	predicted gene, 37409 [Source:MGI Symbol;Acc:MGI:5610637]	-	gene	0	0	0	0	0	0	0	0	0	0	0	0	0	0	0	1	0	0	0	0	4	0	0	0	0	0	0	0	0	0	0	0	0	0	0	0	0
Gm38223	1	13289812	13290506	-	Gm38223	ENSMUSG00000102639	predicted gene, 38223 [Source:MGI Symbol;Acc:MGI:5611451]	-	gene	0	0	0	0	0	0	0	0	0	0	0	0	0	0	0	0	0	0	0	0	0	0	0	0	0	0	0	0	0	0	0	0	0	0	0	0	0
Gm37702	1	13297036	13298907	-	Gm37702	ENSMUSG00000104170	predicted gene, 37702 [Source:MGI Symbol;Acc:MGI:5610930]	-	gene	0	0	0	0	0	0	0	0	0	0	0	0	0	0	0	0	0	0	0	0	3	0	0	0	0	0	0	0	0	0	0	0	0	0	0	0	0
Gm38120	1	13343563	13348204	-	Gm38120	ENSMUSG00000103085	predicted gene, 38120 [Source:MGI Symbol;Acc:MGI:5611348]	-	gene	1	2	0	0	0	0	0	0	0	0	1	0	0	0	0	2	0	0	2	0	3	0	0	1	0	8	0	0	0	8	0	4	0	0	0	0	0
Gm38380	1	13354483	13356730	-	Gm38380	ENSMUSG00000102664	predicted gene, 38380 [Source:MGI Symbol;Acc:MGI:5611608]	-	gene	6	0	0	0	0	0	0	0	0	0	0	0	2	0	0	0	0	0	0	0	0	1	0	1	1	5	0	0	0	0	4	0	0	0	0	2	0
Gm29570	1	13376070	13388413	+	Gm29570	ENSMUSG00000101476	predicted gene 29570 [Source:MGI Symbol;Acc:MGI:5580276]	+	gene	0	0	0	0	0	0	0	0	0	0	0	0	0	0	0	0	0	0	0	0	0	0	0	0	0	0	0	0	0	1	0	0	0	0	0	0	0
Tram1	1	13564698	13589910	-	Tram1	ENSMUSG00000025935	translocating chain-associating membrane protein 1 [Source:MGI Symbol;Acc:MGI:1919515]	-	gene	1452	1000	1674	991	588	1608	109	2253	822	300	1338	1946	843	1224	1700	1581	1762	1334	2040	1472	7857	1454	2175	1700	1352	1107	1316	1872	1997	3407	2123	1195	2212	1843	1170	1387	1827
Lactb2	1	13623330	13660546	-	Lactb2	ENSMUSG00000025937	lactamase, beta 2 [Source:MGI Symbol;Acc:MGI:2442551]	-	gene	497	434	588	410	188	612	35	904	266	140	489	806	350	435	678	715	592	554	828	500	2672	388	633	656	429	518	439	602	585	1037	825	395	679	590	406	448	615
Gm38319	1	13641483	13642748	-	Gm38319	ENSMUSG00000102982	predicted gene, 38319 [Source:MGI Symbol;Acc:MGI:5611547]	-	gene	0	0	2	11	6	21	0	7	0	0	3	1	0	4	1	6	14	1	3	0	17	2	3	0	1	2	1	7	3	4	3	2	1	0	6	3	2
Xkr9	1	13668771	13701723	+	Xkr9	ENSMUSG00000067813	X-linked Kx blood group related 9 [Source:MGI Symbol;Acc:MGI:2686466]	+	gene	0	1	0	7	0	0	0	12	2	0	0	4	0	0	0	0	0	1	0	0	3	0	0	4	0	0	0	0	0	0	23	0	0	0	0	0	0
Gm36947	1	13846871	13849119	-	Gm36947	ENSMUSG00000102166	predicted gene, 36947 [Source:MGI Symbol;Acc:MGI:5610175]	-	gene	0	0	0	0	0	0	0	0	0	0	0	0	0	0	0	0	0	0	0	0	0	0	0	0	0	0	0	0	0	0	0	0	0	0	0	0	0
Gm37400	1	14109215	14112819	-	Gm37400	ENSMUSG00000104209	predicted gene, 37400 [Source:MGI Symbol;Acc:MGI:5610628]	-	gene	0	0	0	0	0	0	0	0	0	0	0	0	0	0	0	0	0	0	0	0	0	0	0	0	0	0	0	0	0	0	0	0	0	0	0	0	0
Eya1	1	14168954	14310235	-	Eya1	ENSMUSG00000025932	EYA transcriptional coactivator and phosphatase 1 [Source:MGI Symbol;Acc:MGI:109344]	-	gene	62	51	48	24	29	72	5	98	14	12	51	45	54	45	77	44	59	44	66	61	581	52	120	51	29	23	67	106	115	163	141	115	158	115	57	80	89
Gm37444	1	14255552	14255990	-	Gm37444	ENSMUSG00000102588	predicted gene, 37444 [Source:MGI Symbol;Acc:MGI:5610672]	-	gene	0	0	0	0	0	0	0	0	0	0	0	0	0	0	0	0	0	0	0	0	0	0	0	0	0	0	0	0	0	0	0	0	0	0	0	0	0
Gm9947	1	14752937	14776931	+	Gm9947	ENSMUSG00000054493	predicted gene 9947 [Source:MGI Symbol;Acc:MGI:3642739]	+	gene	0	0	0	0	0	0	0	0	0	0	0	0	0	0	0	0	0	0	0	0	0	0	0	0	0	0	0	0	0	0	0	0	0	0	0	0	0
Msc	1	14753346	14755992	-	Msc	ENSMUSG00000025930	musculin [Source:MGI Symbol;Acc:MGI:1333884]	-	gene	0	0	0	0	0	0	0	0	0	0	0	0	0	0	0	0	0	0	1	0	0	0	0	0	0	0	0	0	0	0	0	2	3	0	0	0	0
Gm37412	1	14788645	14792965	+	Gm37412	ENSMUSG00000103492	predicted gene, 37412 [Source:MGI Symbol;Acc:MGI:5610640]	+	gene	0	0	0	0	0	0	0	0	0	0	0	0	0	0	0	0	0	0	0	0	0	0	0	0	0	1	0	0	0	0	0	0	0	0	0	0	0
Trpa1	1	14872648	14918862	-	Trpa1	ENSMUSG00000032769	transient receptor potential cation channel, subfamily A, member 1 [Source:MGI Symbol;Acc:MGI:3522699]	-	gene	13	17	16	17	16	0	0	28	3	0	7	22	13	16	21	19	3	2	22	11	84	3	9	12	1	0	12	15	13	26	5	0	4	5	4	21	2
Kcnb2	1	15287254	15723750	+	Kcnb2	ENSMUSG00000092083	potassium voltage gated channel, Shab- related subfamily, member 2 [Source:MGI Symbol;Acc:MGI:99632]	+	gene	12	1	7	16	3	33	0	29	8	0	16	9	12	18	15	13	3	0	6	12	57	14	22	12	15	0	7	28	12	12	14	12	29	19	8	9	17
Gm38116	1	15364302	15365834	+	Gm38116	ENSMUSG00000102937	predicted gene, 38116 [Source:MGI Symbol;Acc:MGI:5611344]	+	gene	0	0	0	0	0	0	0	0	0	0	0	0	0	0	0	0	0	0	0	0	0	0	0	0	0	0	0	0	0	0	0	0	6	0	0	0	0
Gm37138	1	15556249	15558337	+	Gm37138	ENSMUSG00000104149	predicted gene, 37138 [Source:MGI Symbol;Acc:MGI:5610366]	+	gene	0	0	0	0	0	0	0	0	0	0	0	0	0	0	0	0	0	0	0	0	0	0	0	0	0	0	0	0	0	0	0	0	0	0	0	0	0
Terf1	1	15805646	15844052	+	Terf1	ENSMUSG00000025925	telomeric repeat binding factor 1 [Source:MGI Symbol;Acc:MGI:109634]	+	gene	1016	501	830	599	392	830	49	1363	401	236	735	1147	657	690	1005	1023	919	706	1448	954	5117	734	1074	933	768	704	730	993	1102	1880	1042	712	1067	1203	599	888	1151
Gm37509	1	15853331	15856499	+	Gm37509	ENSMUSG00000104379	predicted gene, 37509 [Source:MGI Symbol;Acc:MGI:5610737]	+	gene	5	0	0	3	0	0	0	4	0	0	0	2	3	2	1	4	3	0	0	3	1	8	2	1	8	0	0	1	0	9	3	0	14	2	2	0	7
Sbspon	1	15853862	15892722	-	Sbspon	ENSMUSG00000032719	somatomedin B and thrombospondin, type 1 domain containing [Source:MGI Symbol;Acc:MGI:2684952]	-	gene	5	0	2	3	0	14	0	4	0	0	0	1	4	2	1	4	3	0	0	4	7	1	1	2	2	0	0	2	2	9	6	1	5	3	1	0	5
4930444P10Rik	1	16065979	16093325	-	4930444P10Rik	ENSMUSG00000067795	RIKEN cDNA 4930444P10 gene [Source:MGI Symbol;Acc:MGI:1923049]	-	gene	6	0	2	2	21	0	2	7	0	2	1	3	0	0	3	0	1	0	6	8	44	5	5	3	2	2	8	2	4	5	5	0	3	4	2	6	7
Rpl7	1	16101295	16104662	-	Rpl7	ENSMUSG00000043716	ribosomal protein L7 [Source:MGI Symbol;Acc:MGI:98073]	-	gene	18111	8805	14299	9333	8790	19928	976	24564	6916	3885	13450	17251	11437	12644	17693	14733	12688	12230	25060	13866	90699	13249	20529	17439	13683	10025	14831	19865	19410	37709	17017	12265	22385	23425	11681	18943	21885
Rdh10	1	16105774	16133734	+	Rdh10	ENSMUSG00000025921	retinol dehydrogenase 10 (all-trans) [Source:MGI Symbol;Acc:MGI:1924238]	+	gene	330	112	252	218	120	442	21	482	90	62	228	438	182	172	344	301	201	249	398	279	1701	197	322	409	245	333	192	312	278	582	377	207	369	216	159	200	285
Gm38249	1	16208197	16210517	-	Gm38249	ENSMUSG00000104165	predicted gene, 38249 [Source:MGI Symbol;Acc:MGI:5611477]	-	gene	0	0	0	0	0	0	0	0	0	0	0	0	0	0	0	0	0	0	0	0	0	0	0	0	0	0	0	0	0	0	0	0	0	0	0	0	0
Gm28095	1	16228506	16244062	+	Gm28095	ENSMUSG00000100868	predicted gene 28095 [Source:MGI Symbol;Acc:MGI:5578801]	+	gene	0	0	0	0	0	0	0	0	0	0	0	0	0	0	2	0	0	0	0	0	0	0	0	0	0	0	0	0	0	0	0	1	0	0	0	0	0
Stau2	1	16228674	16520112	-	Stau2	ENSMUSG00000025920	staufen double-stranded RNA binding protein 2 [Source:MGI Symbol;Acc:MGI:1352508]	-	gene	322	242	365	291	115	421	16	565	158	107	334	371	286	346	407	344	450	257	551	340	2431	335	616	381	439	236	477	548	579	1020	455	343	601	654	355	492	609
Gm7568	1	16253592	16267921	+	Gm7568	ENSMUSG00000089982	predicted gene 7568 [Source:MGI Symbol;Acc:MGI:3649156]	+	gene	0	0	0	0	0	0	0	0	0	0	0	0	0	0	0	0	0	0	0	0	0	0	0	0	0	0	0	0	0	0	0	0	0	0	0	0	0
Ube2w	1	16540790	16619489	-	Ube2w	ENSMUSG00000025939	ubiquitin-conjugating enzyme E2W (putative) [Source:MGI Symbol;Acc:MGI:1914049]	-	gene	555	303	410	398	255	595	29	705	233	151	458	588	359	436	586	442	600	357	792	487	2529	478	718	575	525	375	479	608	754	1325	555	375	802	861	467	557	709
Gm38342	1	16618560	16621539	+	Gm38342	ENSMUSG00000102457	predicted gene, 38342 [Source:MGI Symbol;Acc:MGI:5611570]	+	gene	8	3	5	2	2	6	0	7	4	1	4	7	4	6	5	6	9	0	14	10	33	10	11	5	6	4	5	7	9	16	9	2	13	10	7	6	9
Eloc	1	16641725	16657042	-	Eloc	ENSMUSG00000079658	elongin C [Source:MGI Symbol;Acc:MGI:1915173]	-	gene	2376	1289	1784	1373	887	2319	198	2825	839	776	1973	2157	1436	1564	2305	1961	1832	1678	2930	1802	10523	1801	2498	2256	1948	1792	1803	2434	2447	4561	2243	1695	2957	2856	1385	2260	2684
D030040B21Rik	1	16657552	16662278	+	D030040B21Rik	ENSMUSG00000097744	RIKEN cDNA D030040B21 gene [Source:MGI Symbol;Acc:MGI:4437728]	+	gene	0	0	0	0	0	0	0	0	0	0	0	0	0	0	0	2	0	0	0	0	0	0	0	0	2	0	0	0	0	0	0	0	0	0	0	0	0
Tmem70	1	16665207	16678275	+	Tmem70	ENSMUSG00000025940	transmembrane protein 70 [Source:MGI Symbol;Acc:MGI:1915068]	+	gene	479	315	518	296	213	436	51	800	199	128	426	681	285	413	639	454	436	438	734	505	3292	463	722	708	509	438	490	682	641	1380	672	371	703	643	388	679	742
Ly96	1	16688051	16709611	+	Ly96	ENSMUSG00000025779	lymphocyte antigen 96 [Source:MGI Symbol;Acc:MGI:1341909]	+	gene	10	4	0	3	0	0	0	4	3	0	9	4	9	4	1	9	2	3	4	3	18	16	1	8	2	14	2	5	6	10	4	4	0	7	3	5	11
Gm28376	1	16898185	17091631	+	Gm28376	ENSMUSG00000101640	predicted gene 28376 [Source:MGI Symbol;Acc:MGI:5579082]	+	gene	0	0	1	0	0	1	0	4	0	0	0	0	1	2	2	0	1	0	1	0	3	0	0	1	1	0	0	0	1	1	2	0	4	0	0	0	1
4921511E07Rik	1	16930970	16931796	+	4921511E07Rik	ENSMUSG00000104133	RIKEN cDNA 4921511E07 gene [Source:MGI Symbol;Acc:MGI:1918145]	+	gene	0	0	0	0	0	0	0	0	0	0	0	0	0	0	0	0	0	0	0	0	0	0	0	0	0	0	0	0	0	0	0	0	0	0	0	0	0
Jph1	1	16964560	17097889	-	Jph1	ENSMUSG00000042686	junctophilin 1 [Source:MGI Symbol;Acc:MGI:1891495]	-	gene	128	73	136	108	77	124	7	233	76	22	134	157	94	123	203	114	153	118	148	118	798	109	146	131	115	68	104	169	124	240	128	118	159	108	75	87	128
Gm28783	1	17124747	17128956	+	Gm28783	ENSMUSG00000100110	predicted gene 28783 [Source:MGI Symbol;Acc:MGI:5579489]	+	gene	0	0	0	0	0	0	0	0	0	0	0	0	0	0	0	0	0	0	0	0	0	0	0	0	0	0	0	0	0	0	0	0	0	0	0	0	0
Gdap1	1	17145362	17164271	+	Gdap1	ENSMUSG00000025777	ganglioside-induced differentiation- associated-protein 1 [Source:MGI Symbol;Acc:MGI:1338002]	+	gene	5	20	5	3	0	6	0	15	9	0	16	15	9	12	10	12	7	17	29	11	57	16	17	10	5	3	8	22	12	29	13	12	17	13	7	17	13
Gm28784	1	17168403	17173103	+	Gm28784	ENSMUSG00000099899	predicted gene 28784 [Source:MGI Symbol;Acc:MGI:5579490]	+	gene	0	0	0	0	0	0	0	0	0	0	0	0	0	0	0	0	0	0	0	0	0	0	0	0	0	0	0	0	0	0	0	0	0	0	0	0	0
Pi15	1	17601901	17630939	+	Pi15	ENSMUSG00000067780	peptidase inhibitor 15 [Source:MGI Symbol;Acc:MGI:1934659]	+	gene	0	49	0	2	0	22	0	2	6	0	6	0	0	0	0	28	0	1	0	0	5	2	1	4	3	0	0	0	0	0	0	0	1	0	0	0	0
Gm28154	1	17615084	17641081	-	Gm28154	ENSMUSG00000100053	predicted gene 28154 [Source:MGI Symbol;Acc:MGI:5578860]	-	gene	0	3	2	4	0	0	0	5	0	0	5	0	0	0	0	1	1	0	2	0	8	3	1	6	1	6	0	2	0	3	0	0	9	4	1	0	0
Gm16070	1	17676027	17727646	-	Gm16070	ENSMUSG00000085125	predicted gene 16070 [Source:MGI Symbol;Acc:MGI:3801761]	-	gene	19	30	40	20	0	1	1	72	19	5	41	54	31	42	59	63	32	53	83	29	215	34	48	54	49	13	33	53	36	97	38	28	50	38	23	65	30
Crispld1	1	17727045	17766344	+	Crispld1	ENSMUSG00000025776	cysteine-rich secretory protein LCCL domain containing 1 [Source:MGI Symbol;Acc:MGI:1934666]	+	gene	431	338	480	321	149	411	13	745	229	139	474	613	325	526	637	556	527	424	799	439	2702	387	642	524	574	296	444	644	459	1077	382	321	809	418	359	483	540
Gm28153	1	17741915	17805417	-	Gm28153	ENSMUSG00000099895	predicted gene 28153 [Source:MGI Symbol;Acc:MGI:5578859]	-	gene	4	0	0	0	0	0	0	1	0	0	0	0	0	3	0	1	0	0	0	1	2	0	3	1	0	0	0	0	0	0	0	0	2	0	0	0	0
Gm28756	1	17994462	18059056	-	Gm28756	ENSMUSG00000109887	predicted gene 28756 [Source:MGI Symbol;Acc:MGI:5579462]	-	gene	8	0	0	0	0	0	0	0	0	0	0	2	0	2	0	0	0	0	0	0	7	0	0	0	0	0	0	0	0	1	0	0	0	2	0	2	0
Crisp4	1	18115191	18145902	-	Crisp4	ENSMUSG00000025774	cysteine-rich secretory protein 4 [Source:MGI Symbol;Acc:MGI:1925331]	-	gene	0	0	0	0	0	0	0	0	0	0	0	0	0	0	0	0	0	0	0	0	0	0	0	0	0	0	0	0	0	0	0	0	0	0	0	0	0
Defb18	1	18236473	18237443	-	Defb18	ENSMUSG00000073735	defensin beta 18 [Source:MGI Symbol;Acc:MGI:3648148]	-	gene	0	0	0	0	0	0	0	0	0	0	0	0	0	0	0	0	0	0	0	0	0	0	0	0	0	0	0	0	0	0	0	0	0	0	0	0	0
Defb41	1	18250980	18265138	-	Defb41	ENSMUSG00000067773	defensin beta 41 [Source:MGI Symbol;Acc:MGI:1924923]	-	gene	0	0	0	0	0	0	0	0	0	0	0	0	0	0	0	0	0	0	0	0	0	0	0	0	0	0	0	0	0	0	0	0	0	0	0	0	0
Gm15825	1	19063300	19104840	-	Gm15825	ENSMUSG00000089787	predicted gene 15825 [Source:MGI Symbol;Acc:MGI:3801887]	-	gene	0	0	0	0	0	0	0	0	0	0	0	0	0	0	0	0	0	0	0	0	0	0	0	0	0	0	0	0	0	0	0	0	0	0	0	0	0
Tfap2d	1	19103022	19166346	+	Tfap2d	ENSMUSG00000042596	transcription factor AP-2, delta [Source:MGI Symbol;Acc:MGI:2153466]	+	gene	2	0	0	0	0	0	0	0	0	0	0	0	0	0	0	0	0	0	0	0	0	0	0	0	0	0	0	0	0	0	0	0	0	0	0	0	0
Tfap2b	1	19208914	19238576	+	Tfap2b	ENSMUSG00000025927	transcription factor AP-2 beta [Source:MGI Symbol;Acc:MGI:104672]	+	gene	4	3	0	0	0	0	0	6	0	1	1	0	1	0	4	0	8	1	5	0	28	4	11	3	5	3	5	7	13	3	6	3	11	9	3	1	7
Gm28340	1	19242725	19243769	+	Gm28340	ENSMUSG00000100538	predicted gene 28340 [Source:MGI Symbol;Acc:MGI:5579046]	+	gene	0	0	0	0	0	0	0	0	0	0	0	0	0	0	0	0	0	0	0	0	0	0	0	0	0	0	0	0	0	0	0	0	0	0	0	0	0
Gm38382	1	19614269	19616767	+	Gm38382	ENSMUSG00000102597	predicted gene, 38382 [Source:MGI Symbol;Acc:MGI:5611610]	+	gene	0	0	0	0	0	0	0	0	0	0	0	0	0	0	0	0	0	0	0	0	0	0	0	0	0	0	0	0	0	0	0	0	0	0	0	0	0
Pkhd1	1	20057779	20618064	-	Pkhd1	ENSMUSG00000043760	polycystic kidney and hepatic disease 1 [Source:MGI Symbol;Acc:MGI:2155808]	-	gene	0	0	8	10	0	0	5	14	3	0	5	12	0	1	1	26	4	6	11	10	56	4	3	7	0	21	2	7	1	3	29	4	4	2	0	0	2
Gm37315	1	20062070	20065548	-	Gm37315	ENSMUSG00000104095	predicted gene, 37315 [Source:MGI Symbol;Acc:MGI:5610543]	-	gene	0	0	0	0	0	0	0	0	0	0	0	0	0	0	0	0	0	0	0	0	0	0	0	0	0	0	0	0	0	0	0	0	0	0	0	0	0
4930486I03Rik	1	20356452	20392300	+	4930486I03Rik	ENSMUSG00000089914	RIKEN cDNA 4930486I03 gene [Source:MGI Symbol;Acc:MGI:1922278]	+	gene	0	0	0	0	0	0	0	0	0	0	0	0	0	0	0	0	0	0	0	0	0	0	0	0	0	0	0	0	0	0	0	0	0	0	0	0	0
Gm28653	1	20669882	20684298	+	Gm28653	ENSMUSG00000099906	predicted gene 28653 [Source:MGI Symbol;Acc:MGI:5579359]	+	gene	0	0	0	0	0	0	0	0	0	0	0	0	0	0	0	0	0	0	0	0	0	0	0	0	0	0	0	0	0	0	0	0	0	0	0	0	0
Il17a	1	20730905	20734496	+	Il17a	ENSMUSG00000025929	interleukin 17A [Source:MGI Symbol;Acc:MGI:107364]	+	gene	0	0	0	0	0	0	0	0	0	0	0	0	0	0	0	0	0	0	0	0	0	0	0	0	0	0	0	0	0	0	0	0	0	0	0	0	0
Il17f	1	20777146	20790617	-	Il17f	ENSMUSG00000041872	interleukin 17F [Source:MGI Symbol;Acc:MGI:2676631]	-	gene	2	0	0	0	0	0	0	0	0	0	0	1	0	0	2	1	0	0	1	1	15	0	0	0	2	0	1	3	0	0	4	0	0	0	0	0	1
Mcm3	1	20802968	20820312	-	Mcm3	ENSMUSG00000041859	minichromosome maintenance complex component 3 [Source:MGI Symbol;Acc:MGI:101845]	-	gene	5037	3114	4640	3315	2882	5659	356	8729	2333	1118	4884	5805	3932	4638	5970	4901	4164	3367	7528	5072	35394	4027	8313	5269	4134	2178	5304	7010	5735	11695	5780	4550	6295	6986	3496	4906	5938
Gm28065	1	20836661	20839689	+	Gm28065	ENSMUSG00000102121	predicted gene 28065 [Source:MGI Symbol;Acc:MGI:5578771]	+	gene	0	0	0	0	0	0	0	0	0	0	0	0	0	0	0	0	0	0	0	0	0	0	0	0	0	0	0	0	0	0	0	0	0	0	0	0	0
6720483E21Rik	1	20888650	20890473	-	6720483E21Rik	ENSMUSG00000097934	RIKEN cDNA 6720483E21 gene [Source:MGI Symbol;Acc:MGI:1924991]	-	gene	0	0	0	0	0	0	0	1	0	0	0	1	0	0	0	0	0	2	0	1	0	0	2	7	0	3	0	0	1	3	0	0	0	0	0	0	3
Paqr8	1	20890606	20939650	+	Paqr8	ENSMUSG00000025931	progestin and adipoQ receptor family member VIII [Source:MGI Symbol;Acc:MGI:1921479]	+	gene	84	58	61	75	33	80	1	116	45	18	81	79	78	83	94	42	77	55	114	80	382	86	156	65	90	20	73	104	103	190	108	79	119	118	50	49	125
Efhc1	1	20951626	20990841	+	Efhc1	ENSMUSG00000041809	EF-hand domain (C-terminal) containing 1 [Source:MGI Symbol;Acc:MGI:1919127]	+	gene	9	4	5	2	0	10	0	10	2	3	1	11	2	8	8	6	2	2	4	6	18	6	9	3	5	0	3	7	2	21	0	0	2	10	2	7	8
Tram2	1	20996299	21079229	-	Tram2	ENSMUSG00000041779	translocating chain-associating membrane protein 2 [Source:MGI Symbol;Acc:MGI:1924817]	-	gene	258	112	209	146	90	158	14	354	132	34	204	301	165	208	216	320	195	144	336	240	1160	191	405	245	179	179	246	312	249	532	341	191	263	308	128	201	244
Gm28287	1	21080114	21081748	+	Gm28287	ENSMUSG00000099971	predicted gene 28287 [Source:MGI Symbol;Acc:MGI:5578993]	+	gene	0	0	0	0	0	0	0	0	0	0	0	0	0	0	0	0	0	0	0	0	0	0	0	0	0	0	0	0	0	0	0	0	0	0	0	0	0
Tmem14a	1	21218575	21230167	+	Tmem14a	ENSMUSG00000025933	transmembrane protein 14A [Source:MGI Symbol;Acc:MGI:1922962]	+	gene	50	20	58	36	22	66	1	72	33	14	44	66	35	50	70	57	45	33	76	38	340	51	63	54	35	35	33	68	66	100	64	59	81	73	35	67	51
Gm38224	1	21234722	21236821	+	Gm38224	ENSMUSG00000102633	predicted gene, 38224 [Source:MGI Symbol;Acc:MGI:5611452]	+	gene	0	0	0	0	0	0	0	0	0	0	0	0	0	0	0	0	0	0	0	0	0	0	0	0	1	1	0	0	0	0	0	0	0	0	0	0	0
Gsta3	1	21240589	21265661	+	Gsta3	ENSMUSG00000025934	glutathione S-transferase, alpha 3 [Source:MGI Symbol;Acc:MGI:95856]	+	gene	0	0	5	7	0	0	0	0	2	2	1	11	0	0	5	1	3	3	2	0	8	0	0	6	0	4	2	0	0	0	5	0	14	0	0	0	6
Gm28836	1	21250359	21271593	-	Gm28836	ENSMUSG00000099343	predicted gene 28836 [Source:MGI Symbol;Acc:MGI:5579542]	-	gene	0	0	0	0	0	0	0	0	0	0	0	0	0	0	0	0	0	0	0	0	0	0	0	0	0	0	0	0	0	0	0	0	0	0	0	0	0
Khdc1a	1	21349641	21352200	+	Khdc1a	ENSMUSG00000067750	KH domain containing 1A [Source:MGI Symbol;Acc:MGI:2676610]	+	gene	3	0	0	0	0	13	0	2	0	1	0	0	2	0	0	2	0	1	1	0	2	0	0	0	0	0	0	2	0	3	0	3	0	1	0	0	4
Khdc1c	1	21368331	21370845	+	Khdc1c	ENSMUSG00000041722	KH domain containing 1C [Source:MGI Symbol;Acc:MGI:3583007]	+	gene	0	0	0	0	0	14	0	1	0	0	0	0	0	0	0	0	0	2	1	0	7	1	0	0	1	0	0	0	0	0	0	0	0	0	0	4	2
Khdc1b	1	21383556	21386373	+	Khdc1b	ENSMUSG00000085079	KH domain containing 1B [Source:MGI Symbol;Acc:MGI:2138477]	+	gene	0	0	0	0	0	0	0	0	0	0	0	0	0	0	0	0	0	0	0	0	0	0	0	0	3	0	0	0	0	0	0	0	0	0	0	0	0
Kcnq5	1	21398403	21961942	-	Kcnq5	ENSMUSG00000028033	potassium voltage-gated channel, subfamily Q, member 5 [Source:MGI Symbol;Acc:MGI:1924937]	-	gene	39	0	12	6	0	18	0	28	3	1	10	6	2	5	31	22	11	5	17	7	91	9	20	15	15	9	8	17	4	30	11	20	21	4	6	23	11
Gm36949	1	21454691	21457017	-	Gm36949	ENSMUSG00000104138	predicted gene, 36949 [Source:MGI Symbol;Acc:MGI:5610177]	-	gene	0	0	0	0	0	0	0	0	0	0	0	0	0	0	0	0	0	0	0	0	0	0	0	0	0	0	0	0	0	0	0	0	0	0	0	0	0
Gm38243	1	21838948	21840514	-	Gm38243	ENSMUSG00000103748	predicted gene, 38243 [Source:MGI Symbol;Acc:MGI:5611471]	-	gene	0	0	0	0	0	0	0	0	0	0	0	0	0	0	0	0	0	0	0	0	0	0	0	0	0	0	0	0	0	0	0	0	0	0	0	0	0
Gm26580	1	21959842	21962530	+	Gm26580	ENSMUSG00000097109	predicted gene, 26580 [Source:MGI Symbol;Acc:MGI:5477074]	+	gene	0	0	0	0	0	0	0	1	0	0	0	0	0	0	0	0	0	0	0	0	0	0	0	0	0	0	0	0	0	2	0	1	0	0	0	3	0
Rims1	1	22286251	22805994	-	Rims1	ENSMUSG00000041670	regulating synaptic membrane exocytosis 1 [Source:MGI Symbol;Acc:MGI:2152971]	-	gene	0	0	0	0	0	0	0	0	0	0	0	0	0	0	0	0	0	0	0	0	0	0	0	0	0	0	0	0	0	0	0	0	0	0	0	0	0
Gm29506	1	23048295	23235673	-	Gm29506	ENSMUSG00000101227	predicted gene 29506 [Source:MGI Symbol;Acc:MGI:5580212]	-	gene	0	0	0	0	0	0	0	0	0	0	0	0	0	0	0	0	0	0	0	0	0	0	0	0	0	0	0	0	0	0	0	0	0	0	0	0	0
4933415F23Rik	1	23100473	23102253	-	4933415F23Rik	ENSMUSG00000073730	RIKEN cDNA 4933415F23 gene [Source:MGI Symbol;Acc:MGI:1914005]	-	gene	0	0	0	0	0	0	0	0	0	0	0	0	0	0	0	0	0	0	0	0	0	0	0	0	0	0	0	0	0	0	0	0	0	0	0	0	0
Gm6420	1	23255685	23256407	-	Gm6420	ENSMUSG00000102766	predicted gene 6420 [Source:MGI Symbol;Acc:MGI:3644588]	-	gene	0	0	0	0	0	0	0	0	0	0	0	0	0	0	0	0	0	0	0	0	0	0	0	0	0	0	0	0	0	0	0	0	0	0	0	0	0
Gm27028	1	23291537	23291935	+	Gm27028	ENSMUSG00000097970	predicted gene, 27028 [Source:MGI Symbol;Acc:MGI:5504143]	+	gene	3	0	2	0	0	0	0	3	8	0	6	1	0	5	7	3	1	7	4	10	19	5	2	2	1	2	2	1	3	3	9	2	4	7	2	1	7
Gm29107	1	23293729	23294075	+	Gm29107	ENSMUSG00000100775	predicted gene 29107 [Source:MGI Symbol;Acc:MGI:5579813]	+	gene	0	0	2	0	0	0	0	0	0	0	0	0	2	2	0	0	0	1	0	0	0	0	0	0	0	1	0	0	3	0	0	0	1	0	0	0	0
Ogfrl1	1	23366424	23397772	-	Ogfrl1	ENSMUSG00000026158	opioid growth factor receptor-like 1 [Source:MGI Symbol;Acc:MGI:1917405]	-	gene	348	170	209	97	35	132	17	350	131	72	188	235	129	166	263	197	225	153	335	169	1224	215	338	265	271	123	254	309	362	527	315	199	332	357	186	255	354
Gm28822	1	23574587	23596664	+	Gm28822	ENSMUSG00000099503	predicted gene 28822 [Source:MGI Symbol;Acc:MGI:5579528]	+	gene	0	0	0	0	0	0	0	0	0	0	0	0	0	0	0	0	0	0	0	0	0	0	0	0	0	0	0	0	0	0	0	0	0	0	0	0	0
B3gat2	1	23761753	23849158	+	B3gat2	ENSMUSG00000026156	beta-1,3-glucuronyltransferase 2 (glucuronosyltransferase S) [Source:MGI Symbol;Acc:MGI:2389490]	+	gene	488	414	487	327	236	529	36	850	268	96	530	682	345	566	616	518	580	423	734	570	3223	449	868	550	499	320	500	701	699	1299	640	440	791	694	346	557	707
Smap1	1	23844846	23922317	-	Smap1	ENSMUSG00000026155	small ArfGAP 1 [Source:MGI Symbol;Acc:MGI:2138261]	-	gene	944	640	867	540	536	1126	66	1437	466	195	889	1134	663	953	1068	993	1159	751	1236	972	5442	856	1451	988	876	528	886	1206	1122	2206	1116	770	1486	1210	601	890	1205
Sdhaf4	1	23995939	24005656	-	Sdhaf4	ENSMUSG00000026154	succinate dehydrogenase complex assembly factor 4 [Source:MGI Symbol;Acc:MGI:1915252]	-	gene	305	176	230	160	132	342	16	408	132	99	293	316	190	192	309	345	142	197	449	231	1584	202	311	285	232	273	243	273	292	618	287	197	336	340	170	424	340
Gm26524	1	24005505	24005894	+	Gm26524	ENSMUSG00000102495	predicted gene, 26524 [Source:MGI Symbol;Acc:MGI:5477018]	+	gene	58	23	28	16	24	73	2	48	24	19	34	50	36	28	42	57	22	27	58	37	213	40	44	46	30	50	45	33	42	84	48	27	51	45	23	75	53
Fam135a	1	24011093	24100341	-	Fam135a	ENSMUSG00000026153	family with sequence similarity 135, member A [Source:MGI Symbol;Acc:MGI:1915437]	-	gene	1010	634	1137	844	486	758	90	1815	504	253	1166	1197	882	1132	1421	1110	1332	841	1456	1184	6153	1089	1582	1103	1168	517	1099	1596	1383	2652	1314	1042	2129	1481	821	1356	1356
Gm37580	1	24100625	24103424	+	Gm37580	ENSMUSG00000102398	predicted gene, 37580 [Source:MGI Symbol;Acc:MGI:5610808]	+	gene	0	0	0	0	0	0	0	0	0	0	0	0	0	0	0	1	0	0	1	0	0	0	0	0	0	0	0	0	0	0	2	0	0	0	2	0	0
Col9a1	1	24177610	24252684	+	Col9a1	ENSMUSG00000026147	collagen, type IX, alpha 1 [Source:MGI Symbol;Acc:MGI:88465]	+	gene	168	171	165	111	99	172	16	359	89	73	225	256	158	240	299	223	169	228	353	170	1488	140	266	295	157	134	156	282	162	525	152	139	247	166	144	174	196
Col19a1	1	24261890	24587472	-	Col19a1	ENSMUSG00000026141	collagen, type XIX, alpha 1 [Source:MGI Symbol;Acc:MGI:1095415]	-	gene	0	0	0	0	0	0	0	0	0	0	0	0	0	0	0	0	0	0	0	1	0	0	0	1	0	0	0	0	0	0	0	0	0	0	0	0	0
Lmbrd1	1	24678630	24766301	+	Lmbrd1	ENSMUSG00000073725	LMBR1 domain containing 1 [Source:MGI Symbol;Acc:MGI:1915671]	+	gene	376	209	297	214	156	385	24	526	173	85	361	434	233	289	395	391	302	284	494	297	1964	292	482	357	311	190	311	399	416	680	393	236	505	447	232	315	416
Gm28237	1	24963209	24965158	-	Gm28237	ENSMUSG00000100483	predicted gene 28237 [Source:MGI Symbol;Acc:MGI:5578943]	-	gene	0	0	0	0	0	0	0	0	0	0	0	0	0	0	0	0	0	0	0	0	0	0	0	0	0	0	0	0	0	0	0	0	0	0	0	0	0
Gm29414	1	25026581	25027232	-	Gm29414	ENSMUSG00000099392	predicted gene 29414 [Source:MGI Symbol;Acc:MGI:5580120]	-	gene	0	0	0	0	0	0	0	0	0	0	0	0	0	0	0	0	0	0	0	0	0	0	0	0	0	0	0	0	0	0	0	0	0	0	0	0	0
Adgrb3	1	25067476	25829707	-	Adgrb3	ENSMUSG00000033569	adhesion G protein-coupled receptor B3 [Source:MGI Symbol;Acc:MGI:2441837]	-	gene	19	17	26	13	22	42	0	54	5	0	17	22	30	21	43	18	28	16	36	36	149	27	38	30	29	2	20	24	35	27	16	33	35	57	9	8	30
Gm20172	1	25276404	25277954	-	Gm20172	ENSMUSG00000104257	predicted gene, 20172 [Source:MGI Symbol;Acc:MGI:5012357]	-	gene	0	0	0	0	0	0	0	0	0	0	0	0	0	0	0	0	0	0	0	0	0	0	0	0	0	0	0	0	0	0	0	0	0	0	0	0	0
Gm37543	1	25284218	25285248	-	Gm37543	ENSMUSG00000102296	predicted gene, 37543 [Source:MGI Symbol;Acc:MGI:5610771]	-	gene	0	0	0	0	0	0	0	0	0	0	0	0	0	0	0	0	0	0	0	0	0	0	0	0	0	0	0	0	0	0	0	0	0	0	0	0	0
Gm37331	1	25296512	25299886	-	Gm37331	ENSMUSG00000103209	predicted gene, 37331 [Source:MGI Symbol;Acc:MGI:5610559]	-	gene	0	0	0	0	0	0	0	0	0	0	0	0	0	0	0	0	0	0	0	0	0	0	0	0	0	0	0	0	0	0	0	0	0	0	0	0	0
Gm37211	1	25314276	25317708	-	Gm37211	ENSMUSG00000104027	predicted gene, 37211 [Source:MGI Symbol;Acc:MGI:5610439]	-	gene	0	0	0	0	0	0	0	0	0	0	0	0	0	0	0	0	0	0	0	0	0	0	0	0	0	0	0	0	0	0	0	0	0	0	0	0	0
Gm37862	1	25325866	25328398	-	Gm37862	ENSMUSG00000102407	predicted gene, 37862 [Source:MGI Symbol;Acc:MGI:5611090]	-	gene	0	0	0	0	0	0	0	0	0	0	0	0	0	0	0	0	0	0	0	0	0	0	0	0	0	0	0	0	0	0	0	0	0	0	0	0	0
Gm38286	1	25345978	25349082	-	Gm38286	ENSMUSG00000103214	predicted gene, 38286 [Source:MGI Symbol;Acc:MGI:5611514]	-	gene	0	0	0	0	0	0	0	0	0	0	0	0	0	0	0	0	0	0	0	0	0	0	0	0	0	0	0	0	0	0	0	0	0	0	0	0	0
Gm37880	1	25362564	25365820	-	Gm37880	ENSMUSG00000104100	predicted gene, 37880 [Source:MGI Symbol;Acc:MGI:5611108]	-	gene	0	0	0	0	0	0	0	0	0	0	0	0	0	0	0	0	0	0	0	0	0	0	0	0	0	0	0	0	0	0	0	0	0	0	0	0	0
Gm37011	1	25608250	25611184	-	Gm37011	ENSMUSG00000103889	predicted gene, 37011 [Source:MGI Symbol;Acc:MGI:5610239]	-	gene	0	0	0	0	0	0	0	0	0	0	0	0	0	0	0	0	0	0	0	0	0	0	0	0	0	0	0	0	0	0	0	0	0	0	0	0	0
Gm37051	1	25620238	25623180	-	Gm37051	ENSMUSG00000104221	predicted gene, 37051 [Source:MGI Symbol;Acc:MGI:5610279]	-	gene	0	0	0	0	0	0	0	0	0	0	0	0	0	0	0	0	0	0	0	0	0	0	0	0	0	0	0	0	0	0	0	0	0	0	0	0	0
Gm38260	1	25672245	25676239	-	Gm38260	ENSMUSG00000102250	predicted gene, 38260 [Source:MGI Symbol;Acc:MGI:5611488]	-	gene	0	6	0	0	0	0	0	0	0	0	0	0	0	0	0	0	0	0	0	0	0	0	0	0	0	0	0	0	0	0	0	0	0	0	0	0	0
Gm37628	1	25686062	25691501	-	Gm37628	ENSMUSG00000102317	predicted gene, 37628 [Source:MGI Symbol;Acc:MGI:5610856]	-	gene	0	0	0	0	0	0	0	0	0	0	0	0	0	0	0	0	0	0	0	0	0	0	0	0	0	0	0	0	0	0	0	0	0	0	0	0	0
8030445P17Rik	1	25722038	25724778	-	8030445P17Rik	ENSMUSG00000103563	RIKEN cDNA 8030445P17 gene [Source:MGI Symbol;Acc:MGI:2442299]	-	gene	0	0	0	0	0	0	0	0	0	0	0	0	0	0	0	0	0	0	0	0	0	0	0	0	0	0	0	0	0	0	0	0	0	0	0	0	0
Gm38198	1	25735389	25738969	-	Gm38198	ENSMUSG00000102465	predicted gene, 38198 [Source:MGI Symbol;Acc:MGI:5611426]	-	gene	0	0	0	0	0	0	0	0	0	0	0	0	0	0	0	0	0	0	0	0	0	0	0	0	0	0	0	0	0	0	0	0	0	0	0	3	0
Gm37077	1	25755343	25759033	-	Gm37077	ENSMUSG00000102659	predicted gene, 37077 [Source:MGI Symbol;Acc:MGI:5610305]	-	gene	0	0	0	0	0	0	0	0	0	0	0	0	0	0	0	0	0	0	0	0	0	0	0	0	0	0	0	0	0	0	0	0	0	0	0	0	0
Gm37895	1	25775757	25780306	-	Gm37895	ENSMUSG00000103924	predicted gene, 37895 [Source:MGI Symbol;Acc:MGI:5611123]	-	gene	0	0	0	0	0	0	0	0	0	0	0	0	0	0	0	0	0	0	0	0	0	0	0	0	0	0	0	0	0	0	0	0	0	0	0	0	0
Gm36952	1	25797281	25800905	-	Gm36952	ENSMUSG00000104132	predicted gene, 36952 [Source:MGI Symbol;Acc:MGI:5610180]	-	gene	0	0	0	0	0	0	0	0	0	0	0	0	0	0	0	0	0	0	0	0	2	0	0	0	0	0	0	0	0	0	0	0	0	0	0	0	0
Gm37602	1	25804097	25807406	-	Gm37602	ENSMUSG00000102747	predicted gene, 37602 [Source:MGI Symbol;Acc:MGI:5610830]	-	gene	0	0	0	0	0	0	0	0	0	0	0	0	0	0	0	1	0	0	0	0	2	0	0	0	0	0	0	0	3	0	1	0	0	1	0	0	0
2900022M07Rik	1	25808956	25809972	-	2900022M07Rik	ENSMUSG00000102386	RIKEN cDNA 2900022M07 gene [Source:MGI Symbol;Acc:MGI:1920201]	-	gene	0	0	0	0	0	0	0	0	0	0	0	0	0	0	0	0	0	0	0	0	0	0	0	0	0	0	0	1	0	0	0	1	0	0	0	0	0
2900002M20Rik	1	25824390	25824719	-	2900002M20Rik	ENSMUSG00000103004	RIKEN cDNA 2900002M20 gene [Source:MGI Symbol;Acc:MGI:1925574]	-	gene	0	0	0	0	0	0	0	0	0	0	0	0	0	0	0	0	0	0	0	0	0	0	0	0	0	0	0	0	0	0	0	0	0	0	0	0	0
Gm9884	1	25830657	25831878	+	Gm9884	ENSMUSG00000104516	predicted gene 9884 [Source:MGI Symbol;Acc:MGI:3642830]	+	gene	0	0	0	0	0	0	3	0	0	0	0	0	0	0	0	1	0	0	0	0	4	1	0	0	0	0	0	0	0	0	0	0	0	0	0	0	1
4931408C20Rik	1	26681814	26687460	-	4931408C20Rik	ENSMUSG00000073722	RIKEN cDNA 4931408C20 gene [Source:MGI Symbol;Acc:MGI:3588222]	-	gene	2	2	4	3	0	0	0	0	1	0	0	0	0	0	0	0	0	0	0	0	0	0	0	0	0	0	0	0	2	0	0	0	0	0	0	0	0
Gm5524	1	27884046	27902396	+	Gm5524	ENSMUSG00000101514	predicted gene 5524 [Source:MGI Symbol;Acc:MGI:3646041]	+	gene	0	0	0	0	0	0	0	0	0	0	0	0	0	0	0	0	0	0	0	0	0	0	0	0	0	0	0	0	0	0	0	0	0	0	0	0	0
Gm38089	1	28569918	28571431	+	Gm38089	ENSMUSG00000103241	predicted gene, 38089 [Source:MGI Symbol;Acc:MGI:5611317]	+	gene	0	0	0	0	0	0	0	0	0	0	0	0	0	0	0	0	0	0	0	0	0	0	0	0	0	0	0	0	0	0	0	0	0	0	0	0	0
Gm597	1	28776117	28780252	-	Gm597	ENSMUSG00000048411	predicted gene 597 [Source:MGI Symbol;Acc:MGI:2685443]	-	gene	0	0	0	0	0	0	0	0	0	0	0	0	0	0	0	0	0	0	0	0	0	0	0	0	0	0	0	0	0	0	0	0	0	0	0	0	0
Gm9898	1	30718560	30719962	-	Gm9898	ENSMUSG00000053185	predicted gene 9898 [Source:MGI Symbol;Acc:MGI:3642391]	-	gene	0	0	0	0	0	0	0	0	0	0	0	0	0	0	0	0	0	0	0	0	0	0	0	0	0	0	0	0	0	0	0	0	0	0	0	0	0
Phf3	1	30802339	30873921	-	Phf3	ENSMUSG00000048874	PHD finger protein 3 [Source:MGI Symbol;Acc:MGI:2446126]	-	gene	2275	1445	1812	1323	930	2564	115	3440	793	374	1916	2268	1539	1785	2265	2109	2294	1400	2678	2096	11475	1722	2919	1866	1939	914	1996	2577	2161	4147	2408	1705	2789	2545	1397	2084	2643
Gm37522	1	30833548	30836431	-	Gm37522	ENSMUSG00000103783	predicted gene, 37522 [Source:MGI Symbol;Acc:MGI:5610750]	-	gene	1	0	1	0	0	0	1	0	0	0	0	0	0	0	5	0	0	0	0	0	0	0	0	0	1	0	0	0	0	0	0	0	0	1	0	0	0
Gm37906	1	30865504	30868538	-	Gm37906	ENSMUSG00000104315	predicted gene, 37906 [Source:MGI Symbol;Acc:MGI:5611134]	-	gene	0	3	0	0	0	0	0	0	0	0	1	0	0	0	0	0	0	0	0	0	1	1	2	0	2	6	0	0	1	4	0	0	1	0	0	0	0
Ptp4a1	1	30940302	30949309	-	Ptp4a1	ENSMUSG00000117310	protein tyrosine phosphatase 4a1 [Source:NCBI gene;Acc:19243]	-	gene	499	360	520	340	182	494	30	811	253	102	498	593	428	495	677	504	564	441	734	540	3077	567	807	604	564	322	558	757	778	1358	668	507	924	891	515	567	775
Ptp4a1	1	30940302	30949770	-	Ptp4a1	ENSMUSG00000117310	protein tyrosine phosphatase 4a1 [Source:NCBI gene;Acc:19243]	-	gene	490	372	533	346	185	499	33	826	254	103	511	596	442	511	691	514	573	447	762	550	3159	562	812	623	572	321	568	769	787	1392	677	522	931	903	521	565	775
Gm5698	1	30977243	30977968	-	Gm5698	ENSMUSG00000117091	predicted gene 5698 [Source:MGI Symbol;Acc:MGI:3649020]	-	gene	0	0	0	0	0	0	0	1	0	0	0	0	0	0	0	0	0	0	0	0	0	0	0	0	0	0	0	0	0	0	0	0	0	0	0	0	0
4931428L18Rik	1	30997842	31222684	-	4931428L18Rik	ENSMUSG00000086727	RIKEN cDNA 4931428L18 gene [Source:MGI Symbol;Acc:MGI:1918238]	-	gene	0	0	0	0	0	0	0	0	0	0	0	0	0	0	0	0	0	0	0	0	0	0	0	0	0	0	0	1	0	0	0	0	0	0	0	0	0
Gm28644	1	31041919	31043675	+	Gm28644	ENSMUSG00000100237	predicted gene 28644 [Source:MGI Symbol;Acc:MGI:5579350]	+	gene	0	0	0	0	0	0	0	0	0	0	0	0	0	0	0	0	0	0	0	0	0	0	0	0	0	0	0	0	0	0	0	0	0	0	0	0	0
Gm29128	1	31136026	31150105	+	Gm29128	ENSMUSG00000100910	predicted gene 29128 [Source:MGI Symbol;Acc:MGI:5579834]	+	gene	0	0	0	0	0	0	0	0	0	0	0	0	0	0	0	0	0	0	0	0	0	0	0	0	0	0	0	0	0	0	0	0	0	0	0	0	0
Lgsn	1	31176401	31204725	+	Lgsn	ENSMUSG00000050217	lengsin, lens protein with glutamine synthetase domain [Source:MGI Symbol;Acc:MGI:2672844]	+	gene	0	0	0	0	0	0	0	0	0	0	0	0	0	0	0	0	0	0	0	0	0	0	0	0	0	0	0	1	0	0	0	0	0	0	0	0	0
Pih1d3	1	31222838	31224288	+	Pih1d3	ENSMUSG00000026063	PIH1 domain containing 3 [Source:MGI Symbol;Acc:MGI:1921958]	+	gene	0	0	0	0	0	0	0	0	0	0	0	0	0	0	0	0	0	0	0	0	0	0	0	0	0	0	0	0	0	0	0	0	0	0	0	0	0
Khdrbs2	1	32172714	32658568	+	Khdrbs2	ENSMUSG00000026058	KH domain containing, RNA binding, signal transduction associated 2 [Source:MGI Symbol;Acc:MGI:2159649]	+	gene	0	0	0	0	0	0	0	11	0	0	0	1	1	3	3	0	0	2	4	1	3	2	5	2	0	0	0	6	2	10	0	2	0	3	0	2	4
Gm37999	1	32473757	32475565	+	Gm37999	ENSMUSG00000103482	predicted gene, 37999 [Source:MGI Symbol;Acc:MGI:5611227]	+	gene	0	0	0	0	0	0	0	0	0	0	0	0	0	0	0	0	0	0	0	0	0	0	0	0	0	0	0	0	0	0	0	0	0	0	0	0	0
Gm37110	1	32485315	32486942	+	Gm37110	ENSMUSG00000104498	predicted gene, 37110 [Source:MGI Symbol;Acc:MGI:5610338]	+	gene	0	0	0	0	0	0	0	0	0	0	0	0	0	0	0	0	0	0	0	0	0	0	0	0	0	0	0	0	0	0	0	0	0	0	0	0	0
Gm37911	1	32496444	32497988	+	Gm37911	ENSMUSG00000104313	predicted gene, 37911 [Source:MGI Symbol;Acc:MGI:5611139]	+	gene	0	0	0	0	0	0	0	0	0	0	0	0	0	0	0	0	0	0	0	0	0	0	0	0	0	0	0	0	0	0	0	0	0	0	0	0	0
Gm9839	1	32519563	32520999	-	Gm9839	ENSMUSG00000102865	predicted gene 9839 [Source:MGI Symbol;Acc:MGI:3641910]	-	gene	0	0	0	0	0	0	0	0	0	0	0	0	0	0	0	0	0	0	0	0	0	0	0	0	0	0	0	0	0	0	0	0	0	0	0	0	0
Gm37792	1	32539028	32542440	+	Gm37792	ENSMUSG00000102321	predicted gene, 37792 [Source:MGI Symbol;Acc:MGI:5611020]	+	gene	0	0	0	0	0	0	0	0	0	0	0	0	1	0	0	0	0	0	0	0	0	0	0	0	0	0	0	0	0	0	0	0	0	0	0	0	0
Gm5415	1	32543686	32547294	-	Gm5415	ENSMUSG00000091318	predicted gene 5415 [Source:MGI Symbol;Acc:MGI:3644687]	-	gene	0	0	0	0	0	0	0	0	0	0	0	0	0	0	0	0	0	0	0	0	0	0	0	0	0	0	0	0	0	0	0	0	0	0	0	0	0
Gm37426	1	32710179	32712648	+	Gm37426	ENSMUSG00000104433	predicted gene, 37426 [Source:MGI Symbol;Acc:MGI:5610654]	+	gene	0	0	0	0	0	0	0	0	0	0	0	0	0	0	0	0	0	0	0	0	0	0	0	0	0	0	0	0	0	0	0	0	0	0	0	0	0
Gm37151	1	32967484	32972490	-	Gm37151	ENSMUSG00000102926	predicted gene, 37151 [Source:MGI Symbol;Acc:MGI:5610379]	-	gene	0	0	0	0	0	0	0	0	0	0	0	0	0	0	0	0	0	0	0	0	0	0	0	0	0	0	0	0	0	0	0	0	0	0	0	0	0
Gm37724	1	33065130	33066350	+	Gm37724	ENSMUSG00000102917	predicted gene, 37724 [Source:MGI Symbol;Acc:MGI:5610952]	+	gene	0	0	0	0	0	0	0	0	0	0	0	0	0	0	0	0	0	0	0	0	0	0	0	0	0	0	0	0	0	0	0	0	0	0	0	0	0
Gm37591	1	33212774	33215475	-	Gm37591	ENSMUSG00000104230	predicted gene, 37591 [Source:MGI Symbol;Acc:MGI:5610819]	-	gene	0	0	0	0	0	0	0	0	0	0	0	0	0	0	0	0	0	0	0	0	0	0	0	0	0	0	0	0	0	0	0	0	0	0	0	0	0
Prim2	1	33453810	33669795	-	Prim2	ENSMUSG00000026134	DNA primase, p58 subunit [Source:MGI Symbol;Acc:MGI:97758]	-	gene	618	418	568	391	331	664	43	972	261	184	537	745	443	552	751	646	565	472	956	584	3691	458	872	654	511	322	613	765	678	1437	695	404	772	860	462	569	710
Gm37618	1	33613758	33616832	-	Gm37618	ENSMUSG00000102714	predicted gene, 37618 [Source:MGI Symbol;Acc:MGI:5610846]	-	gene	0	0	0	0	0	0	0	0	0	0	0	0	0	0	1	0	0	0	1	0	0	0	0	0	0	0	0	0	0	0	0	0	0	0	0	0	0
1700001G17Rik	1	33669824	33670712	+	1700001G17Rik	ENSMUSG00000103746	RIKEN cDNA 1700001G17 gene [Source:MGI Symbol;Acc:MGI:1914753]	+	gene	9	2	7	5	3	9	0	9	3	1	4	9	3	1	4	9	0	1	5	2	51	2	4	7	0	2	2	6	4	20	7	1	0	6	2	11	4
Gm38173	1	33671915	33674228	-	Gm38173	ENSMUSG00000102198	predicted gene, 38173 [Source:MGI Symbol;Acc:MGI:5611401]	-	gene	0	0	0	0	0	0	0	0	0	0	0	0	0	0	0	0	0	0	0	0	0	0	0	0	0	0	0	0	0	0	0	0	0	1	0	0	0
Rab23	1	33719887	33742564	+	Rab23	ENSMUSG00000004768	RAB23, member RAS oncogene family [Source:MGI Symbol;Acc:MGI:99833]	+	gene	610	339	575	418	294	819	24	1028	281	99	628	677	547	517	640	536	612	370	809	604	3406	490	943	643	538	257	604	875	710	1522	604	436	773	820	445	686	709
Bag2	1	33745484	33757795	-	Bag2	ENSMUSG00000042215	BCL2-associated athanogene 2 [Source:MGI Symbol;Acc:MGI:1891254]	-	gene	696	278	629	429	433	622	54	1052	285	147	611	944	454	470	661	785	589	512	1011	614	4334	443	928	898	533	665	722	803	696	1617	816	505	832	803	448	811	821
Gm37905	1	33748007	33748347	+	Gm37905	ENSMUSG00000103072	predicted gene, 37905 [Source:MGI Symbol;Acc:MGI:5611133]	+	gene	51	21	40	24	28	37	6	73	15	8	55	65	29	34	51	53	53	46	81	45	288	34	68	82	37	48	51	48	38	137	54	35	79	57	28	47	58
Zfp451	1	33761545	33814595	-	Zfp451	ENSMUSG00000042197	zinc finger protein 451 [Source:MGI Symbol;Acc:MGI:2137896]	-	gene	1093	714	927	723	446	1058	118	1682	502	229	973	1196	735	987	1181	1040	1183	773	1483	1143	6124	1016	1684	1079	1241	581	1190	1539	1389	2641	1283	1025	1750	1719	872	1252	1387
Bend6	1	33852052	33907816	-	Bend6	ENSMUSG00000042182	BEN domain containing 6 [Source:MGI Symbol;Acc:MGI:2444572]	-	gene	87	49	42	24	0	71	3	71	25	9	47	44	25	31	49	49	46	35	60	62	287	37	52	37	37	38	34	70	45	108	64	31	34	59	26	41	49
Gm37067	1	33889490	33891117	-	Gm37067	ENSMUSG00000104416	predicted gene, 37067 [Source:MGI Symbol;Acc:MGI:5610295]	-	gene	1	0	0	0	0	0	0	0	0	0	0	0	0	0	0	0	0	0	0	0	0	0	0	1	0	0	0	0	0	0	0	0	0	2	0	0	0
Dst	1	33908225	34308661	+	Dst	ENSMUSG00000026131	dystonin [Source:MGI Symbol;Acc:MGI:104627]	+	gene	1837	1000	1473	956	793	1447	103	3098	570	258	1250	1882	1042	1486	1610	1942	1437	1038	2025	1370	8752	1013	1953	1299	1848	576	1511	1615	1122	2733	1844	1196	1536	1577	944	1709	2009
Gm37354	1	33922455	33924838	+	Gm37354	ENSMUSG00000103596	predicted gene, 37354 [Source:MGI Symbol;Acc:MGI:5610582]	+	gene	0	0	0	0	0	0	0	0	0	0	0	0	0	0	0	0	0	0	0	0	0	0	0	0	0	0	0	0	0	0	0	0	0	0	0	0	0
Gm38157	1	34032100	34033797	+	Gm38157	ENSMUSG00000103364	predicted gene, 38157 [Source:MGI Symbol;Acc:MGI:5611385]	+	gene	0	0	0	0	0	0	0	0	1	0	0	0	0	0	0	1	0	0	0	0	0	0	0	0	0	0	0	0	0	0	0	0	0	0	0	0	0
Gm26788	1	34165856	34178446	-	Gm26788	ENSMUSG00000096992	predicted gene, 26788 [Source:MGI Symbol;Acc:MGI:5477282]	-	gene	28	13	19	31	7	43	0	52	8	7	24	40	18	23	19	22	22	19	41	15	123	3	23	23	36	9	30	23	17	40	30	14	35	25	11	32	31
A930005N03Rik	1	34269882	34271128	-	A930005N03Rik	ENSMUSG00000103001	RIKEN cDNA A930005N03 gene [Source:MGI Symbol;Acc:MGI:1924441]	-	gene	44	16	18	24	11	58	0	37	12	6	18	36	9	18	29	40	20	15	36	20	137	13	28	9	23	6	18	32	15	40	25	13	39	20	20	13	24
Gm37958	1	34329433	34330307	-	Gm37958	ENSMUSG00000104397	predicted gene, 37958 [Source:MGI Symbol;Acc:MGI:5611186]	-	gene	0	0	0	0	0	0	0	0	0	0	0	0	0	0	0	0	0	0	0	0	0	0	0	0	0	0	0	0	0	0	0	0	0	0	0	0	0
Gm37385	1	34350775	34351161	+	Gm37385	ENSMUSG00000102839	predicted gene, 37385 [Source:MGI Symbol;Acc:MGI:5610613]	+	gene	0	0	0	0	0	0	0	0	0	0	0	0	0	0	0	0	0	0	0	0	0	0	0	0	0	0	0	0	0	0	0	0	0	0	0	0	0
Gm37233	1	34427002	34433264	-	Gm37233	ENSMUSG00000102336	predicted gene, 37233 [Source:MGI Symbol;Acc:MGI:5610461]	-	gene	11	2	8	0	7	0	0	17	3	0	13	11	9	9	7	16	14	10	3	5	59	19	13	4	14	6	9	11	11	22	11	0	18	11	6	18	13
Ccdc115	1	34436670	34439672	-	Ccdc115	ENSMUSG00000042111	coiled-coil domain containing 115 [Source:MGI Symbol;Acc:MGI:1916918]	-	gene	483	246	385	204	167	496	28	674	192	119	458	571	379	396	483	446	337	373	801	386	3165	278	616	557	370	415	462	502	493	1166	474	339	645	529	262	510	538
Gm28306	1	34439511	34444730	-	Gm28306	ENSMUSG00000101711	predicted gene 28306 [Source:MGI Symbol;Acc:MGI:5579012]	-	gene	144	65	131	71	65	115	2	217	61	32	128	157	108	137	136	157	106	96	200	122	747	73	208	121	99	77	123	154	130	291	164	100	187	162	65	112	183
Imp4	1	34439851	34449356	+	Imp4	ENSMUSG00000026127	IMP4, U3 small nucleolar ribonucleoprotein [Source:MGI Symbol;Acc:MGI:106572]	+	gene	1442	855	1385	953	621	1578	107	2440	634	380	1293	1788	1070	1380	1669	1600	1199	1003	2184	1362	9176	1075	2166	1409	1212	825	1443	1815	1465	3245	1770	1107	1679	1921	925	1517	1654
Ptpn18	1	34459762	34475733	+	Ptpn18	ENSMUSG00000026126	protein tyrosine phosphatase, non-receptor type 18 [Source:MGI Symbol;Acc:MGI:108410]	+	gene	29	1	29	29	12	7	0	55	14	4	20	46	11	17	27	45	9	40	60	17	183	14	22	44	10	34	21	30	21	51	17	7	22	20	11	14	17
Gm28417	1	34468834	34473148	-	Gm28417	ENSMUSG00000100280	predicted gene 28417 [Source:MGI Symbol;Acc:MGI:5579123]	-	gene	7	0	9	10	2	6	0	17	6	2	9	13	3	10	12	12	3	11	15	6	70	7	7	14	2	14	7	11	5	22	8	3	9	7	4	11	3
4930568A12Rik	1	34477167	34485933	-	4930568A12Rik	ENSMUSG00000101223	RIKEN cDNA 4930568A12 gene [Source:MGI Symbol;Acc:MGI:1923133]	-	gene	0	0	0	3	0	0	0	0	0	0	0	0	0	0	0	0	0	0	0	0	3	0	1	0	0	0	0	0	0	0	0	0	0	0	0	0	1
Prss39	1	34498410	34503063	+	Prss39	ENSMUSG00000026125	protease, serine 39 [Source:MGI Symbol;Acc:MGI:1270856]	+	gene	0	0	0	0	0	0	0	0	0	0	0	0	0	0	0	0	0	0	0	0	0	0	0	0	0	2	0	0	0	0	0	0	0	0	0	0	0
Cfc1	1	34535648	34544313	+	Cfc1	ENSMUSG00000026124	cripto, FRL-1, cryptic family 1 [Source:MGI Symbol;Acc:MGI:109448]	+	gene	110	74	91	62	97	91	11	187	80	18	93	181	84	65	114	98	42	50	107	38	350	23	14	38	23	25	15	30	22	61	14	11	26	14	7	30	16
Prss40	1	34543968	34560943	-	Prss40	ENSMUSG00000037529	protease, serine 40 [Source:MGI Symbol;Acc:MGI:1270857]	-	gene	28	28	17	14	15	3	3	32	13	0	14	52	28	9	27	13	13	10	22	5	88	11	7	11	9	17	4	10	7	18	7	0	15	3	2	4	0
1700101I19Rik	1	34579202	34579711	-	1700101I19Rik	ENSMUSG00000045815	RIKEN cDNA 1700101I19 gene [Source:MGI Symbol;Acc:MGI:1920839]	-	gene	0	0	0	0	0	0	0	0	0	0	0	0	0	0	0	0	0	0	0	0	0	0	0	0	0	0	0	0	0	0	0	0	0	0	0	0	0
Amer3	1	34579657	34590944	+	Amer3	ENSMUSG00000045174	APC membrane recruitment 3 [Source:MGI Symbol;Acc:MGI:3026939]	+	gene	8	10	17	12	11	24	1	19	8	3	17	30	13	18	6	13	0	11	18	14	37	6	2	6	0	3	4	7	1	21	3	1	2	1	4	9	8
Arhgef4	1	34678188	34813309	+	Arhgef4	ENSMUSG00000037509	Rho guanine nucleotide exchange factor (GEF) 4 [Source:MGI Symbol;Acc:MGI:2442507]	+	gene	37	25	43	33	8	22	0	87	23	4	43	62	43	48	65	39	37	31	70	40	382	36	95	45	55	31	67	67	60	122	52	57	45	88	50	82	60
Arhgef4	1	34801794	34801964	+	Arhgef4	ENSMUSG00000037509	Rho guanine nucleotide exchange factor (GEF) 4 [Source:MGI Symbol;Acc:MGI:2442507]	+	gene	0	0	1	0	0	0	0	1	0	0	1	0	0	0	2	0	0	0	2	0	13	0	1	4	0	0	0	2	0	4	1	0	0	3	0	1	0
Gm38336	1	34809360	34811908	-	Gm38336	ENSMUSG00000104002	predicted gene, 38336 [Source:MGI Symbol;Acc:MGI:5611564]	-	gene	3	10	12	3	6	5	0	18	9	0	8	15	16	12	7	19	7	10	20	13	113	11	29	19	9	8	15	19	11	35	26	18	34	13	10	27	14
Fam168b	1	34813219	34843065	-	Fam168b	ENSMUSG00000037503	family with sequence similarity 168, member B [Source:MGI Symbol;Acc:MGI:2448487]	-	gene	3220	1868	3047	2285	1556	3241	254	5435	1427	774	3289	3860	2470	3241	3782	3424	3082	2352	5380	3442	23723	2999	6316	4050	3145	1812	4193	5177	4978	9338	4336	3159	5383	5392	2746	3915	4775
Gm37127	1	34823525	34826560	+	Gm37127	ENSMUSG00000104358	predicted gene, 37127 [Source:MGI Symbol;Acc:MGI:5610355]	+	gene	0	2	12	10	0	3	0	10	5	1	3	4	2	2	0	6	7	0	1	2	24	5	5	2	3	3	11	7	0	10	8	2	1	2	4	13	5
Plekhb2	1	34849976	34879580	+	Plekhb2	ENSMUSG00000026123	pleckstrin homology domain containing, family B (evectins) member 2 [Source:MGI Symbol;Acc:MGI:2385825]	+	gene	418	338	473	287	200	360	41	803	207	110	498	606	377	430	476	574	397	354	702	595	3082	447	786	634	508	289	577	651	632	1230	710	412	643	749	379	590	717
Gm37068	1	35625606	35651297	-	Gm37068	ENSMUSG00000104417	predicted gene, 37068 [Source:MGI Symbol;Acc:MGI:5610296]	-	gene	0	0	0	0	0	0	0	0	0	0	0	0	0	0	0	0	0	0	0	0	0	0	0	0	0	0	0	0	0	0	0	0	0	0	0	0	0
Gm28415	1	35806974	35810462	+	Gm28415	ENSMUSG00000101714	predicted gene 28415 [Source:MGI Symbol;Acc:MGI:5579121]	+	gene	0	0	0	0	0	0	0	0	0	0	0	0	0	0	0	0	0	0	0	0	0	0	0	0	0	0	0	0	0	0	0	0	0	0	0	0	0
1110002O04Rik	1	35879845	35881119	+	1110002O04Rik	ENSMUSG00000102531	RIKEN cDNA 1110002O04 gene [Source:MGI Symbol;Acc:MGI:1915733]	+	gene	0	0	0	0	0	0	0	0	0	0	0	0	0	0	0	0	0	0	0	0	0	0	0	0	0	0	0	0	0	0	0	0	0	0	0	0	0
Gm37146	1	35981960	35986373	-	Gm37146	ENSMUSG00000102279	predicted gene, 37146 [Source:MGI Symbol;Acc:MGI:5610374]	-	gene	0	0	0	0	0	0	0	0	0	0	0	0	0	0	0	0	0	0	0	0	0	0	0	0	0	0	0	0	0	0	0	0	0	0	0	0	0
Gm33222	1	36002985	36011044	-	Gm33222	ENSMUSG00000103708	predicted gene, 33222 [Source:MGI Symbol;Acc:MGI:5592381]	-	gene	0	1	0	1	0	0	0	0	0	0	0	0	0	0	0	0	0	0	0	0	0	0	0	0	0	0	0	0	0	0	0	0	0	0	0	0	0
4930535G08Rik	1	36011072	36011894	+	4930535G08Rik	ENSMUSG00000104201	RIKEN cDNA 4930535G08 gene [Source:MGI Symbol;Acc:MGI:1925283]	+	gene	0	0	0	0	0	0	0	0	0	0	0	0	0	0	0	0	0	0	0	0	0	0	0	0	0	0	0	0	0	0	0	0	0	0	0	0	0
Gm38049	1	36029647	36031018	-	Gm38049	ENSMUSG00000102434	predicted gene, 38049 [Source:MGI Symbol;Acc:MGI:5611277]	-	gene	0	0	0	0	0	0	0	0	0	0	0	0	0	0	0	0	0	0	0	0	4	0	0	0	0	0	0	0	0	0	0	0	0	0	0	0	0
Hs6st1	1	36068400	36106446	+	Hs6st1	ENSMUSG00000045216	heparan sulfate 6-O-sulfotransferase 1 [Source:MGI Symbol;Acc:MGI:1354958]	+	gene	489	200	356	228	170	361	12	677	163	92	377	536	358	341	399	468	317	270	628	355	2921	333	807	540	409	362	497	621	517	1299	602	368	551	617	307	643	597
Gm37335	1	36105384	36106446	-	Gm37335	ENSMUSG00000104523	predicted gene, 37335 [Source:MGI Symbol;Acc:MGI:5610563]	-	gene	78	22	37	16	11	37	0	67	21	11	45	48	39	45	37	38	28	20	61	39	242	32	97	32	42	35	47	60	65	144	64	30	62	50	34	48	67
Gm33280	1	36132042	36138746	+	Gm33280	ENSMUSG00000102202	predicted gene, 33280 [Source:MGI Symbol;Acc:MGI:5592439]	+	gene	3	14	6	5	0	0	0	8	4	0	1	4	4	5	5	12	7	3	11	1	36	3	8	5	15	1	11	2	7	21	5	4	17	13	4	1	5
Uggt1	1	36140027	36244720	-	Uggt1	ENSMUSG00000037470	UDP-glucose glycoprotein glucosyltransferase 1 [Source:MGI Symbol;Acc:MGI:2443162]	-	gene	2414	1256	1845	1360	950	2184	148	3442	872	437	1747	2315	1427	1905	1977	2273	2132	1432	3016	1954	12611	1756	3272	1990	1903	947	2072	2596	2024	4685	2726	1669	2724	2657	1451	2136	2417
Neurl3	1	36264597	36274679	-	Neurl3	ENSMUSG00000047180	neuralized E3 ubiquitin protein ligase 3 [Source:MGI Symbol;Acc:MGI:2429944]	-	gene	0	0	4	4	0	0	0	2	1	0	3	5	2	0	0	4	0	0	11	1	34	0	3	3	0	8	4	10	0	6	5	2	0	3	2	0	3
Arid5a	1	36307733	36324029	+	Arid5a	ENSMUSG00000037447	AT rich interactive domain 5A (MRF1-like) [Source:MGI Symbol;Acc:MGI:2443039]	+	gene	17	9	12	6	0	31	0	38	9	4	21	24	8	16	23	23	22	14	28	19	135	15	28	25	14	22	21	23	15	49	28	20	31	37	17	46	25
4930403P22Rik	1	36332708	36333420	+	4930403P22Rik	ENSMUSG00000102762	RIKEN cDNA 4930403P22 gene [Source:MGI Symbol;Acc:MGI:1921057]	+	gene	1	0	0	0	0	0	0	0	0	0	0	1	0	0	0	0	0	0	0	0	0	0	0	0	0	1	1	0	3	0	0	0	0	0	0	2	0
Kansl3	1	36335730	36369181	-	Kansl3	ENSMUSG00000010453	KAT8 regulatory NSL complex subunit 3 [Source:MGI Symbol;Acc:MGI:1918055]	-	gene	821	550	858	573	340	900	71	1681	390	237	960	1091	827	872	997	1004	786	676	1422	933	6364	811	1572	1156	852	555	1053	1341	1107	2390	1060	839	1327	1376	708	1032	1268
Fer1l5	1	36372291	36422110	+	Fer1l5	ENSMUSG00000037432	fer-1-like 5 (C. elegans) [Source:MGI Symbol;Acc:MGI:3616091]	+	gene	64	31	47	39	9	54	0	92	36	9	62	65	52	34	66	53	59	35	91	67	306	55	78	64	59	26	55	79	76	126	75	36	118	90	52	75	65
Lman2l	1	36419871	36445271	-	Lman2l	ENSMUSG00000001143	lectin, mannose-binding 2-like [Source:MGI Symbol;Acc:MGI:2443010]	-	gene	514	314	483	299	216	581	57	912	253	117	420	535	345	471	496	570	429	306	742	486	2801	460	709	516	460	283	484	580	455	1212	534	426	635	595	356	543	562
Cnnm4	1	36471620	36508764	+	Cnnm4	ENSMUSG00000037408	cyclin M4 [Source:MGI Symbol;Acc:MGI:2151060]	+	gene	76	72	80	63	45	79	12	166	56	25	87	120	85	82	110	96	76	71	125	98	529	79	173	122	66	43	103	129	96	241	113	78	206	125	59	101	127
Gm37909	1	36473952	36476110	+	Gm37909	ENSMUSG00000104316	predicted gene, 37909 [Source:MGI Symbol;Acc:MGI:5611137]	+	gene	0	0	0	0	0	0	0	0	0	0	0	0	0	0	0	0	0	0	1	0	0	0	0	0	0	0	0	3	0	1	0	0	0	0	0	0	0
Cnnm3	1	36511867	36528237	+	Cnnm3	ENSMUSG00000001138	cyclin M3 [Source:MGI Symbol;Acc:MGI:2151055]	+	gene	472	277	459	388	334	678	27	903	242	106	499	554	395	420	617	465	437	286	734	498	3147	462	899	576	457	308	575	697	625	1424	581	422	618	706	352	571	669
Gm38033	1	36527534	36528237	-	Gm38033	ENSMUSG00000102845	predicted gene, 38033 [Source:MGI Symbol;Acc:MGI:5611261]	-	gene	3	0	0	0	0	0	0	4	0	0	1	4	2	1	0	1	3	3	6	3	14	4	5	2	0	0	2	0	4	5	0	2	2	3	1	0	2
Ankrd23	1	36530188	36536883	-	Ankrd23	ENSMUSG00000067653	ankyrin repeat domain 23 [Source:MGI Symbol;Acc:MGI:1925571]	-	gene	26	27	28	28	4	19	3	63	26	12	36	32	29	25	33	39	21	20	39	30	196	32	46	56	38	50	36	51	48	101	34	35	30	30	29	56	39
Gm42417	1	36530193	36539429	-	Gm42417	ENSMUSG00000109510	predicted gene, 42417 [Source:MGI Symbol;Acc:MGI:5649003]	-	gene	21	23	38	36	8	28	3	77	20	14	43	37	30	31	48	46	21	29	64	36	207	30	52	66	41	56	37	54	48	115	36	33	32	31	36	55	41
Ankrd39	1	36537507	36547445	-	Ankrd39	ENSMUSG00000079610	ankyrin repeat domain 39 [Source:MGI Symbol;Acc:MGI:1914816]	-	gene	67	31	66	37	38	60	0	98	23	19	63	72	39	45	75	56	43	52	101	57	370	42	57	86	59	51	48	69	47	144	48	24	53	48	37	56	69
Sema4c	1	36548639	36558349	-	Sema4c	ENSMUSG00000026121	sema domain, immunoglobulin domain (Ig), transmembrane domain (TM) and short cytoplasmic domain, (semaphorin) 4C [Source:MGI Symbol;Acc:MGI:109252]	-	gene	535	292	594	391	299	660	36	1006	248	196	599	754	520	612	634	629	522	411	969	615	5334	524	1190	793	571	380	812	947	876	1711	758	582	980	1096	483	697	873
D430040D24Rik	1	36557701	36565613	+	D430040D24Rik	ENSMUSG00000087589	RIKEN cDNA D430040D24 gene [Source:MGI Symbol;Acc:MGI:2442526]	+	gene	13	1	25	16	15	28	3	44	11	7	23	28	21	28	29	29	12	29	37	29	293	25	52	32	26	25	26	44	39	86	32	47	45	45	22	43	45
Fam178b	1	36562692	36683183	-	Fam178b	ENSMUSG00000046337	family with sequence similarity 178, member B [Source:MGI Symbol;Acc:MGI:3026913]	-	gene	1	6	8	0	0	0	0	10	1	0	5	16	15	8	4	10	0	0	13	2	59	7	13	8	6	1	6	5	10	14	6	5	23	12	1	15	10
Cox5b	1	36691449	36693681	+	Cox5b	ENSMUSG00000061518	cytochrome c oxidase subunit 5B [Source:MGI Symbol;Acc:MGI:88475]	+	gene	631	160	507	237	408	485	58	991	221	151	424	754	365	433	651	516	341	427	883	431	4249	380	737	830	392	477	589	669	619	1494	599	372	432	694	331	628	796
Actr1b	1	36698114	36714422	-	Actr1b	ENSMUSG00000037351	ARP1 actin-related protein 1B, centractin beta [Source:MGI Symbol;Acc:MGI:1917446]	-	gene	2231	1387	2202	1442	1170	2368	160	4046	989	635	2152	3041	1769	2022	2730	2538	1768	1819	3911	2065	17545	2034	3655	3383	1823	1966	2517	3392	2966	6378	2811	2006	3187	2966	1657	2900	2767
4933424G06Rik	1	36710149	36757953	+	4933424G06Rik	ENSMUSG00000102416	RIKEN cDNA 4933424G06 gene [Source:MGI Symbol;Acc:MGI:1918416]	+	gene	0	0	0	0	0	0	0	0	0	0	0	0	0	0	0	0	0	0	0	0	1	0	0	0	0	0	0	3	0	1	0	0	0	0	0	0	0
Gm33533	1	36739048	36744792	-	Gm33533	ENSMUSG00000104237	predicted gene, 33533 [Source:MGI Symbol;Acc:MGI:5592692]	-	gene	0	0	0	0	0	0	0	0	0	0	0	0	0	0	0	0	0	0	0	0	0	0	0	0	0	0	0	0	0	0	0	0	0	0	0	0	0
Zap70	1	36761798	36782818	+	Zap70	ENSMUSG00000026117	zeta-chain (TCR) associated protein kinase [Source:MGI Symbol;Acc:MGI:99613]	+	gene	3	0	9	0	0	0	0	10	0	2	2	2	3	5	10	3	6	7	11	1	46	0	12	11	6	6	1	13	6	3	0	1	0	6	2	2	8
Tmem131	1	36792191	36943666	-	Tmem131	ENSMUSG00000026116	transmembrane protein 131 [Source:MGI Symbol;Acc:MGI:1927110]	-	gene	1327	855	1109	859	570	1261	75	2385	567	243	1220	1389	909	1255	1376	1402	1541	878	1812	1423	7890	1086	2059	1095	1228	429	1391	1677	1284	2900	1703	1041	1711	1604	927	1458	1519
Gm37506	1	36871903	36872045	-	Gm37506	ENSMUSG00000103016	predicted gene, 37506 [Source:MGI Symbol;Acc:MGI:5610734]	-	gene	0	0	0	0	0	0	0	0	0	0	0	0	0	0	0	0	0	0	0	0	0	0	0	0	0	0	0	0	0	0	0	0	0	0	0	0	0
Gm38115	1	36913601	36916539	-	Gm38115	ENSMUSG00000102930	predicted gene, 38115 [Source:MGI Symbol;Acc:MGI:5611343]	-	gene	0	3	0	0	0	0	0	0	0	0	0	0	0	0	0	0	0	2	0	0	0	0	0	0	0	0	0	0	0	0	0	0	0	0	0	0	0
F830112A20Rik	1	36922797	36926348	-	F830112A20Rik	ENSMUSG00000103159	RIKEN cDNA F830112A20 gene [Source:MGI Symbol;Acc:MGI:3641781]	-	gene	0	0	0	0	0	0	0	0	0	0	0	0	0	0	0	0	0	0	0	0	0	0	0	0	1	0	0	0	0	1	1	0	6	0	0	0	0
Vwa3b	1	37026596	37187613	+	Vwa3b	ENSMUSG00000050122	von Willebrand factor A domain containing 3B [Source:MGI Symbol;Acc:MGI:1918103]	+	gene	0	0	0	0	0	0	0	0	0	0	0	0	0	0	0	0	0	0	0	0	1	0	0	0	0	0	0	0	0	0	0	0	0	0	0	0	0
Gm37020	1	37132273	37133264	-	Gm37020	ENSMUSG00000103603	predicted gene, 37020 [Source:MGI Symbol;Acc:MGI:5610248]	-	gene	0	0	0	0	0	0	0	0	0	0	0	0	0	0	0	0	0	0	0	0	0	0	0	0	0	0	0	0	0	0	0	0	0	0	0	0	0
Cnga3	1	37214434	37263384	+	Cnga3	ENSMUSG00000026114	cyclic nucleotide gated channel alpha 3 [Source:MGI Symbol;Acc:MGI:1341818]	+	gene	1	0	1	0	0	1	0	2	2	3	0	6	1	3	4	2	1	0	1	1	17	0	3	0	0	0	1	5	0	6	0	0	0	1	0	0	3
1700074A21Rik	1	37299352	37299697	-	1700074A21Rik	ENSMUSG00000102231	RIKEN cDNA 1700074A21 gene [Source:MGI Symbol;Acc:MGI:1920732]	-	gene	0	0	0	0	0	0	0	0	0	0	0	0	0	0	0	0	0	0	0	0	0	0	0	0	0	0	0	0	0	0	0	0	0	0	0	0	0
Inpp4a	1	37299865	37410736	+	Inpp4a	ENSMUSG00000026113	inositol polyphosphate-4-phosphatase, type I [Source:MGI Symbol;Acc:MGI:1931123]	+	gene	172	139	184	143	34	97	10	349	105	46	187	208	120	173	247	250	165	137	246	208	1284	156	306	227	205	97	215	235	245	424	185	198	368	203	114	209	243
4930439A04Rik	1	37329667	37334172	-	4930439A04Rik	ENSMUSG00000086064	RIKEN cDNA 4930439A04 gene [Source:MGI Symbol;Acc:MGI:1925369]	-	gene	0	0	0	0	0	0	0	0	0	0	0	0	0	0	0	0	0	0	0	0	0	0	0	0	0	0	0	0	0	0	0	0	0	0	0	0	0
Gm37135	1	37330971	37331504	-	Gm37135	ENSMUSG00000102879	predicted gene, 37135 [Source:MGI Symbol;Acc:MGI:5610363]	-	gene	0	0	0	0	0	0	0	0	0	0	0	0	0	0	0	0	0	0	0	0	0	0	0	0	0	0	0	0	0	0	0	0	0	0	0	0	0
Coa5	1	37417084	37430103	-	Coa5	ENSMUSG00000026112	cytochrome C oxidase assembly factor 5 [Source:MGI Symbol;Acc:MGI:1923428]	-	gene	2077	1429	1947	1475	945	2091	159	3362	937	611	1956	2726	1610	1965	2613	2338	2263	1692	3234	2140	12788	1848	3214	2337	2020	1364	2240	2853	2685	5247	2533	1525	3292	2942	1473	2381	2813
Unc50	1	37430139	37439124	+	Unc50	ENSMUSG00000026111	unc-50 homolog [Source:MGI Symbol;Acc:MGI:1914637]	+	gene	530	259	507	268	312	494	32	823	248	125	436	619	315	435	621	541	357	410	729	412	3123	478	649	670	442	480	499	596	575	1339	522	373	684	600	321	603	639
Mgat4a	1	37439340	37541016	-	Mgat4a	ENSMUSG00000026110	mannoside acetylglucosaminyltransferase 4, isoenzyme A [Source:MGI Symbol;Acc:MGI:2662992]	-	gene	156	75	81	141	50	145	3	193	68	21	91	135	70	67	125	162	90	80	144	129	583	93	129	97	95	62	112	94	85	195	141	71	195	115	60	109	121
4930594C11Rik	1	37485851	37488605	-	4930594C11Rik	ENSMUSG00000103948	RIKEN cDNA 4930594C11 gene [Source:MGI Symbol;Acc:MGI:1924883]	-	gene	43	19	54	22	20	23	0	57	25	8	39	53	29	33	53	45	41	55	61	54	201	41	53	29	40	21	37	37	59	82	40	34	87	50	26	46	52
2010300C02Rik	1	37611677	37720085	-	2010300C02Rik	ENSMUSG00000026090	RIKEN cDNA 2010300C02 gene [Source:MGI Symbol;Acc:MGI:1919347]	-	gene	1	5	4	0	0	0	0	2	0	0	6	2	0	4	4	7	0	2	5	1	25	2	2	0	0	0	0	0	4	5	9	1	2	2	0	2	0
4930556I23Rik	1	37614259	37615372	+	4930556I23Rik	ENSMUSG00000089767	RIKEN cDNA 4930556I23 gene [Source:MGI Symbol;Acc:MGI:1922520]	+	gene	0	0	0	0	0	0	0	0	0	0	0	0	0	0	0	0	0	0	0	0	0	0	0	0	0	0	0	0	0	0	0	0	0	0	0	0	0
4930470B04Rik	1	37660722	37662647	+	4930470B04Rik	ENSMUSG00000104365	RIKEN cDNA 4930470B04 gene [Source:MGI Symbol;Acc:MGI:1923057]	+	gene	0	0	0	0	0	0	0	0	0	0	0	0	0	0	0	0	0	0	0	0	0	0	0	0	0	0	0	0	0	0	0	0	0	0	0	0	0
Gm19863	1	37694447	37696664	-	Gm19863	ENSMUSG00000102650	predicted gene, 19863 [Source:MGI Symbol;Acc:MGI:5012048]	-	gene	0	0	0	0	0	0	0	0	0	0	0	0	0	0	0	0	0	0	0	0	0	0	0	0	0	0	0	0	0	0	0	0	0	0	0	0	0
Tsga10	1	37754776	37866429	-	Tsga10	ENSMUSG00000060771	testis specific 10 [Source:MGI Symbol;Acc:MGI:2685063]	-	gene	160	85	145	87	8	58	2	207	61	36	96	133	91	128	136	150	134	93	197	136	715	148	195	143	116	92	125	161	170	328	163	121	195	230	126	173	196
Gm26805	1	37865299	37871388	+	Gm26805	ENSMUSG00000097268	predicted gene, 26805 [Source:MGI Symbol;Acc:MGI:5477299]	+	gene	0	0	0	0	0	0	0	0	0	0	0	0	0	0	0	0	0	0	0	0	0	0	0	0	0	0	0	0	0	1	0	0	0	0	0	1	0
Lipt1	1	37871738	37876228	+	Lipt1	ENSMUSG00000037216	lipoyltransferase 1 [Source:MGI Symbol;Acc:MGI:3645211]	+	gene	123	70	59	40	65	136	8	154	37	29	83	101	38	53	79	80	88	62	110	75	470	70	109	72	70	61	76	89	105	174	98	56	128	119	49	106	81
Mitd1	1	37874801	37890411	-	Mitd1	ENSMUSG00000026088	MIT, microtubule interacting and transport, domain containing 1 [Source:MGI Symbol;Acc:MGI:1916278]	-	gene	390	224	329	186	132	369	33	529	166	78	342	394	207	243	397	372	298	263	519	282	1744	325	419	362	304	250	320	361	410	797	370	237	397	485	266	400	453
Mrpl30	1	37890477	37898535	+	Mrpl30	ENSMUSG00000026087	mitochondrial ribosomal protein L30 [Source:MGI Symbol;Acc:MGI:1333820]	+	gene	895	432	623	497	452	749	30	1174	320	196	636	859	561	595	853	751	621	639	1139	684	4449	593	986	855	612	556	704	853	922	1762	843	512	979	1077	453	853	970
Lyg2	1	37905923	37916493	-	Lyg2	ENSMUSG00000061584	lysozyme G-like 2 [Source:MGI Symbol;Acc:MGI:2685622]	-	gene	2	0	0	0	0	0	0	0	0	0	0	0	0	0	0	0	0	0	0	0	0	0	0	0	0	0	0	0	0	0	0	0	0	0	0	0	0
Gm15457	1	37933596	37954136	+	Gm15457	ENSMUSG00000087374	predicted gene 15457 [Source:MGI Symbol;Acc:MGI:3705190]	+	gene	0	0	0	0	0	0	0	0	0	0	0	0	0	0	0	0	0	0	0	0	0	0	0	0	0	2	0	0	0	0	0	0	0	0	0	0	0
Lyg1	1	37946736	37957759	-	Lyg1	ENSMUSG00000026085	lysozyme G-like 1 [Source:MGI Symbol;Acc:MGI:1916791]	-	gene	0	0	0	0	0	0	0	0	0	0	0	0	0	0	0	0	0	0	0	0	0	0	0	0	0	0	0	0	0	0	0	0	0	0	0	0	0
Txndc9	1	37985189	37997893	-	Txndc9	ENSMUSG00000058407	thioredoxin domain containing 9 [Source:MGI Symbol;Acc:MGI:2138153]	-	gene	1436	837	1291	873	782	1625	100	2117	623	349	1289	1626	1032	1114	1624	1349	1314	1088	2193	1270	7981	1129	1830	1518	1133	820	1270	1685	1626	2942	1458	981	1803	2061	978	1349	1894
Eif5b	1	37998010	38055579	+	Eif5b	ENSMUSG00000026083	eukaryotic translation initiation factor 5B [Source:MGI Symbol;Acc:MGI:2441772]	+	gene	6824	2746	4371	3397	2681	5398	434	8156	2507	1055	4821	5361	3947	4485	5027	5008	6041	3179	6684	5203	27241	4369	7054	4157	4472	2352	4912	6360	6322	9785	5715	4022	6741	6883	3430	4226	6281
Rev1	1	38052786	38129801	-	Rev1	ENSMUSG00000026082	REV1, DNA directed polymerase [Source:MGI Symbol;Acc:MGI:1929074]	-	gene	901	549	814	513	371	880	76	1350	366	209	815	921	613	755	955	745	820	545	1123	760	4581	753	1174	889	692	459	774	1077	997	1879	1027	620	1130	1133	638	1002	998
Gm37062	1	38076295	38077305	-	Gm37062	ENSMUSG00000103804	predicted gene, 37062 [Source:MGI Symbol;Acc:MGI:5610290]	-	gene	1	3	0	0	0	0	0	2	1	0	0	0	3	0	0	3	1	4	0	0	9	2	0	1	0	0	1	1	1	11	1	1	0	2	0	0	7
Gm5099	1	38132083	38159892	+	Gm5099	ENSMUSG00000102716	predicted gene 5099 [Source:MGI Symbol;Acc:MGI:3644917]	+	gene	0	0	0	0	0	0	0	0	0	0	0	0	0	0	0	0	0	0	0	0	0	0	0	0	0	0	0	0	0	0	0	0	0	0	0	0	0
Aff3	1	38177326	38664955	-	Aff3	ENSMUSG00000037138	AF4/FMR2 family, member 3 [Source:MGI Symbol;Acc:MGI:106927]	-	gene	88	61	117	71	77	152	4	209	67	33	152	155	113	141	146	152	131	94	239	109	864	98	182	118	101	48	117	179	110	294	142	106	167	138	90	128	123
Gm16150	1	38235420	38246666	+	Gm16150	ENSMUSG00000085391	predicted gene 16150 [Source:MGI Symbol;Acc:MGI:3801827]	+	gene	0	0	0	0	0	0	0	0	0	0	0	0	0	0	0	0	0	0	0	0	0	0	0	0	0	0	0	0	0	0	0	0	0	0	0	0	0
Gm16151	1	38307902	38311930	+	Gm16151	ENSMUSG00000085280	predicted gene 16151 [Source:MGI Symbol;Acc:MGI:3801826]	+	gene	0	0	0	0	0	0	0	0	0	0	0	0	0	0	0	0	0	0	0	0	0	0	0	0	0	0	0	0	0	1	0	0	0	0	0	0	0
Gm16152	1	38384949	38393974	+	Gm16152	ENSMUSG00000087131	predicted gene 16152 [Source:MGI Symbol;Acc:MGI:3802058]	+	gene	0	0	0	0	0	0	0	0	0	0	0	0	0	0	0	0	0	0	0	0	0	0	0	0	0	0	0	0	0	0	0	0	0	0	0	0	0
2610300A13Rik	1	38767184	38767686	+	2610300A13Rik	ENSMUSG00000103531	RIKEN cDNA 2610300A13 gene [Source:MGI Symbol;Acc:MGI:1917693]	+	gene	0	0	0	0	0	0	0	0	0	0	0	0	0	0	0	0	0	0	0	0	0	0	0	0	0	0	0	0	0	0	0	0	0	0	0	0	0
Lonrf2	1	38793645	38836711	-	Lonrf2	ENSMUSG00000048814	LON peptidase N-terminal domain and ring finger 2 [Source:MGI Symbol;Acc:MGI:1920209]	-	gene	50	19	24	46	22	59	7	115	14	0	32	41	31	30	49	39	59	48	45	81	395	36	78	75	38	18	50	67	73	135	65	64	86	73	46	36	55
Chst10	1	38863867	38898161	-	Chst10	ENSMUSG00000026080	carbohydrate sulfotransferase 10 [Source:MGI Symbol;Acc:MGI:2138283]	-	gene	85	42	74	70	45	117	13	189	34	17	76	92	88	114	147	72	65	60	101	81	637	96	121	108	83	47	120	125	102	234	130	93	88	142	67	110	110
Gm37707	1	38884754	38888072	+	Gm37707	ENSMUSG00000103647	predicted gene, 37707 [Source:MGI Symbol;Acc:MGI:5610935]	+	gene	0	0	0	0	0	0	0	0	0	0	0	0	0	0	0	0	0	0	0	0	0	0	0	0	0	0	0	0	0	0	0	0	0	0	0	0	0
Nms	1	38939149	38950276	+	Nms	ENSMUSG00000067604	neuromedin S [Source:MGI Symbol;Acc:MGI:3583618]	+	gene	0	0	0	0	0	0	0	0	0	0	0	0	0	0	0	0	0	0	0	0	0	0	0	0	0	0	0	0	0	0	0	0	0	0	0	0	0
Pdcl3	1	38985608	38997238	+	Pdcl3	ENSMUSG00000026078	phosducin-like 3 [Source:MGI Symbol;Acc:MGI:1916083]	+	gene	908	528	821	494	438	811	65	1245	364	179	747	993	595	631	1020	944	791	715	1202	704	4938	693	968	1004	655	665	725	946	1028	1838	1041	697	1077	1072	544	873	954
Gm37309	1	38992678	38994316	+	Gm37309	ENSMUSG00000103046	predicted gene, 37309 [Source:MGI Symbol;Acc:MGI:5610537]	+	gene	6	3	0	1	0	4	0	6	2	1	8	6	5	5	3	5	9	3	1	2	12	0	6	4	5	0	7	6	0	15	2	9	13	0	1	10	10
Gm37821	1	39048648	39057637	-	Gm37821	ENSMUSG00000104188	predicted gene, 37821 [Source:MGI Symbol;Acc:MGI:5611049]	-	gene	0	0	0	0	0	0	0	0	0	0	0	0	0	0	0	0	0	0	0	0	0	1	0	0	0	0	0	0	0	0	0	0	0	0	0	0	0
Gm37091	1	39081252	39083338	-	Gm37091	ENSMUSG00000103182	predicted gene, 37091 [Source:MGI Symbol;Acc:MGI:5610319]	-	gene	0	0	0	0	0	0	0	0	0	0	0	0	0	0	0	0	0	0	0	0	0	0	0	0	0	0	0	0	0	0	0	0	0	0	1	0	0
Npas2	1	39193731	39363236	+	Npas2	ENSMUSG00000026077	neuronal PAS domain protein 2 [Source:MGI Symbol;Acc:MGI:109232]	+	gene	17	9	21	7	1	10	0	25	9	2	22	18	5	17	15	25	6	3	14	10	65	3	12	12	11	6	10	16	12	18	15	15	15	14	14	15	16
Rpl31	1	39367842	39371911	+	Rpl31	ENSMUSG00000073702	ribosomal protein L31 [Source:MGI Symbol;Acc:MGI:2149632]	+	gene	10366	4481	7162	5185	4735	11639	522	15468	3759	2964	8186	10002	7101	6891	9518	9548	5257	5753	15074	7594	56821	5755	10079	11489	6690	9393	8627	8763	8311	21888	8311	6077	7793	11117	4973	10902	12179
Tbc1d8	1	39371492	39478755	-	Tbc1d8	ENSMUSG00000003134	TBC1 domain family, member 8 [Source:MGI Symbol;Acc:MGI:1927225]	-	gene	198	125	232	133	82	367	6	398	119	47	214	285	164	189	276	210	211	164	411	237	1526	167	332	249	196	163	231	302	291	598	266	172	279	352	146	206	371
Gm37265	1	39419048	39419932	-	Gm37265	ENSMUSG00000102607	predicted gene, 37265 [Source:MGI Symbol;Acc:MGI:5610493]	-	gene	0	0	0	0	0	0	0	0	0	0	0	0	0	0	0	0	0	0	0	0	0	0	0	0	0	0	0	0	0	0	0	0	0	0	0	0	0
Cnot11	1	39534992	39546889	+	Cnot11	ENSMUSG00000003135	CCR4-NOT transcription complex, subunit 11 [Source:MGI Symbol;Acc:MGI:106580]	+	gene	867	561	859	486	476	882	65	1337	403	208	774	1025	539	768	1111	799	889	622	1432	806	6052	761	1504	1176	775	559	976	1206	1312	2348	1168	761	1382	1281	686	1069	1225
Gm15832	1	39547570	39552002	-	Gm15832	ENSMUSG00000085894	predicted gene 15832 [Source:MGI Symbol;Acc:MGI:3834078]	-	gene	144	156	241	148	127	111	5	180	72	43	172	172	81	166	341	138	215	166	240	117	874	265	312	248	322	180	144	368	426	433	331	276	391	193	211	165	217
Rnf149	1	39551296	39577405	-	Rnf149	ENSMUSG00000048234	ring finger protein 149 [Source:MGI Symbol;Acc:MGI:2677438]	-	gene	825	571	882	553	359	748	49	1140	377	252	830	1025	636	847	1183	933	830	645	1278	729	5287	785	1411	1017	972	690	856	1257	1236	1972	1150	800	1428	1099	745	1075	1122
Creg2	1	39618406	39651474	-	Creg2	ENSMUSG00000050967	cellular repressor of E1A-stimulated genes 2 [Source:MGI Symbol;Acc:MGI:1928333]	-	gene	3	10	5	8	0	0	0	7	1	0	8	2	0	5	2	7	4	6	15	7	40	7	27	12	16	0	17	16	15	19	19	5	15	25	8	27	21
D930019O06Rik	1	39650176	39657390	+	D930019O06Rik	ENSMUSG00000097083	RIKEN cDNA D930019O06 [Source:MGI Symbol;Acc:MGI:3043219]	+	gene	0	0	0	0	0	0	0	1	0	0	0	0	0	0	0	0	0	0	0	0	7	0	1	0	0	0	0	0	0	2	0	0	0	0	0	3	0
Rfx8	1	39665301	39720997	-	Rfx8	ENSMUSG00000057173	regulatory factor X 8 [Source:MGI Symbol;Acc:MGI:3588206]	-	gene	6	7	7	0	7	7	0	5	0	0	0	7	2	6	0	6	2	9	5	5	59	3	15	4	1	7	12	7	8	10	6	11	8	13	6	21	7
Gm3646	1	39804148	39805332	-	Gm3646	ENSMUSG00000091937	predicted gene 3646 [Source:MGI Symbol;Acc:MGI:3781822]	-	gene	0	0	0	0	0	0	0	0	0	0	0	0	0	0	0	0	0	0	0	0	0	0	0	0	0	0	0	0	0	0	0	0	0	0	0	0	0
1700066B17Rik	1	39839175	39847334	-	1700066B17Rik	ENSMUSG00000101634	RIKEN cDNA 1700066B17 gene [Source:MGI Symbol;Acc:MGI:1920676]	-	gene	0	0	2	0	0	0	0	0	0	0	0	0	0	0	0	1	0	0	0	0	2	0	0	0	0	0	1	0	0	0	0	0	0	0	0	0	0
Map4k4	1	39900913	40026310	+	Map4k4	ENSMUSG00000026074	mitogen-activated protein kinase kinase kinase kinase 4 [Source:MGI Symbol;Acc:MGI:1349394]	+	gene	4543	2917	4589	3001	2054	4795	373	8143	2050	935	4819	5789	3750	4564	5255	5340	4754	3216	7432	4943	31586	4034	8060	5096	5128	2336	5392	6569	5850	11774	5671	4435	6601	6935	3535	5537	6557
4930456G14Rik	1	40049039	40050368	-	4930456G14Rik	ENSMUSG00000102985	RIKEN cDNA 4930456G14 gene [Source:MGI Symbol;Acc:MGI:1921928]	-	gene	0	0	0	0	0	0	0	0	0	0	0	0	0	0	0	0	0	0	0	0	0	0	0	0	0	0	0	0	0	0	0	0	0	0	0	0	0
Il1r2	1	40074079	40125231	+	Il1r2	ENSMUSG00000026073	interleukin 1 receptor, type II [Source:MGI Symbol;Acc:MGI:96546]	+	gene	10	30	9	0	48	36	0	7	4	0	7	8	4	4	4	21	4	1	6	1	34	3	3	9	5	2	1	3	5	20	9	2	6	4	3	3	1
Gm16894	1	40076228	40085851	-	Gm16894	ENSMUSG00000097899	predicted gene, 16894 [Source:MGI Symbol;Acc:MGI:4439818]	-	gene	0	2	1	0	0	0	2	0	0	0	0	0	0	0	0	2	0	0	0	0	0	0	0	0	0	0	0	0	0	0	0	0	0	0	0	0	0
Gm37347	1	40088511	40091581	+	Gm37347	ENSMUSG00000102975	predicted gene, 37347 [Source:MGI Symbol;Acc:MGI:5610575]	+	gene	0	0	0	0	0	0	0	0	0	0	0	0	0	0	0	0	0	0	0	0	0	0	0	0	0	0	0	0	0	0	0	0	0	0	0	0	0
Il1r1	1	40225080	40317257	+	Il1r1	ENSMUSG00000026072	interleukin 1 receptor, type I [Source:MGI Symbol;Acc:MGI:96545]	+	gene	9	9	7	0	0	0	0	9	4	3	8	22	13	10	25	27	9	19	10	9	112	10	19	14	8	7	13	20	11	16	20	14	20	11	11	1	6
Gm38070	1	40238020	40244499	+	Gm38070	ENSMUSG00000103560	predicted gene, 38070 [Source:MGI Symbol;Acc:MGI:5611298]	+	gene	0	0	1	0	0	0	0	0	0	0	0	0	0	0	0	0	0	0	0	0	0	0	0	0	1	0	0	0	1	2	0	0	0	1	2	0	0
Il1rl2	1	40324610	40367562	+	Il1rl2	ENSMUSG00000070942	interleukin 1 receptor-like 2 [Source:MGI Symbol;Acc:MGI:1913107]	+	gene	0	8	6	0	0	0	0	4	0	0	6	5	1	0	3	5	2	6	6	5	27	4	4	6	10	0	0	6	0	14	6	0	12	5	0	0	7
Il1rl1	1	40429570	40465415	+	Il1rl1	ENSMUSG00000026069	interleukin 1 receptor-like 1 [Source:MGI Symbol;Acc:MGI:98427]	+	gene	0	0	0	0	0	0	0	0	0	0	0	0	0	0	0	0	0	0	0	0	0	0	0	0	0	0	0	0	0	0	0	0	0	0	0	0	0
Il18r1	1	40465552	40500854	+	Il18r1	ENSMUSG00000026070	interleukin 18 receptor 1 [Source:MGI Symbol;Acc:MGI:105383]	+	gene	0	0	0	0	0	0	0	0	0	0	0	0	0	0	1	0	0	1	0	0	0	0	0	0	0	0	0	0	0	0	2	0	0	0	0	0	0
Il18rap	1	40515362	40551705	+	Il18rap	ENSMUSG00000026068	interleukin 18 receptor accessory protein [Source:MGI Symbol;Acc:MGI:1338888]	+	gene	0	0	0	0	0	0	0	0	0	0	0	0	0	0	0	1	0	0	1	0	9	0	0	0	0	0	0	0	1	0	0	0	0	0	0	0	0
Gm35801	1	40572188	40580662	-	Gm35801	ENSMUSG00000104441	predicted gene, 35801 [Source:MGI Symbol;Acc:MGI:5594960]	-	gene	0	0	0	0	0	0	0	0	0	0	0	0	0	0	0	0	0	0	0	0	0	0	0	0	0	0	0	0	0	0	0	0	0	0	0	0	0
Slc9a4	1	40580081	40630725	+	Slc9a4	ENSMUSG00000026065	solute carrier family 9 (sodium/hydrogen exchanger), member 4 [Source:MGI Symbol;Acc:MGI:105074]	+	gene	0	0	0	0	0	0	0	0	0	0	0	0	0	0	0	0	0	0	0	0	0	0	0	0	0	0	0	0	0	0	0	0	2	0	0	0	0
Gm37435	1	40582895	40586841	-	Gm37435	ENSMUSG00000102676	predicted gene, 37435 [Source:MGI Symbol;Acc:MGI:5610663]	-	gene	0	0	0	0	0	0	0	0	0	0	0	0	0	0	0	0	0	0	0	0	0	0	0	0	0	0	0	0	0	0	0	0	0	0	0	0	1
Slc9a2	1	40680574	40769273	+	Slc9a2	ENSMUSG00000026062	solute carrier family 9 (sodium/hydrogen exchanger), member 2 [Source:MGI Symbol;Acc:MGI:105075]	+	gene	0	0	0	0	0	0	0	0	0	0	0	0	0	0	0	0	0	0	0	0	2	0	0	0	0	0	2	0	0	0	0	1	0	0	0	3	0
Gm37623	1	40691442	40697636	-	Gm37623	ENSMUSG00000103679	predicted gene, 37623 [Source:MGI Symbol;Acc:MGI:5610851]	-	gene	0	0	0	0	0	0	0	0	0	0	0	0	0	0	0	0	0	0	0	0	0	0	0	0	0	0	0	0	0	0	0	0	0	0	0	0	0
Gm37915	1	40771385	40785343	+	Gm37915	ENSMUSG00000103270	predicted gene, 37915 [Source:MGI Symbol;Acc:MGI:5611143]	+	gene	43	23	29	42	8	19	0	25	19	3	29	36	15	37	34	18	26	21	38	44	174	25	48	28	24	9	27	29	35	83	49	37	37	53	29	17	34
Mfsd9	1	40772038	40790687	-	Mfsd9	ENSMUSG00000041945	major facilitator superfamily domain containing 9 [Source:MGI Symbol;Acc:MGI:2443548]	-	gene	42	30	43	40	8	28	0	46	23	3	38	42	26	50	48	31	35	28	69	53	272	33	54	40	34	22	28	40	46	115	58	45	53	68	33	38	52
Tmem182	1	40805601	40856887	+	Tmem182	ENSMUSG00000079588	transmembrane protein 182 [Source:MGI Symbol;Acc:MGI:1923725]	+	gene	0	0	0	0	0	0	0	0	0	0	0	0	0	0	0	0	0	0	0	0	0	0	0	0	0	0	0	0	0	0	0	0	0	0	0	0	0
4930448I06Rik	1	41167587	41181252	-	4930448I06Rik	ENSMUSG00000104072	RIKEN cDNA 4930448I06 gene [Source:MGI Symbol;Acc:MGI:1922147]	-	gene	0	0	0	0	0	0	0	0	0	0	0	0	0	0	0	0	0	0	0	0	0	0	0	0	0	0	0	0	0	0	0	0	0	0	0	0	0
Gm28634	1	41526931	41529543	-	Gm28634	ENSMUSG00000100185	predicted gene 28634 [Source:MGI Symbol;Acc:MGI:5579340]	-	gene	0	0	0	0	0	0	0	0	0	0	0	0	0	0	0	0	0	0	0	0	0	0	0	0	0	0	0	0	0	0	0	0	0	0	0	0	0
Gm29260	1	41781808	41939560	+	Gm29260	ENSMUSG00000100832	predicted gene 29260 [Source:MGI Symbol;Acc:MGI:5579966]	+	gene	0	0	0	0	0	0	0	0	0	0	0	0	0	0	0	2	0	0	0	0	0	0	0	0	0	0	0	0	0	0	0	0	0	0	0	0	0
Gm9915	1	42229726	42231108	+	Gm9915	ENSMUSG00000053640	predicted gene 9915 [Source:MGI Symbol;Acc:MGI:3641924]	+	gene	0	0	0	0	0	0	0	0	0	0	0	0	0	0	0	0	0	0	0	0	0	0	0	0	0	0	0	0	0	0	0	0	0	0	0	0	0
Gm29664	1	42238233	42238695	-	Gm29664	ENSMUSG00000101919	predicted gene 29664 [Source:MGI Symbol;Acc:MGI:5580370]	-	gene	0	0	0	0	0	0	0	0	0	0	0	0	0	0	0	0	0	0	0	0	0	0	0	0	0	0	0	0	0	0	0	0	0	0	0	0	0
Gm28175	1	42261855	42304412	+	Gm28175	ENSMUSG00000101299	predicted gene 28175 [Source:MGI Symbol;Acc:MGI:5578881]	+	gene	0	0	0	0	0	0	0	0	0	0	0	0	0	0	0	0	0	0	0	0	0	0	0	0	0	0	0	0	0	0	0	0	0	0	0	0	0
Gm28140	1	42324590	42355937	-	Gm28140	ENSMUSG00000100180	predicted gene 28140 [Source:MGI Symbol;Acc:MGI:5578846]	-	gene	0	0	0	0	0	0	0	0	0	0	0	0	0	0	0	0	0	0	0	0	0	0	0	0	0	0	0	0	0	0	0	0	0	0	0	0	0
Gm37047	1	42491813	42495663	+	Gm37047	ENSMUSG00000103106	predicted gene, 37047 [Source:MGI Symbol;Acc:MGI:5610275]	+	gene	0	0	0	0	0	0	0	0	0	0	0	0	0	0	0	0	0	0	0	0	0	0	0	0	0	0	0	0	0	0	0	0	0	0	0	0	0
Pantr1	1	42590782	42694842	-	Pantr1	ENSMUSG00000060424	POU domain, class 3, transcription factor 3 adjacent noncoding transcript 1 [Source:MGI Symbol;Acc:MGI:1913547]	-	gene	0	0	0	0	0	0	0	0	0	0	1	0	2	0	0	0	0	0	0	0	4	0	1	0	0	0	0	0	0	1	0	0	0	0	0	0	1
4930420N18Rik	1	42651726	42652401	+	4930420N18Rik	ENSMUSG00000104199	RIKEN cDNA 4930420N18 gene [Source:MGI Symbol;Acc:MGI:1921202]	+	gene	0	0	0	0	0	0	0	0	0	0	0	0	0	0	0	0	0	0	0	0	0	0	0	0	0	0	0	0	0	0	0	0	0	0	0	0	0
Gm20646	1	42694925	42744791	+	Gm20646	ENSMUSG00000093436	predicted gene 20646 [Source:MGI Symbol;Acc:MGI:5313093]	+	gene	0	0	0	0	0	0	0	0	0	0	0	1	0	0	0	0	0	0	0	0	0	0	0	0	0	0	0	0	0	0	0	0	0	0	0	0	0
Pou3f3	1	42695768	42703176	+	Pou3f3	ENSMUSG00000045515	POU domain, class 3, transcription factor 3 [Source:MGI Symbol;Acc:MGI:102564]	+	gene	5	8	0	0	2	0	0	0	0	0	0	0	1	0	0	3	4	0	0	0	9	0	0	3	2	0	0	2	1	1	0	0	6	3	0	0	0
Pantr2	1	42707061	42713454	-	Pantr2	ENSMUSG00000097063	POU domain, class 3, transcription factor 3 adjacent noncoding transcript 2 [Source:MGI Symbol;Acc:MGI:1913870]	-	gene	0	0	0	0	0	0	0	0	0	0	0	0	0	0	0	0	0	0	0	0	0	0	0	0	0	0	0	0	0	0	0	0	0	0	0	0	0
Dalir	1	42750712	42752881	+	Dalir	ENSMUSG00000099784	DNMT1 associated long intergenic non-coding RNA [Source:MGI Symbol;Acc:MGI:5579231]	+	gene	0	0	0	0	0	0	0	0	0	0	0	0	0	0	0	0	0	0	0	0	0	0	0	0	0	0	0	0	0	0	0	0	0	0	0	0	0
Mrps9	1	42851233	42905683	+	Mrps9	ENSMUSG00000060679	mitochondrial ribosomal protein S9 [Source:MGI Symbol;Acc:MGI:1916777]	+	gene	667	400	590	410	258	767	47	1026	286	181	599	793	485	559	769	698	647	492	1075	631	4239	512	854	774	517	444	617	805	816	1559	686	485	909	848	417	705	732
Gpr45	1	42952872	43035456	+	Gpr45	ENSMUSG00000041907	G protein-coupled receptor 45 [Source:MGI Symbol;Acc:MGI:2135882]	+	gene	16	19	26	20	2	35	1	52	28	14	44	36	22	22	41	26	20	26	47	32	187	37	47	56	23	32	30	28	55	76	27	34	67	55	24	20	52
Tgfbrap1	1	43047200	43098637	-	Tgfbrap1	ENSMUSG00000070939	transforming growth factor, beta receptor associated protein 1 [Source:MGI Symbol;Acc:MGI:2447427]	-	gene	387	154	339	263	175	391	31	718	157	83	314	542	327	306	404	537	306	298	550	441	2524	278	554	409	303	353	417	420	345	820	525	282	425	341	195	367	486
Gm28782	1	43056267	43057134	+	Gm28782	ENSMUSG00000100269	predicted gene 28782 [Source:MGI Symbol;Acc:MGI:5579488]	+	gene	0	2	0	0	0	0	0	0	0	0	0	0	0	1	1	0	0	1	0	0	3	0	0	0	0	0	2	0	0	3	1	0	7	0	0	0	0
8430432A02Rik	1	43092588	43093835	+	8430432A02Rik	ENSMUSG00000041878	RIKEN cDNA 8430432A02 gene [Source:MGI Symbol;Acc:MGI:1918774]	+	gene	0	0	0	5	0	2	0	1	0	0	0	0	1	0	2	0	0	0	1	0	16	0	1	4	0	2	3	0	0	5	3	0	4	1	0	3	0
AI597479	1	43098710	43115947	+	AI597479	ENSMUSG00000010290	expressed sequence AI597479 [Source:MGI Symbol;Acc:MGI:2138299]	+	gene	797	572	828	598	380	909	49	1346	440	178	804	924	623	788	1035	745	895	655	1195	816	4774	844	1257	851	838	479	920	1155	1188	2320	1017	807	1363	1188	652	1153	1273
Fhl2	1	43123074	43196984	-	Fhl2	ENSMUSG00000008136	four and a half LIM domains 2 [Source:MGI Symbol;Acc:MGI:1338762]	-	gene	210	127	228	157	120	198	8	300	95	58	171	282	125	176	203	256	121	154	395	142	1228	141	287	239	170	152	165	246	216	521	213	137	240	246	140	229	207
Gm29040	1	43250156	43302925	-	Gm29040	ENSMUSG00000099576	predicted gene 29040 [Source:MGI Symbol;Acc:MGI:5579746]	-	gene	0	0	0	0	0	0	0	0	0	0	0	0	0	0	0	0	0	0	0	0	0	0	0	0	0	0	0	0	0	0	0	0	0	0	0	0	0
Nck2	1	43444579	43570515	+	Nck2	ENSMUSG00000066877	non-catalytic region of tyrosine kinase adaptor protein 2 [Source:MGI Symbol;Acc:MGI:1306821]	+	gene	323	254	417	203	200	425	25	634	165	98	422	498	265	348	496	453	351	285	684	350	3282	336	745	583	319	302	523	664	562	1166	510	453	630	620	424	587	485
Gm37536	1	43488447	43490937	+	Gm37536	ENSMUSG00000103422	predicted gene, 37536 [Source:MGI Symbol;Acc:MGI:5610764]	+	gene	0	0	0	0	0	0	0	0	0	0	0	0	0	0	0	1	0	0	0	0	0	0	0	0	0	0	0	0	0	0	1	0	0	0	0	0	0
Gm38228	1	43560273	43561565	+	Gm38228	ENSMUSG00000103945	predicted gene, 38228 [Source:MGI Symbol;Acc:MGI:5611456]	+	gene	8	3	5	12	0	0	1	20	8	3	8	6	14	16	10	16	6	14	11	14	67	6	18	23	16	8	13	9	4	15	13	9	25	9	3	19	10
1500015O10Rik	1	43730602	43742578	+	1500015O10Rik	ENSMUSG00000026051	RIKEN cDNA 1500015O10 gene [Source:MGI Symbol;Acc:MGI:1926146]	+	gene	0	2	0	0	0	0	0	0	0	0	0	1	0	0	0	6	0	0	0	0	6	0	1	0	2	4	0	3	0	3	0	0	0	0	0	0	0
Gm29155	1	43741961	43743895	-	Gm29155	ENSMUSG00000100764	predicted gene 29155 [Source:MGI Symbol;Acc:MGI:5579861]	-	gene	0	3	0	0	0	0	0	0	0	0	0	2	0	0	0	0	0	0	2	0	8	0	0	0	0	0	0	0	0	1	0	0	0	0	0	0	0
Gm29157	1	43742915	43743526	+	Gm29157	ENSMUSG00000100635	predicted gene 29157 [Source:MGI Symbol;Acc:MGI:5579863]	+	gene	0	0	0	0	0	0	0	2	0	0	0	0	0	0	0	0	0	0	0	1	0	0	0	0	6	0	0	2	0	0	1	0	3	0	1	0	0
Gm29156	1	43745784	43746282	-	Gm29156	ENSMUSG00000100480	predicted gene 29156 [Source:MGI Symbol;Acc:MGI:5579862]	-	gene	0	0	2	0	0	0	0	0	0	0	2	0	0	1	0	0	5	3	2	0	2	0	4	0	0	0	0	1	0	1	1	0	3	0	0	0	0
Uxs1	1	43746966	43827800	-	Uxs1	ENSMUSG00000057363	UDP-glucuronate decarboxylase 1 [Source:MGI Symbol;Acc:MGI:1915133]	-	gene	614	428	586	482	234	745	37	943	283	184	616	779	448	532	698	686	601	441	1016	575	3920	600	889	712	638	522	674	879	836	1631	749	537	955	1016	448	758	859
Tpp2	1	43933647	44003000	+	Tpp2	ENSMUSG00000041763	tripeptidyl peptidase II [Source:MGI Symbol;Acc:MGI:102724]	+	gene	2471	1565	2193	1578	1035	2508	228	3851	1111	526	2372	2753	1756	2260	2709	2588	2645	1680	3227	2646	13173	2139	3643	2022	2396	920	2210	3159	2647	4743	3045	2138	3246	3248	1756	2373	3052
Mettl21c	1	44009408	44020034	-	Mettl21c	ENSMUSG00000047343	methyltransferase like 21C [Source:MGI Symbol;Acc:MGI:3611450]	-	gene	4	0	1	2	0	12	0	2	0	0	0	0	0	0	1	0	2	0	1	4	6	0	2	2	0	0	2	2	4	1	5	0	1	0	0	0	0
Gm8251	1	44055872	44079746	-	Gm8251	ENSMUSG00000091844	predicted gene 8251 [Source:MGI Symbol;Acc:MGI:3647616]	-	gene	0	0	7	2	0	4	0	6	3	0	0	10	0	7	11	8	6	2	1	1	21	4	8	16	2	4	2	0	10	10	13	4	10	5	2	4	6
Tex30	1	44086613	44102441	-	Tex30	ENSMUSG00000026049	testis expressed 30 [Source:MGI Symbol;Acc:MGI:1922873]	-	gene	595	429	603	435	316	694	60	1074	280	236	711	747	473	590	910	596	614	552	1057	597	3939	591	1082	940	682	728	699	959	1071	1807	867	584	1024	1136	534	874	981
Gm29247	1	44091463	44110790	-	Gm29247	ENSMUSG00000101104	predicted gene 29247 [Source:MGI Symbol;Acc:MGI:5579953]	-	gene	342	242	312	243	132	471	41	616	157	133	356	398	281	306	404	353	389	288	612	327	2218	309	470	456	354	322	381	479	513	928	398	278	478	627	291	438	517
Kdelc1	1	44106546	44118808	-	Kdelc1	ENSMUSG00000026047	KDEL (Lys-Asp-Glu-Leu) containing 1 [Source:MGI Symbol;Acc:MGI:1919300]	-	gene	943	650	967	781	531	1028	99	1705	498	340	970	1158	757	900	1238	1032	1057	829	1660	1011	6160	959	1380	1200	992	772	1026	1357	1307	2526	1206	806	1564	1411	786	1207	1292
Bivm	1	44118957	44144770	+	Bivm	ENSMUSG00000041684	basic, immunoglobulin-like variable motif containing [Source:MGI Symbol;Acc:MGI:2179809]	+	gene	630	420	604	436	244	753	37	916	300	141	560	715	443	574	744	637	636	478	875	577	3363	581	819	650	577	383	575	817	704	1447	690	538	770	892	467	688	719
Ercc5	1	44147744	44181260	+	Ercc5	ENSMUSG00000026048	excision repair cross-complementing rodent repair deficiency, complementation group 5 [Source:MGI Symbol;Acc:MGI:103582]	+	gene	551	172	361	254	183	446	37	620	163	90	423	447	312	384	429	450	350	332	558	384	2518	324	554	395	370	210	360	539	445	892	448	315	561	482	264	386	481
Mettl21e	1	44204070	44218961	-	Mettl21e	ENSMUSG00000046828	methyltransferase like 21E [Source:MGI Symbol;Acc:MGI:2685837]	-	gene	0	0	0	0	0	0	0	0	0	0	0	0	0	0	0	0	0	0	0	0	0	0	0	0	0	0	0	0	0	0	0	0	0	0	0	0	0
Gm28893	1	44392809	44394447	+	Gm28893	ENSMUSG00000100769	predicted gene 28893 [Source:MGI Symbol;Acc:MGI:5579599]	+	gene	0	0	0	0	0	0	0	0	0	0	0	0	0	0	0	0	0	0	0	0	0	0	0	0	0	0	0	0	0	0	0	0	0	0	0	0	0
Gulp1	1	44551511	44796838	+	Gulp1	ENSMUSG00000056870	GULP, engulfment adaptor PTB domain containing 1 [Source:MGI Symbol;Acc:MGI:1920407]	+	gene	290	416	480	370	166	281	27	550	187	85	423	468	258	381	637	299	514	475	602	420	2090	452	636	613	437	395	300	582	568	885	554	413	781	522	356	366	489
Gm37626	1	44560885	44565447	+	Gm37626	ENSMUSG00000102319	predicted gene, 37626 [Source:MGI Symbol;Acc:MGI:5610854]	+	gene	0	3	0	0	0	0	0	0	0	0	0	0	0	0	0	0	0	0	0	0	0	0	0	0	0	0	0	0	0	0	0	0	0	0	0	0	0
4930521E06Rik	1	44739676	44744949	-	4930521E06Rik	ENSMUSG00000101701	RIKEN cDNA 4930521E06 gene [Source:MGI Symbol;Acc:MGI:1922316]	-	gene	0	0	0	0	0	0	0	0	0	0	0	0	0	0	0	0	0	0	0	0	3	0	0	0	0	0	0	0	0	0	0	0	0	0	0	0	0
Gm38110	1	44756942	44758492	+	Gm38110	ENSMUSG00000103071	predicted gene, 38110 [Source:MGI Symbol;Acc:MGI:5611338]	+	gene	0	0	0	0	0	0	0	0	0	0	0	0	0	0	0	0	0	0	0	0	0	0	0	0	0	0	0	0	0	0	0	0	0	0	0	0	0
Col3a1	1	45311538	45349706	+	Col3a1	ENSMUSG00000026043	collagen, type III, alpha 1 [Source:MGI Symbol;Acc:MGI:88453]	+	gene	282	196	377	236	141	527	22	531	126	108	319	534	249	463	365	1466	347	447	858	377	4173	459	997	1118	264	1564	593	731	419	1003	1527	264	925	261	217	298	553
Col5a2	1	45374321	45503282	-	Col5a2	ENSMUSG00000026042	collagen, type V, alpha 2 [Source:MGI Symbol;Acc:MGI:88458]	-	gene	326	212	413	252	193	457	16	670	163	88	298	569	257	544	412	617	300	409	854	423	3322	411	1169	719	469	598	629	763	719	1235	970	359	889	618	323	458	684
Gm38211	1	45485836	45493052	-	Gm38211	ENSMUSG00000104476	predicted gene, 38211 [Source:MGI Symbol;Acc:MGI:5611439]	-	gene	0	0	0	0	0	0	0	0	0	0	0	0	0	1	0	0	0	0	0	0	0	0	0	0	1	0	0	0	0	0	0	0	0	0	0	0	0
Gm23984	1	45772962	45773164	+	Gm23984	ENSMUSG00000087764	predicted gene, 23984 [Source:MGI Symbol;Acc:MGI:5453761]	+	gene	0	0	0	0	0	0	0	0	0	0	0	0	0	0	0	0	0	0	0	0	0	0	0	0	0	0	0	0	0	0	0	0	0	0	0	0	0
Wdr75	1	45795166	45823619	+	Wdr75	ENSMUSG00000025995	WD repeat domain 75 [Source:MGI Symbol;Acc:MGI:1920924]	+	gene	2451	1160	2057	1261	857	2437	138	3381	979	558	1960	2714	1646	1866	2605	2283	2074	1627	3403	2071	12971	1743	2856	2195	1807	1067	2000	2731	2676	4663	2344	1702	2983	2975	1459	2150	2764
Gm5269	1	45889525	45890273	-	Gm5269	ENSMUSG00000098549	predicted gene 5269 [Source:MGI Symbol;Acc:MGI:3646793]	-	gene	0	1	0	0	0	0	0	0	0	0	0	1	0	0	2	0	2	0	0	0	3	1	1	0	3	0	1	1	1	1	0	0	4	2	1	0	5
Slc40a1	1	45908068	45926523	-	Slc40a1	ENSMUSG00000025993	solute carrier family 40 (iron-regulated transporter), member 1 [Source:MGI Symbol;Acc:MGI:1315204]	-	gene	215	180	257	160	101	293	6	336	108	66	212	428	152	162	253	466	209	242	313	227	1327	162	217	319	128	320	201	193	188	322	655	104	204	148	92	189	246
Dnah7b	1	46066315	46373550	+	Dnah7b	ENSMUSG00000041144	dynein, axonemal, heavy chain 7B [Source:MGI Symbol;Acc:MGI:2684953]	+	gene	5	5	7	11	4	7	0	24	0	2	7	12	7	6	11	7	14	5	18	18	87	14	21	8	16	10	17	10	17	10	11	6	35	15	5	0	20
Dnah7c	1	46425592	46807476	+	Dnah7c	ENSMUSG00000101337	dynein, axonemal, heavy chain 7C [Source:MGI Symbol;Acc:MGI:3639762]	+	gene	4	6	3	0	0	0	0	5	2	0	4	9	1	7	5	1	1	3	3	2	13	4	2	3	1	6	2	5	7	7	8	0	4	5	0	1	6
Slc39a10	1	46807544	46892852	-	Slc39a10	ENSMUSG00000025986	solute carrier family 39 (zinc transporter), member 10 [Source:MGI Symbol;Acc:MGI:1914515]	-	gene	2139	1520	2360	1701	924	2523	169	3986	1061	539	2281	3029	1530	2321	2863	2250	2722	1769	3521	2336	14185	2207	3903	2324	2342	1275	2474	3305	2813	6124	3148	2189	3847	3579	1926	2311	3214
Gm28151	1	46849529	46850479	-	Gm28151	ENSMUSG00000100213	predicted gene 28151 [Source:MGI Symbol;Acc:MGI:5578857]	-	gene	0	6	12	6	0	3	0	21	11	4	17	9	14	7	19	12	11	6	9	8	82	6	17	20	5	0	15	9	13	32	17	7	25	21	4	20	19
Gm37393	1	46877203	46881072	-	Gm37393	ENSMUSG00000103129	predicted gene, 37393 [Source:MGI Symbol;Acc:MGI:5610621]	-	gene	0	0	0	0	0	0	0	0	0	0	0	0	0	0	0	0	0	0	0	0	0	0	0	0	0	0	0	0	0	1	0	0	0	0	0	0	0
Gm28826	1	47153461	47189071	+	Gm28826	ENSMUSG00000101447	predicted gene 28826 [Source:MGI Symbol;Acc:MGI:5579532]	+	gene	0	0	0	0	0	0	0	0	0	0	0	0	0	0	0	0	0	0	0	0	0	0	0	0	0	0	0	0	0	0	0	0	0	0	0	0	0
Gm38090	1	47433824	47435765	-	Gm38090	ENSMUSG00000103246	predicted gene, 38090 [Source:MGI Symbol;Acc:MGI:5611318]	-	gene	0	0	0	0	0	0	0	0	0	0	0	0	0	0	0	0	0	0	0	0	0	0	0	0	0	0	0	0	0	0	0	0	0	0	0	0	0
Gm37196	1	47605996	47606901	+	Gm37196	ENSMUSG00000104067	predicted gene, 37196 [Source:MGI Symbol;Acc:MGI:5610424]	+	gene	0	0	0	0	0	0	0	0	0	0	0	0	0	0	0	0	0	0	0	0	0	0	0	0	0	0	0	0	0	0	0	0	0	0	0	0	0
C230029F24Rik	1	49244616	49340443	+	C230029F24Rik	ENSMUSG00000051616	RIKEN cDNA C230029F24 gene [Source:MGI Symbol;Acc:MGI:3045370]	+	gene	0	0	0	0	0	0	0	0	0	0	0	0	0	0	0	0	0	0	0	0	0	0	0	0	0	0	0	0	0	0	0	0	0	0	0	0	0
4933411E06Rik	1	50107470	50108962	+	4933411E06Rik	ENSMUSG00000099608	RIKEN cDNA 4933411E06 gene [Source:MGI Symbol;Acc:MGI:1918431]	+	gene	0	0	0	0	0	0	0	0	0	0	0	0	0	0	0	0	0	0	0	0	0	0	0	0	0	0	0	0	0	0	0	0	0	0	0	0	0
Gm29665	1	50397552	50398079	-	Gm29665	ENSMUSG00000100451	predicted gene 29665 [Source:MGI Symbol;Acc:MGI:5580371]	-	gene	0	0	0	0	0	0	0	0	0	0	0	0	0	0	0	0	0	0	0	0	0	0	0	0	0	0	0	0	0	0	0	0	0	0	0	0	0
Gm28321	1	50815375	50817701	+	Gm28321	ENSMUSG00000100816	predicted gene 28321 [Source:MGI Symbol;Acc:MGI:5579027]	+	gene	0	0	0	0	0	0	0	0	0	0	0	0	0	0	0	0	0	0	0	0	2	0	0	0	0	0	0	0	0	1	0	0	0	0	0	0	0
Tmeff2	1	50900647	51187270	+	Tmeff2	ENSMUSG00000026109	transmembrane protein with EGF-like and two follistatin-like domains 2 [Source:MGI Symbol;Acc:MGI:1861735]	+	gene	11	1	6	9	0	13	0	12	2	0	7	4	2	4	9	11	0	0	10	0	27	3	5	6	9	3	2	11	2	11	2	0	1	6	3	0	8
Gm28322	1	50904444	50905918	+	Gm28322	ENSMUSG00000100671	predicted gene 28322 [Source:MGI Symbol;Acc:MGI:5579028]	+	gene	0	0	0	0	0	0	0	0	0	0	0	0	0	0	0	0	0	0	0	0	0	0	0	0	0	0	0	0	0	0	0	0	0	0	0	0	0
Gm28319	1	51138281	51141222	-	Gm28319	ENSMUSG00000101242	predicted gene 28319 [Source:MGI Symbol;Acc:MGI:5579025]	-	gene	0	0	0	0	0	0	0	0	0	0	0	0	0	0	0	0	0	0	0	0	0	0	0	0	0	0	0	0	0	0	0	0	0	0	0	0	0
Gm28320	1	51148309	51150581	+	Gm28320	ENSMUSG00000099924	predicted gene 28320 [Source:MGI Symbol;Acc:MGI:5579026]	+	gene	0	0	0	0	0	0	0	0	0	0	0	0	0	0	0	2	0	0	1	0	0	0	0	0	0	0	0	0	0	0	0	0	0	0	0	0	0
Gm29325	1	51195221	51197748	+	Gm29325	ENSMUSG00000099625	predicted gene 29325 [Source:MGI Symbol;Acc:MGI:5580031]	+	gene	0	0	0	0	0	0	0	0	0	0	0	0	0	0	0	0	0	0	0	0	0	0	0	0	0	0	0	0	0	0	0	0	0	0	0	0	0
9330175M20Rik	1	51218386	51333779	-	9330175M20Rik	ENSMUSG00000101799	RIKEN cDNA 9330175M20 gene [Source:MGI Symbol;Acc:MGI:3045285]	-	gene	0	0	0	0	0	0	0	0	0	0	0	0	0	0	0	0	0	0	0	0	0	0	0	0	0	0	0	0	0	0	0	0	0	0	0	0	0
Cavin2	1	51289126	51302960	+	Cavin2	ENSMUSG00000045954	caveolae associated 2 [Source:MGI Symbol;Acc:MGI:99513]	+	gene	48	39	42	64	8	64	0	40	29	3	18	71	7	48	63	141	34	71	87	17	155	63	91	90	25	91	23	27	30	69	78	1	85	16	8	44	60
1700072G22Rik	1	51457932	51458931	-	1700072G22Rik	ENSMUSG00000101702	RIKEN cDNA 1700072G22 gene [Source:MGI Symbol;Acc:MGI:1920746]	-	gene	0	0	0	0	0	0	0	0	0	0	0	0	0	0	0	0	0	0	0	0	0	0	0	0	0	0	0	0	0	0	0	0	0	0	0	0	0
Nabp1	1	51465862	51478425	-	Nabp1	ENSMUSG00000026107	nucleic acid binding protein 1 [Source:MGI Symbol;Acc:MGI:1923258]	-	gene	685	515	723	411	393	518	94	989	370	98	669	984	380	659	830	699	642	613	976	644	3132	564	814	812	686	640	487	786	615	1502	670	340	849	577	436	473	614
Gm17767	1	51507086	51596718	-	Gm17767	ENSMUSG00000099413	predicted gene, 17767 [Source:MGI Symbol;Acc:MGI:5009931]	-	gene	0	0	0	0	0	0	0	2	0	0	2	2	0	1	0	0	0	1	1	0	0	0	1	0	0	3	1	0	0	0	0	0	0	0	0	0	0
Gm37535	1	51527005	51529369	-	Gm37535	ENSMUSG00000103424	predicted gene, 37535 [Source:MGI Symbol;Acc:MGI:5610763]	-	gene	0	0	0	0	0	0	0	0	0	0	0	0	0	0	0	0	0	0	0	0	0	0	0	0	0	0	0	0	0	0	0	0	0	0	0	0	0
Gm28055	1	51696324	51746943	-	Gm28055	ENSMUSG00000101741	predicted gene 28055 [Source:MGI Symbol;Acc:MGI:5578761]	-	gene	0	0	0	0	0	0	0	0	0	0	0	0	0	0	0	0	0	0	0	0	1	1	0	0	0	0	0	0	0	0	0	0	0	0	0	1	0
Myo1b	1	51749765	51916071	-	Myo1b	ENSMUSG00000018417	myosin IB [Source:MGI Symbol;Acc:MGI:107752]	-	gene	1575	866	1401	981	711	1414	115	2352	642	305	1456	1728	1078	1371	1679	1588	1611	1156	2240	1486	9091	1327	2537	1651	1827	706	1662	2062	2111	3626	2016	1411	2166	2250	1298	1742	2354
Gm29453	1	51847840	51849118	-	Gm29453	ENSMUSG00000101724	predicted gene 29453 [Source:MGI Symbol;Acc:MGI:5580159]	-	gene	0	0	0	0	0	0	0	0	0	0	0	0	0	0	0	0	0	0	0	0	0	0	0	0	0	0	0	0	0	0	0	0	0	0	0	0	0
Gm28323	1	51877110	51879608	-	Gm28323	ENSMUSG00000100313	predicted gene 28323 [Source:MGI Symbol;Acc:MGI:5579029]	-	gene	2	0	0	0	0	0	0	0	0	0	0	0	0	0	0	0	0	0	0	0	0	0	0	0	0	0	0	0	0	0	0	0	0	3	0	0	0
Stat4	1	51987148	52107189	+	Stat4	ENSMUSG00000062939	signal transducer and activator of transcription 4 [Source:MGI Symbol;Acc:MGI:103062]	+	gene	0	0	3	4	0	5	0	6	0	1	6	3	3	9	4	0	2	0	4	8	33	3	6	6	7	4	3	4	5	12	9	0	6	12	2	9	8
Gm28177	1	52077261	52156087	+	Gm28177	ENSMUSG00000101628	predicted gene 28177 [Source:MGI Symbol;Acc:MGI:5578883]	+	gene	139	49	63	79	33	96	6	134	48	8	71	107	58	66	67	112	84	57	84	71	500	52	92	79	52	50	73	80	67	132	86	69	92	73	52	71	79
Gm31812	1	52108121	52113751	-	Gm31812	ENSMUSG00000109599	predicted gene, 31812 [Source:MGI Symbol;Acc:MGI:5590971]	-	gene	0	0	0	0	15	5	0	0	0	0	0	0	0	4	2	3	0	0	4	0	5	0	1	1	4	0	0	0	0	3	0	0	5	5	0	0	1
Stat1	1	52119440	52161865	+	Stat1	ENSMUSG00000026104	signal transducer and activator of transcription 1 [Source:MGI Symbol;Acc:MGI:103063]	+	gene	214	88	110	105	58	168	7	207	71	17	118	171	81	110	111	188	138	88	133	124	788	80	146	126	82	92	111	129	131	237	164	106	152	112	66	115	119
Gls	1	52163448	52233232	-	Gls	ENSMUSG00000026103	glutaminase [Source:MGI Symbol;Acc:MGI:95752]	-	gene	1069	1005	1094	1002	537	1463	107	1848	609	263	1208	1222	869	1179	1665	1123	1532	1111	1632	1446	6175	1299	1899	1480	1396	850	1124	1849	1927	2862	1741	1134	2322	1935	999	1455	1512
Nab1	1	52457294	52500679	-	Nab1	ENSMUSG00000002881	Ngfi-A binding protein 1 [Source:MGI Symbol;Acc:MGI:107564]	-	gene	292	169	320	200	161	211	37	516	160	74	363	449	209	294	388	350	323	260	443	304	1657	238	445	307	351	176	271	474	307	650	384	284	346	341	225	347	477
Gm553	1	52522902	52582679	+	Gm553	ENSMUSG00000100120	predicted gene 553 [Source:MGI Symbol;Acc:MGI:2685399]	+	gene	0	0	0	0	0	0	0	0	0	0	0	0	0	0	0	0	0	0	0	0	0	0	0	0	0	0	0	0	0	0	0	0	0	0	0	0	0
Gm28178	1	52570014	52580291	-	Gm28178	ENSMUSG00000099878	predicted gene 28178 [Source:MGI Symbol;Acc:MGI:5578884]	-	gene	0	0	0	0	0	0	0	0	0	0	0	0	0	0	0	0	0	0	0	0	0	0	0	0	0	0	0	0	0	0	0	0	0	0	0	0	0
Nemp2	1	52630703	52651919	+	Nemp2	ENSMUSG00000043015	nuclear envelope integral membrane protein 2 [Source:MGI Symbol;Acc:MGI:2444113]	+	gene	188	149	166	104	91	268	15	266	101	34	182	224	153	174	249	213	209	123	296	193	1076	173	286	222	167	120	187	272	237	502	219	175	277	294	149	212	299
Gm37242	1	52653808	52655892	-	Gm37242	ENSMUSG00000103630	predicted gene, 37242 [Source:MGI Symbol;Acc:MGI:5610470]	-	gene	0	0	0	0	0	0	0	0	0	0	0	0	0	0	0	0	2	0	0	0	0	0	0	0	0	0	0	0	0	0	0	0	0	4	0	0	0
Mfsd6	1	52656286	52727462	-	Mfsd6	ENSMUSG00000041439	major facilitator superfamily domain containing 6 [Source:MGI Symbol;Acc:MGI:1922925]	-	gene	25	5	9	20	6	11	0	38	7	3	15	29	5	12	21	23	24	18	26	16	87	17	25	10	12	15	17	33	28	55	26	12	10	11	8	25	20
Gm29670	1	52702272	52704762	-	Gm29670	ENSMUSG00000100302	predicted gene 29670 [Source:MGI Symbol;Acc:MGI:5580376]	-	gene	0	0	0	0	0	0	0	0	0	0	0	0	0	0	0	0	0	0	0	0	0	0	0	0	0	0	0	0	0	0	0	0	0	0	0	0	0
Inpp1	1	52785427	52817688	-	Inpp1	ENSMUSG00000026102	inositol polyphosphate-1-phosphatase [Source:MGI Symbol;Acc:MGI:104848]	-	gene	69	50	60	25	6	41	0	118	27	12	79	68	37	67	89	74	80	40	94	61	426	83	109	96	60	66	59	95	105	173	96	58	90	91	45	71	87
Hibch	1	52844929	52920986	+	Hibch	ENSMUSG00000041426	3-hydroxyisobutyryl-Coenzyme A hydrolase [Source:MGI Symbol;Acc:MGI:1923792]	+	gene	252	195	210	171	185	255	17	457	118	70	272	332	207	249	357	267	218	232	431	257	1704	188	318	311	222	182	257	314	304	527	346	251	315	323	176	275	339
1700019D03Rik	1	52922324	53020179	-	1700019D03Rik	ENSMUSG00000043629	RIKEN cDNA 1700019D03 gene [Source:MGI Symbol;Acc:MGI:1914330]	-	gene	25	23	29	46	13	43	5	64	25	7	26	91	19	23	42	106	16	30	49	36	192	17	23	51	14	22	17	24	16	31	60	23	5	10	6	17	33
Mstn	1	53061640	53068079	+	Mstn	ENSMUSG00000026100	myostatin [Source:MGI Symbol;Acc:MGI:95691]	+	gene	0	0	0	0	0	0	0	0	0	0	0	0	0	0	0	0	0	0	0	0	0	0	0	0	0	0	0	0	0	0	0	0	0	0	0	0	0
1700019A02Rik	1	53158577	53187636	-	1700019A02Rik	ENSMUSG00000060715	RIKEN cDNA 1700019A02 gene [Source:MGI Symbol;Acc:MGI:1916647]	-	gene	0	3	0	2	0	1	0	0	0	0	0	3	0	0	0	0	0	1	0	0	0	0	1	3	1	1	1	0	0	0	0	0	0	1	0	0	0
Pms1	1	53189187	53297018	-	Pms1	ENSMUSG00000026098	PMS1 homolog 1, mismatch repair system component [Source:MGI Symbol;Acc:MGI:1202302]	-	gene	500	351	447	251	199	576	34	703	217	146	485	576	310	410	639	408	458	386	667	387	2660	422	623	491	428	253	447	628	563	1018	538	363	748	696	376	546	654
Gm28777	1	53196113	53197695	+	Gm28777	ENSMUSG00000100763	predicted gene 28777 [Source:MGI Symbol;Acc:MGI:5579483]	+	gene	38	12	32	26	5	43	3	61	11	7	18	39	14	24	34	26	25	14	33	37	143	17	28	24	20	17	26	39	31	60	27	25	34	33	17	27	32
Ormdl1	1	53297095	53310309	+	Ormdl1	ENSMUSG00000026097	ORM1-like 1 (S. cerevisiae) [Source:MGI Symbol;Acc:MGI:2181669]	+	gene	558	428	612	437	283	688	25	1000	243	198	577	714	452	504	684	699	582	519	908	622	3606	574	852	767	597	570	654	782	847	1701	785	530	884	1166	543	826	902
Gm28778	1	53297111	53318035	+	Gm28778	ENSMUSG00000100679	predicted gene 28778 [Source:MGI Symbol;Acc:MGI:5579484]	+	gene	297	159	281	171	197	268	15	406	78	96	264	270	214	209	319	322	220	251	431	286	1645	260	362	350	236	251	226	289	320	704	285	208	365	461	174	368	361
Osgepl1	1	53313624	53326343	+	Osgepl1	ENSMUSG00000026096	O-sialoglycoprotein endopeptidase-like 1 [Source:MGI Symbol;Acc:MGI:1919335]	+	gene	427	205	381	237	226	448	35	597	196	140	417	432	274	397	516	453	381	340	579	409	2328	357	525	464	350	260	322	467	464	908	418	255	544	588	257	463	481
Gm28551	1	53325507	53352667	-	Gm28551	ENSMUSG00000099913	predicted gene 28551 [Source:MGI Symbol;Acc:MGI:5579257]	-	gene	1344	851	1234	764	635	1491	161	2031	607	323	1164	1460	911	1125	1460	1164	1270	975	1967	1171	7330	1138	1912	1228	1177	683	1192	1616	1520	3058	1498	967	1773	1860	958	1338	1669
Asnsd1	1	53344617	53352752	-	Asnsd1	ENSMUSG00000026095	asparagine synthetase domain containing 1 [Source:MGI Symbol;Acc:MGI:1917646]	-	gene	1560	903	1342	864	710	1678	170	2225	678	375	1272	1597	994	1201	1555	1307	1346	1038	2130	1258	8221	1241	2071	1332	1277	741	1284	1758	1686	3318	1632	1058	1895	1991	1046	1436	1816
Asdurf	1	53348479	53352619	-	Asdurf	ENSMUSG00000117809	Asnsd1 upstream reading frame [Source:NCBI gene;Acc:110599589]	-	gene	193	107	192	120	104	149	9	320	87	37	166	215	134	170	256	173	162	154	295	163	1192	192	291	186	213	116	205	259	219	518	229	141	201	333	140	172	255
Dnah7a	1	53397006	53706784	-	Dnah7a	ENSMUSG00000096141	dynein, axonemal, heavy chain 7A [Source:MGI Symbol;Acc:MGI:2685838]	-	gene	0	0	4	3	9	0	0	10	6	0	4	9	2	7	9	5	1	6	4	4	61	13	4	5	6	5	7	5	6	12	13	9	8	0	3	4	14
Stk17b	1	53755506	53785224	-	Stk17b	ENSMUSG00000026094	serine/threonine kinase 17b (apoptosis- inducing) [Source:MGI Symbol;Acc:MGI:2138162]	-	gene	191	100	208	142	152	143	13	259	90	36	177	285	114	183	244	179	183	177	273	156	972	156	238	171	156	142	154	193	168	305	204	162	177	191	115	168	228
Gm37863	1	53791201	53792657	+	Gm37863	ENSMUSG00000102405	predicted gene, 37863 [Source:MGI Symbol;Acc:MGI:5611091]	+	gene	0	0	0	0	0	0	0	0	0	0	0	0	0	0	0	0	0	0	0	0	0	0	0	0	0	0	0	0	0	0	0	0	0	0	0	0	0
Hecw2	1	53806876	54195168	-	Hecw2	ENSMUSG00000042807	HECT, C2 and WW domain containing E3 ubiquitin protein ligase 2 [Source:MGI Symbol;Acc:MGI:2685817]	-	gene	72	47	45	49	53	89	3	157	35	21	62	108	62	59	92	82	93	91	113	36	453	63	137	86	137	72	74	108	89	218	138	117	175	84	87	70	155
Gm37633	1	54152397	54155096	-	Gm37633	ENSMUSG00000102868	predicted gene, 37633 [Source:MGI Symbol;Acc:MGI:5610861]	-	gene	0	0	0	0	0	0	0	0	0	0	0	0	0	0	0	0	0	0	0	0	0	0	0	0	0	0	0	0	0	0	0	0	0	0	0	0	0
Ccdc150	1	54250683	54368727	+	Ccdc150	ENSMUSG00000025983	coiled-coil domain containing 150 [Source:MGI Symbol;Acc:MGI:1925266]	+	gene	43	10	24	5	1	17	0	42	12	6	26	30	33	55	35	25	54	37	36	39	170	27	42	22	29	7	25	36	42	78	29	8	61	58	30	32	30
Gtf3c3	1	54396004	54438971	-	Gtf3c3	ENSMUSG00000041303	general transcription factor IIIC, polypeptide 3 [Source:MGI Symbol;Acc:MGI:2138383]	-	gene	1304	741	1213	793	681	1422	78	1956	561	248	1180	1418	1001	1205	1577	1210	1281	909	1814	1195	6991	1080	1772	1088	1172	470	1165	1638	1367	2587	1390	1059	1627	1794	980	1183	1616
Gm34066	1	54443404	54456763	-	Gm34066	ENSMUSG00000109809	predicted gene, 34066 [Source:MGI Symbol;Acc:MGI:5593225]	-	gene	0	0	0	0	0	0	0	0	0	0	0	0	0	0	0	0	0	0	0	0	0	0	0	0	0	0	0	0	0	0	0	0	0	0	0	0	0
Pgap1	1	54472994	54557684	-	Pgap1	ENSMUSG00000073678	post-GPI attachment to proteins 1 [Source:MGI Symbol;Acc:MGI:2443342]	-	gene	406	219	372	261	129	590	38	713	240	78	360	592	300	412	428	602	446	394	515	520	1739	346	483	412	443	292	358	441	322	666	594	307	475	349	224	302	454
Gm36955	1	54518610	54520270	-	Gm36955	ENSMUSG00000104136	predicted gene, 36955 [Source:MGI Symbol;Acc:MGI:5610183]	-	gene	7	0	0	0	0	0	0	0	0	0	0	0	0	0	0	0	0	0	0	0	0	0	0	0	0	2	0	0	0	0	0	0	0	0	0	0	0
Ankrd44	1	54645340	54926387	-	Ankrd44	ENSMUSG00000052331	ankyrin repeat domain 44 [Source:MGI Symbol;Acc:MGI:3045243]	-	gene	93	51	88	35	30	154	0	124	23	20	82	92	47	80	99	80	75	65	114	63	411	69	135	75	62	49	79	85	101	202	82	104	174	101	58	92	100
4930444A19Rik	1	54681729	54767524	+	4930444A19Rik	ENSMUSG00000101674	RIKEN cDNA 4930444A19 gene [Source:MGI Symbol;Acc:MGI:1921230]	+	gene	3	2	3	1	0	0	0	5	0	0	7	5	1	3	4	4	2	3	1	2	21	0	1	3	2	0	4	2	2	12	4	0	3	0	1	2	2
Gm37370	1	54737166	54738575	-	Gm37370	ENSMUSG00000102503	predicted gene, 37370 [Source:MGI Symbol;Acc:MGI:5610598]	-	gene	0	0	0	0	0	0	0	0	0	0	1	0	0	0	0	0	0	0	0	0	0	0	0	0	0	0	0	0	0	0	0	0	0	0	0	0	0
A130048G24Rik	1	54913845	54916594	-	A130048G24Rik	ENSMUSG00000102642	RIKEN cDNA A130048G24 gene [Source:MGI Symbol;Acc:MGI:2443520]	-	gene	0	0	0	0	0	0	0	0	0	0	0	0	0	0	0	0	0	0	0	0	0	0	0	0	0	0	0	0	0	0	0	0	0	0	0	0	0
Sf3b1	1	54985169	55027481	-	Sf3b1	ENSMUSG00000025982	splicing factor 3b, subunit 1 [Source:MGI Symbol;Acc:MGI:1932339]	-	gene	7446	4578	6834	4604	3214	7872	541	12052	3206	1668	7218	8494	5868	7072	8797	7619	8126	5826	10345	7502	43627	6276	10885	6702	7472	3575	7204	9552	8554	15943	8907	6555	10559	10312	5617	7791	9855
E330011M16Rik	1	55051319	55053112	-	E330011M16Rik	ENSMUSG00000103030	RIKEN cDNA E330011M16 gene [Source:MGI Symbol;Acc:MGI:3704186]	-	gene	3	2	12	4	19	15	0	18	5	1	9	13	9	18	7	9	4	7	18	15	103	7	9	15	5	16	13	15	15	31	15	7	10	11	14	36	10
Coq10b	1	55052770	55072702	+	Coq10b	ENSMUSG00000025981	coenzyme Q10B [Source:MGI Symbol;Acc:MGI:1915126]	+	gene	173	65	169	119	147	121	11	260	82	43	142	261	108	139	187	190	168	134	224	184	850	155	242	183	125	162	163	215	196	397	222	126	256	199	138	226	220
Hspd1	1	55077835	55088243	-	Hspd1	ENSMUSG00000025980	heat shock protein 1 (chaperonin) [Source:MGI Symbol;Acc:MGI:96242]	-	gene	17127	8989	13217	10123	7665	17035	1134	24238	6925	3308	12953	16545	10919	12297	16730	14692	17729	11413	20772	15586	82060	15042	23428	15007	13165	8333	14675	19383	19657	32737	19009	12091	22451	21737	11597	14777	18439
Hspe1	1	55088132	55091307	+	Hspe1	ENSMUSG00000073676	heat shock protein 1 (chaperonin 10) [Source:MGI Symbol;Acc:MGI:104680]	+	gene	7441	3752	5120	3657	3659	7642	477	9496	2744	1818	5377	6519	4381	4582	6208	6345	3919	4182	9311	5023	34795	4584	6693	6884	4870	5792	5476	6095	6339	13396	5750	4421	6212	8430	3462	7356	7691
Mob4	1	55131231	55154899	+	Mob4	ENSMUSG00000025979	MOB family member 4, phocein [Source:MGI Symbol;Acc:MGI:104899]	+	gene	1608	1109	1692	1129	950	1697	186	2378	739	421	1683	2081	1054	1480	2058	1658	1607	1408	2671	1737	9408	1598	2515	2071	1878	1454	1641	2288	2382	4357	2146	1452	2377	2669	1403	2099	2328
Rftn2	1	55170159	55226782	-	Rftn2	ENSMUSG00000025978	raftlin family member 2 [Source:MGI Symbol;Acc:MGI:1921263]	-	gene	89	48	107	79	59	110	8	195	51	28	100	123	85	88	105	83	80	67	153	108	631	63	147	103	77	64	77	119	106	193	113	77	183	187	68	78	122
Gm10561	1	55226251	55235622	+	Gm10561	ENSMUSG00000097649	predicted gene 10561 [Source:MGI Symbol;Acc:MGI:3648163]	+	gene	53	25	32	22	31	29	1	61	20	11	33	42	33	26	45	38	45	28	63	44	259	22	60	50	44	22	50	53	46	106	43	42	78	83	23	52	78
Mars2	1	55237177	55248470	+	Mars2	ENSMUSG00000046994	methionine-tRNA synthetase 2 (mitochondrial) [Source:MGI Symbol;Acc:MGI:2444136]	+	gene	291	263	299	220	143	404	23	571	142	71	294	373	200	290	432	345	339	291	401	339	1725	364	488	386	280	225	333	416	413	753	404	257	591	420	217	373	380
Boll	1	55248658	55363469	-	Boll	ENSMUSG00000025977	boule homolog, RNA binding protein [Source:MGI Symbol;Acc:MGI:1922638]	-	gene	0	0	1	0	0	0	0	2	0	0	0	0	0	0	1	3	0	0	1	0	0	0	0	0	7	4	0	1	1	4	0	0	5	2	0	0	1
Plcl1	1	55405921	55754285	+	Plcl1	ENSMUSG00000038349	phospholipase C-like 1 [Source:MGI Symbol;Acc:MGI:3036262]	+	gene	21	8	29	1	0	55	7	24	9	2	26	19	15	36	25	22	42	23	63	8	168	42	57	39	85	35	35	55	37	80	47	27	66	34	41	17	43
Gm38056	1	55440904	55445930	+	Gm38056	ENSMUSG00000102145	predicted gene, 38056 [Source:MGI Symbol;Acc:MGI:5611284]	+	gene	3	7	2	0	2	0	0	1	2	0	8	4	2	3	6	3	3	1	0	4	31	1	1	6	1	2	8	1	5	9	0	0	11	3	2	1	4
Gm37382	1	55559460	55561055	+	Gm37382	ENSMUSG00000102831	predicted gene, 37382 [Source:MGI Symbol;Acc:MGI:5610610]	+	gene	0	0	0	0	0	0	0	0	0	0	0	0	0	0	0	0	0	0	0	0	0	0	0	0	0	0	0	0	0	0	0	0	0	0	0	0	0
9130227L01Rik	1	55931241	55972328	+	9130227L01Rik	ENSMUSG00000099950	RIKEN cDNA 9130227L01 gene [Source:MGI Symbol;Acc:MGI:2445084]	+	gene	0	0	0	0	0	0	0	0	0	0	0	0	0	0	0	0	1	0	0	0	0	0	0	0	0	0	0	0	0	0	0	0	0	0	0	0	0
Gm36986	1	55960404	55960756	-	Gm36986	ENSMUSG00000102491	predicted gene, 36986 [Source:MGI Symbol;Acc:MGI:5610214]	-	gene	0	0	0	0	0	0	0	0	0	0	0	0	0	0	0	0	0	0	0	0	0	0	0	0	0	0	0	0	0	0	0	0	0	0	0	0	0
1700003I22Rik	1	56018978	56020203	+	1700003I22Rik	ENSMUSG00000100372	RIKEN cDNA 1700003I22 gene [Source:MGI Symbol;Acc:MGI:1916606]	+	gene	0	0	0	0	0	0	0	0	0	0	0	0	0	0	0	0	0	0	0	0	0	0	0	0	0	0	0	0	0	0	0	0	0	0	0	0	0
Gm28240	1	56531824	56533876	+	Gm28240	ENSMUSG00000101332	predicted gene 28240 [Source:MGI Symbol;Acc:MGI:5578946]	+	gene	0	0	0	0	0	0	0	0	0	0	0	0	0	0	0	0	0	0	0	0	0	0	0	0	0	0	0	0	0	0	0	0	0	0	0	0	0
Hsfy2	1	56636044	56637435	-	Hsfy2	ENSMUSG00000045336	heat shock transcription factor, Y-linked 2 [Source:MGI Symbol;Acc:MGI:1918316]	-	gene	0	0	0	0	0	0	0	0	0	0	0	0	0	0	0	0	0	0	0	0	0	0	0	0	0	0	0	0	0	0	0	0	0	0	0	0	0
Satb2	1	56793981	56978650	-	Satb2	ENSMUSG00000038331	special AT-rich sequence binding protein 2 [Source:MGI Symbol;Acc:MGI:2679336]	-	gene	104	32	46	18	59	63	6	67	17	12	54	64	45	55	69	63	60	40	91	44	413	60	102	63	82	19	78	83	59	125	82	58	59	96	47	45	90
9130024F11Rik	1	56971412	57050084	+	9130024F11Rik	ENSMUSG00000087022	RIKEN cDNA 9130024F11 gene [Source:MGI Symbol;Acc:MGI:1926150]	+	gene	4	0	1	2	0	4	0	15	0	1	6	6	1	3	3	3	3	3	6	7	60	4	7	6	6	3	6	12	8	8	10	3	4	12	1	1	10
Gm4081	1	56976803	56978640	+	Gm4081	ENSMUSG00000104310	predicted gene 4081 [Source:MGI Symbol;Acc:MGI:3782256]	+	gene	0	0	0	0	0	0	0	0	0	0	0	0	0	0	0	0	0	0	0	0	0	0	0	0	0	0	0	0	0	0	0	0	0	0	0	0	0
1700126A01Rik	1	57127340	57129400	+	1700126A01Rik	ENSMUSG00000099945	RIKEN cDNA 1700126A01 gene [Source:MGI Symbol;Acc:MGI:1920852]	+	gene	0	0	0	0	0	0	0	0	0	0	0	0	0	0	0	0	0	0	0	0	0	0	0	0	0	0	0	0	0	0	0	0	0	0	0	0	0
BC055402	1	57200645	57214993	-	BC055402	ENSMUSG00000101429	cDNA sequence BC055402 [Source:MGI Symbol;Acc:MGI:3039597]	-	gene	0	0	0	0	1	0	0	0	0	0	0	0	0	0	0	0	0	0	0	0	1	0	0	0	3	0	0	0	0	0	0	0	0	0	0	0	0
4930558J18Rik	1	57359222	57377544	-	4930558J18Rik	ENSMUSG00000097519	RIKEN cDNA 4930558J18 gene [Source:MGI Symbol;Acc:MGI:1922573]	-	gene	47	29	33	12	5	52	0	59	16	6	41	32	31	26	39	52	42	22	60	42	136	29	38	47	33	24	30	39	44	88	37	30	41	50	14	26	46
1700066M21Rik	1	57377620	57385423	+	1700066M21Rik	ENSMUSG00000038323	RIKEN cDNA 1700066M21 gene [Source:MGI Symbol;Acc:MGI:1920717]	+	gene	127	133	189	108	51	82	9	312	95	49	168	255	112	168	267	149	269	196	289	185	1093	177	323	230	214	164	185	275	250	491	283	125	376	280	189	179	262
Tyw5	1	57388237	57407101	-	Tyw5	ENSMUSG00000048495	tRNA-yW synthesizing protein 5 [Source:MGI Symbol;Acc:MGI:1915986]	-	gene	367	253	404	234	280	589	25	628	175	122	359	578	311	336	578	473	331	401	665	375	2783	346	507	499	316	374	375	481	504	1019	470	353	538	577	286	468	531
Maip1	1	57406328	57417953	+	Maip1	ENSMUSG00000025971	matrix AAA peptidase interacting protein 1 [Source:MGI Symbol;Acc:MGI:1915365]	+	gene	430	262	447	220	195	546	43	770	206	158	408	689	332	379	633	555	413	432	821	454	3243	341	683	584	427	375	490	604	535	1208	587	315	663	660	364	540	662
Gm37373	1	57520831	57523642	-	Gm37373	ENSMUSG00000102685	predicted gene, 37373 [Source:MGI Symbol;Acc:MGI:5610601]	-	gene	0	0	0	0	0	0	0	0	0	0	0	0	0	0	0	0	0	0	0	0	0	0	0	0	0	0	0	0	0	0	0	0	0	0	0	0	0
Spats2l	1	57774162	57948394	+	Spats2l	ENSMUSG00000038305	spermatogenesis associated, serine-rich 2- like [Source:MGI Symbol;Acc:MGI:1914448]	+	gene	106	69	75	56	79	123	4	156	39	14	77	164	56	109	103	123	98	79	195	90	487	71	143	126	83	91	81	107	68	183	114	71	141	75	69	91	148
Gm17234	1	57909835	57917111	-	Gm17234	ENSMUSG00000091283	predicted gene 17234 [Source:MGI Symbol;Acc:MGI:4938061]	-	gene	0	0	0	0	0	0	0	0	0	0	0	0	0	0	0	0	0	0	0	0	0	0	0	0	0	0	0	0	0	0	0	0	0	0	0	0	0
Kctd18	1	57955101	58018956	-	Kctd18	ENSMUSG00000054770	potassium channel tetramerisation domain containing 18 [Source:MGI Symbol;Acc:MGI:3603813]	-	gene	649	466	675	495	415	707	40	1079	343	128	645	841	447	653	802	713	894	599	1061	766	3684	714	1153	741	743	361	734	928	940	1746	882	633	1086	1015	649	774	1090
Sgo2a	1	57995971	58025899	+	Sgo2a	ENSMUSG00000026039	shugoshin 2A [Source:MGI Symbol;Acc:MGI:1098767]	+	gene	809	561	795	548	536	827	54	1340	419	147	804	1030	561	817	1067	844	1064	716	1395	934	4706	965	1417	957	987	418	907	1139	1185	2178	1138	774	1342	1243	807	956	1421
Aox1	1	58029931	58106413	+	Aox1	ENSMUSG00000063558	aldehyde oxidase 1 [Source:MGI Symbol;Acc:MGI:88035]	+	gene	12	2	14	8	0	0	0	16	3	2	3	9	4	8	11	19	10	4	10	7	82	10	21	13	4	5	13	15	19	30	15	12	11	13	3	17	25
Aox3	1	58113130	58200698	+	Aox3	ENSMUSG00000064294	aldehyde oxidase 3 [Source:MGI Symbol;Acc:MGI:1918974]	+	gene	1	0	0	0	0	0	0	0	0	0	0	0	0	0	1	0	3	0	4	0	18	6	14	0	7	0	3	1	7	12	3	2	15	14	1	10	8
Aox4	1	58210397	58268597	+	Aox4	ENSMUSG00000038242	aldehyde oxidase 4 [Source:MGI Symbol;Acc:MGI:1919122]	+	gene	2	0	2	0	0	0	0	0	0	0	1	4	0	0	1	0	1	0	0	0	0	3	0	0	0	1	0	2	0	0	0	0	0	0	0	0	1
Gm15759	1	58254117	58315656	-	Gm15759	ENSMUSG00000089822	predicted gene 15759 [Source:MGI Symbol;Acc:MGI:3783202]	-	gene	0	0	0	0	0	0	0	0	0	0	0	1	0	0	0	0	0	0	0	0	0	0	0	0	0	0	0	0	0	0	0	0	0	0	0	0	0
Aox2	1	58278326	58380259	+	Aox2	ENSMUSG00000079554	aldehyde oxidase 2 [Source:MGI Symbol;Acc:MGI:3529596]	+	gene	0	0	0	0	0	0	0	0	0	0	0	0	0	0	0	0	0	0	0	1	0	0	0	0	0	1	0	0	0	0	4	0	2	0	0	0	2
Gm37607	1	58383512	58386134	-	Gm37607	ENSMUSG00000103839	predicted gene, 37607 [Source:MGI Symbol;Acc:MGI:5610835]	-	gene	43	13	11	10	0	42	0	18	4	3	14	17	15	7	11	15	11	18	15	17	84	12	17	15	21	18	15	13	15	37	16	20	39	24	16	17	15
Bzw1	1	58392898	58407353	+	Bzw1	ENSMUSG00000051223	basic leucine zipper and W2 domains 1 [Source:MGI Symbol;Acc:MGI:1914132]	+	gene	13210	8673	12815	8650	5711	13389	1108	20486	5790	3220	12986	15900	9510	11430	15473	13535	12376	11053	20674	12970	74944	12773	18455	15361	12539	8604	13089	17302	16237	31170	15942	11057	20280	20219	10556	14787	17989
Clk1	1	58410189	58424066	-	Clk1	ENSMUSG00000026034	CDC-like kinase 1 [Source:MGI Symbol;Acc:MGI:107403]	-	gene	1154	677	758	668	618	1074	84	1515	452	215	1113	928	1027	884	1291	878	1332	706	1097	1007	4846	1162	1501	992	1128	723	778	1395	1456	2363	988	628	1735	1560	549	1153	1070
Ppil3	1	58430994	58445486	-	Ppil3	ENSMUSG00000026035	peptidylprolyl isomerase (cyclophilin)-like 3 [Source:MGI Symbol;Acc:MGI:1917475]	-	gene	591	366	493	353	467	620	36	812	231	166	538	669	401	434	691	555	405	416	782	480	3029	436	667	714	438	435	526	655	637	1305	501	420	737	731	337	551	629
Nif3l1	1	58445151	58481816	+	Nif3l1	ENSMUSG00000026036	Ngg1 interacting factor 3-like 1 (S. pombe) [Source:MGI Symbol;Acc:MGI:1929485]	+	gene	1597	735	1254	885	721	1479	80	2163	538	382	1232	1599	1049	1212	1527	1296	1087	1017	2030	1226	8598	1098	1866	1383	1155	825	1249	1665	1521	2973	1433	1143	1644	1863	973	1430	1605
Orc2	1	58462771	58505109	-	Orc2	ENSMUSG00000026037	origin recognition complex, subunit 2 [Source:MGI Symbol;Acc:MGI:1328306]	-	gene	2217	1247	2050	1221	897	2239	102	3191	861	604	1825	2403	1485	1679	2355	1988	2127	1802	3172	1944	11306	1870	2698	2333	1796	1374	1954	2548	2499	4900	2464	1687	2858	3026	1604	2315	2678
Gm15834	1	58505148	58523230	+	Gm15834	ENSMUSG00000085054	predicted gene 15834 [Source:MGI Symbol;Acc:MGI:3802168]	+	gene	10	4	7	0	0	0	0	15	7	2	13	9	3	8	6	7	8	10	22	9	56	10	9	9	12	15	5	4	12	20	11	10	11	14	7	5	23
Fam126b	1	58522806	58586323	-	Fam126b	ENSMUSG00000038174	family with sequence similarity 126, member B [Source:MGI Symbol;Acc:MGI:1098784]	-	gene	217	185	271	180	125	142	21	368	118	47	263	294	154	212	288	270	300	232	414	269	1254	289	433	354	327	128	283	424	386	621	385	214	560	403	234	303	277
Ndufb3	1	58586384	58595964	+	Ndufb3	ENSMUSG00000026032	NADH:ubiquinone oxidoreductase subunit B3 [Source:MGI Symbol;Acc:MGI:1913745]	+	gene	1162	399	553	550	601	1058	63	1309	404	262	739	1030	651	621	854	909	633	474	1269	781	4358	569	868	999	645	618	707	878	835	1810	753	528	777	924	410	1026	946
Als2cr12	1	58646903	58695989	-	Als2cr12	ENSMUSG00000047528	amyotrophic lateral sclerosis 2 chromosome region 12 [Source:MGI Symbol;Acc:MGI:1918359]	-	gene	284	148	244	165	86	233	8	371	116	63	215	306	161	210	304	179	240	214	401	212	1466	220	301	302	261	166	207	338	336	471	269	206	338	354	172	263	342
Cflar	1	58711508	58758884	+	Cflar	ENSMUSG00000026031	CASP8 and FADD-like apoptosis regulator [Source:MGI Symbol;Acc:MGI:1336166]	+	gene	206	189	234	221	87	189	26	392	139	43	191	323	133	237	263	295	243	206	361	212	1397	262	399	316	298	146	246	353	311	573	350	168	358	333	211	234	409
Casp8	1	58795374	58847503	+	Casp8	ENSMUSG00000026029	caspase 8 [Source:MGI Symbol;Acc:MGI:1261423]	+	gene	243	181	273	182	88	346	8	443	129	42	267	320	215	220	307	253	208	196	460	251	1694	190	324	271	210	167	189	346	266	430	288	144	331	319	186	239	326
Gm37760	1	58797783	58801623	+	Gm37760	ENSMUSG00000102719	predicted gene, 37760 [Source:MGI Symbol;Acc:MGI:5610988]	+	gene	0	0	0	0	0	0	0	0	2	0	0	0	0	0	1	0	0	2	1	0	0	0	0	0	0	1	0	1	0	0	0	0	0	1	0	6	0
Trak2	1	58900449	58973430	-	Trak2	ENSMUSG00000026028	trafficking protein, kinesin binding 2 [Source:MGI Symbol;Acc:MGI:1918077]	-	gene	562	202	415	428	312	544	21	833	245	115	405	816	288	400	491	767	472	489	650	437	2715	369	666	603	334	507	497	520	489	1062	947	308	705	502	321	530	600
Stradb	1	58973522	58995715	+	Stradb	ENSMUSG00000026027	STE20-related kinase adaptor beta [Source:MGI Symbol;Acc:MGI:2144047]	+	gene	165	54	94	97	56	87	10	201	84	28	114	189	74	115	126	163	98	112	152	127	763	101	168	150	119	93	139	147	165	325	213	96	174	194	111	155	145
C2cd6	1	58997116	59094900	-	C2cd6	ENSMUSG00000072295	C2 calcium dependent domain containing 6 [Source:MGI Symbol;Acc:MGI:1920713]	-	gene	0	0	0	0	0	0	0	0	0	0	0	0	0	0	0	0	0	0	1	0	0	0	0	0	0	0	0	0	3	0	0	0	0	0	0	0	0
C2cd6	1	58997123	59003539	-	C2cd6	ENSMUSG00000072295	C2 calcium dependent domain containing 6 [Source:MGI Symbol;Acc:MGI:1920713]	-	gene	0	0	0	0	0	0	0	0	0	0	0	0	0	0	0	0	0	0	0	0	0	0	0	0	0	0	0	0	0	0	0	0	0	0	0	0	0
Gm29018	1	59014224	59059481	+	Gm29018	ENSMUSG00000099752	predicted gene 29018 [Source:MGI Symbol;Acc:MGI:5579724]	+	gene	0	0	0	0	0	0	0	0	0	0	0	0	0	0	0	0	0	0	0	0	0	0	0	0	0	0	0	0	0	0	0	0	0	0	0	0	0
Tmem237	1	59100590	59120408	-	Tmem237	ENSMUSG00000038079	transmembrane protein 237 [Source:MGI Symbol;Acc:MGI:2138365]	-	gene	376	301	332	205	162	383	37	496	142	70	312	417	318	290	500	332	345	274	563	328	2085	296	491	441	374	260	344	436	495	834	346	376	546	479	289	324	400
G730003C15Rik	1	59119833	59122141	+	G730003C15Rik	ENSMUSG00000097573	RIKEN cDNA G730003C15 gene [Source:MGI Symbol;Acc:MGI:3641700]	+	gene	14	7	9	6	4	20	0	26	6	2	16	17	6	13	19	18	16	13	35	15	122	12	20	30	18	11	14	19	18	41	19	14	28	25	14	20	32
Mpp4	1	59120935	59163389	-	Mpp4	ENSMUSG00000079550	membrane protein, palmitoylated 4 (MAGUK p55 subfamily member 4) [Source:MGI Symbol;Acc:MGI:2386681]	-	gene	50	11	20	26	22	66	0	43	15	3	42	38	40	25	37	41	43	24	49	24	226	19	29	41	25	16	36	41	31	60	36	20	31	49	10	46	41
Gm29017	1	59151047	59169320	+	Gm29017	ENSMUSG00000101586	predicted gene 29017 [Source:MGI Symbol;Acc:MGI:5579723]	+	gene	43	27	33	18	13	27	0	47	15	0	32	24	22	30	24	30	28	22	37	25	143	18	43	30	25	16	21	28	31	54	43	33	41	26	17	31	40
Als2	1	59162926	59237231	-	Als2	ENSMUSG00000026024	alsin Rho guanine nucleotide exchange factor [Source:MGI Symbol;Acc:MGI:1921268]	-	gene	720	362	616	432	336	876	37	1120	275	109	604	724	540	556	740	779	579	448	996	627	4055	459	953	628	537	345	629	733	599	1327	713	533	814	766	374	682	896
Cdk15	1	59256906	59352993	+	Cdk15	ENSMUSG00000026023	cyclin-dependent kinase 15 [Source:MGI Symbol;Acc:MGI:3583944]	+	gene	1	0	0	0	0	0	0	0	0	0	0	3	0	0	0	0	0	0	0	0	4	0	0	2	0	0	0	0	0	0	0	0	0	0	0	2	0
Gm29016	1	59378930	59392299	+	Gm29016	ENSMUSG00000099922	predicted gene 29016 [Source:MGI Symbol;Acc:MGI:5579722]	+	gene	0	0	0	0	0	0	0	0	0	0	0	0	0	0	0	0	0	0	0	0	0	0	0	0	0	0	0	0	0	0	0	0	0	0	0	0	0
Gm37737	1	59447865	59449502	-	Gm37737	ENSMUSG00000104502	predicted gene, 37737 [Source:MGI Symbol;Acc:MGI:5610965]	-	gene	0	0	0	0	0	0	0	0	0	0	0	0	0	0	0	0	0	0	0	0	0	0	0	0	0	0	0	0	0	0	0	0	0	0	0	0	0
Fzd7	1	59482424	59486955	+	Fzd7	ENSMUSG00000041075	frizzled class receptor 7 [Source:MGI Symbol;Acc:MGI:108570]	+	gene	533	230	439	326	344	923	30	1006	180	127	435	637	412	451	770	469	525	326	758	512	4310	426	841	602	400	383	523	818	622	1079	732	620	1028	730	290	574	594
Gm26813	1	59488480	59492605	-	Gm26813	ENSMUSG00000097819	predicted gene, 26813 [Source:MGI Symbol;Acc:MGI:5477307]	-	gene	19	2	3	4	0	1	2	2	6	0	3	8	0	3	7	6	1	5	2	3	24	0	4	0	4	4	0	5	4	7	6	3	1	0	0	0	15
Gm973	1	59516264	59636417	+	Gm973	ENSMUSG00000047361	predicted gene 973 [Source:MGI Symbol;Acc:MGI:2685819]	+	gene	0	0	2	0	0	0	0	1	0	0	1	0	0	0	0	3	0	3	0	0	12	0	1	1	1	0	1	0	0	3	3	0	6	0	2	0	1
Gm28411	1	59532991	59549521	-	Gm28411	ENSMUSG00000099811	predicted gene 28411 [Source:MGI Symbol;Acc:MGI:5579117]	-	gene	0	0	0	0	0	0	0	0	0	0	0	0	0	0	0	0	0	0	0	0	0	0	0	0	0	0	0	0	0	0	0	0	0	0	0	0	0
1700122D07Rik	1	59534811	59537229	-	1700122D07Rik	ENSMUSG00000101409	RIKEN cDNA 1700122D07 gene [Source:MGI Symbol;Acc:MGI:1923911]	-	gene	0	0	0	0	0	0	0	0	0	0	0	0	0	0	0	0	0	0	0	0	0	0	0	0	0	0	0	0	0	0	0	0	0	0	0	0	0
Sumo1	1	59586558	59670834	-	Sumo1	ENSMUSG00000026021	small ubiquitin-like modifier 1 [Source:MGI Symbol;Acc:MGI:1197010]	-	gene	3235	1427	2062	1425	1254	3309	207	3464	1079	742	2264	2750	1847	2054	2875	2241	2756	2092	3891	2308	13360	2463	3045	2718	2324	1891	2360	2979	3148	5846	2645	1975	4107	4177	1974	2763	3721
D430013B06Rik	1	59646200	59648071	-	D430013B06Rik	ENSMUSG00000103821	RIKEN cDNA D430013B06 gene [Source:MGI Symbol;Acc:MGI:3026994]	-	gene	2	0	3	0	0	0	0	8	3	2	6	3	3	4	11	8	2	7	1	10	26	0	7	5	14	6	6	1	0	10	6	7	12	3	2	11	3
Nop58	1	59684971	59719044	+	Nop58	ENSMUSG00000026020	NOP58 ribonucleoprotein [Source:MGI Symbol;Acc:MGI:1933184]	+	gene	8958	3877	5970	4197	3571	8598	554	10274	2882	1872	6153	7486	5263	5880	7791	6548	7230	4895	9943	6473	37046	5945	8811	6498	5960	3877	6322	8311	8273	14768	7560	5335	9569	10360	4779	7343	9230
Bmpr2	1	59763400	59879014	+	Bmpr2	ENSMUSG00000067336	bone morphogenetic protein receptor, type II (serine/threonine kinase) [Source:MGI Symbol;Acc:MGI:1095407]	+	gene	579	417	605	448	116	404	48	1073	302	122	653	753	445	678	750	819	918	549	850	616	3841	762	1275	738	995	332	732	1124	873	1489	1068	688	1592	889	661	819	901
Gm38125	1	59801263	59804700	+	Gm38125	ENSMUSG00000104052	predicted gene, 38125 [Source:MGI Symbol;Acc:MGI:5611353]	+	gene	0	0	0	0	0	0	0	0	0	0	0	0	0	2	2	0	0	0	0	0	0	0	0	0	0	0	0	0	0	3	0	0	0	0	0	0	0
Gm37977	1	59886969	59887689	-	Gm37977	ENSMUSG00000103131	predicted gene, 37977 [Source:MGI Symbol;Acc:MGI:5611205]	-	gene	0	0	0	0	0	0	0	0	0	0	0	0	0	0	0	0	0	0	0	0	0	0	0	0	0	0	0	0	0	0	0	0	0	0	0	0	0
Fam117b	1	59913006	59985346	+	Fam117b	ENSMUSG00000041040	family with sequence similarity 117, member B [Source:MGI Symbol;Acc:MGI:1920000]	+	gene	757	426	709	496	218	590	58	1288	347	171	825	797	617	720	892	624	827	503	1100	865	4223	768	1420	680	985	315	742	1125	1078	1835	1032	660	1392	1246	591	747	1043
Gm37531	1	59929688	59935102	+	Gm37531	ENSMUSG00000103696	predicted gene, 37531 [Source:MGI Symbol;Acc:MGI:5610759]	+	gene	0	0	0	0	0	0	0	0	0	0	0	0	0	0	0	1	0	0	3	0	0	0	0	2	0	0	0	0	0	0	0	0	3	0	0	0	0
Ica1l	1	59982490	60043184	-	Ica1l	ENSMUSG00000026018	islet cell autoantigen 1-like [Source:MGI Symbol;Acc:MGI:1917625]	-	gene	102	61	89	39	17	102	4	159	47	28	111	89	75	82	113	78	94	55	157	86	488	75	146	95	98	34	84	159	122	224	123	96	171	141	67	93	118
Wdr12	1	60069785	60098645	-	Wdr12	ENSMUSG00000026019	WD repeat domain 12 [Source:MGI Symbol;Acc:MGI:1927241]	-	gene	1455	955	1391	953	533	1823	112	2548	638	423	1326	1730	1157	1280	1842	1470	1301	1135	2172	1470	8955	1107	1874	1469	1270	768	1318	1861	1696	3253	1664	1145	2059	2074	1106	1459	1784
Carf	1	60098247	60153953	+	Carf	ENSMUSG00000026017	calcium response factor [Source:MGI Symbol;Acc:MGI:2182269]	+	gene	132	82	128	64	35	76	7	175	48	37	140	141	74	107	150	138	155	138	159	92	734	127	149	117	160	80	115	172	201	238	165	120	152	137	116	127	151
Nbeal1	1	60180599	60338328	+	Nbeal1	ENSMUSG00000073664	neurobeachin like 1 [Source:MGI Symbol;Acc:MGI:2444343]	+	gene	515	478	718	439	176	425	44	1137	357	125	679	805	499	755	801	955	864	634	811	781	3588	593	832	656	854	351	560	808	653	1269	1056	628	1079	737	519	604	718
Cyp20a1	1	60343323	60388060	+	Cyp20a1	ENSMUSG00000049439	cytochrome P450, family 20, subfamily a, polypeptide 1 [Source:MGI Symbol;Acc:MGI:1925201]	+	gene	467	250	440	310	153	475	17	642	154	126	354	552	281	391	484	453	322	383	624	318	2364	377	563	505	337	370	414	525	420	879	481	359	650	528	295	396	491
6030460B20Rik	1	60353119	60354176	+	6030460B20Rik	ENSMUSG00000103822	RIKEN cDNA 6030460B20 gene [Source:MGI Symbol;Acc:MGI:1924974]	+	gene	0	0	0	0	0	0	0	0	0	0	0	0	0	0	0	0	0	0	0	0	0	0	0	0	0	0	0	0	0	0	1	0	0	0	0	0	0
Abi2	1	60409619	60481158	+	Abi2	ENSMUSG00000026782	abl-interactor 2 [Source:MGI Symbol;Acc:MGI:106913]	+	gene	1280	930	1350	1054	449	1288	109	2203	660	281	1387	1566	944	1330	1679	1504	1531	1080	1945	1623	7777	1274	2272	1200	1417	599	1409	1861	1678	3022	1858	1284	2403	1818	1062	1201	1572
Raph1	1	60482292	60567104	-	Raph1	ENSMUSG00000026014	Ras association (RalGDS/AF-6) and pleckstrin homology domains 1 [Source:MGI Symbol;Acc:MGI:1924550]	-	gene	1045	700	941	751	318	1144	87	1716	524	224	962	1208	693	1010	1077	1078	1183	781	1383	1076	5229	880	1383	938	1006	544	956	1167	1006	2016	1194	884	1492	1154	680	929	1086
Gm38388	1	60594807	60596236	-	Gm38388	ENSMUSG00000103215	predicted gene, 38388 [Source:MGI Symbol;Acc:MGI:5613624]	-	gene	0	0	0	0	0	0	0	0	0	0	0	0	0	0	0	0	0	0	1	0	0	0	0	0	0	0	0	0	0	0	0	0	0	0	0	0	0
Cd28	1	60716800	60773359	+	Cd28	ENSMUSG00000026012	CD28 antigen [Source:MGI Symbol;Acc:MGI:88327]	+	gene	0	0	0	0	0	0	0	0	0	0	0	0	0	0	0	0	0	0	0	0	0	0	0	0	0	0	0	0	0	0	0	0	0	0	0	0	0
Gm11579	1	60776665	60781834	-	Gm11579	ENSMUSG00000086795	predicted gene 11579 [Source:MGI Symbol;Acc:MGI:3650510]	-	gene	0	0	0	0	0	0	0	0	0	0	0	0	0	0	0	0	0	0	0	0	0	0	0	0	0	0	0	0	0	0	0	0	0	0	0	0	0
2310016D23Rik	1	60778843	60803790	+	2310016D23Rik	ENSMUSG00000085965	RIKEN cDNA 2310016D23 gene [Source:MGI Symbol;Acc:MGI:1923693]	+	gene	0	0	0	0	0	0	0	0	0	0	0	0	0	0	0	0	0	0	0	0	0	0	0	0	0	0	0	0	0	0	0	0	0	0	0	0	0
Gm37198	1	60779352	60781461	+	Gm37198	ENSMUSG00000104069	predicted gene, 37198 [Source:MGI Symbol;Acc:MGI:5610426]	+	gene	0	0	0	0	0	0	0	0	0	0	0	0	0	0	0	0	0	0	0	0	0	0	0	0	0	0	0	0	0	0	0	0	0	0	0	0	0
Gm38137	1	60880338	60881738	+	Gm38137	ENSMUSG00000102549	predicted gene, 38137 [Source:MGI Symbol;Acc:MGI:5611365]	+	gene	0	0	0	0	0	0	0	0	0	0	0	0	0	0	0	0	0	0	0	0	0	0	0	0	0	0	0	0	0	0	0	0	0	0	0	0	0
Ctla4	1	60887000	60915832	+	Ctla4	ENSMUSG00000026011	cytotoxic T-lymphocyte-associated protein 4 [Source:MGI Symbol;Acc:MGI:88556]	+	gene	0	0	0	0	0	0	0	0	0	0	0	0	0	0	0	0	0	0	0	0	0	0	0	0	0	0	0	0	0	0	0	0	0	0	0	0	0
Icos	1	60977927	61000320	+	Icos	ENSMUSG00000026009	inducible T cell co-stimulator [Source:MGI Symbol;Acc:MGI:1858745]	+	gene	0	0	0	0	0	0	0	0	0	0	0	0	0	0	0	0	0	0	0	0	0	0	0	0	0	0	0	0	0	0	0	0	0	0	0	0	0
Gm37039	1	60989479	60991963	+	Gm37039	ENSMUSG00000102561	predicted gene, 37039 [Source:MGI Symbol;Acc:MGI:5610267]	+	gene	0	0	0	0	0	0	0	0	0	0	0	0	0	0	0	0	0	0	0	0	0	0	0	0	0	0	0	0	0	0	0	0	0	0	0	0	0
Gm28083	1	61265291	61271514	-	Gm28083	ENSMUSG00000100893	predicted gene 28083 [Source:MGI Symbol;Acc:MGI:5578789]	-	gene	0	0	0	0	0	0	0	0	0	0	0	0	0	0	0	0	0	0	0	0	0	0	0	0	0	0	0	0	0	0	0	0	0	0	0	0	0
Gm11587	1	61301909	61307746	+	Gm11587	ENSMUSG00000085248	predicted gene 11587 [Source:MGI Symbol;Acc:MGI:3652110]	+	gene	0	0	0	0	0	0	0	0	0	0	0	0	0	0	0	0	0	0	0	0	0	0	0	0	0	0	0	0	0	0	0	0	0	0	0	0	0
9530026F06Rik	1	61378432	61395904	+	9530026F06Rik	ENSMUSG00000085447	RIKEN cDNA 9530026F06 gene [Source:MGI Symbol;Acc:MGI:1924591]	+	gene	0	0	0	0	0	0	0	0	0	0	0	0	0	0	0	0	0	0	0	0	1	0	0	0	0	0	0	0	0	0	0	0	0	0	0	0	0
Gm11588	1	61440101	61469475	+	Gm11588	ENSMUSG00000086408	predicted gene 11588 [Source:MGI Symbol;Acc:MGI:3650951]	+	gene	0	0	0	0	0	0	0	0	0	0	0	0	0	0	0	0	0	0	0	0	0	0	0	0	0	0	0	0	0	0	0	0	0	0	0	0	0
Gm28449	1	61474951	61476028	+	Gm28449	ENSMUSG00000100965	predicted gene 28449 [Source:MGI Symbol;Acc:MGI:5579155]	+	gene	0	0	0	0	0	0	0	0	0	0	0	0	0	0	0	0	0	0	0	0	0	0	0	0	0	0	0	0	0	0	0	0	0	0	0	0	0
Gm36943	1	61545882	61546163	+	Gm36943	ENSMUSG00000102168	predicted gene, 36943 [Source:MGI Symbol;Acc:MGI:5610171]	+	gene	0	0	0	0	0	0	0	0	0	0	0	0	0	0	0	0	0	0	0	0	0	0	0	0	0	0	0	0	0	0	0	0	0	0	0	0	0
4930587A21Rik	1	61616943	61621149	-	4930587A21Rik	ENSMUSG00000086009	RIKEN cDNA 4930587A21 gene [Source:MGI Symbol;Acc:MGI:1923146]	-	gene	0	0	0	0	0	0	0	0	0	0	0	0	0	0	0	0	0	0	0	0	0	0	0	0	0	0	0	0	0	0	0	0	0	0	0	0	0
Pard3b	1	61638824	62642284	+	Pard3b	ENSMUSG00000052062	par-3 family cell polarity regulator beta [Source:MGI Symbol;Acc:MGI:1919301]	+	gene	43	35	64	46	15	71	0	104	14	10	36	52	63	59	52	59	67	49	90	74	393	53	107	50	96	29	67	75	101	144	74	62	52	105	46	65	96
Gm37205	1	61654423	61657158	+	Gm37205	ENSMUSG00000103656	predicted gene, 37205 [Source:MGI Symbol;Acc:MGI:5610433]	+	gene	0	0	0	0	0	0	0	0	0	0	0	0	0	0	0	0	0	0	0	0	0	0	0	0	0	0	0	0	0	0	0	0	0	0	0	0	0
Gm38012	1	61677249	61680277	+	Gm38012	ENSMUSG00000104402	predicted gene, 38012 [Source:MGI Symbol;Acc:MGI:5611240]	+	gene	0	0	0	0	0	0	0	0	0	0	0	0	0	0	0	0	0	0	0	0	0	0	0	0	0	0	0	0	0	0	0	0	0	0	0	0	0
Gm38278	1	61702527	61703891	+	Gm38278	ENSMUSG00000104081	predicted gene, 38278 [Source:MGI Symbol;Acc:MGI:5611506]	+	gene	0	0	0	0	0	0	0	0	0	0	0	0	0	0	0	0	0	0	0	0	0	0	0	0	0	0	0	0	0	0	0	0	0	0	0	0	0
Pard3bos1	1	61767415	61851540	-	Pard3bos1	ENSMUSG00000085842	par-3 family cell polarity regulator beta, opposite strand 1 [Source:MGI Symbol;Acc:MGI:1921911]	-	gene	0	2	0	0	3	0	0	1	0	0	0	1	0	0	0	0	0	3	1	1	5	0	1	1	0	0	0	1	0	1	0	0	4	0	0	4	1
Gm38075	1	61805221	61806140	+	Gm38075	ENSMUSG00000103002	predicted gene, 38075 [Source:MGI Symbol;Acc:MGI:5611303]	+	gene	0	0	0	0	0	0	0	0	0	0	0	0	0	0	0	0	0	0	0	0	0	0	0	0	0	0	0	0	0	0	0	0	0	0	0	0	0
Pard3bos2	1	62131195	62136109	-	Pard3bos2	ENSMUSG00000085019	par-3 family cell polarity regulator beta, opposite strand 2 [Source:MGI Symbol;Acc:MGI:3650411]	-	gene	0	1	0	0	0	0	0	0	0	0	0	0	0	0	0	1	0	0	0	0	0	0	0	0	0	0	0	0	0	0	0	0	0	0	0	0	0
Gm38351	1	62247153	62249670	+	Gm38351	ENSMUSG00000102359	predicted gene, 38351 [Source:MGI Symbol;Acc:MGI:5611579]	+	gene	0	0	0	0	0	0	0	0	0	0	0	0	0	0	0	0	0	0	0	0	0	0	0	0	0	0	0	0	0	0	0	0	0	0	0	0	0
Pard3bos3	1	62456725	62499261	-	Pard3bos3	ENSMUSG00000085400	par-3 family cell polarity regulator beta, opposite strand 3 [Source:MGI Symbol;Acc:MGI:3651159]	-	gene	0	0	0	0	0	0	0	0	0	0	0	0	0	0	0	0	0	0	0	0	0	0	0	0	0	0	0	0	0	0	0	0	0	0	0	0	0
Gm29084	1	62534491	62535942	-	Gm29084	ENSMUSG00000100750	predicted gene 29084 [Source:MGI Symbol;Acc:MGI:5579790]	-	gene	0	0	0	0	0	0	0	0	0	0	0	0	0	0	0	0	0	0	0	0	0	0	0	0	0	0	0	0	0	0	0	0	0	0	0	0	0
Nrp2	1	62703285	62818695	+	Nrp2	ENSMUSG00000025969	neuropilin 2 [Source:MGI Symbol;Acc:MGI:1100492]	+	gene	1223	703	1348	708	514	1419	79	2081	550	418	1193	2193	911	1456	1435	1984	1422	1131	2204	1211	9677	1016	2003	1664	1085	1073	1392	1856	1409	3439	2042	1138	2210	1475	902	1348	1808
Gm29083	1	62714723	62718073	-	Gm29083	ENSMUSG00000100811	predicted gene 29083 [Source:MGI Symbol;Acc:MGI:5579789]	-	gene	0	0	0	0	0	0	0	0	0	0	0	0	0	0	0	0	0	0	0	0	0	0	0	0	0	0	0	0	0	0	0	0	0	0	0	0	0
Gm37121	1	62809302	62811857	+	Gm37121	ENSMUSG00000103032	predicted gene, 37121 [Source:MGI Symbol;Acc:MGI:5610349]	+	gene	10	2	7	0	0	0	0	1	5	0	3	1	3	1	0	8	0	5	3	0	19	0	6	3	12	5	4	0	0	4	2	0	0	1	2	0	1
Gm4208	1	62821355	62832370	-	Gm4208	ENSMUSG00000100426	predicted gene 4208 [Source:MGI Symbol;Acc:MGI:3782384]	-	gene	0	0	0	0	0	0	0	0	0	0	0	0	2	0	0	0	0	0	0	0	7	0	0	0	1	0	0	0	0	1	1	0	2	0	0	0	0
Ino80d	1	62958418	63114667	-	Ino80d	ENSMUSG00000040865	INO80 complex subunit D [Source:MGI Symbol;Acc:MGI:3027003]	-	gene	358	266	398	258	116	317	41	852	245	110	453	516	308	445	417	569	586	377	533	517	2566	420	667	436	488	230	456	563	504	868	641	405	678	611	315	560	601
Ino80dos	1	63113078	63158290	+	Ino80dos	ENSMUSG00000084799	INO80 complex subunit D, opposite strand [Source:MGI Symbol;Acc:MGI:3651861]	+	gene	230	154	238	177	120	281	16	406	124	65	226	295	163	224	316	244	215	267	384	260	1505	202	314	303	223	178	240	325	338	531	319	168	342	323	205	249	316
Gm20342	1	63117118	63126837	+	Gm20342	ENSMUSG00000101599	predicted gene, 20342 [Source:MGI Symbol;Acc:MGI:5012527]	+	gene	39	27	19	9	3	1	0	42	18	10	29	34	21	25	24	32	25	30	28	33	120	25	36	29	23	33	34	28	26	50	50	39	38	35	15	26	27
Ndufs1	1	63143596	63176833	-	Ndufs1	ENSMUSG00000025968	NADH:ubiquinone oxidoreductase core subunit S1 [Source:MGI Symbol;Acc:MGI:2443241]	-	gene	2498	1390	2036	1748	1106	2807	178	3791	1017	580	2224	2936	1729	2118	2736	2585	2060	1964	3594	2372	14288	1921	3081	2583	1972	1614	2308	2941	2869	5105	2899	1647	2858	2990	1660	2220	3006
Eef1b2	1	63176825	63180486	+	Eef1b2	ENSMUSG00000025967	eukaryotic translation elongation factor 1 beta 2 [Source:MGI Symbol;Acc:MGI:1929520]	+	gene	15798	8158	12485	8763	7080	16767	838	21892	5963	5044	12845	16367	10973	11362	16240	14228	9427	11133	22646	12935	84271	10305	18050	18966	12060	14532	13287	17696	16908	35707	15065	11185	15014	19776	9546	17419	18854
Gpr1	1	63182691	63214543	-	Gpr1	ENSMUSG00000046856	G protein-coupled receptor 1 [Source:MGI Symbol;Acc:MGI:2385324]	-	gene	0	1	2	3	0	0	0	2	0	0	1	4	1	0	3	5	3	2	0	4	6	2	0	2	0	1	1	0	0	2	0	0	1	1	2	1	2
Platr12	1	63200313	63207967	+	Platr12	ENSMUSG00000086730	pluripotency associated transcript 12 [Source:MGI Symbol;Acc:MGI:3651341]	+	gene	0	0	0	0	0	0	0	0	0	0	0	0	0	0	0	0	0	0	0	0	0	0	0	0	0	0	0	0	0	0	0	0	0	0	0	0	0
1700039I01Rik	1	63248021	63248499	-	1700039I01Rik	ENSMUSG00000102536	RIKEN cDNA 1700039I01 gene [Source:MGI Symbol;Acc:MGI:1920596]	-	gene	0	0	0	0	0	0	0	1	0	0	0	0	0	0	0	0	0	0	0	0	0	0	0	0	0	0	0	0	0	0	0	0	0	0	0	0	0
Gm11608	1	63266848	63273120	-	Gm11608	ENSMUSG00000087561	predicted gene 11608 [Source:MGI Symbol;Acc:MGI:3651337]	-	gene	0	0	0	0	0	0	0	0	0	0	0	0	0	0	0	0	0	0	0	0	0	0	0	0	0	0	0	0	0	0	0	0	0	0	0	0	0
Zdbf2	1	63273265	63314576	+	Zdbf2	ENSMUSG00000027520	zinc finger, DBF-type containing 2 [Source:MGI Symbol;Acc:MGI:1921134]	+	gene	535	473	643	578	257	615	46	1208	283	95	565	710	431	716	871	575	844	485	681	892	3322	591	1089	643	899	252	760	1001	1043	1112	1036	817	1036	874	537	643	872
Adam23	1	63445891	63596276	+	Adam23	ENSMUSG00000025964	a disintegrin and metallopeptidase domain 23 [Source:MGI Symbol;Acc:MGI:1345162]	+	gene	55	45	36	40	0	36	6	100	19	17	52	44	56	72	84	63	56	41	65	57	461	51	162	83	57	41	78	102	119	166	141	92	93	147	60	88	124
Gm39653	1	63615968	63620819	+	Gm39653	ENSMUSG00000115378	predicted gene, 39653 [Source:MGI Symbol;Acc:MGI:5622538]	+	gene	0	0	0	0	0	0	0	0	0	0	0	0	0	0	0	0	0	0	0	0	0	0	0	0	0	0	0	0	0	0	0	0	0	0	1	0	0
Dytn	1	63622851	63686927	-	Dytn	ENSMUSG00000069085	dystrotelin [Source:MGI Symbol;Acc:MGI:2685061]	-	gene	0	0	0	0	0	0	0	0	0	0	0	0	0	0	0	0	0	0	0	0	0	0	0	0	0	0	0	0	0	0	0	0	0	0	0	0	0
Mdh1b	1	63698819	63730318	-	Mdh1b	ENSMUSG00000025963	malate dehydrogenase 1B, NAD (soluble) [Source:MGI Symbol;Acc:MGI:1923918]	-	gene	0	2	0	0	0	5	0	2	0	0	2	0	1	8	0	0	0	1	5	3	19	3	0	0	1	0	0	0	2	0	0	1	3	2	0	1	1
Fastkd2	1	63730614	63754655	+	Fastkd2	ENSMUSG00000025962	FAST kinase domains 2 [Source:MGI Symbol;Acc:MGI:1922869]	+	gene	772	497	764	544	304	837	64	1254	353	264	742	1031	611	596	1004	875	726	704	1216	883	4705	668	1059	841	678	565	780	1004	908	1865	989	636	1127	1176	572	907	1067
4933402D24Rik	1	63754907	63769267	-	4933402D24Rik	ENSMUSG00000025961	RIKEN cDNA 4933402D24 gene [Source:MGI Symbol;Acc:MGI:1921676]	-	gene	15	0	2	0	5	0	0	9	0	0	2	0	2	1	0	7	2	0	2	6	39	4	1	0	0	4	3	0	0	9	6	8	1	2	1	4	1
Gm13749	1	63964727	63968999	+	Gm13749	ENSMUSG00000044689	predicted gene 13749 [Source:MGI Symbol;Acc:MGI:3649721]	+	gene	0	0	0	0	0	0	0	0	0	0	0	0	0	0	0	0	0	0	0	0	0	0	0	0	0	0	0	0	0	0	0	0	0	0	0	0	0
Klf7	1	64029447	64122282	-	Klf7	ENSMUSG00000025959	Kruppel-like factor 7 (ubiquitous) [Source:MGI Symbol;Acc:MGI:1935151]	-	gene	155	180	215	133	85	126	4	309	88	54	184	322	164	200	270	301	228	165	320	190	1256	195	325	238	197	129	170	267	232	472	311	199	358	250	160	211	271
Gm26649	1	64029463	64032927	+	Gm26649	ENSMUSG00000097272	predicted gene, 26649 [Source:MGI Symbol;Acc:MGI:5477143]	+	gene	76	43	78	59	34	46	0	122	42	31	79	135	70	72	115	117	105	65	133	68	482	101	144	104	89	53	67	117	102	208	147	68	156	119	65	68	117
Gm13748	1	64078654	64090782	+	Gm13748	ENSMUSG00000086836	predicted gene 13748 [Source:MGI Symbol;Acc:MGI:3702115]	+	gene	0	0	0	0	0	0	0	0	0	0	0	0	0	0	0	0	0	0	0	0	1	0	0	0	0	0	0	0	0	0	0	0	0	0	0	0	0
Gm28981	1	64185991	64303043	-	Gm28981	ENSMUSG00000101895	predicted gene 28981 [Source:MGI Symbol;Acc:MGI:5579687]	-	gene	0	0	0	0	0	0	0	0	0	0	0	0	0	0	0	0	0	0	0	0	0	0	0	0	0	0	0	0	0	0	0	0	0	0	0	0	0
Creb1	1	64532645	64604548	+	Creb1	ENSMUSG00000025958	cAMP responsive element binding protein 1 [Source:MGI Symbol;Acc:MGI:88494]	+	gene	1809	1695	2055	1669	878	1823	148	3633	1037	478	2301	2546	1575	2144	2710	2003	2796	1819	3217	2486	11279	2375	3875	2382	2610	1146	2364	3412	3096	5584	2925	2201	3682	3537	1989	2737	3134
Mettl21a	1	64606473	64617242	-	Mettl21a	ENSMUSG00000025956	methyltransferase like 21A [Source:MGI Symbol;Acc:MGI:1914349]	-	gene	238	171	181	113	126	215	17	294	63	54	188	222	173	160	212	195	186	148	303	188	1200	171	235	234	217	104	170	270	216	495	218	216	226	224	131	139	237
Gm28982	1	64617784	64626033	+	Gm28982	ENSMUSG00000101832	predicted gene 28982 [Source:MGI Symbol;Acc:MGI:5579688]	+	gene	0	0	0	0	0	0	0	0	0	0	0	0	0	0	1	0	0	0	0	0	0	0	0	0	0	0	0	0	0	0	0	0	0	0	0	0	0
Gm29152	1	64649935	64652756	+	Gm29152	ENSMUSG00000100437	predicted gene 29152 [Source:MGI Symbol;Acc:MGI:5579858]	+	gene	0	0	0	0	0	0	0	0	0	0	0	0	0	0	0	0	0	0	0	0	0	0	0	0	0	0	0	0	0	0	0	0	0	0	0	0	0
2810408I11Rik	1	64679871	64690659	-	2810408I11Rik	ENSMUSG00000087213	RIKEN cDNA 2810408I11 gene [Source:MGI Symbol;Acc:MGI:1917191]	-	gene	91	89	87	67	81	131	12	168	40	31	92	83	87	56	113	99	45	60	90	71	539	52	117	60	60	67	60	105	100	179	94	57	101	117	54	102	122
Ccnyl1	1	64690455	64725644	+	Ccnyl1	ENSMUSG00000070871	cyclin Y-like 1 [Source:MGI Symbol;Acc:MGI:2138614]	+	gene	539	251	378	269	327	450	23	796	223	92	409	526	334	384	558	475	474	321	646	474	2717	370	662	454	335	284	498	585	584	1054	529	341	579	596	335	463	564
Fzd5	1	64730558	64737751	-	Fzd5	ENSMUSG00000045005	frizzled class receptor 5 [Source:MGI Symbol;Acc:MGI:108571]	-	gene	49	34	51	57	26	52	2	105	30	7	42	91	31	32	49	87	54	50	46	49	305	41	57	75	47	101	65	45	28	90	103	21	74	57	32	81	57
Gm38058	1	64736240	64740607	+	Gm38058	ENSMUSG00000102140	predicted gene, 38058 [Source:MGI Symbol;Acc:MGI:5611286]	+	gene	7	4	4	8	1	15	0	12	0	0	6	11	2	4	6	7	0	4	8	3	50	1	2	12	2	10	9	4	3	12	14	0	0	0	3	4	5
Plekhm3	1	64785983	64956824	-	Plekhm3	ENSMUSG00000051344	pleckstrin homology domain containing, family M, member 3 [Source:MGI Symbol;Acc:MGI:2443627]	-	gene	170	110	170	177	58	130	1	346	100	49	175	213	153	184	234	217	187	179	287	210	1304	165	327	149	177	78	207	264	216	413	222	157	279	256	143	201	266
Akr1cl	1	65012689	65032759	-	Akr1cl	ENSMUSG00000025955	aldo-keto reductase family 1, member C-like [Source:MGI Symbol;Acc:MGI:1918111]	-	gene	0	0	2	0	0	0	0	2	0	0	1	0	0	0	0	0	0	0	0	9	1	0	0	0	0	0	0	0	0	0	3	0	0	0	0	0	0
Cryge	1	65048554	65051149	-	Cryge	ENSMUSG00000070870	crystallin, gamma E [Source:MGI Symbol;Acc:MGI:88525]	-	gene	0	0	0	0	0	0	0	0	0	0	0	0	0	0	0	0	0	0	0	0	2	0	0	0	0	0	0	0	0	0	0	0	0	0	0	0	0
Crygd	1	65061872	65063452	-	Crygd	ENSMUSG00000067299	crystallin, gamma D [Source:MGI Symbol;Acc:MGI:88524]	-	gene	0	0	0	0	0	0	0	0	0	0	0	0	0	0	0	0	0	0	0	0	0	0	0	0	0	0	0	0	0	0	0	0	0	0	0	0	0
Crygc	1	65071525	65073689	-	Crygc	ENSMUSG00000025952	crystallin, gamma C [Source:MGI Symbol;Acc:MGI:88523]	-	gene	0	0	0	0	0	0	0	1	0	0	0	0	0	0	0	0	0	0	0	0	7	0	0	0	0	0	0	0	0	0	0	0	0	0	0	0	0
Crygb	1	65080219	65082288	-	Crygb	ENSMUSG00000073658	crystallin, gamma B [Source:MGI Symbol;Acc:MGI:88522]	-	gene	0	0	0	0	0	0	0	0	0	0	0	0	0	0	0	0	0	0	0	0	2	0	0	0	0	0	0	0	0	0	0	0	0	0	0	0	0
Cryga	1	65100389	65103373	-	Cryga	ENSMUSG00000044429	crystallin, gamma A [Source:MGI Symbol;Acc:MGI:88521]	-	gene	0	0	0	0	0	0	0	0	0	0	0	0	0	0	0	0	0	0	0	0	0	0	0	0	0	0	0	0	0	0	0	0	0	0	0	0	0
Gm28845	1	65100619	65119558	-	Gm28845	ENSMUSG00000100846	predicted gene 28845 [Source:MGI Symbol;Acc:MGI:5579551]	-	gene	0	0	0	0	0	7	0	0	0	0	0	0	0	0	1	0	0	0	0	0	7	0	0	0	0	0	0	0	0	1	2	0	0	0	0	0	0
D630023F18Rik	1	65105285	65123214	-	D630023F18Rik	ENSMUSG00000044816	RIKEN cDNA D630023F18 gene [Source:MGI Symbol;Acc:MGI:2138198]	-	gene	4	0	1	0	0	21	0	1	0	0	2	8	0	0	5	0	0	0	1	2	25	3	1	1	1	4	1	2	0	4	9	4	0	0	1	3	1
Idh1	1	65158616	65186500	-	Idh1	ENSMUSG00000025950	isocitrate dehydrogenase 1 (NADP+), soluble [Source:MGI Symbol;Acc:MGI:96413]	-	gene	738	523	736	416	321	1024	41	1143	391	183	843	882	690	766	834	798	703	623	1281	725	5340	869	1579	969	997	772	1220	1136	1606	2217	1416	973	1605	1944	1029	1248	1889
Pikfyve	1	65186683	65278695	+	Pikfyve	ENSMUSG00000025949	phosphoinositide kinase, FYVE type zinc finger containing [Source:MGI Symbol;Acc:MGI:1335106]	+	gene	682	572	755	559	261	647	44	1394	353	184	856	1036	532	715	955	944	879	587	978	884	4809	662	1216	750	842	390	776	1074	846	1654	1188	740	1096	1103	603	901	1110
Pth2r	1	65282056	65389244	+	Pth2r	ENSMUSG00000025946	parathyroid hormone 2 receptor [Source:MGI Symbol;Acc:MGI:2180917]	+	gene	0	0	1	3	0	0	0	0	0	0	0	0	0	2	1	2	0	2	0	0	5	0	3	0	2	0	1	0	0	1	0	0	0	0	0	5	3
Crygf	1	65926520	65928307	+	Crygf	ENSMUSG00000025945	crystallin, gamma F [Source:MGI Symbol;Acc:MGI:88526]	+	gene	0	0	0	0	0	0	0	0	0	0	0	0	0	0	0	0	0	0	0	0	0	0	0	0	0	0	0	0	0	0	0	0	0	0	0	0	0
Map2	1	66175273	66442583	+	Map2	ENSMUSG00000015222	microtubule-associated protein 2 [Source:MGI Symbol;Acc:MGI:97175]	+	gene	119	103	104	46	53	88	15	162	54	34	100	95	91	92	116	80	123	74	173	163	634	107	214	118	85	50	106	151	159	241	136	146	183	243	100	167	201
Gm10558	1	66322276	66328796	-	Gm10558	ENSMUSG00000073656	predicted gene 10558 [Source:MGI Symbol;Acc:MGI:3642906]	-	gene	4	0	0	0	13	0	0	1	0	0	1	0	1	0	0	1	5	0	2	0	7	0	1	0	0	0	0	2	0	4	2	1	0	4	1	0	0
Unc80	1	66468367	66699148	+	Unc80	ENSMUSG00000055567	unc-80, NALCN activator [Source:MGI Symbol;Acc:MGI:2652882]	+	gene	8	4	12	8	14	41	0	13	3	0	12	8	7	10	13	13	6	7	3	17	40	7	3	1	7	6	5	4	1	5	3	2	8	7	6	8	0
Gm37181	1	66690630	66692356	-	Gm37181	ENSMUSG00000103375	predicted gene, 37181 [Source:MGI Symbol;Acc:MGI:5610409]	-	gene	0	0	0	0	0	0	0	0	0	0	0	0	0	1	0	0	0	0	0	0	0	0	0	0	0	0	0	0	0	0	0	0	0	0	0	0	0
Rpe	1	66700831	66719805	+	Rpe	ENSMUSG00000026005	ribulose-5-phosphate-3-epimerase [Source:MGI Symbol;Acc:MGI:1913896]	+	gene	1066	724	1009	830	590	837	91	1521	505	231	975	1346	654	775	1333	1018	1187	1056	1504	1081	5563	991	1400	1416	1001	1080	971	1294	1410	2429	1486	792	1602	1309	857	1102	1264
Kansl1l	1	66719248	66817562	-	Kansl1l	ENSMUSG00000026004	KAT8 regulatory NSL complex subunit 1-like [Source:MGI Symbol;Acc:MGI:1915941]	-	gene	192	149	184	154	99	182	19	285	103	43	160	168	143	119	198	159	210	183	264	199	807	208	300	226	265	133	187	266	272	486	226	148	314	315	172	195	246
Gm37570	1	66765626	66768731	-	Gm37570	ENSMUSG00000102559	predicted gene, 37570 [Source:MGI Symbol;Acc:MGI:5610798]	-	gene	13	0	5	0	14	4	0	10	6	0	7	5	5	7	8	4	2	8	3	4	20	9	6	0	9	0	0	3	8	5	11	12	1	10	5	1	6
Gm38387	1	66769290	66771866	-	Gm38387	ENSMUSG00000102374	predicted gene, 38387 [Source:MGI Symbol;Acc:MGI:5613622]	-	gene	0	7	9	4	0	8	0	8	6	0	1	1	4	3	11	11	6	6	3	5	31	1	7	3	0	7	2	5	4	6	3	0	11	4	5	20	0
Gm38162	1	66775511	66780107	+	Gm38162	ENSMUSG00000102776	predicted gene, 38162 [Source:MGI Symbol;Acc:MGI:5611390]	+	gene	3	10	3	5	0	8	0	10	2	2	13	3	3	7	10	6	7	4	8	5	30	8	10	3	9	0	6	9	5	20	10	4	12	10	1	5	1
6820402A03Rik	1	66793645	66796298	-	6820402A03Rik	ENSMUSG00000103706	RIKEN cDNA 6820402A03 gene [Source:MGI Symbol;Acc:MGI:1922992]	-	gene	1	0	0	12	0	0	0	1	0	0	3	1	4	1	6	0	5	2	1	6	8	0	2	0	7	1	2	2	3	4	3	0	0	2	0	0	1
Gm37285	1	66799659	66800797	-	Gm37285	ENSMUSG00000103756	predicted gene, 37285 [Source:MGI Symbol;Acc:MGI:5610513]	-	gene	1	6	10	6	7	5	0	18	12	4	9	5	11	5	9	7	7	3	5	9	43	12	11	8	27	0	11	10	7	21	11	6	14	5	3	15	15
Gm37755	1	66812315	66814493	+	Gm37755	ENSMUSG00000103382	predicted gene, 37755 [Source:MGI Symbol;Acc:MGI:5610983]	+	gene	0	0	1	0	0	15	0	0	0	0	1	1	0	1	2	0	0	1	5	0	5	0	3	0	0	0	1	1	3	1	1	0	1	0	0	0	0
Gm38218	1	66821226	66825914	-	Gm38218	ENSMUSG00000103553	predicted gene, 38218 [Source:MGI Symbol;Acc:MGI:5611446]	-	gene	0	0	0	0	0	0	0	0	0	0	0	0	0	0	0	3	0	0	0	0	0	0	0	0	0	0	0	0	0	0	0	0	0	0	0	0	0
Acadl	1	66830839	66863277	-	Acadl	ENSMUSG00000026003	acyl-Coenzyme A dehydrogenase, long-chain [Source:MGI Symbol;Acc:MGI:87866]	-	gene	388	222	315	224	209	350	29	503	182	56	296	482	226	289	351	390	284	230	443	345	1856	212	452	351	247	209	299	337	350	625	471	251	326	400	201	346	395
Myl1	1	66924295	66945404	-	Myl1	ENSMUSG00000061816	myosin, light polypeptide 1 [Source:MGI Symbol;Acc:MGI:97269]	-	gene	17	4	14	5	3	13	0	11	1	0	11	16	5	6	14	5	15	12	13	11	45	11	3	8	6	0	5	6	10	15	7	5	8	5	4	0	6
Lancl1	1	67000517	67038872	-	Lancl1	ENSMUSG00000026000	LanC (bacterial lantibiotic synthetase component C)-like 1 [Source:MGI Symbol;Acc:MGI:1336997]	-	gene	488	280	408	251	226	513	23	633	170	96	441	528	278	432	510	436	378	340	664	376	2579	323	594	515	440	232	440	565	488	1085	477	440	623	585	352	565	523
Cps1	1	67123026	67231259	+	Cps1	ENSMUSG00000025991	carbamoyl-phosphate synthetase 1 [Source:MGI Symbol;Acc:MGI:891996]	+	gene	0	0	0	0	0	11	0	0	0	0	0	0	1	0	0	1	0	0	0	0	0	0	0	1	0	0	1	0	0	0	1	0	0	0	0	0	0
Gm15668	1	67249200	67323609	+	Gm15668	ENSMUSG00000086204	predicted gene 15668 [Source:MGI Symbol;Acc:MGI:3783110]	+	gene	0	0	0	0	0	0	0	0	0	0	0	0	0	0	0	0	0	0	0	0	0	0	0	0	0	0	0	0	0	0	0	0	0	0	0	0	0
Gm15669	1	67792481	67805324	+	Gm15669	ENSMUSG00000085075	predicted gene 15669 [Source:MGI Symbol;Acc:MGI:3783111]	+	gene	0	0	0	0	0	0	0	0	0	0	0	0	0	0	0	0	0	0	0	0	0	0	0	0	0	0	0	0	0	0	0	0	0	0	0	0	0
Gm37957	1	67903230	67905532	+	Gm37957	ENSMUSG00000104395	predicted gene, 37957 [Source:MGI Symbol;Acc:MGI:5611185]	+	gene	0	0	0	0	0	0	0	0	0	0	0	0	0	0	0	0	0	0	0	0	0	0	0	0	0	0	0	0	0	0	0	0	0	0	0	0	0
Gm15671	1	68024243	68025763	+	Gm15671	ENSMUSG00000087329	predicted gene 15671 [Source:MGI Symbol;Acc:MGI:3783113]	+	gene	0	0	0	0	0	0	0	0	0	0	0	0	0	0	0	0	0	0	0	0	0	0	0	0	0	0	0	0	0	0	0	0	0	0	0	0	0
Erbb4	1	68032186	69108059	-	Erbb4	ENSMUSG00000062209	erb-b2 receptor tyrosine kinase 4 [Source:MGI Symbol;Acc:MGI:104771]	-	gene	0	0	0	0	0	7	0	2	0	0	0	0	0	0	0	0	0	0	0	1	1	0	0	0	0	0	0	0	0	0	0	0	0	0	0	0	0
Gm37100	1	68115195	68116547	-	Gm37100	ENSMUSG00000102449	predicted gene, 37100 [Source:MGI Symbol;Acc:MGI:5610328]	-	gene	0	0	0	0	0	0	0	0	0	0	0	0	0	0	0	0	0	0	0	0	0	0	0	0	0	0	0	0	0	0	0	0	0	0	0	0	0
Gm19335	1	68591618	68593686	-	Gm19335	ENSMUSG00000103307	predicted gene, 19335 [Source:MGI Symbol;Acc:MGI:5011520]	-	gene	0	0	0	0	0	0	0	0	0	0	0	0	0	0	0	0	0	0	0	0	0	0	0	0	0	0	0	0	0	0	0	0	0	0	0	0	0
Gm37735	1	68639424	68640829	-	Gm37735	ENSMUSG00000104508	predicted gene, 37735 [Source:MGI Symbol;Acc:MGI:5610963]	-	gene	0	0	0	0	0	0	0	0	0	0	0	0	0	0	0	0	0	0	0	0	0	0	0	0	0	0	0	0	0	0	0	0	0	0	0	0	0
Gm37769	1	68711037	68713405	-	Gm37769	ENSMUSG00000103642	predicted gene, 37769 [Source:MGI Symbol;Acc:MGI:5610997]	-	gene	0	0	0	0	0	0	0	0	0	0	0	0	0	0	0	0	0	0	0	0	0	0	0	0	0	0	0	0	0	0	0	0	0	0	0	0	0
Gm37061	1	68758485	68761727	-	Gm37061	ENSMUSG00000103809	predicted gene, 37061 [Source:MGI Symbol;Acc:MGI:5610289]	-	gene	0	0	0	0	0	0	0	0	0	0	0	0	0	0	0	0	0	0	0	0	0	0	0	0	0	0	0	0	0	0	0	0	0	0	0	0	0
Gm16076	1	69091913	69106740	-	Gm16076	ENSMUSG00000087514	predicted gene 16076 [Source:MGI Symbol;Acc:MGI:3802084]	-	gene	0	0	0	0	0	0	0	0	0	0	0	0	0	0	0	0	0	0	0	0	0	0	0	0	0	0	0	0	0	0	0	0	0	0	0	0	0
Gm28497	1	69441056	69444084	+	Gm28497	ENSMUSG00000099804	predicted gene 28497 [Source:MGI Symbol;Acc:MGI:5579203]	+	gene	0	0	0	0	0	0	0	0	0	0	0	0	0	0	0	2	0	0	0	0	0	0	0	0	0	0	0	0	0	0	0	0	0	0	0	0	0
Gm29113	1	69490357	69493788	-	Gm29113	ENSMUSG00000100354	predicted gene 29113 [Source:MGI Symbol;Acc:MGI:5579819]	-	gene	0	0	0	0	0	0	0	0	0	0	0	0	0	0	0	0	0	0	0	0	0	0	0	0	0	0	0	0	0	0	0	0	0	0	0	0	0
Gm29114	1	69513932	69547707	+	Gm29114	ENSMUSG00000101156	predicted gene 29114 [Source:MGI Symbol;Acc:MGI:5579820]	+	gene	1	0	1	0	0	0	0	0	0	0	0	0	0	1	0	0	0	0	0	0	6	3	0	0	0	2	1	0	1	5	3	0	0	0	0	0	0
Ikzf2	1	69531214	69687245	-	Ikzf2	ENSMUSG00000025997	IKAROS family zinc finger 2 [Source:MGI Symbol;Acc:MGI:1342541]	-	gene	32	24	77	34	52	45	0	103	40	22	58	83	53	87	85	60	103	91	90	49	380	91	125	79	100	64	77	95	106	216	133	53	124	84	92	136	116
Gm29112	1	69595036	69598522	-	Gm29112	ENSMUSG00000100815	predicted gene 29112 [Source:MGI Symbol;Acc:MGI:5579818]	-	gene	0	0	0	0	0	0	0	0	0	0	0	0	0	0	0	0	0	0	0	0	0	0	0	0	7	0	0	0	0	0	0	0	0	0	0	0	0
Gm28112	1	69660187	69662061	-	Gm28112	ENSMUSG00000099954	predicted gene 28112 [Source:MGI Symbol;Acc:MGI:5578818]	-	gene	0	0	0	0	0	0	0	0	0	0	0	0	0	0	0	0	0	0	0	0	0	0	0	0	0	0	0	0	0	0	0	0	0	0	0	0	0
Gm37930	1	69770868	69772753	+	Gm37930	ENSMUSG00000103402	predicted gene, 37930 [Source:MGI Symbol;Acc:MGI:5611158]	+	gene	0	0	0	0	0	0	0	0	0	0	0	0	0	0	0	0	0	0	0	0	0	0	0	0	0	0	0	0	0	0	0	0	0	0	0	0	0
Spag16	1	69826970	70725132	+	Spag16	ENSMUSG00000053153	sperm associated antigen 16 [Source:MGI Symbol;Acc:MGI:1913972]	+	gene	26	16	27	20	5	33	0	94	10	8	51	36	46	59	74	32	32	27	65	45	301	50	66	27	28	24	45	80	58	75	40	25	62	95	26	41	70
Gm38272	1	70310512	70312911	-	Gm38272	ENSMUSG00000103052	predicted gene, 38272 [Source:MGI Symbol;Acc:MGI:5611500]	-	gene	0	0	0	0	0	0	0	0	0	0	0	0	0	0	0	0	0	0	0	0	0	0	0	0	0	0	0	0	0	0	0	0	0	0	0	0	0
Gm37456	1	70571435	70577271	-	Gm37456	ENSMUSG00000104287	predicted gene, 37456 [Source:MGI Symbol;Acc:MGI:5610684]	-	gene	0	0	0	0	0	0	0	0	0	0	0	0	0	0	0	0	0	0	0	0	0	0	0	0	0	0	0	0	0	0	0	0	0	0	0	0	0
Vwc2l	1	70725715	70885397	+	Vwc2l	ENSMUSG00000045648	von Willebrand factor C domain-containing protein 2-like [Source:MGI Symbol;Acc:MGI:2444069]	+	gene	0	0	0	0	0	0	0	0	0	0	0	0	0	0	0	0	0	0	0	0	0	0	0	0	0	0	0	0	0	0	0	0	0	0	0	0	0
Bard1	1	71027498	71103146	-	Bard1	ENSMUSG00000026196	BRCA1 associated RING domain 1 [Source:MGI Symbol;Acc:MGI:1328361]	-	gene	635	444	605	387	193	562	67	1114	304	145	587	668	428	608	727	552	608	417	796	614	3625	561	740	562	494	260	605	856	690	1316	732	576	877	791	448	593	690
Abca12	1	71242276	71414910	-	Abca12	ENSMUSG00000050296	ATP-binding cassette, sub-family A (ABC1), member 12 [Source:MGI Symbol;Acc:MGI:2676312]	-	gene	0	0	5	3	7	7	0	11	0	0	0	0	0	1	2	0	6	0	3	13	16	2	1	0	0	0	0	3	0	5	4	5	3	9	3	5	6
Atic	1	71557150	71579631	+	Atic	ENSMUSG00000026192	5-aminoimidazole-4-carboxamide ribonucleotide formyltransferase/IMP cyclohydrolase [Source:MGI Symbol;Acc:MGI:1351352]	+	gene	4592	2803	4033	3026	2566	5413	278	7380	1942	1037	3836	5401	3487	3801	5132	4527	3423	3042	6359	4046	26522	3277	6369	4489	3210	2325	3935	5338	4443	9042	4871	3638	4945	5403	2541	3896	4901
Fn1	1	71585520	71653200	-	Fn1	ENSMUSG00000026193	fibronectin 1 [Source:MGI Symbol;Acc:MGI:95566]	-	gene	12917	5768	11334	7525	6445	12990	946	24638	5428	1847	9511	16330	8441	12973	12383	15639	11031	8648	18734	10889	87805	8772	18897	10135	14509	5501	12759	15503	9721	22170	16867	10898	12673	12262	7771	10232	15177
Apol7d	1	71652837	71662843	+	Apol7d	ENSMUSG00000073652	apolipoprotein L 7d [Source:MGI Symbol;Acc:MGI:3723449]	+	gene	157	102	248	119	142	202	8	530	87	23	170	323	140	236	245	272	149	189	383	176	1696	146	334	193	221	124	248	272	118	410	333	271	198	220	108	172	310
Gm37217	1	71843090	71846610	-	Gm37217	ENSMUSG00000102689	predicted gene, 37217 [Source:MGI Symbol;Acc:MGI:5610445]	-	gene	0	0	0	0	0	0	0	0	0	0	0	0	0	0	0	0	0	0	0	0	0	0	0	0	0	0	0	0	0	0	1	0	0	0	0	0	0
Gm8883	1	71888112	71891204	+	Gm8883	ENSMUSG00000099707	predicted gene 8883 [Source:MGI Symbol;Acc:MGI:3649116]	+	gene	0	0	0	0	0	0	0	0	0	0	0	1	0	0	0	0	0	0	0	0	0	0	0	0	0	0	0	0	0	0	0	0	0	0	0	0	0
Gm28818	1	71894068	71917125	-	Gm28818	ENSMUSG00000101211	predicted gene 28818 [Source:MGI Symbol;Acc:MGI:5579524]	-	gene	0	0	0	0	0	0	0	0	0	0	0	0	0	0	1	0	0	0	0	0	0	0	0	0	0	0	0	0	0	0	0	1	0	0	0	0	0
4933417E11Rik	1	71958998	72005195	-	4933417E11Rik	ENSMUSG00000101848	RIKEN cDNA 4933417E11 gene [Source:MGI Symbol;Acc:MGI:1918384]	-	gene	0	0	4	0	1	0	0	0	1	0	0	4	0	0	0	5	0	0	3	0	19	0	0	0	1	0	0	1	3	1	2	0	0	0	0	5	0
4930556G22Rik	1	71983681	72038731	-	4930556G22Rik	ENSMUSG00000101764	RIKEN cDNA 4930556G22 gene [Source:MGI Symbol;Acc:MGI:1925457]	-	gene	0	0	0	0	0	0	0	0	0	0	0	0	0	0	0	1	0	0	0	0	0	0	0	0	0	0	0	0	0	0	0	0	0	0	0	0	0
Gm4319	1	72107155	72122001	-	Gm4319	ENSMUSG00000102123	predicted gene 4319 [Source:MGI Symbol;Acc:MGI:3782500]	-	gene	0	0	1	0	0	0	0	2	0	0	1	2	0	0	0	2	0	1	1	0	9	0	1	0	0	1	0	3	0	1	3	0	0	0	0	2	0
Mreg	1	72159442	72212307	-	Mreg	ENSMUSG00000039395	melanoregulin [Source:MGI Symbol;Acc:MGI:2151839]	-	gene	194	88	119	88	61	172	9	333	58	38	80	226	77	86	128	258	133	144	169	155	771	123	130	165	78	192	117	145	131	208	232	114	188	142	77	119	143
D230017M19Rik	1	72236465	72274869	+	D230017M19Rik	ENSMUSG00000097131	RIKEN cDNA D230017M19 gene [Source:MGI Symbol;Acc:MGI:2445071]	+	gene	4	3	11	7	1	30	0	19	8	6	9	9	11	4	10	13	15	21	19	20	99	15	22	14	8	12	18	21	17	42	16	8	9	11	14	39	17
Pecr	1	72259167	72284314	-	Pecr	ENSMUSG00000026189	peroxisomal trans-2-enoyl-CoA reductase [Source:MGI Symbol;Acc:MGI:2148199]	-	gene	148	120	157	128	55	184	5	258	75	35	138	221	108	127	180	195	116	105	244	173	885	104	177	157	133	126	110	191	169	324	206	107	150	147	85	128	141
Tmem169	1	72284369	72303104	+	Tmem169	ENSMUSG00000026188	transmembrane protein 169 [Source:MGI Symbol;Acc:MGI:2442781]	+	gene	0	0	0	1	1	0	0	7	0	2	5	10	1	7	5	8	0	6	3	2	42	0	1	5	0	5	10	6	4	5	5	0	7	0	3	8	4
Xrcc5	1	72307427	72394952	+	Xrcc5	ENSMUSG00000026187	X-ray repair complementing defective repair in Chinese hamster cells 5 [Source:MGI Symbol;Acc:MGI:104517]	+	gene	1484	751	978	876	608	1530	115	2107	543	353	1207	1602	1041	1118	1383	1318	1121	893	1932	1259	6992	1002	1743	1256	1156	638	1069	1628	1484	2734	1413	978	1718	1535	854	1088	1511
2004-03-01	1	72427112	72536930	-	2004-03-01	ENSMUSG00000039372	membrane-associated ring finger (C3HC4) 4 [Source:MGI Symbol;Acc:MGI:2683550]	-	gene	0	0	0	0	0	0	0	0	0	0	0	0	0	0	0	0	0	0	0	0	0	0	0	0	0	0	0	0	0	0	0	0	0	0	0	0	0
Smarcal1	1	72583251	72633134	+	Smarcal1	ENSMUSG00000039354	SWI/SNF related matrix associated, actin dependent regulator of chromatin, subfamily a-like 1 [Source:MGI Symbol;Acc:MGI:1859183]	+	gene	710	366	540	359	377	673	32	959	287	145	517	653	429	503	706	608	478	373	837	554	3776	425	868	598	403	297	530	712	581	1211	641	493	804	729	417	521	684
Gm39662	1	72641188	72642963	+	Gm39662	ENSMUSG00000110712	predicted gene, 39662 [Source:MGI Symbol;Acc:MGI:5622547]	+	gene	0	0	3	12	0	0	0	4	0	0	0	3	1	3	4	1	0	1	0	0	21	3	3	2	0	0	1	1	2	3	2	0	5	0	0	2	1
Ankar	1	72642980	72700579	-	Ankar	ENSMUSG00000039342	ankyrin and armadillo repeat containing [Source:MGI Symbol;Acc:MGI:2442559]	-	gene	0	0	0	0	0	0	0	0	0	0	0	0	0	0	0	0	0	0	0	0	2	0	0	0	0	0	0	0	0	1	0	0	0	3	0	0	0
Rpl37a	1	72711290	72713813	+	Rpl37a	ENSMUSG00000046330	ribosomal protein L37a [Source:MGI Symbol;Acc:MGI:98068]	+	gene	3116	1614	2760	1958	1737	3834	196	4912	1521	658	2810	3378	2496	2406	3675	3211	1651	2313	4939	2610	19379	2697	3664	3820	2391	2404	2911	3355	3391	6989	2973	2386	3887	4835	2088	3837	3832
Igfbp2	1	72824503	72852474	+	Igfbp2	ENSMUSG00000039323	insulin-like growth factor binding protein 2 [Source:MGI Symbol;Acc:MGI:96437]	+	gene	749	423	942	576	626	984	63	1455	437	158	817	1380	694	1273	1076	941	578	777	2073	819	7625	724	1778	1780	880	923	1048	1229	1098	2743	965	782	1034	1036	527	1216	1218
Igfbp5	1	72857932	72874884	-	Igfbp5	ENSMUSG00000026185	insulin-like growth factor binding protein 5 [Source:MGI Symbol;Acc:MGI:96440]	-	gene	506	227	513	314	179	432	37	874	209	127	469	772	376	568	487	856	753	522	831	765	5085	644	1798	774	1243	741	1091	921	1087	2116	1449	790	1730	1483	591	1220	1529
1700027A15Rik	1	72984844	73025507	+	1700027A15Rik	ENSMUSG00000101968	RIKEN cDNA 1700027A15 gene [Source:MGI Symbol;Acc:MGI:1916699]	+	gene	0	0	0	0	0	0	0	0	0	0	0	0	0	0	0	0	0	0	0	0	0	0	0	0	0	0	0	0	0	0	0	0	0	0	0	0	0
Tnp1	1	73015074	73015909	-	Tnp1	ENSMUSG00000026182	transition protein 1 [Source:MGI Symbol;Acc:MGI:98784]	-	gene	0	0	0	0	0	0	0	0	0	0	0	0	0	0	0	0	0	0	0	0	0	0	0	0	0	0	0	0	0	0	0	0	0	0	0	0	0
Gm38106	1	73206890	73209423	-	Gm38106	ENSMUSG00000102266	predicted gene, 38106 [Source:MGI Symbol;Acc:MGI:5611334]	-	gene	0	0	0	0	0	0	0	0	0	0	0	0	0	0	0	0	0	0	0	0	0	0	0	0	0	0	0	0	0	0	0	0	0	0	0	0	0
Gm29185	1	73269064	73306360	+	Gm29185	ENSMUSG00000101112	predicted gene 29185 [Source:MGI Symbol;Acc:MGI:5579891]	+	gene	0	0	0	0	0	0	0	0	0	0	0	0	0	0	0	0	0	0	0	0	0	0	0	0	0	0	0	0	0	0	0	0	0	0	0	0	0
Pinc	1	73390775	73407569	-	Pinc	ENSMUSG00000099877	pregnancy induced noncoding RNA [Source:MGI Symbol;Acc:MGI:3623820]	-	gene	0	0	0	0	0	0	0	0	0	0	0	0	0	0	0	0	0	0	0	0	0	0	0	0	0	0	0	0	0	0	0	0	0	0	0	0	0
D530049I02Rik	1	73398968	73430790	+	D530049I02Rik	ENSMUSG00000101812	RIKEN cDNA D530049I02 gene [Source:MGI Symbol;Acc:MGI:1925968]	+	gene	0	0	0	0	0	0	0	0	0	0	0	0	0	0	0	0	0	0	0	0	1	0	0	0	0	2	0	0	0	1	0	0	0	0	0	0	0
C530043A13Rik	1	73522095	73529790	-	C530043A13Rik	ENSMUSG00000100444	RIKEN cDNA C530043A13 gene [Source:MGI Symbol;Acc:MGI:2441914]	-	gene	0	0	0	0	0	0	0	0	0	0	0	0	0	0	1	0	0	0	3	0	2	0	0	0	0	0	0	0	0	0	0	0	0	0	0	0	0
Gm29186	1	73528937	73536349	+	Gm29186	ENSMUSG00000100429	predicted gene 29186 [Source:MGI Symbol;Acc:MGI:5579892]	+	gene	0	0	0	0	0	0	0	0	0	0	0	0	0	0	0	0	0	0	0	0	0	0	0	0	0	0	0	0	0	0	0	0	0	0	0	0	0
6030407O03Rik	1	73618088	73864466	-	6030407O03Rik	ENSMUSG00000100301	RIKEN cDNA 6030407O03 gene [Source:MGI Symbol;Acc:MGI:1924410]	-	gene	0	0	0	0	0	0	0	1	0	0	0	0	0	0	0	0	1	1	0	0	1	0	0	2	0	0	0	0	0	0	1	0	1	0	0	0	0
Gm29183	1	73750321	73841917	-	Gm29183	ENSMUSG00000101344	predicted gene 29183 [Source:MGI Symbol;Acc:MGI:5579889]	-	gene	0	0	0	0	0	0	0	0	0	0	0	0	0	0	0	0	0	0	0	0	7	0	0	0	0	0	0	0	0	0	0	0	1	0	0	0	0
Tns1	1	73910231	74124449	-	Tns1	ENSMUSG00000055322	tensin 1 [Source:MGI Symbol;Acc:MGI:104552]	-	gene	70	84	73	74	71	202	9	163	55	8	61	153	53	93	122	192	47	98	122	71	613	33	93	92	65	102	65	77	54	118	198	50	107	66	38	78	117
Rufy4	1	74125541	74148223	+	Rufy4	ENSMUSG00000061815	RUN and FYVE domain containing 4 [Source:MGI Symbol;Acc:MGI:3588214]	+	gene	1	4	0	0	0	2	0	0	0	0	0	0	0	0	0	1	0	0	0	0	0	0	1	0	0	0	0	0	3	3	0	0	1	0	0	0	1
Cxcr2	1	74153989	74161246	+	Cxcr2	ENSMUSG00000026180	chemokine (C-X-C motif) receptor 2 [Source:MGI Symbol;Acc:MGI:105303]	+	gene	0	0	0	0	0	0	0	0	0	0	0	0	0	0	0	0	0	0	2	0	7	0	0	1	0	0	1	0	1	0	3	0	0	0	0	0	0
Cxcr1	1	74191785	74194631	-	Cxcr1	ENSMUSG00000048480	chemokine (C-X-C motif) receptor 1 [Source:MGI Symbol;Acc:MGI:2448715]	-	gene	0	0	0	0	0	0	0	0	0	0	0	0	0	0	0	0	0	2	0	0	5	0	0	0	0	0	0	0	0	0	0	0	0	0	0	0	0
Arpc2	1	74236084	74268209	+	Arpc2	ENSMUSG00000006304	actin related protein 2/3 complex, subunit 2 [Source:MGI Symbol;Acc:MGI:1923959]	+	gene	3132	1640	2646	1643	1777	3203	216	4288	1330	694	2620	3684	1989	2468	3044	3070	2647	2089	4331	2577	17666	2445	4020	3278	2539	1922	2926	3510	3516	7123	3335	2156	3758	3678	2067	2989	3558
Gpbar1	1	74278550	74279624	+	Gpbar1	ENSMUSG00000064272	G protein-coupled bile acid receptor 1 [Source:MGI Symbol;Acc:MGI:2653863]	+	gene	2	0	1	0	7	0	0	6	1	2	3	9	0	1	2	3	3	1	9	5	19	1	4	7	0	12	5	6	1	8	1	1	0	0	1	4	0
Aamp	1	74279840	74284738	-	Aamp	ENSMUSG00000006299	angio-associated migratory protein [Source:MGI Symbol;Acc:MGI:107809]	-	gene	2025	1193	1980	1438	1101	2593	135	3682	992	513	2083	2911	1664	1886	2592	2627	1621	1461	3740	2100	16055	1520	3557	3166	1827	1825	2336	3043	2582	5686	2667	1886	2310	2436	1368	2422	2663
Gm28364	1	74281161	74281866	+	Gm28364	ENSMUSG00000101503	predicted gene 28364 [Source:MGI Symbol;Acc:MGI:5579070]	+	gene	146	73	141	111	94	214	5	261	78	36	131	219	123	124	194	149	124	98	287	135	1235	96	249	215	96	96	152	229	164	409	181	129	149	163	105	165	176
Pnkd	1	74284930	74353694	+	Pnkd	ENSMUSG00000026179	paroxysmal nonkinesiogenic dyskinesia [Source:MGI Symbol;Acc:MGI:1930773]	+	gene	279	230	374	206	238	491	30	613	179	83	300	448	311	310	422	399	235	244	585	308	2655	247	488	455	289	290	321	413	381	903	404	251	405	441	232	461	400
Gm37503	1	74287542	74287860	-	Gm37503	ENSMUSG00000103013	predicted gene, 37503 [Source:MGI Symbol;Acc:MGI:5610731]	-	gene	0	0	0	0	1	0	0	0	0	0	0	0	0	0	0	0	2	0	0	0	2	0	0	1	0	0	0	0	0	0	0	0	0	0	0	2	1
Tmbim1	1	74288247	74305622	-	Tmbim1	ENSMUSG00000006301	transmembrane BAX inhibitor motif containing 1 [Source:MGI Symbol;Acc:MGI:1916910]	-	gene	193	118	193	129	147	110	4	267	95	36	162	334	118	163	242	283	112	97	296	123	1106	100	225	239	140	173	158	206	190	393	221	96	178	114	69	149	194
Gm29358	1	74295603	74298867	+	Gm29358	ENSMUSG00000099931	predicted gene 29358 [Source:MGI Symbol;Acc:MGI:5580064]	+	gene	3	0	4	2	2	3	0	1	0	0	0	1	5	2	2	8	0	0	1	1	7	0	3	2	4	0	1	2	0	9	4	0	0	0	0	1	3
Gm37931	1	74307848	74310713	+	Gm37931	ENSMUSG00000103403	predicted gene, 37931 [Source:MGI Symbol;Acc:MGI:5611159]	+	gene	0	0	0	0	0	0	0	0	0	0	0	0	0	0	0	0	1	0	0	0	4	0	1	0	0	1	0	1	1	0	0	0	0	0	0	0	0
Catip	1	74362108	74369321	+	Catip	ENSMUSG00000073650	ciliogenesis associated TTC17 interacting protein [Source:MGI Symbol;Acc:MGI:2685062]	+	gene	7	0	1	3	0	0	0	13	0	3	8	3	4	9	4	5	6	2	7	6	26	4	6	5	7	0	1	8	5	10	2	0	10	10	5	3	5
Slc11a1	1	74375195	74386062	+	Slc11a1	ENSMUSG00000026177	solute carrier family 11 (proton-coupled divalent metal ion transporters), member 1 [Source:MGI Symbol;Acc:MGI:1345275]	+	gene	0	1	1	2	0	0	0	5	1	0	0	0	0	1	7	5	1	0	8	0	5	0	0	1	0	1	0	0	0	0	4	2	0	2	0	2	0
Ctdsp1	1	74391509	74397285	+	Ctdsp1	ENSMUSG00000026176	CTD (carboxy-terminal domain, RNA polymerase II, polypeptide A) small phosphatase 1 [Source:MGI Symbol;Acc:MGI:2654470]	+	gene	731	385	691	430	432	735	64	1089	325	168	731	938	551	608	834	764	560	558	1257	620	5423	578	1114	1029	629	511	795	948	831	1756	758	533	809	840	469	683	809
Vil1	1	74409376	74435559	+	Vil1	ENSMUSG00000026175	villin 1 [Source:MGI Symbol;Acc:MGI:98930]	+	gene	284	100	247	309	167	397	29	372	143	32	179	625	199	86	191	774	147	282	249	297	1188	27	46	364	15	444	56	80	32	18	613	44	88	4	14	6	104
Usp37	1	74435511	74544284	-	Usp37	ENSMUSG00000033364	ubiquitin specific peptidase 37 [Source:MGI Symbol;Acc:MGI:2442483]	-	gene	1105	662	1055	844	390	1008	86	1922	494	257	1105	1203	801	1079	1337	1129	1237	871	1491	1198	6579	975	1694	934	1103	443	1060	1434	1232	2331	1424	916	1553	1654	826	1073	1437
Gm37733	1	74500340	74503301	-	Gm37733	ENSMUSG00000103227	predicted gene, 37733 [Source:MGI Symbol;Acc:MGI:5610961]	-	gene	0	0	0	0	0	0	0	0	0	0	0	0	1	0	0	0	0	0	0	0	3	4	0	0	8	1	1	0	0	6	3	7	0	0	1	2	0
Cnot9	1	74506058	74530842	+	Cnot9	ENSMUSG00000026174	CCR4-NOT transcription complex, subunit 9 [Source:MGI Symbol;Acc:MGI:1928902]	+	gene	2768	1667	2664	1708	1054	3192	181	4754	1288	677	2573	3271	2135	2556	3240	2884	2683	2060	4150	2745	17280	2439	4101	2990	2484	1391	2755	3649	3359	6454	3400	2449	3926	3982	2069	2968	3545
Plcd4	1	74542888	74567794	+	Plcd4	ENSMUSG00000026173	phospholipase C, delta 4 [Source:MGI Symbol;Acc:MGI:107469]	+	gene	65	22	70	67	47	59	3	125	36	16	72	77	74	54	70	71	46	46	106	47	451	36	85	71	42	29	68	67	67	140	59	39	73	90	30	78	61
Zfp142	1	74565127	74588246	-	Zfp142	ENSMUSG00000026135	zinc finger protein 142 [Source:MGI Symbol;Acc:MGI:1924514]	-	gene	449	269	481	402	202	410	46	874	242	104	424	516	410	471	509	488	449	279	573	428	2889	325	613	445	378	185	471	579	404	1051	488	384	597	484	252	521	500
Bcs1l	1	74588289	74592443	+	Bcs1l	ENSMUSG00000026172	BCS1-like (yeast) [Source:MGI Symbol;Acc:MGI:1914071]	+	gene	302	117	212	168	106	198	14	379	96	55	211	329	171	172	272	242	174	195	351	211	1495	188	274	259	202	201	194	266	209	414	271	204	292	221	121	272	274
Rnf25	1	74593748	74601397	-	Rnf25	ENSMUSG00000026171	ring finger protein 25 [Source:MGI Symbol;Acc:MGI:1890215]	-	gene	351	180	349	222	151	372	20	541	166	97	305	451	240	304	430	436	302	294	572	304	2513	253	486	456	271	252	350	413	393	850	401	235	461	458	239	454	422
Stk36	1	74601445	74636894	+	Stk36	ENSMUSG00000033276	serine/threonine kinase 36 [Source:MGI Symbol;Acc:MGI:1920831]	+	gene	84	62	98	67	30	94	2	155	30	16	84	99	70	58	90	100	61	42	136	79	600	57	133	88	66	35	90	116	116	162	85	82	107	83	55	63	99
Ttll4	1	74661745	74703730	+	Ttll4	ENSMUSG00000033257	tubulin tyrosine ligase-like family, member 4 [Source:MGI Symbol;Acc:MGI:1914784]	+	gene	3019	2027	2964	2246	1246	3138	214	5603	1380	710	3003	3418	2543	3052	3476	3271	3071	2348	4342	3588	19297	2509	4405	2898	3081	1299	3276	3981	3239	6966	3757	2449	3988	3876	2152	3265	3871
Cyp27a1	1	74713574	74737892	+	Cyp27a1	ENSMUSG00000026170	cytochrome P450, family 27, subfamily a, polypeptide 1 [Source:MGI Symbol;Acc:MGI:88594]	+	gene	11	0	8	13	1	5	0	8	7	4	5	19	16	8	12	21	2	10	13	9	78	3	5	8	13	6	10	9	5	23	12	7	10	22	6	7	15
Prkag3	1	74738922	74749221	-	Prkag3	ENSMUSG00000006542	protein kinase, AMP-activated, gamma 3 non- catalytic subunit [Source:MGI Symbol;Acc:MGI:1891343]	-	gene	0	2	0	0	0	6	0	0	0	4	0	1	1	2	0	0	0	0	1	0	2	0	0	0	1	0	0	1	0	0	0	0	0	0	0	1	0
Wnt6	1	74771892	74785322	+	Wnt6	ENSMUSG00000033227	wingless-type MMTV integration site family, member 6 [Source:MGI Symbol;Acc:MGI:98960]	+	gene	385	173	488	179	265	452	18	764	228	106	301	632	233	419	563	422	212	308	789	337	3432	230	521	766	251	236	371	515	379	1427	227	241	234	260	192	547	344
Gm29539	1	74774943	74777405	-	Gm29539	ENSMUSG00000099472	predicted gene 29539 [Source:MGI Symbol;Acc:MGI:5580245]	-	gene	2	0	2	0	0	3	0	10	8	1	0	3	3	5	0	6	3	2	3	1	26	0	2	2	0	4	3	5	2	12	3	0	4	2	2	3	4
Wnt10a	1	74791516	74804179	+	Wnt10a	ENSMUSG00000026167	wingless-type MMTV integration site family, member 10A [Source:MGI Symbol;Acc:MGI:108071]	+	gene	12	9	30	15	9	29	0	38	10	1	15	26	24	23	29	19	6	16	24	38	153	19	16	28	6	5	19	26	18	69	22	12	28	22	6	15	16
Gm16582	1	74850895	74879953	+	Gm16582	ENSMUSG00000089964	predicted gene 16582 [Source:MGI Symbol;Acc:MGI:4415002]	+	gene	0	0	1	0	11	0	0	0	1	0	0	2	0	1	0	0	0	0	0	0	2	0	3	0	0	0	0	0	0	5	0	0	0	0	1	0	0
Cdk5r2	1	74854934	74857732	+	Cdk5r2	ENSMUSG00000090071	cyclin-dependent kinase 5, regulatory subunit 2 (p39) [Source:MGI Symbol;Acc:MGI:1330828]	+	gene	2	0	14	8	5	0	0	23	2	0	0	25	8	9	6	11	4	0	17	2	49	2	20	19	8	9	9	10	14	30	7	2	0	20	4	14	17
Fev	1	74881509	74885419	-	Fev	ENSMUSG00000055197	FEV (ETS oncogene family) [Source:MGI Symbol;Acc:MGI:2449712]	-	gene	15	10	26	5	7	10	0	42	7	11	23	29	9	35	33	21	21	22	54	18	198	14	34	29	26	12	23	30	13	78	11	19	36	17	16	17	22
Cryba2	1	74889934	74893143	-	Cryba2	ENSMUSG00000006546	crystallin, beta A2 [Source:MGI Symbol;Acc:MGI:104336]	-	gene	0	0	0	0	0	0	0	0	0	0	2	2	2	0	2	0	0	0	3	0	0	0	0	0	0	0	0	0	0	2	2	0	0	0	0	0	0
Cfap65	1	74902071	74935599	-	Cfap65	ENSMUSG00000047021	cilia and flagella associated protein 65 [Source:MGI Symbol;Acc:MGI:2444274]	-	gene	6	0	7	0	0	3	0	8	1	0	0	1	1	7	1	0	0	0	4	3	13	0	0	0	2	0	0	0	1	1	0	3	0	0	1	1	0
Gm15841	1	74902371	74907653	+	Gm15841	ENSMUSG00000089653	predicted gene 15841 [Source:MGI Symbol;Acc:MGI:3801860]	+	gene	1	0	0	0	0	0	0	0	0	0	0	0	0	2	0	0	0	0	0	0	0	0	0	0	0	0	0	0	0	0	0	0	0	0	0	0	0
Ihh	1	74945315	74951672	-	Ihh	ENSMUSG00000006538	Indian hedgehog [Source:MGI Symbol;Acc:MGI:96533]	-	gene	134	42	121	119	62	102	13	224	77	21	149	239	108	68	115	239	81	100	250	125	1088	55	128	207	85	138	69	129	78	126	172	84	68	69	46	58	94
Gm37744	1	74954252	74955841	+	Gm37744	ENSMUSG00000103145	predicted gene, 37744 [Source:MGI Symbol;Acc:MGI:5610972]	+	gene	1	0	2	0	0	0	0	1	1	0	0	1	0	0	0	0	0	0	0	0	2	0	0	0	0	0	0	0	1	0	0	0	0	1	0	0	0
Nhej1	1	74967139	75125200	-	Nhej1	ENSMUSG00000026162	nonhomologous end-joining factor 1 [Source:MGI Symbol;Acc:MGI:1922820]	-	gene	70	56	38	58	38	30	1	104	22	12	62	74	40	51	61	53	49	43	118	45	379	36	59	52	45	37	51	75	71	132	58	34	57	67	29	58	66
Slc23a3	1	75125541	75133890	-	Slc23a3	ENSMUSG00000026205	solute carrier family 23 (nucleobase transporters), member 3 [Source:MGI Symbol;Acc:MGI:104516]	-	gene	16	2	17	15	21	7	0	19	8	0	20	47	12	5	24	66	11	23	25	20	110	2	2	36	0	37	12	8	0	3	57	0	1	0	2	0	6
Cnppd1	1	75134554	75142711	-	Cnppd1	ENSMUSG00000033159	cyclin Pas1/PHO80 domain containing 1 [Source:MGI Symbol;Acc:MGI:1916421]	-	gene	331	204	320	187	192	480	18	567	145	81	320	419	288	288	375	423	264	239	490	305	2075	264	446	343	279	207	279	361	293	632	400	246	390	329	177	269	393
Retreg2	1	75142778	75147913	+	Retreg2	ENSMUSG00000049339	reticulophagy regulator family member 2 [Source:MGI Symbol;Acc:MGI:2388278]	+	gene	507	228	494	322	294	557	14	918	229	121	488	707	403	433	634	634	320	381	905	470	3685	364	773	768	390	395	539	710	604	1307	598	365	568	521	344	549	626
Zfand2b	1	75168646	75171629	+	Zfand2b	ENSMUSG00000026197	zinc finger, AN1 type domain 2B [Source:MGI Symbol;Acc:MGI:1916068]	+	gene	91	71	138	64	66	88	14	204	46	28	80	146	79	98	140	137	73	76	212	93	803	64	128	170	77	129	119	97	141	296	119	91	128	115	72	169	146
Abcb6	1	75171717	75180392	-	Abcb6	ENSMUSG00000026198	ATP-binding cassette, sub-family B (MDR/TAP), member 6 [Source:MGI Symbol;Acc:MGI:1921354]	-	gene	201	121	183	143	123	185	8	430	96	66	187	345	150	173	245	260	166	230	405	189	1682	154	401	342	237	266	285	267	282	560	379	188	251	299	159	358	360
Gm29253	1	75171731	75185146	-	Gm29253	ENSMUSG00000099519	predicted gene 29253 [Source:MGI Symbol;Acc:MGI:5579959]	-	gene	282	139	246	199	188	296	13	566	127	95	253	456	210	273	332	350	224	279	527	273	2309	201	520	441	262	310	369	365	362	737	441	245	318	353	210	404	422
Atg9a	1	75180860	75192196	-	Atg9a	ENSMUSG00000033124	autophagy related 9A [Source:MGI Symbol;Acc:MGI:2138446]	-	gene	228	135	196	193	121	287	19	482	115	67	223	354	216	257	267	319	182	205	401	240	1893	162	392	303	224	188	266	321	232	613	300	203	254	244	146	218	264
Ankzf1	1	75192151	75199387	+	Ankzf1	ENSMUSG00000026199	ankyrin repeat and zinc finger domain containing 1 [Source:MGI Symbol;Acc:MGI:1098746]	+	gene	394	196	326	248	121	498	15	523	178	80	368	400	328	344	436	369	325	237	537	298	2325	250	541	371	359	230	310	405	385	772	417	276	420	429	228	382	464
Glb1l	1	75198236	75210813	-	Glb1l	ENSMUSG00000026200	galactosidase, beta 1-like [Source:MGI Symbol;Acc:MGI:1921827]	-	gene	137	61	108	96	30	85	4	191	75	42	152	155	99	120	172	115	94	81	197	111	808	102	195	124	115	91	100	142	149	304	148	97	144	151	78	89	150
Stk16	1	75210838	75215606	+	Stk16	ENSMUSG00000026201	serine/threonine kinase 16 [Source:MGI Symbol;Acc:MGI:1313271]	+	gene	714	389	677	522	398	696	47	1222	330	217	638	933	545	580	909	729	508	498	1162	606	4943	623	996	884	593	557	753	946	846	1882	787	569	919	937	457	800	763
Tuba4a	1	75214228	75219865	-	Tuba4a	ENSMUSG00000026202	tubulin, alpha 4A [Source:MGI Symbol;Acc:MGI:1095410]	-	gene	316	166	269	204	319	421	24	642	165	71	308	572	292	244	367	429	198	256	535	339	1857	150	267	372	188	306	209	270	232	488	435	235	237	215	134	220	274
A630095N17Rik	1	75220095	75232102	-	A630095N17Rik	ENSMUSG00000096094	RIKEN cDNA A630095N17 gene [Source:MGI Symbol;Acc:MGI:2686470]	-	gene	0	0	0	0	0	0	0	0	0	0	0	0	0	0	0	0	0	0	0	0	0	0	0	0	0	0	0	0	0	0	0	0	0	0	0	0	0
Dnajb2	1	75236406	75245692	+	Dnajb2	ENSMUSG00000026203	DnaJ heat shock protein family (Hsp40) member B2 [Source:MGI Symbol;Acc:MGI:1928739]	+	gene	186	123	156	94	113	226	5	308	96	40	142	188	128	144	177	211	137	116	224	144	1064	141	261	255	172	182	228	177	222	510	176	139	156	220	140	244	231
Ptprn	1	75247027	75264502	-	Ptprn	ENSMUSG00000026204	protein tyrosine phosphatase, receptor type, N [Source:MGI Symbol;Acc:MGI:102765]	-	gene	88	33	101	73	72	101	15	235	52	21	112	139	120	98	163	117	65	53	148	146	825	57	147	100	35	25	71	127	75	197	83	69	79	90	45	81	92
Gm28294	1	75252322	75257427	+	Gm28294	ENSMUSG00000101840	predicted gene 28294 [Source:MGI Symbol;Acc:MGI:5579000]	+	gene	10	3	7	3	7	5	0	15	1	0	7	12	4	5	9	3	4	1	8	17	55	2	11	5	2	0	3	10	3	16	4	4	4	5	2	4	5
Resp18	1	75272199	75278415	-	Resp18	ENSMUSG00000033061	regulated endocrine-specific protein 18 [Source:MGI Symbol;Acc:MGI:1098222]	-	gene	0	0	0	0	0	0	0	0	0	0	0	0	0	0	0	0	0	0	0	0	0	0	0	0	0	0	0	0	0	0	0	0	0	0	0	0	0
Gm28902	1	75272605	75275652	+	Gm28902	ENSMUSG00000100556	predicted gene 28902 [Source:MGI Symbol;Acc:MGI:5579608]	+	gene	0	0	0	0	0	0	0	0	0	0	0	0	0	0	0	0	0	0	0	0	0	0	0	0	0	0	0	0	0	0	0	0	0	0	0	0	0
Dnpep	1	75307896	75317990	-	Dnpep	ENSMUSG00000026209	aspartyl aminopeptidase [Source:MGI Symbol;Acc:MGI:1278328]	-	gene	1007	680	1153	595	664	1269	57	1873	499	258	1062	1605	849	972	1301	1356	664	788	1983	1014	8549	798	1700	1680	955	1003	1251	1372	1242	3059	1360	933	1376	1427	908	1381	1463
Des	1	75360329	75368579	+	Des	ENSMUSG00000026208	desmin [Source:MGI Symbol;Acc:MGI:94885]	+	gene	89	273	76	39	85	117	10	131	117	25	81	122	36	49	110	227	81	92	162	51	853	69	208	147	90	94	129	144	123	306	73	84	118	88	92	101	126
Gm15179	1	75368212	75375012	-	Gm15179	ENSMUSG00000085653	predicted gene 15179 [Source:MGI Symbol;Acc:MGI:3705125]	-	gene	0	0	0	0	0	0	0	2	0	0	0	0	1	1	2	1	2	0	2	0	2	0	2	1	0	4	0	1	0	0	0	0	0	0	0	0	2
Speg	1	75375297	75432320	+	Speg	ENSMUSG00000026207	SPEG complex locus [Source:MGI Symbol;Acc:MGI:109282]	+	gene	408	323	520	355	297	496	15	1021	205	190	554	718	455	501	648	656	405	399	1022	507	4719	432	944	842	472	513	685	758	704	1639	557	564	636	635	441	749	702
Gm15178	1	75392131	75396363	-	Gm15178	ENSMUSG00000086053	predicted gene 15178 [Source:MGI Symbol;Acc:MGI:3705132]	-	gene	0	0	0	0	0	0	0	0	0	0	0	0	0	0	0	0	0	0	0	0	0	0	0	0	0	0	0	0	0	0	0	0	0	0	0	0	0
Gmppa	1	75435930	75443179	+	Gmppa	ENSMUSG00000033021	GDP-mannose pyrophosphorylase A [Source:MGI Symbol;Acc:MGI:1916330]	+	gene	295	189	213	135	133	205	13	411	135	51	219	338	184	195	319	341	205	200	379	205	1669	147	315	301	144	201	179	279	244	537	318	183	234	235	149	234	301
Asic4	1	75450436	75474343	+	Asic4	ENSMUSG00000033007	acid-sensing (proton-gated) ion channel family member 4 [Source:MGI Symbol;Acc:MGI:2652846]	+	gene	10	6	12	0	6	5	0	25	3	0	10	16	12	11	10	4	10	6	10	13	120	4	17	15	9	2	18	14	25	25	16	12	42	16	6	12	10
Gm37264	1	75468570	75470761	-	Gm37264	ENSMUSG00000102605	predicted gene, 37264 [Source:MGI Symbol;Acc:MGI:5610492]	-	gene	0	1	1	0	0	0	0	2	0	0	4	2	1	3	0	2	1	0	1	1	22	0	6	5	0	0	3	5	8	9	3	1	10	5	2	4	0
Chpf	1	75474569	75479307	-	Chpf	ENSMUSG00000032997	chondroitin polymerizing factor [Source:MGI Symbol;Acc:MGI:106576]	-	gene	443	250	656	332	423	690	52	1239	254	109	565	800	518	549	788	664	347	464	1185	581	5532	394	1020	966	435	401	704	905	727	1746	688	425	534	642	391	761	701
Obsl1	1	75479310	75506452	-	Obsl1	ENSMUSG00000026211	obscurin-like 1 [Source:MGI Symbol;Acc:MGI:2138628]	-	gene	1076	456	1109	839	826	1492	52	2277	450	232	1117	1778	854	1007	1389	1498	807	822	2275	979	10486	762	1985	1950	1061	1002	1467	1724	1295	3265	1724	1056	1314	1355	755	1236	1637
Tmem198	1	75479532	75485705	+	Tmem198	ENSMUSG00000051703	transmembrane protein 198 [Source:MGI Symbol;Acc:MGI:2443133]	+	gene	15	13	18	14	1	3	1	43	6	1	17	26	10	16	26	19	5	10	33	17	135	7	20	32	8	9	25	17	19	30	11	12	13	13	5	13	19
Inha	1	75507077	75510366	+	Inha	ENSMUSG00000032968	inhibin alpha [Source:MGI Symbol;Acc:MGI:96569]	+	gene	0	7	3	4	11	0	0	1	0	0	11	2	8	5	10	7	7	7	3	7	71	2	11	10	2	2	7	13	8	20	8	5	13	9	3	17	10
Stk11ip	1	75521529	75537335	+	Stk11ip	ENSMUSG00000026213	serine/threonine kinase 11 interacting protein [Source:MGI Symbol;Acc:MGI:1918978]	+	gene	338	219	353	263	186	457	29	773	184	86	406	493	359	376	505	500	291	284	686	417	3320	352	734	503	296	236	425	641	485	1000	510	414	484	545	262	424	560
Slc4a3	1	75546266	75562172	+	Slc4a3	ENSMUSG00000006576	solute carrier family 4 (anion exchanger), member 3 [Source:MGI Symbol;Acc:MGI:109350]	+	gene	80	65	100	46	47	89	11	133	33	17	102	134	98	80	133	121	68	68	131	98	692	49	139	129	63	79	83	126	91	252	85	74	114	73	64	133	90
Gm29065	1	76016658	76018756	-	Gm29065	ENSMUSG00000099996	predicted gene 29065 [Source:MGI Symbol;Acc:MGI:5579771]	-	gene	0	0	0	0	0	0	0	0	0	0	0	0	0	0	0	0	0	0	0	0	0	0	0	0	0	0	0	0	0	0	0	0	0	0	0	0	0
Gm29069	1	76420692	76528422	+	Gm29069	ENSMUSG00000100827	predicted gene 29069 [Source:MGI Symbol;Acc:MGI:5579775]	+	gene	0	0	0	0	0	0	0	0	0	0	0	0	0	0	0	0	0	0	0	0	0	0	0	0	0	0	0	0	0	0	0	0	0	0	0	0	0
Gm17751	1	76489133	76502028	+	Gm17751	ENSMUSG00000100553	predicted gene, 17751 [Source:MGI Symbol;Acc:MGI:5009832]	+	gene	0	0	0	0	0	0	0	0	0	0	0	0	0	0	0	0	0	0	0	0	0	0	0	0	0	0	0	0	0	0	0	0	0	0	0	0	0
Gm816	1	76890472	77027792	-	Gm816	ENSMUSG00000100534	predicted gene 816 [Source:MGI Symbol;Acc:MGI:2685662]	-	gene	0	0	0	0	0	0	0	0	0	0	0	0	0	0	0	0	0	0	0	0	0	0	0	0	0	0	0	0	0	0	0	0	0	0	0	0	0
Gm38265	1	77143227	77146992	-	Gm38265	ENSMUSG00000102904	predicted gene, 38265 [Source:MGI Symbol;Acc:MGI:5611493]	-	gene	0	0	0	0	0	0	0	0	0	0	0	0	0	0	0	0	0	0	0	0	0	0	0	0	0	0	0	0	0	0	0	0	0	0	0	0	0
Epha4	1	77367185	77515088	-	Epha4	ENSMUSG00000026235	Eph receptor A4 [Source:MGI Symbol;Acc:MGI:98277]	-	gene	1275	819	1014	1005	594	1128	113	2322	569	219	1190	1283	993	1146	1352	1125	1091	667	1601	1265	6429	1033	1659	941	1207	351	1170	1559	1498	2331	1587	1109	1494	1810	862	1364	1801
Gm28386	1	77515280	77517128	+	Gm28386	ENSMUSG00000101849	predicted gene 28386 [Source:MGI Symbol;Acc:MGI:5579092]	+	gene	6	1	6	1	0	0	0	7	4	3	6	2	3	11	4	3	1	0	5	12	51	5	9	3	0	0	11	1	4	7	3	1	5	2	2	15	8
Gm28387	1	77942966	77972376	-	Gm28387	ENSMUSG00000102052	predicted gene 28387 [Source:MGI Symbol;Acc:MGI:5579093]	-	gene	0	0	0	0	0	0	0	0	0	0	0	0	0	0	0	0	0	0	0	0	0	0	0	0	0	0	0	0	0	0	0	0	0	0	0	0	0
Pax3	1	78101267	78197134	-	Pax3	ENSMUSG00000004872	paired box 3 [Source:MGI Symbol;Acc:MGI:97487]	-	gene	62	76	87	64	84	150	12	137	54	19	108	99	86	126	121	122	93	49	158	128	803	102	165	125	168	32	152	126	160	373	151	122	154	178	96	133	216
Sgpp2	1	78310345	78420289	+	Sgpp2	ENSMUSG00000032908	sphingosine-1-phosphate phosphotase 2 [Source:MGI Symbol;Acc:MGI:3589109]	+	gene	104	54	142	111	25	233	17	293	79	41	167	270	164	138	174	275	164	142	236	187	916	117	180	174	135	122	111	183	123	289	298	161	141	151	104	135	187
Gm28410	1	78325628	78340106	-	Gm28410	ENSMUSG00000099561	predicted gene 28410 [Source:MGI Symbol;Acc:MGI:5579116]	-	gene	0	0	0	0	0	0	0	0	0	0	0	0	0	0	0	0	0	0	0	0	1	0	0	0	0	0	0	0	0	0	0	0	0	0	0	0	0
Gm37884	1	78375614	78376431	+	Gm37884	ENSMUSG00000102945	predicted gene, 37884 [Source:MGI Symbol;Acc:MGI:5611112]	+	gene	0	0	0	0	0	0	0	0	0	0	0	0	0	0	0	0	0	0	0	0	0	0	0	0	0	0	0	0	0	0	0	0	0	0	0	0	0
Farsb	1	78417975	78488897	-	Farsb	ENSMUSG00000026245	phenylalanyl-tRNA synthetase, beta subunit [Source:MGI Symbol;Acc:MGI:1346035]	-	gene	2037	1057	1784	1082	959	2497	105	3267	871	495	1748	2283	1489	1588	2183	2153	1660	1505	2838	1796	11003	1530	2870	1791	1568	983	1708	2281	2108	3936	2352	1402	2212	2477	1175	1804	2396
4833412K13Rik	1	78465448	78466926	-	4833412K13Rik	ENSMUSG00000104018	RIKEN cDNA 4833412K13 gene [Source:MGI Symbol;Acc:MGI:1921857]	-	gene	11	3	1	0	0	4	0	0	0	0	2	1	2	4	0	0	0	2	3	4	0	1	1	0	0	0	0	0	4	1	2	0	0	5	3	10	0
BC035947	1	78497026	78512158	-	BC035947	ENSMUSG00000090486	cDNA sequence BC035947 [Source:MGI Symbol;Acc:MGI:2652858]	-	gene	0	0	8	0	0	0	0	13	0	2	7	6	1	0	4	5	3	1	4	4	21	1	3	0	3	5	6	0	2	4	25	5	9	2	1	1	2
Mogat1	1	78510991	78538173	+	Mogat1	ENSMUSG00000012187	monoacylglycerol O-acyltransferase 1 [Source:MGI Symbol;Acc:MGI:1915643]	+	gene	6	0	3	1	0	0	0	10	1	1	4	7	6	2	1	1	0	5	9	10	20	5	3	2	6	2	10	4	3	4	1	2	1	2	3	3	7
5730419F03Rik	1	78595031	78609508	-	5730419F03Rik	ENSMUSG00000099364	RIKEN cDNA 5730419F03 gene [Source:MGI Symbol;Acc:MGI:1917787]	-	gene	1	2	3	0	0	0	0	4	3	2	8	12	3	4	1	12	3	5	10	8	20	1	4	10	7	3	5	6	7	5	9	2	0	0	0	0	6
Gm29611	1	78615467	78620165	+	Gm29611	ENSMUSG00000100562	predicted gene 29611 [Source:MGI Symbol;Acc:MGI:5580317]	+	gene	0	0	0	0	0	0	0	0	0	0	0	0	0	0	0	0	0	2	0	0	0	0	0	0	0	0	0	0	0	0	0	0	0	0	0	0	0
Acsl3	1	78657825	78707743	+	Acsl3	ENSMUSG00000032883	acyl-CoA synthetase long-chain family member 3 [Source:MGI Symbol;Acc:MGI:1921455]	+	gene	1645	1015	1484	1075	823	1357	92	2321	681	396	1418	2132	1219	1420	1886	2006	1809	1256	2403	1598	10265	1495	2539	1956	1761	1187	1733	2204	2394	4114	2286	1496	2634	2245	1518	1968	2363
Utp14b	1	78658038	78671512	+	Utp14b	ENSMUSG00000079470	UTP14B small subunit processome component [Source:MGI Symbol;Acc:MGI:2445092]	+	gene	759	409	640	523	326	755	65	1094	281	171	750	845	539	610	816	877	959	515	1028	749	4501	739	1084	798	727	453	812	960	956	1692	984	600	1111	1090	623	672	994
Gm29536	1	78791623	79224511	-	Gm29536	ENSMUSG00000099706	predicted gene 29536 [Source:MGI Symbol;Acc:MGI:5580242]	-	gene	0	0	0	0	0	0	0	0	0	0	0	0	0	0	0	0	0	0	0	0	0	0	0	0	0	0	0	0	0	0	0	0	0	0	0	0	0
Kcne4	1	78816758	78820028	+	Kcne4	ENSMUSG00000047330	potassium voltage-gated channel, Isk-related subfamily, gene 4 [Source:MGI Symbol;Acc:MGI:1891125]	+	gene	0	0	0	0	0	0	0	0	0	0	0	0	0	0	0	0	0	0	0	0	0	0	0	0	0	0	0	0	0	0	0	0	0	0	0	0	1
Gm29187	1	78821258	78822652	+	Gm29187	ENSMUSG00000101324	predicted gene 29187 [Source:MGI Symbol;Acc:MGI:5579893]	+	gene	0	0	0	0	0	0	0	0	0	0	0	0	0	0	0	0	0	0	0	0	0	0	0	0	0	0	0	0	0	0	0	0	0	0	0	0	0
Scg2	1	79434669	79440120	-	Scg2	ENSMUSG00000050711	secretogranin II [Source:MGI Symbol;Acc:MGI:103033]	-	gene	0	0	0	0	0	0	0	0	0	0	0	0	0	0	0	0	0	0	0	0	0	0	0	0	0	0	0	0	0	0	0	0	0	0	0	0	0
Ap1s3	1	79606876	79671972	-	Ap1s3	ENSMUSG00000054702	adaptor-related protein complex AP-1, sigma 3 [Source:MGI Symbol;Acc:MGI:1891304]	-	gene	128	141	181	119	166	257	18	249	94	29	145	200	100	154	242	174	175	152	225	122	717	202	213	169	170	106	125	235	225	282	217	180	253	152	120	132	194
Gm37886	1	79619522	79621034	-	Gm37886	ENSMUSG00000102235	predicted gene, 37886 [Source:MGI Symbol;Acc:MGI:5611114]	-	gene	0	0	0	0	0	0	0	0	0	0	0	0	0	0	0	0	0	0	0	0	0	0	0	0	0	0	0	0	0	0	0	0	0	0	0	0	0
Wdfy1	1	79702262	79776143	-	Wdfy1	ENSMUSG00000073643	WD repeat and FYVE domain containing 1 [Source:MGI Symbol;Acc:MGI:1916618]	-	gene	781	408	766	647	364	866	35	1237	381	142	761	1076	547	723	995	871	641	636	1239	783	4596	688	970	874	764	505	675	974	819	1719	941	642	1130	925	521	762	898
Gm10555	1	79762717	79764507	+	Gm10555	ENSMUSG00000104497	predicted gene 10555 [Source:MGI Symbol;Acc:MGI:3642807]	+	gene	0	0	0	0	0	0	0	0	0	0	0	0	0	0	0	0	0	0	0	0	0	0	0	0	0	0	0	0	0	0	0	0	0	0	0	0	0
Mrpl44	1	79776018	79781445	+	Mrpl44	ENSMUSG00000026248	mitochondrial ribosomal protein L44 [Source:MGI Symbol;Acc:MGI:1916413]	+	gene	538	370	484	429	229	590	25	926	277	150	518	720	370	527	684	616	353	425	832	564	3740	439	746	640	452	406	560	704	618	1395	661	447	629	749	411	737	697
Serpine2	1	79794197	79861180	-	Serpine2	ENSMUSG00000026249	serine (or cysteine) peptidase inhibitor, clade E, member 2 [Source:MGI Symbol;Acc:MGI:101780]	-	gene	375	240	315	184	150	352	27	529	186	91	308	376	251	289	415	363	319	261	474	303	2399	310	639	475	303	265	435	507	574	1061	485	308	643	628	314	544	564
Gm38339	1	80146973	80148801	-	Gm38339	ENSMUSG00000102518	predicted gene, 38339 [Source:MGI Symbol;Acc:MGI:5611567]	-	gene	0	0	0	0	0	0	0	0	0	0	0	0	0	0	0	0	0	0	0	0	0	0	0	0	0	0	0	0	0	0	0	0	0	0	0	0	0
9830004L10Rik	1	80184719	80192073	+	9830004L10Rik	ENSMUSG00000099552	RIKEN cDNA 9830004L10 gene [Source:MGI Symbol;Acc:MGI:3642808]	+	gene	0	0	0	0	0	0	0	0	0	0	0	0	0	0	0	0	0	0	0	0	0	0	0	0	0	0	0	0	0	0	0	0	0	0	0	0	0
Fam124b	1	80198706	80218473	-	Fam124b	ENSMUSG00000043230	family with sequence similarity 124, member B [Source:MGI Symbol;Acc:MGI:3026880]	-	gene	2	5	14	5	2	0	4	14	5	4	15	26	9	23	11	27	16	19	22	4	156	17	32	22	22	17	25	26	26	65	30	20	28	15	24	18	37
2310015K22Rik	1	80225044	80228792	+	2310015K22Rik	ENSMUSG00000101257	RIKEN cDNA 2310015K22 gene [Source:MGI Symbol;Acc:MGI:1916815]	+	gene	0	0	0	0	0	0	0	0	0	0	0	0	0	0	0	0	0	0	0	0	0	0	0	0	0	0	0	0	0	0	0	0	0	0	0	0	0
Gm37932	1	80255031	80256197	-	Gm37932	ENSMUSG00000103404	predicted gene, 37932 [Source:MGI Symbol;Acc:MGI:5611160]	-	gene	0	0	0	0	0	0	0	0	0	0	0	0	0	0	0	0	0	0	0	0	0	0	0	0	0	0	0	0	0	0	0	0	0	0	0	0	0
Cul3	1	80264923	80340480	-	Cul3	ENSMUSG00000004364	cullin 3 [Source:MGI Symbol;Acc:MGI:1347360]	-	gene	3314	1949	2770	2043	1397	3261	226	4963	1360	789	3106	3644	2231	2836	3484	3067	3697	2411	4425	3187	16725	2948	4816	2886	3095	1460	3042	4181	3962	7293	3963	2563	4884	4642	2438	2825	4226
Gm37902	1	80274731	80276413	-	Gm37902	ENSMUSG00000103076	predicted gene, 37902 [Source:MGI Symbol;Acc:MGI:5611130]	-	gene	17	0	0	0	19	0	0	4	1	0	6	3	5	1	5	6	13	9	0	0	3	0	13	1	2	2	4	3	3	6	4	5	1	1	3	3	7
Gm37262	1	80326177	80327994	-	Gm37262	ENSMUSG00000103525	predicted gene, 37262 [Source:MGI Symbol;Acc:MGI:5610490]	-	gene	0	0	0	0	0	0	0	0	0	0	0	0	0	0	0	2	0	0	0	0	0	0	0	1	0	0	0	0	0	1	1	0	0	0	0	3	0
Gm29125	1	80382822	80386251	+	Gm29125	ENSMUSG00000101722	predicted gene 29125 [Source:MGI Symbol;Acc:MGI:5579831]	+	gene	0	0	0	0	0	0	0	0	0	0	0	1	0	0	0	1	0	0	0	3	12	0	4	0	0	0	0	3	0	1	0	0	6	1	0	0	0
1700016L21Rik	1	80445932	80479867	+	1700016L21Rik	ENSMUSG00000101483	RIKEN cDNA 1700016L21 gene [Source:MGI Symbol;Acc:MGI:1919458]	+	gene	0	0	0	0	0	0	0	0	0	0	0	0	0	0	0	0	0	0	0	0	0	0	0	0	0	0	0	0	0	0	0	0	0	0	0	0	0
Gm45261	1	80449597	80461448	-	Gm45261	ENSMUSG00000110100	predicted gene 45261 [Source:MGI Symbol;Acc:MGI:5791097]	-	gene	0	0	0	0	0	0	0	0	0	0	0	0	0	0	0	0	0	0	0	0	0	0	0	0	0	0	0	0	0	0	0	0	0	0	0	0	0
Dock10	1	80501073	80758527	-	Dock10	ENSMUSG00000038608	dedicator of cytokinesis 10 [Source:MGI Symbol;Acc:MGI:2146320]	-	gene	13	19	20	0	22	6	0	46	3	2	20	23	31	25	18	23	13	14	14	15	110	17	32	16	5	0	18	26	28	33	18	7	11	28	7	10	28
Gm37645	1	80666009	80669564	-	Gm37645	ENSMUSG00000103192	predicted gene, 37645 [Source:MGI Symbol;Acc:MGI:5610873]	-	gene	0	0	0	0	0	0	0	0	0	0	0	0	0	0	0	0	0	0	0	0	0	0	0	0	0	0	0	0	0	0	0	0	0	0	0	0	0
Gm38062	1	80728809	80730664	-	Gm38062	ENSMUSG00000104488	predicted gene, 38062 [Source:MGI Symbol;Acc:MGI:5611290]	-	gene	0	0	0	0	0	0	0	0	0	0	0	0	0	0	0	0	0	0	0	0	0	0	0	0	0	0	0	0	0	0	0	0	0	0	0	0	0
A630081D01Rik	1	80747222	80749054	-	A630081D01Rik	ENSMUSG00000102721	RIKEN cDNA A630081D01 gene [Source:MGI Symbol;Acc:MGI:2138649]	-	gene	0	0	0	0	0	0	0	0	0	0	0	0	0	0	0	0	0	0	0	0	0	0	0	0	0	0	0	0	0	0	0	0	0	0	0	0	0
Nyap2	1	81076950	81341764	+	Nyap2	ENSMUSG00000054976	neuronal tyrosine-phophorylated phosphoinositide 3-kinase adaptor 2 [Source:MGI Symbol;Acc:MGI:2443135]	+	gene	0	0	0	0	0	0	0	0	0	0	0	0	0	0	0	0	0	2	0	0	0	0	0	0	0	0	0	0	0	0	0	0	0	0	0	0	0
Gm37210	1	81520338	81522341	-	Gm37210	ENSMUSG00000104029	predicted gene, 37210 [Source:MGI Symbol;Acc:MGI:5610438]	-	gene	0	0	0	0	0	0	0	0	0	0	0	0	0	0	0	0	0	0	0	0	0	0	0	0	0	0	0	0	0	0	0	0	0	0	0	0	0
Gm37114	1	82105180	82106983	+	Gm37114	ENSMUSG00000103571	predicted gene, 37114 [Source:MGI Symbol;Acc:MGI:5610342]	+	gene	0	0	0	0	0	0	0	0	0	0	0	0	0	0	0	0	0	0	0	0	0	0	0	0	0	0	0	0	0	0	0	0	0	0	0	0	0
Irs1	1	82233101	82291416	-	Irs1	ENSMUSG00000055980	insulin receptor substrate 1 [Source:MGI Symbol;Acc:MGI:99454]	-	gene	382	264	376	337	191	307	38	665	169	67	398	394	353	361	435	347	354	257	542	448	1905	274	614	377	400	111	390	534	459	856	437	272	463	614	261	423	501
Gm9747	1	82233112	82235933	+	Gm9747	ENSMUSG00000022591	predicted gene 9747 [Source:MGI Symbol;Acc:MGI:3710571]	+	gene	181	99	151	134	37	79	18	252	97	28	183	152	140	146	147	121	160	100	248	216	727	109	271	138	183	39	162	219	219	344	169	131	212	290	118	151	231
Rhbdd1	1	82316452	82445366	+	Rhbdd1	ENSMUSG00000026142	rhomboid domain containing 1 [Source:MGI Symbol;Acc:MGI:1924117]	+	gene	224	159	204	176	68	309	17	309	97	68	209	291	178	229	247	259	203	183	295	192	1497	231	330	201	189	116	205	264	206	500	274	140	368	301	146	206	305
Gm19552	1	82352217	82355049	+	Gm19552	ENSMUSG00000104493	predicted gene, 19552 [Source:MGI Symbol;Acc:MGI:5011737]	+	gene	0	0	0	0	0	0	0	0	0	0	3	0	0	0	0	2	1	0	0	0	8	0	0	0	0	2	1	2	0	1	0	1	0	0	0	0	0
Gm28940	1	82392493	82402746	-	Gm28940	ENSMUSG00000100786	predicted gene 28940 [Source:MGI Symbol;Acc:MGI:5579646]	-	gene	0	0	0	0	0	0	0	0	0	0	0	0	0	0	0	0	0	0	0	0	0	0	0	0	0	0	0	0	0	0	0	0	0	0	0	0	0
Col4a4	1	82448423	82586849	-	Col4a4	ENSMUSG00000067158	collagen, type IV, alpha 4 [Source:MGI Symbol;Acc:MGI:104687]	-	gene	4	0	0	3	0	0	0	2	1	0	4	0	0	1	0	2	1	2	1	0	15	2	1	0	0	1	0	1	0	2	0	3	0	2	0	1	2
Col4a3	1	82586921	82722059	+	Col4a3	ENSMUSG00000079465	collagen, type IV, alpha 3 [Source:MGI Symbol;Acc:MGI:104688]	+	gene	3	0	2	0	0	0	0	3	0	0	3	1	0	2	0	5	2	3	0	0	5	1	3	0	0	0	2	0	0	4	1	3	0	3	1	0	9
C430014B12Rik	1	82691928	82725169	-	C430014B12Rik	ENSMUSG00000097564	RIKEN cDNA C430014B12 gene [Source:MGI Symbol;Acc:MGI:2444820]	-	gene	7	8	32	11	28	24	0	62	7	4	22	39	18	23	41	16	15	25	49	17	286	17	44	68	18	19	27	35	36	108	27	17	31	39	22	48	30
Mff	1	82724890	82752394	+	Mff	ENSMUSG00000026150	mitochondrial fission factor [Source:MGI Symbol;Acc:MGI:1922984]	+	gene	888	592	862	473	421	829	50	1422	407	249	837	1101	615	763	1006	875	795	792	1411	740	5826	882	1376	1152	966	828	921	1196	1278	2451	1269	791	1560	1441	753	1341	1358
Gm28941	1	82739691	82740707	+	Gm28941	ENSMUSG00000101450	predicted gene 28941 [Source:MGI Symbol;Acc:MGI:5579647]	+	gene	0	0	8	3	0	2	0	1	0	0	4	0	2	2	0	3	5	4	0	0	5	2	2	2	2	2	3	5	0	6	5	1	0	0	3	15	2
Tm4sf20	1	82756649	82768461	-	Tm4sf20	ENSMUSG00000026149	transmembrane 4 L six family member 20 [Source:MGI Symbol;Acc:MGI:1913511]	-	gene	0	0	0	0	0	0	0	0	0	0	1	1	1	0	0	0	0	0	0	0	1	0	0	4	1	0	0	0	0	1	4	0	0	3	0	0	0
Gm47791	1	82770824	82771243	-	Gm47791	ENSMUSG00000114299	predicted gene, 47791 [Source:MGI Symbol;Acc:MGI:6096961]	-	gene	0	0	0	0	0	0	0	0	0	0	0	0	0	0	0	0	0	0	0	1	0	0	0	0	0	0	0	0	0	0	0	0	0	0	0	0	0
Gm36999	1	82806423	82807468	-	Gm36999	ENSMUSG00000102280	predicted gene, 36999 [Source:MGI Symbol;Acc:MGI:5610227]	-	gene	0	0	0	0	0	0	0	0	0	0	0	0	0	0	0	0	0	0	0	0	0	0	0	0	0	0	0	0	0	0	0	0	0	0	0	0	0
Gm28942	1	82819835	82820377	+	Gm28942	ENSMUSG00000100170	predicted gene 28942 [Source:MGI Symbol;Acc:MGI:5579648]	+	gene	0	0	0	0	0	0	0	0	0	0	0	0	0	0	0	0	0	0	0	0	0	0	0	0	0	0	0	0	0	0	0	0	0	0	0	0	0
Agfg1	1	82839483	82901182	+	Agfg1	ENSMUSG00000026159	ArfGAP with FG repeats 1 [Source:MGI Symbol;Acc:MGI:1333754]	+	gene	1654	1079	1567	1207	893	1848	80	2897	841	307	1717	2242	1210	1582	2125	1925	1811	1365	2622	1858	10865	1598	2838	1701	1792	1110	1870	2452	2260	4098	2456	1699	2696	2552	1223	1852	2528
A030005L19Rik	1	82913325	82914130	+	A030005L19Rik	ENSMUSG00000113880	RIKEN cDNA A030005L19 gene [Source:MGI Symbol;Acc:MGI:1925172]	+	gene	0	0	0	8	0	0	0	0	0	0	0	0	0	0	0	0	0	0	0	0	0	0	0	0	0	0	0	0	0	0	0	0	0	0	0	0	0
A030014E15Rik	1	82924917	82925712	+	A030014E15Rik	ENSMUSG00000113973	RIKEN cDNA A030014E15 gene [Source:MGI Symbol;Acc:MGI:1925167]	+	gene	0	0	0	0	0	0	0	0	0	0	0	0	0	0	0	0	0	0	0	0	0	0	0	0	0	0	0	0	0	0	0	0	0	0	0	0	0
Gm6217	1	82930571	82931399	-	Gm6217	ENSMUSG00000113846	predicted gene 6217 [Source:MGI Symbol;Acc:MGI:3644079]	-	gene	0	0	0	0	0	0	0	0	0	0	0	0	0	0	0	0	0	0	0	0	0	0	0	0	0	0	0	0	0	0	0	0	0	0	0	0	0
A030003K21Rik	1	82942559	82943388	-	A030003K21Rik	ENSMUSG00000113084	RIKEN cDNA A030003K21 gene [Source:MGI Symbol;Acc:MGI:1925163]	-	gene	0	0	0	0	0	0	0	0	0	0	0	0	0	0	0	0	0	0	0	0	0	0	0	0	0	0	0	0	0	0	0	0	0	0	0	0	0
Gm7544	1	82955186	82956013	-	Gm7544	ENSMUSG00000113925	predicted gene 7544 [Source:MGI Symbol;Acc:MGI:3779750]	-	gene	0	0	0	0	0	0	0	0	0	0	0	0	0	0	0	0	0	0	0	0	0	0	0	0	0	0	0	0	0	0	0	0	0	0	0	0	0
Gm47955	1	82960286	82960924	+	Gm47955	ENSMUSG00000114011	predicted gene, 47955 [Source:MGI Symbol;Acc:MGI:6097226]	+	gene	0	0	0	0	0	0	0	0	0	0	0	0	0	0	0	0	0	0	0	0	0	0	0	0	0	0	0	0	0	0	0	0	0	0	0	0	0
Gm47959	1	83000548	83001480	+	Gm47959	ENSMUSG00000113097	predicted gene, 47959 [Source:MGI Symbol;Acc:MGI:6097234]	+	gene	0	0	0	0	0	0	0	0	0	0	0	0	0	0	0	0	0	0	0	0	0	0	0	0	0	0	0	0	0	0	0	0	0	0	0	0	0
Slc19a3	1	83012523	83038448	-	Slc19a3	ENSMUSG00000038496	solute carrier family 19, member 3 [Source:MGI Symbol;Acc:MGI:1931307]	-	gene	46	5	31	20	22	75	4	57	17	4	27	46	22	16	36	45	38	34	29	31	167	20	35	28	17	13	15	23	31	60	30	28	39	46	11	13	45
Krtap28-10	1	83041524	83042480	-	Krtap28-10	ENSMUSG00000100190	keratin associated protein 28-10 [Source:MGI Symbol;Acc:MGI:3779575]	-	gene	0	0	0	0	0	0	0	0	0	0	0	0	0	0	0	0	0	0	0	0	0	0	0	0	0	0	0	0	0	0	0	0	0	0	0	0	0
Gm47969	1	83044932	83045946	+	Gm47969	ENSMUSG00000113267	predicted gene, 47969 [Source:MGI Symbol;Acc:MGI:6097249]	+	gene	0	0	0	0	0	0	0	0	0	0	0	0	0	0	0	0	0	0	0	0	0	0	0	0	0	0	0	0	0	0	0	0	0	0	0	0	0
A030005K14Rik	1	83058286	83059378	-	A030005K14Rik	ENSMUSG00000104423	RIKEN cDNA A030005K14 gene [Source:MGI Symbol;Acc:MGI:1925171]	-	gene	0	0	0	0	0	0	0	0	0	0	0	0	0	0	0	0	0	0	0	0	0	0	0	0	0	0	0	0	0	0	0	0	0	0	0	0	0
Krtap28-13	1	83060930	83061921	+	Krtap28-13	ENSMUSG00000101315	keratin associated protein 28-13 [Source:MGI Symbol;Acc:MGI:1918636]	+	gene	0	0	0	0	0	0	0	0	0	0	0	0	0	0	0	0	0	0	0	0	0	0	0	0	0	0	0	0	0	0	0	0	0	0	0	0	0
Ccl20	1	83116766	83119167	+	Ccl20	ENSMUSG00000026166	chemokine (C-C motif) ligand 20 [Source:MGI Symbol;Acc:MGI:1329031]	+	gene	0	0	0	0	0	0	0	0	0	0	0	0	0	0	0	0	0	0	0	0	0	0	0	0	2	0	0	0	0	0	0	0	0	0	0	0	0
Daw1	1	83159752	83210574	+	Daw1	ENSMUSG00000053161	dynein assembly factor with WDR repeat domains 1 [Source:MGI Symbol;Acc:MGI:1923089]	+	gene	0	0	5	0	0	3	0	2	2	0	0	0	2	4	0	1	0	0	7	1	5	0	1	0	2	0	0	0	0	0	0	0	0	0	0	0	0
Sphkap	1	83254139	83408200	-	Sphkap	ENSMUSG00000026163	SPHK1 interactor, AKAP domain containing [Source:MGI Symbol;Acc:MGI:1924879]	-	gene	1	0	0	0	0	12	0	0	0	0	0	0	0	0	2	1	0	0	2	0	9	0	0	1	0	0	0	1	1	1	0	0	0	0	0	0	0
Gm37517	1	83331298	83332586	-	Gm37517	ENSMUSG00000104374	predicted gene, 37517 [Source:MGI Symbol;Acc:MGI:5610745]	-	gene	0	0	0	0	0	0	0	0	0	0	0	0	0	0	0	0	0	0	0	0	0	0	0	0	0	0	0	0	0	0	0	0	0	0	0	0	0
Gm37989	1	83426596	83427398	-	Gm37989	ENSMUSG00000104219	predicted gene, 37989 [Source:MGI Symbol;Acc:MGI:5611217]	-	gene	0	0	0	0	0	0	0	0	0	0	0	0	0	0	0	0	0	0	0	0	0	0	0	0	0	0	0	0	0	0	0	0	0	0	0	0	0
4933436I20Rik	1	83659550	83911644	-	4933436I20Rik	ENSMUSG00000100580	RIKEN cDNA 4933436I20 gene [Source:MGI Symbol;Acc:MGI:1918540]	-	gene	0	0	0	0	0	0	0	0	0	0	0	0	0	0	0	0	0	0	0	0	0	0	0	0	0	0	0	0	0	0	0	0	0	0	0	0	0
Pid1	1	84036296	84364180	-	Pid1	ENSMUSG00000045658	phosphotyrosine interaction domain containing 1 [Source:MGI Symbol;Acc:MGI:2138391]	-	gene	111	117	127	76	13	89	0	174	63	22	85	140	85	115	109	127	74	83	148	119	484	72	88	81	39	51	67	74	79	161	82	57	78	62	48	59	68
Gm37058	1	84132867	84134510	-	Gm37058	ENSMUSG00000102750	predicted gene, 37058 [Source:MGI Symbol;Acc:MGI:5610286]	-	gene	0	0	0	0	0	0	0	0	0	0	0	0	0	0	0	0	0	0	0	0	0	0	0	0	0	0	0	0	0	0	0	0	0	0	0	0	0
Dner	1	84369839	84696221	-	Dner	ENSMUSG00000036766	delta/notch-like EGF repeat containing [Source:MGI Symbol;Acc:MGI:2152889]	-	gene	6	0	5	0	2	0	0	2	0	0	0	3	0	0	4	4	0	0	0	3	8	1	0	3	0	0	0	0	0	3	0	0	0	0	1	0	1
Gm37959	1	84392503	84395399	-	Gm37959	ENSMUSG00000104396	predicted gene, 37959 [Source:MGI Symbol;Acc:MGI:5611187]	-	gene	0	0	0	0	0	0	0	0	0	0	0	0	0	0	0	0	0	0	0	0	0	0	0	0	0	0	0	0	0	0	0	0	0	0	0	0	0
Gm37925	1	84665189	84669443	-	Gm37925	ENSMUSG00000102481	predicted gene, 37925 [Source:MGI Symbol;Acc:MGI:5611153]	-	gene	0	0	0	0	0	0	0	0	0	0	0	0	0	0	0	0	0	0	0	0	0	0	0	0	0	0	0	0	0	0	0	0	0	0	0	0	0
Trip12	1	84721189	84840516	-	Trip12	ENSMUSG00000026219	thyroid hormone receptor interactor 12 [Source:MGI Symbol;Acc:MGI:1309481]	-	gene	6923	3965	6161	4636	2799	6450	631	11508	3040	1568	6229	8319	4975	6364	7307	8050	7398	4860	9465	7078	37546	5365	10871	5903	6821	3186	6708	8724	6960	15287	8624	5300	8947	8501	4680	6313	8774
Gm38374	1	84807158	84809190	-	Gm38374	ENSMUSG00000103505	predicted gene, 38374 [Source:MGI Symbol;Acc:MGI:5611602]	-	gene	0	0	0	0	0	0	0	0	0	0	0	0	0	0	0	0	0	0	0	0	0	0	0	0	1	1	0	1	0	5	1	1	0	0	0	0	0
Gm37738	1	84819968	84824683	-	Gm37738	ENSMUSG00000104503	predicted gene, 37738 [Source:MGI Symbol;Acc:MGI:5610966]	-	gene	0	0	1	0	0	0	0	2	1	2	1	0	0	0	0	2	0	0	2	0	0	1	0	0	1	4	1	0	0	3	1	2	0	0	0	0	0
Fbxo36	1	84839841	84900487	+	Fbxo36	ENSMUSG00000073633	F-box protein 36 [Source:MGI Symbol;Acc:MGI:1289192]	+	gene	26	15	25	14	5	11	0	30	15	8	31	46	22	14	21	32	19	19	40	26	111	23	35	25	18	31	27	34	22	54	35	17	28	35	19	4	40
Slc16a14	1	84905898	84935134	-	Slc16a14	ENSMUSG00000026220	solute carrier family 16 (monocarboxylic acid transporters), member 14 [Source:MGI Symbol;Acc:MGI:1919031]	-	gene	0	0	0	0	0	0	0	0	0	0	0	3	5	0	2	0	0	0	0	0	3	0	1	0	0	0	0	0	0	4	0	6	5	0	0	0	1
C130026I21Rik	1	84992690	85270566	-	C130026I21Rik	ENSMUSG00000052477	RIKEN cDNA C130026I21 gene [Source:MGI Symbol;Acc:MGI:3612702]	-	gene	0	0	0	0	6	0	0	0	0	0	0	0	0	0	0	0	0	0	0	0	0	0	0	0	0	0	0	0	0	0	0	0	0	0	0	0	0
A530032D15Rik	1	85083069	85109853	-	A530032D15Rik	ENSMUSG00000089844	RIKEN cDNA A530032D15Rik gene [Source:MGI Symbol;Acc:MGI:3037746]	-	gene	14	0	11	1	0	16	0	12	0	0	0	1	0	3	3	4	6	2	16	4	37	4	4	4	6	0	4	6	18	26	10	2	2	17	4	2	14
Gm10553	1	85099512	85101074	+	Gm10553	ENSMUSG00000073631	predicted gene 10553 [Source:MGI Symbol;Acc:MGI:3642178]	+	gene	0	0	0	0	0	0	0	0	0	0	0	0	0	0	0	0	0	0	0	0	0	0	0	0	0	0	0	0	0	0	0	0	0	0	0	0	0
A530040E14Rik	1	85105946	85114035	+	A530040E14Rik	ENSMUSG00000072109	RIKEN cDNA A530040E14 gene [Source:MGI Symbol;Acc:MGI:3612703]	+	gene	0	0	0	0	0	0	0	0	0	0	0	0	0	0	0	0	0	0	0	0	0	0	0	0	0	0	0	0	0	0	0	0	0	0	0	0	0
Gm16028	1	85246851	85255465	+	Gm16028	ENSMUSG00000090252	predicted gene 16028 [Source:MGI Symbol;Acc:MGI:3801982]	+	gene	0	0	0	0	0	0	0	0	0	0	0	0	0	0	0	0	0	0	0	0	0	0	0	0	0	0	0	0	0	0	0	0	0	0	0	0	0
Gm16025	1	85326729	85342615	+	Gm16025	ENSMUSG00000089652	predicted gene 16025 [Source:MGI Symbol;Acc:MGI:3802144]	+	gene	0	0	0	0	0	0	0	0	0	0	0	0	0	0	0	0	0	0	0	0	0	0	1	0	0	0	0	0	0	0	0	0	0	0	0	0	0
Gm16092	1	85511133	85527161	-	Gm16092	ENSMUSG00000089714	predicted gene 16092 [Source:MGI Symbol;Acc:MGI:3841241]	-	gene	0	0	2	0	0	0	0	4	0	0	2	0	0	0	2	0	5	3	5	0	20	0	3	2	0	2	2	0	2	9	0	1	3	1	0	0	1
G530012D18Rik	1	85575676	85577295	+	G530012D18Rik	ENSMUSG00000094127	RIKEN cDNA G530012D1 gene [Source:MGI Symbol;Acc:MGI:3642025]	+	gene	0	0	0	0	0	0	0	0	0	0	0	0	0	0	0	0	0	0	0	0	0	0	0	0	0	0	0	0	0	0	0	0	0	0	0	0	0
Sp110	1	85576899	85598817	-	Sp110	ENSMUSG00000070034	Sp110 nuclear body protein [Source:MGI Symbol;Acc:MGI:1923364]	-	gene	0	0	0	0	0	0	0	0	0	0	0	0	0	0	0	0	0	0	0	0	5	0	0	0	0	0	0	0	0	0	0	0	1	0	0	0	0
Gm16094	1	85599286	85599839	+	Gm16094	ENSMUSG00000090103	predicted gene 16094 [Source:MGI Symbol;Acc:MGI:3801967]	+	gene	0	0	0	0	0	0	0	0	0	0	0	0	0	0	0	0	0	0	0	0	0	0	0	0	0	0	0	0	0	0	0	0	0	0	0	0	0
Sp140	1	85600378	85645037	+	Sp140	ENSMUSG00000070031	Sp140 nuclear body protein [Source:MGI Symbol;Acc:MGI:3702467]	+	gene	6	2	2	1	4	0	0	3	0	2	0	3	0	7	4	4	3	1	2	0	12	1	3	0	2	1	5	6	4	6	3	2	13	2	0	1	5
Gm10552	1	85604085	85611896	-	Gm10552	ENSMUSG00000073628	predicted gene 10552 [Source:MGI Symbol;Acc:MGI:3642083]	-	gene	0	0	0	0	0	0	0	0	0	0	0	0	0	0	0	0	0	0	0	0	0	0	0	0	0	0	0	0	0	0	0	0	0	0	0	0	0
Gm17017	1	85641222	85650585	-	Gm17017	ENSMUSG00000090246	predicted gene 17017 [Source:MGI Symbol;Acc:MGI:4820558]	-	gene	0	1	0	0	0	0	0	0	0	0	0	1	0	0	1	2	0	0	0	0	0	0	0	0	1	0	1	2	1	0	1	1	7	1	0	0	0
Sp100	1	85649988	85709998	+	Sp100	ENSMUSG00000026222	nuclear antigen Sp100 [Source:MGI Symbol;Acc:MGI:109561]	+	gene	0	13	0	0	0	0	0	1	0	0	0	0	0	0	0	3	0	0	0	0	0	1	0	0	0	3	0	0	0	0	0	2	0	0	0	0	0
A630001G21Rik	1	85717083	85778643	-	A630001G21Rik	ENSMUSG00000052760	RIKEN cDNA A630001G21 gene [Source:MGI Symbol;Acc:MGI:2443131]	-	gene	9	0	2	0	0	0	0	2	0	0	1	6	2	0	2	2	1	0	7	0	3	0	1	0	2	2	1	1	2	4	3	0	19	0	0	6	3
9930111H07Rik	1	85775271	85784694	+	9930111H07Rik	ENSMUSG00000100217	RIKEN cDNA 9930111H07 gene [Source:MGI Symbol;Acc:MGI:1925012]	+	gene	0	0	0	0	0	0	0	0	0	0	0	0	0	0	0	0	0	0	0	0	0	0	0	0	0	0	0	0	0	0	0	0	0	0	0	0	0
Cab39	1	85793441	85851576	+	Cab39	ENSMUSG00000036707	calcium binding protein 39 [Source:MGI Symbol;Acc:MGI:107438]	+	gene	2002	1422	2176	1405	925	2068	135	3435	938	432	2214	2897	1473	2006	2662	2451	2383	1797	3220	2240	12690	1966	3155	2819	2275	1551	2112	2919	2711	5191	2940	1620	3003	2796	1760	2386	2800
Itm2c	1	85894281	85908675	+	Itm2c	ENSMUSG00000026223	integral membrane protein 2C [Source:MGI Symbol;Acc:MGI:1927594]	+	gene	1112	616	1195	689	900	1134	53	1998	542	312	1015	1531	967	1125	1395	1335	830	816	2052	993	8941	879	1865	1793	1004	917	1244	1553	1385	3219	1219	1045	1404	1601	760	1525	1454
4933407L21Rik	1	85928483	85940624	+	4933407L21Rik	ENSMUSG00000026224	RIKEN cDNA 4933407L21 gene [Source:MGI Symbol;Acc:MGI:1918391]	+	gene	0	4	0	0	0	0	0	1	0	0	0	0	0	0	0	0	0	2	0	0	5	1	0	0	0	0	0	0	0	0	0	0	0	0	0	0	1
Gm28884	1	85933247	85937332	-	Gm28884	ENSMUSG00000099767	predicted gene 28884 [Source:MGI Symbol;Acc:MGI:5579590]	-	gene	3	0	0	0	0	0	0	0	0	0	3	0	0	1	1	2	0	1	0	0	0	0	0	0	0	0	0	1	0	1	0	3	0	0	0	0	0
Gpr55	1	85938318	85961007	-	Gpr55	ENSMUSG00000049608	G protein-coupled receptor 55 [Source:MGI Symbol;Acc:MGI:2685064]	-	gene	0	0	0	0	0	0	0	0	2	0	0	0	0	0	0	3	0	0	0	0	0	0	0	0	0	0	0	0	0	0	0	0	0	0	0	0	0
Gm28100	1	85972365	85986917	-	Gm28100	ENSMUSG00000100108	predicted gene 28100 [Source:MGI Symbol;Acc:MGI:5578806]	-	gene	0	0	0	0	0	0	0	0	0	0	0	0	0	0	0	0	0	0	0	0	0	0	0	0	0	0	0	0	0	0	0	0	0	0	0	0	0
Spata3	1	86016816	86029958	+	Spata3	ENSMUSG00000026226	spermatogenesis associated 3 [Source:MGI Symbol;Acc:MGI:1917310]	+	gene	0	0	0	0	0	0	0	0	0	0	0	0	0	0	0	0	0	0	0	0	0	0	0	0	0	0	0	0	0	0	0	0	0	0	0	0	0
2810459M11Rik	1	86045863	86055456	+	2810459M11Rik	ENSMUSG00000026227	RIKEN cDNA 2810459M11 gene [Source:MGI Symbol;Acc:MGI:1920042]	+	gene	125	15	78	83	48	105	36	166	62	11	73	246	46	32	88	283	53	118	98	94	479	16	40	179	20	154	38	35	30	48	264	13	35	13	16	36	44
Psmd1	1	86064387	86139151	+	Psmd1	ENSMUSG00000026229	proteasome (prosome, macropain) 26S subunit, non-ATPase, 1 [Source:MGI Symbol;Acc:MGI:1917497]	+	gene	6014	2983	4380	3286	3143	6907	320	7983	2189	992	4594	5560	3659	4426	5330	4970	4538	3418	7091	4695	28671	4006	7172	4502	4184	2438	4619	6149	5488	10556	5754	3595	6610	6182	3261	4791	6049
Htr2b	1	86099026	86111970	-	Htr2b	ENSMUSG00000026228	5-hydroxytryptamine (serotonin) receptor 2B [Source:MGI Symbol;Acc:MGI:109323]	-	gene	0	0	0	0	0	5	0	0	2	0	3	0	0	0	4	5	0	1	0	3	8	0	0	1	3	1	0	1	0	4	1	0	6	0	0	3	3
Gm37914	1	86120883	86123561	+	Gm37914	ENSMUSG00000103272	predicted gene, 37914 [Source:MGI Symbol;Acc:MGI:5611142]	+	gene	2	0	0	2	0	4	0	6	2	0	0	1	0	0	0	0	0	0	0	0	7	2	1	0	6	3	0	0	4	6	1	2	2	0	0	0	7
Gm21972	1	86133637	86162788	+	Gm21972	ENSMUSG00000094638	predicted gene 21972 [Source:MGI Symbol;Acc:MGI:5439441]	+	gene	675	281	453	256	325	573	53	854	243	100	498	599	416	467	550	551	570	396	761	452	3061	451	739	468	452	259	492	658	638	1086	563	402	679	680	369	440	636
Armc9	1	86154780	86278284	+	Armc9	ENSMUSG00000062590	armadillo repeat containing 9 [Source:MGI Symbol;Acc:MGI:1926045]	+	gene	411	262	378	309	201	365	16	697	183	102	409	485	284	369	388	445	355	287	610	344	2459	289	591	385	283	165	429	514	439	895	422	304	537	494	276	447	499
Gm16341	1	86275509	86301375	-	Gm16341	ENSMUSG00000087538	predicted gene 16341 [Source:MGI Symbol;Acc:MGI:3840137]	-	gene	0	0	0	0	0	0	0	0	0	0	0	0	0	0	0	0	0	0	0	0	0	0	0	0	0	0	0	0	0	0	0	0	0	0	0	0	0
B3gnt7	1	86302832	86307305	+	B3gnt7	ENSMUSG00000079445	UDP-GlcNAc:betaGal beta-1,3-N- acetylglucosaminyltransferase 7 [Source:MGI Symbol;Acc:MGI:2384394]	+	gene	305	230	294	235	239	400	28	675	189	67	311	391	311	350	464	353	263	243	402	277	2079	223	425	388	272	107	255	395	311	698	315	239	350	424	189	303	324
Gm28626	1	86303195	86304059	-	Gm28626	ENSMUSG00000099644	predicted gene 28626 [Source:MGI Symbol;Acc:MGI:5579332]	-	gene	17	7	16	11	8	27	0	36	7	3	11	14	8	14	26	24	15	20	9	4	107	9	17	24	16	4	12	12	11	36	16	6	15	15	8	22	10
Ncl	1	86344719	86359400	-	Ncl	ENSMUSG00000026234	nucleolin [Source:MGI Symbol;Acc:MGI:97286]	-	gene	62543	30912	47538	30710	21876	55454	3906	81028	21859	12177	45882	54873	36840	44538	60636	48104	62914	38209	69651	49594	291738	47454	73087	46251	45279	23677	47523	66234	64720	105805	59752	43740	75195	72837	37664	46651	63889
C130036L24Rik	1	86359574	86373791	+	C130036L24Rik	ENSMUSG00000073627	RIKEN cDNA C130036L24 gene [Source:MGI Symbol;Acc:MGI:2441877]	+	gene	23	25	18	16	15	4	10	39	8	2	22	29	20	20	21	23	29	18	38	16	165	20	32	23	23	12	26	29	32	61	29	40	27	22	10	39	30
Nmur1	1	86386303	86426228	-	Nmur1	ENSMUSG00000026237	neuromedin U receptor 1 [Source:MGI Symbol;Acc:MGI:1341898]	-	gene	0	0	0	0	0	0	0	0	0	0	0	0	0	0	0	0	0	0	0	0	0	0	0	0	0	0	0	0	0	0	0	0	0	0	0	0	0
Tex44	1	86426329	86428052	+	Tex44	ENSMUSG00000036574	testis expressed 44 [Source:MGI Symbol;Acc:MGI:1919113]	+	gene	0	0	0	0	0	0	0	0	0	0	0	0	0	0	0	1	0	0	0	0	1	0	0	0	0	0	0	0	0	0	0	0	0	0	0	0	0
Ptma	1	86526726	86530712	+	Ptma	ENSMUSG00000026238	prothymosin alpha [Source:MGI Symbol;Acc:MGI:97803]	+	gene	20175	11176	17962	12021	10689	22792	1266	26348	7638	5288	18207	20979	13261	15178	23226	16774	17474	14039	27589	16673	112102	15728	28111	25725	16759	16779	19579	27281	24268	50354	21408	17082	24310	23563	14651	22202	21832
Pde6d	1	86542994	86582629	-	Pde6d	ENSMUSG00000026239	phosphodiesterase 6D, cGMP-specific, rod, delta [Source:MGI Symbol;Acc:MGI:1270843]	-	gene	367	221	395	198	268	411	24	643	155	132	354	423	302	345	466	335	269	285	613	316	2782	331	536	492	353	384	397	479	462	1043	389	356	455	455	271	536	554
Gm37152	1	86580058	86581232	+	Gm37152	ENSMUSG00000102927	predicted gene, 37152 [Source:MGI Symbol;Acc:MGI:5610380]	+	gene	0	9	0	0	0	6	0	0	3	0	0	0	0	0	2	1	0	0	0	0	3	1	0	0	0	0	0	0	0	1	1	0	0	0	0	8	0
Cops7b	1	86582904	86609375	+	Cops7b	ENSMUSG00000026240	COP9 signalosome subunit 7B [Source:MGI Symbol;Acc:MGI:1349388]	+	gene	786	531	787	517	404	850	38	1360	375	239	860	995	670	731	930	891	594	653	1396	796	6161	630	1171	960	661	559	846	1049	918	1983	854	669	981	1124	551	1022	1022
Gm37022	1	86638201	86640454	+	Gm37022	ENSMUSG00000103609	predicted gene, 37022 [Source:MGI Symbol;Acc:MGI:5610250]	+	gene	0	0	0	0	0	0	0	0	0	0	0	0	0	0	0	0	0	0	0	0	0	0	0	0	0	0	0	0	0	0	0	0	0	0	0	0	0
Nppc	1	86666291	86670571	-	Nppc	ENSMUSG00000026241	natriuretic peptide type C [Source:MGI Symbol;Acc:MGI:97369]	-	gene	1	6	0	0	0	0	0	0	0	0	0	0	0	0	0	0	0	0	4	0	0	0	0	0	0	0	0	0	0	0	0	0	1	0	0	0	0
Dis3l2	1	86703808	87050095	+	Dis3l2	ENSMUSG00000053333	DIS3 like 3'-5' exoribonuclease 2 [Source:MGI Symbol;Acc:MGI:2442555]	+	gene	367	183	239	230	184	402	20	502	134	57	271	291	230	278	331	286	320	139	430	321	1917	253	502	253	303	160	327	378	330	663	339	261	357	378	178	310	354
Gm29055	1	86774819	86776528	+	Gm29055	ENSMUSG00000100768	predicted gene 29055 [Source:MGI Symbol;Acc:MGI:5579761]	+	gene	0	0	0	0	0	0	0	0	0	0	0	0	0	0	0	0	0	0	0	2	0	0	0	0	0	0	0	0	0	0	0	0	0	0	0	0	0
Gm37485	1	86801075	86804027	+	Gm37485	ENSMUSG00000104121	predicted gene, 37485 [Source:MGI Symbol;Acc:MGI:5610713]	+	gene	0	0	0	6	0	0	0	0	0	0	0	0	0	0	0	0	0	0	0	0	1	0	0	0	0	0	0	0	0	0	0	0	0	0	0	0	0
Gm38142	1	86826101	86829655	+	Gm38142	ENSMUSG00000102383	predicted gene, 38142 [Source:MGI Symbol;Acc:MGI:5611370]	+	gene	0	0	0	0	0	0	0	0	0	0	0	0	0	0	0	0	0	0	0	0	1	0	0	0	0	0	0	0	0	0	0	0	0	3	0	0	0
Gm38010	1	86834995	86837778	+	Gm38010	ENSMUSG00000104400	predicted gene, 38010 [Source:MGI Symbol;Acc:MGI:5611238]	+	gene	0	0	0	0	0	0	0	0	0	0	0	0	0	0	0	1	0	0	0	0	0	0	0	0	0	0	0	0	0	0	0	1	0	0	0	0	0
Gm37541	1	86874350	86876664	+	Gm37541	ENSMUSG00000102293	predicted gene, 37541 [Source:MGI Symbol;Acc:MGI:5610769]	+	gene	0	0	0	0	0	0	0	0	0	0	0	0	0	0	0	0	0	0	0	0	0	0	0	0	0	0	0	0	0	0	0	1	0	0	0	0	0
Gm38021	1	86893573	86895132	+	Gm38021	ENSMUSG00000102649	predicted gene, 38021 [Source:MGI Symbol;Acc:MGI:5611249]	+	gene	0	0	0	0	0	0	0	0	0	0	0	0	0	0	0	0	0	0	0	0	0	0	0	0	1	0	1	0	0	0	0	0	0	0	0	0	0
Gm37967	1	86917992	86920656	+	Gm37967	ENSMUSG00000102571	predicted gene, 37967 [Source:MGI Symbol;Acc:MGI:5611195]	+	gene	0	0	0	0	0	0	0	0	0	0	0	0	0	0	0	0	0	0	0	0	0	0	0	0	0	1	0	0	0	0	0	0	0	0	0	0	0
Gm28375	1	86929387	87057596	-	Gm28375	ENSMUSG00000099401	predicted gene 28375 [Source:MGI Symbol;Acc:MGI:5579081]	-	gene	0	0	0	0	0	0	0	0	0	0	0	0	0	0	0	0	0	0	0	0	0	0	0	0	0	0	0	0	0	0	0	0	0	0	0	0	0
Gm37017	1	86988270	86989016	+	Gm37017	ENSMUSG00000102956	predicted gene, 37017 [Source:MGI Symbol;Acc:MGI:5610245]	+	gene	0	0	0	0	0	0	0	0	0	0	0	0	0	0	0	0	0	0	0	0	2	0	0	0	0	0	0	0	0	0	0	0	0	0	0	0	0
Gm37447	1	87036723	87039650	+	Gm37447	ENSMUSG00000103984	predicted gene, 37447 [Source:MGI Symbol;Acc:MGI:5610675]	+	gene	0	0	1	0	0	0	0	1	0	0	0	0	0	1	7	6	0	0	0	0	11	0	0	6	1	0	0	3	3	2	0	0	3	0	0	0	1
Gm29371	1	87080171	87096418	+	Gm29371	ENSMUSG00000101625	predicted gene 29371 [Source:MGI Symbol;Acc:MGI:5580077]	+	gene	0	0	0	0	0	0	0	0	0	0	0	0	0	0	0	0	0	0	0	0	0	0	0	0	0	0	0	0	0	0	0	0	0	0	0	0	0
Alppl2	1	87086694	87089928	-	Alppl2	ENSMUSG00000026246	alkaline phosphatase, placental-like 2 [Source:MGI Symbol;Acc:MGI:108009]	-	gene	0	0	0	0	0	0	0	0	0	0	0	0	0	0	0	0	0	0	0	0	0	0	0	0	0	0	0	0	0	0	0	0	0	0	0	0	0
Alpi	1	87098002	87101606	-	Alpi	ENSMUSG00000079440	alkaline phosphatase, intestinal [Source:MGI Symbol;Acc:MGI:1924018]	-	gene	0	0	0	0	0	0	0	0	0	0	0	0	0	0	0	0	0	0	0	0	0	0	0	0	0	0	0	0	0	0	0	0	0	0	0	0	0
Akp3	1	87124973	87127912	+	Akp3	ENSMUSG00000036500	alkaline phosphatase 3, intestine, not Mn requiring [Source:MGI Symbol;Acc:MGI:87984]	+	gene	0	0	0	0	0	0	0	0	0	0	0	0	0	0	0	0	0	0	0	0	2	0	1	0	3	0	0	0	0	0	0	0	0	0	0	0	0
Gm29374	1	87142874	87146983	-	Gm29374	ENSMUSG00000099839	predicted gene 29374 [Source:MGI Symbol;Acc:MGI:5580080]	-	gene	0	0	0	0	0	0	0	0	0	0	0	0	0	0	0	0	0	0	0	0	0	0	0	0	0	0	0	0	0	0	0	0	0	0	0	0	0
Ecel1	1	87147655	87156521	-	Ecel1	ENSMUSG00000026247	endothelin converting enzyme-like 1 [Source:MGI Symbol;Acc:MGI:1343461]	-	gene	0	0	1	2	0	0	0	0	0	0	6	1	1	1	4	0	0	1	2	1	6	0	1	1	2	0	0	0	0	11	0	0	13	0	0	0	0
Prss56	1	87183313	87188405	+	Prss56	ENSMUSG00000036480	protease, serine 56 [Source:MGI Symbol;Acc:MGI:1916703]	+	gene	7	0	1	0	0	0	0	5	3	0	1	3	4	1	0	0	0	3	15	1	35	5	12	4	5	2	13	12	12	28	2	12	15	16	0	18	5
Chrnd	1	87190607	87200070	+	Chrnd	ENSMUSG00000026251	cholinergic receptor, nicotinic, delta polypeptide [Source:MGI Symbol;Acc:MGI:87893]	+	gene	0	0	0	0	0	7	0	5	2	1	1	2	0	2	0	0	1	3	3	4	16	4	8	2	13	0	5	2	4	1	1	2	0	2	6	8	0
Chrng	1	87204657	87212694	+	Chrng	ENSMUSG00000026253	cholinergic receptor, nicotinic, gamma polypeptide [Source:MGI Symbol;Acc:MGI:87895]	+	gene	0	0	0	1	0	0	0	0	0	0	0	4	0	0	0	0	0	1	3	0	11	0	0	0	0	0	0	1	3	0	0	0	0	0	0	0	0
Eif4e2	1	87213914	87240488	+	Eif4e2	ENSMUSG00000026254	eukaryotic translation initiation factor 4E member 2 [Source:MGI Symbol;Acc:MGI:1914440]	+	gene	1854	1111	1625	1241	1070	1727	123	2991	797	429	1674	2233	1456	1552	2111	1979	1647	1422	2917	1697	11871	1417	2541	2096	1508	1253	1848	2357	2202	4486	2062	1319	2262	2278	1280	1893	2120
Efhd1	1	87264363	87310839	+	Efhd1	ENSMUSG00000026255	EF hand domain containing 1 [Source:MGI Symbol;Acc:MGI:1921607]	+	gene	5	3	3	1	0	1	0	0	0	0	3	0	3	0	0	7	4	0	6	0	32	5	5	7	0	2	3	2	6	7	3	1	7	0	3	0	2
Efhd1os	1	87264481	87265174	-	Efhd1os	ENSMUSG00000089821	EF hand domain containing 1, opposite strand [Source:MGI Symbol;Acc:MGI:4413444]	-	gene	0	0	0	0	0	0	0	0	0	0	0	0	0	0	0	0	0	0	0	0	0	0	0	0	0	0	0	0	0	2	0	0	0	0	0	0	0
Gigyf2	1	87326998	87450796	+	Gigyf2	ENSMUSG00000048000	GRB10 interacting GYF protein 2 [Source:MGI Symbol;Acc:MGI:2138584]	+	gene	1586	972	1405	1024	593	1699	133	2671	708	315	1393	1897	1176	1269	1647	2097	1527	1225	2037	1626	8600	1233	2265	1473	1456	982	1403	1745	1457	3010	2142	1250	1838	1720	1058	1432	2019
Kcnj13	1	87386363	87394729	-	Kcnj13	ENSMUSG00000079436	potassium inwardly-rectifying channel, subfamily J, member 13 [Source:MGI Symbol;Acc:MGI:3781032]	-	gene	0	6	0	0	2	0	0	2	0	0	4	0	0	1	3	4	4	2	0	7	19	6	2	0	2	0	1	1	1	3	4	0	0	2	0	0	2
Snorc	1	87470271	87475482	+	Snorc	ENSMUSG00000026258	secondary ossification center associated regulator of chondrocyte maturation [Source:MGI Symbol;Acc:MGI:1920484]	+	gene	0	0	0	0	0	0	0	1	0	0	0	0	0	0	0	0	0	0	0	0	3	0	0	0	0	0	0	0	0	0	0	0	0	0	0	0	0
Ngef	1	87476834	87573870	-	Ngef	ENSMUSG00000026259	neuronal guanine nucleotide exchange factor [Source:MGI Symbol;Acc:MGI:1858414]	-	gene	10	5	15	9	9	39	0	29	5	0	16	16	15	4	16	26	6	6	15	15	86	1	20	20	8	14	16	9	9	17	17	4	3	5	3	9	6
Neu2	1	87509889	87597845	+	Neu2	ENSMUSG00000079434	neuraminidase 2 [Source:MGI Symbol;Acc:MGI:1344417]	+	gene	2	0	1	5	0	0	0	0	0	0	0	1	0	1	0	0	0	0	0	0	4	0	0	0	0	0	0	0	0	1	1	0	0	0	0	0	0
Inpp5d	1	87620312	87720507	+	Inpp5d	ENSMUSG00000026288	inositol polyphosphate-5-phosphatase D [Source:MGI Symbol;Acc:MGI:107357]	+	gene	7	4	14	6	7	36	0	29	4	0	30	27	13	11	24	31	17	21	34	26	196	13	45	17	18	31	20	34	18	45	54	27	42	18	9	18	30
Atg16l1	1	87755870	87792428	+	Atg16l1	ENSMUSG00000026289	autophagy related 16-like 1 (S. cerevisiae) [Source:MGI Symbol;Acc:MGI:1924290]	+	gene	621	272	562	320	385	774	32	964	257	166	579	728	445	547	692	522	501	443	937	574	4015	400	762	701	432	359	522	750	643	1476	599	380	746	746	359	601	657
Gm25395	1	87776938	87777209	+	Gm25395	ENSMUSG00000087968	predicted gene, 25395 [Source:MGI Symbol;Acc:MGI:5455172]	+	gene	0	0	0	3	0	0	0	3	0	0	1	2	0	0	0	0	0	2	0	0	0	0	0	0	0	0	1	2	0	0	2	0	7	1	0	0	0
Scarna6	1	87784556	87784820	+	Scarna6	ENSMUSG00000089281	small Cajal body-specific RNA 6 [Source:MGI Symbol;Acc:MGI:3819487]	+	gene	0	0	0	1	0	0	0	0	0	0	1	1	0	0	0	0	1	0	0	0	0	3	0	0	0	1	0	0	0	1	0	0	0	0	0	2	1
Sag	1	87803680	87845158	+	Sag	ENSMUSG00000056055	S-antigen, retina and pineal gland (arrestin) [Source:MGI Symbol;Acc:MGI:98227]	+	gene	0	0	1	0	2	0	3	3	0	0	0	0	1	2	3	2	4	0	3	1	15	0	1	0	0	0	2	2	0	7	1	0	2	1	2	10	1
Dgkd	1	87853287	87945180	+	Dgkd	ENSMUSG00000070738	diacylglycerol kinase, delta [Source:MGI Symbol;Acc:MGI:2138334]	+	gene	1328	792	1452	1096	595	1863	130	2662	633	314	1505	1985	1161	1349	1795	1776	1180	1095	2280	1463	10114	1092	2185	1866	1316	957	1488	2016	1530	3538	1893	1217	1979	1757	1013	1717	2013
Gm19582	1	87853347	87854299	-	Gm19582	ENSMUSG00000101942	predicted gene, 19582 [Source:MGI Symbol;Acc:MGI:5011767]	-	gene	2	10	12	4	22	23	0	37	2	2	9	20	6	15	20	10	13	15	16	11	75	5	18	16	16	9	16	14	9	23	15	10	20	13	6	24	19
4833421G17Rik	1	87865073	87865916	+	4833421G17Rik	ENSMUSG00000103996	RIKEN cDNA 4833421G17 gene [Source:MGI Symbol;Acc:MGI:1921007]	+	gene	0	0	0	0	0	0	0	0	0	0	0	0	0	0	0	0	0	0	0	0	0	0	0	0	0	3	0	0	0	0	0	0	0	0	0	0	0
Gm38365	1	87897540	87900532	+	Gm38365	ENSMUSG00000103591	predicted gene, 38365 [Source:MGI Symbol;Acc:MGI:5611593]	+	gene	0	3	0	0	0	0	0	0	0	0	0	0	0	1	0	2	0	0	0	0	2	0	0	0	0	0	0	0	0	0	0	0	0	0	0	0	0
Usp40	1	87945119	88008551	-	Usp40	ENSMUSG00000005501	ubiquitin specific peptidase 40 [Source:MGI Symbol;Acc:MGI:2443184]	-	gene	726	408	648	376	221	664	50	1157	295	190	677	862	516	708	926	754	651	549	1089	760	4828	514	1009	691	662	366	679	912	758	1377	867	512	995	925	465	699	886
Ugt1a10	1	88055388	88219004	+	Ugt1a10	ENSMUSG00000090165	UDP glycosyltransferase 1 family, polypeptide A10 [Source:MGI Symbol;Acc:MGI:3580642]	+	gene	29	11	23	29	18	21	0	23	13	11	14	83	12	14	14	88	10	40	24	27	144	1	2	44	0	18	13	4	1	4	94	0	16	0	0	1	9
Gm20528	1	88055393	88218584	-	Gm20528	ENSMUSG00000092220	predicted gene 20528 [Source:MGI Symbol;Acc:MGI:5141993]	-	gene	12	0	11	7	16	15	0	13	5	5	4	26	2	7	4	19	3	16	13	5	56	0	2	19	0	10	3	1	1	2	31	0	6	0	0	0	3
Ugt1a9	1	88070800	88218997	+	Ugt1a9	ENSMUSG00000090175	UDP glucuronosyltransferase 1 family, polypeptide A9 [Source:MGI Symbol;Acc:MGI:3576092]	+	gene	29	11	24	29	18	21	0	24	13	11	14	83	12	14	14	86	10	39	24	27	143	1	2	43	0	18	13	4	1	4	95	0	16	0	0	1	9
Ugt1a8	1	88087813	88219004	+	Ugt1a8	ENSMUSG00000089675	UDP glucuronosyltransferase 1 family, polypeptide A8 [Source:MGI Symbol;Acc:MGI:3576090]	+	gene	29	11	24	30	18	21	0	23	13	11	14	83	12	14	14	86	10	39	24	27	143	1	2	43	0	19	13	4	1	4	94	0	16	0	0	1	9
Ugt1a7c	1	88095062	88220002	+	Ugt1a7c	ENSMUSG00000090124	UDP glucuronosyltransferase 1 family, polypeptide A7C [Source:MGI Symbol;Acc:MGI:3032636]	+	gene	41	15	36	34	21	34	0	40	17	11	29	144	25	21	27	150	17	52	32	42	240	2	2	76	0	56	20	6	2	5	159	0	25	0	0	1	19
Ugt1a6b	1	88103252	88219003	+	Ugt1a6b	ENSMUSG00000090145	UDP glucuronosyltransferase 1 family, polypeptide A6B [Source:MGI Symbol;Acc:MGI:3580629]	+	gene	31	11	23	29	18	21	0	25	13	11	14	83	12	14	14	86	10	39	24	27	143	1	2	44	0	18	13	4	1	4	94	0	16	0	0	1	9
Ugt1a6a	1	88134809	88218997	+	Ugt1a6a	ENSMUSG00000054545	UDP glucuronosyltransferase 1 family, polypeptide A6A [Source:MGI Symbol;Acc:MGI:2137698]	+	gene	29	11	23	29	18	21	0	24	13	11	14	85	15	14	16	90	10	39	24	28	153	1	2	45	0	18	13	4	1	4	96	0	16	0	0	1	9
Ugt1a5	1	88166012	88218997	+	Ugt1a5	ENSMUSG00000089943	UDP glucuronosyltransferase 1 family, polypeptide A5 [Source:MGI Symbol;Acc:MGI:3032634]	+	gene	29	11	23	29	18	21	0	23	13	11	14	83	12	14	14	86	10	39	24	27	143	1	2	43	0	18	13	4	1	4	94	0	16	0	0	1	9
Ugt1a2	1	88200601	88218997	+	Ugt1a2	ENSMUSG00000090171	UDP glucuronosyltransferase 1 family, polypeptide A2 [Source:MGI Symbol;Acc:MGI:3576049]	+	gene	29	11	23	29	18	21	0	23	13	11	14	83	12	14	14	86	10	39	24	27	143	1	2	43	0	18	13	4	1	4	94	0	16	0	0	1	9
Dnajb3	1	88204732	88205782	-	Dnajb3	ENSMUSG00000081984	DnaJ heat shock protein family (Hsp40) member B3 [Source:MGI Symbol;Acc:MGI:1306822]	-	gene	32	11	35	17	36	27	0	60	15	10	27	43	25	20	37	40	22	34	72	28	248	30	46	49	40	46	47	44	45	126	56	33	20	31	44	54	48
Ugt1a1	1	88211959	88218997	+	Ugt1a1	ENSMUSG00000089960	UDP glucuronosyltransferase 1 family, polypeptide A1 [Source:MGI Symbol;Acc:MGI:98898]	+	gene	29	11	24	29	18	21	0	23	13	11	14	85	12	14	14	88	10	39	24	28	144	1	2	44	0	18	13	4	1	4	94	0	16	0	0	1	9
Mroh2a	1	88226986	88262289	+	Mroh2a	ENSMUSG00000079429	maestro heat-like repeat family member 2A [Source:MGI Symbol;Acc:MGI:3705228]	+	gene	39	46	50	25	21	36	1	120	21	14	60	57	47	67	48	66	67	31	79	65	382	54	127	82	75	43	87	73	80	183	97	66	58	91	44	82	113
Hjurp	1	88262471	88277633	-	Hjurp	ENSMUSG00000044783	Holliday junction recognition protein [Source:MGI Symbol;Acc:MGI:2685821]	-	gene	3930	2209	2821	2383	1697	4220	291	5965	1585	829	3373	3942	2868	3165	3492	3973	3058	2505	5145	3570	19732	2976	5136	3554	3614	1863	3542	4385	3604	8726	3954	3185	4543	4196	2545	4159	4692
Trpm8	1	88277661	88389293	+	Trpm8	ENSMUSG00000036251	transient receptor potential cation channel, subfamily M, member 8 [Source:MGI Symbol;Acc:MGI:2181435]	+	gene	0	0	0	0	6	0	0	0	0	0	1	2	0	0	1	2	0	0	3	0	12	0	1	0	0	0	0	0	1	0	0	0	0	0	0	0	0
4930453O03Rik	1	88347489	88352930	-	4930453O03Rik	ENSMUSG00000085420	RIKEN cDNA 4930453O03 gene [Source:MGI Symbol;Acc:MGI:1922135]	-	gene	0	0	0	0	0	0	0	0	0	0	0	0	0	0	0	0	0	0	3	0	1	0	0	0	0	0	0	0	0	0	0	0	0	0	0	0	0
Spp2	1	88406961	88426438	+	Spp2	ENSMUSG00000026295	secreted phosphoprotein 2 [Source:MGI Symbol;Acc:MGI:1922646]	+	gene	93	11	111	61	42	121	27	271	72	31	70	326	79	33	70	369	59	140	101	132	777	7	8	260	1	219	109	28	18	2	582	37	27	0	1	0	76
Gm29538	1	88443969	88462608	-	Gm29538	ENSMUSG00000099553	predicted gene 29538 [Source:MGI Symbol;Acc:MGI:5580244]	-	gene	0	0	0	0	0	0	0	0	0	0	0	0	0	0	0	0	0	0	0	0	3	0	0	0	0	0	0	0	0	0	0	0	0	0	0	0	0
Gm28888	1	88459683	88465558	+	Gm28888	ENSMUSG00000100908	predicted gene 28888 [Source:MGI Symbol;Acc:MGI:5579594]	+	gene	0	0	0	0	0	0	0	0	0	0	0	0	0	0	0	0	0	0	0	0	0	0	0	0	0	0	0	0	0	0	0	0	0	0	0	0	0
Glrp1	1	88499871	88510066	-	Glrp1	ENSMUSG00000062310	glutamine repeat protein 1 [Source:MGI Symbol;Acc:MGI:108038]	-	gene	0	0	0	0	0	0	0	0	0	0	0	0	0	0	0	0	0	0	0	0	0	0	0	0	0	0	0	0	0	0	0	0	0	0	0	0	0
Gm19589	1	88551517	88562167	+	Gm19589	ENSMUSG00000100798	predicted gene, 19589 [Source:MGI Symbol;Acc:MGI:5011774]	+	gene	0	0	0	5	0	0	0	0	0	0	1	3	0	2	4	3	5	0	2	0	4	1	3	0	0	0	0	0	2	0	1	0	1	0	0	0	0
Gm38130	1	88653085	88654845	+	Gm38130	ENSMUSG00000104057	predicted gene, 38130 [Source:MGI Symbol;Acc:MGI:5611358]	+	gene	0	3	0	0	0	0	0	0	0	0	0	0	0	0	0	0	0	0	0	0	0	0	0	0	0	0	0	0	0	0	0	0	0	0	0	0	0
Gm29336	1	88656308	88658100	+	Gm29336	ENSMUSG00000100367	predicted gene 29336 [Source:MGI Symbol;Acc:MGI:5580042]	+	gene	0	0	0	0	0	0	0	0	0	0	0	0	0	0	0	0	0	0	0	0	0	0	0	0	0	0	0	0	0	0	0	0	0	0	0	0	0
Arl4c	1	88673125	88702221	-	Arl4c	ENSMUSG00000049866	ADP-ribosylation factor-like 4C [Source:MGI Symbol;Acc:MGI:2445172]	-	gene	1088	474	1151	560	522	1046	74	1499	528	261	899	1528	591	1028	1351	1170	777	814	1791	740	7351	917	1811	1480	921	698	1053	1430	1207	3034	967	712	1525	996	713	1092	1105
Platr5	1	88754890	88755736	+	Platr5	ENSMUSG00000097398	pluripotency associated transcript 5 [Source:MGI Symbol;Acc:MGI:1925900]	+	gene	4	5	0	1	0	0	0	3	0	0	0	0	0	0	1	0	0	0	4	0	1	0	0	0	0	0	0	1	0	1	0	0	0	0	0	0	0
Gm29337	1	88868475	88875410	-	Gm29337	ENSMUSG00000099848	predicted gene 29337 [Source:MGI Symbol;Acc:MGI:5580043]	-	gene	0	0	0	0	0	0	0	0	0	0	0	0	0	0	0	0	0	0	0	0	0	0	0	0	0	0	0	0	0	0	0	0	0	0	0	0	0
1700067G17Rik	1	89016113	89022210	+	1700067G17Rik	ENSMUSG00000099378	RIKEN cDNA 1700067G17 gene [Source:MGI Symbol;Acc:MGI:1920725]	+	gene	0	0	0	0	0	0	0	0	0	0	0	0	0	0	0	0	0	0	0	0	0	0	0	0	0	0	0	0	0	0	0	0	0	0	0	0	0
Sh3bp4	1	89070415	89155068	+	Sh3bp4	ENSMUSG00000036206	SH3-domain binding protein 4 [Source:MGI Symbol;Acc:MGI:2138297]	+	gene	538	264	622	346	233	728	32	967	228	132	655	815	476	561	694	636	451	493	1069	512	4716	441	1081	834	562	366	634	887	716	1696	705	499	843	647	486	628	749
Gm38312	1	89097073	89098818	+	Gm38312	ENSMUSG00000102700	predicted gene, 38312 [Source:MGI Symbol;Acc:MGI:5611540]	+	gene	18	11	18	5	16	21	0	44	13	6	18	18	20	17	27	14	18	8	35	24	101	15	14	9	13	13	14	30	12	26	18	16	9	15	5	16	19
Gm28342	1	89302719	89358144	-	Gm28342	ENSMUSG00000101288	predicted gene 28342 [Source:MGI Symbol;Acc:MGI:5579048]	-	gene	0	0	0	0	0	0	0	0	0	0	0	0	0	0	0	0	0	0	0	0	0	0	0	0	0	0	0	0	0	0	0	0	0	0	0	0	0
C030007H22Rik	1	89360342	89406133	-	C030007H22Rik	ENSMUSG00000099938	RIKEN cDNA C030007H22 gene [Source:MGI Symbol;Acc:MGI:1924581]	-	gene	0	0	0	0	0	0	0	0	0	0	0	0	0	0	0	0	0	0	0	0	0	0	0	0	0	0	0	0	0	0	0	0	0	0	0	0	0
Agap1	1	89454806	89897617	+	Agap1	ENSMUSG00000055013	ArfGAP with GTPase domain, ankyrin repeat and PH domain 1 [Source:MGI Symbol;Acc:MGI:2653690]	+	gene	633	423	632	397	341	633	52	1105	286	137	610	763	495	662	764	646	619	427	1060	647	4707	455	1169	722	640	310	683	857	746	1620	742	554	815	927	482	696	910
Gm37297	1	89483438	89485821	+	Gm37297	ENSMUSG00000104114	predicted gene, 37297 [Source:MGI Symbol;Acc:MGI:5610525]	+	gene	0	0	0	0	0	0	0	0	0	0	0	0	0	0	0	0	0	0	0	0	0	2	0	0	0	0	0	0	0	1	1	0	7	0	0	1	0
Gm28499	1	89568765	89576602	+	Gm28499	ENSMUSG00000101662	predicted gene 28499 [Source:MGI Symbol;Acc:MGI:5579205]	+	gene	0	0	0	0	0	0	0	0	0	0	0	0	0	0	0	0	0	0	0	0	0	0	0	0	0	0	0	0	0	0	0	0	0	0	0	3	0
4933400F21Rik	1	89650529	89683908	-	4933400F21Rik	ENSMUSG00000102009	RIKEN cDNA 4933400F21 gene [Source:MGI Symbol;Acc:MGI:1921653]	-	gene	0	0	0	0	0	7	0	0	0	0	0	0	0	0	0	0	0	0	0	0	0	0	0	0	0	0	0	0	0	0	0	0	0	0	0	0	0
Gm37521	1	89825481	89827525	+	Gm37521	ENSMUSG00000103252	predicted gene, 37521 [Source:MGI Symbol;Acc:MGI:5610749]	+	gene	0	0	0	0	0	0	0	0	0	0	0	0	0	0	0	0	0	0	0	0	0	0	0	0	0	0	0	0	0	0	0	0	0	0	0	0	0
Gbx2	1	89927956	89931179	-	Gbx2	ENSMUSG00000034486	gastrulation brain homeobox 2 [Source:MGI Symbol;Acc:MGI:95668]	-	gene	382	154	330	222	247	501	16	705	152	61	283	339	294	288	605	211	188	218	366	339	2750	154	467	377	145	81	344	369	399	633	374	303	291	472	159	268	346
D130058E05Rik	1	89930234	89933290	+	D130058E05Rik	ENSMUSG00000092627	RIKEN cDNA D130058E05 gene [Source:MGI Symbol;Acc:MGI:2444614]	+	gene	118	61	180	92	95	172	1	330	68	25	124	194	122	123	266	92	82	110	259	129	1464	66	227	217	83	58	186	181	155	409	189	128	201	218	71	195	158
Asb18	1	89950220	90014666	-	Asb18	ENSMUSG00000067081	ankyrin repeat and SOCS box-containing 18 [Source:MGI Symbol;Acc:MGI:2655109]	-	gene	0	0	0	0	0	0	0	0	0	0	0	0	0	0	0	0	0	0	0	0	4	0	1	2	0	0	0	0	0	0	0	0	1	0	0	1	0
Iqca	1	90042132	90153401	-	Iqca	ENSMUSG00000026301	IQ motif containing with AAA domain [Source:MGI Symbol;Acc:MGI:1922168]	-	gene	0	0	1	0	2	0	0	0	0	0	1	0	0	0	0	0	0	0	1	0	0	0	0	0	1	0	0	4	0	1	3	0	0	0	0	0	5
4930434B07Rik	1	90153628	90159462	+	4930434B07Rik	ENSMUSG00000100850	RIKEN cDNA 4930434B07 gene [Source:MGI Symbol;Acc:MGI:1921223]	+	gene	0	0	0	0	0	21	0	0	0	0	0	0	0	0	0	0	0	0	0	0	0	0	0	0	0	0	0	0	0	0	0	0	0	0	1	0	0
Ackr3	1	90203980	90216751	+	Ackr3	ENSMUSG00000044337	atypical chemokine receptor 3 [Source:MGI Symbol;Acc:MGI:109562]	+	gene	253	216	250	140	170	303	26	331	156	59	196	345	140	252	303	246	135	145	416	143	1330	205	344	278	146	123	223	243	228	562	185	88	321	203	159	217	210
Gm38277	1	90227160	90228526	-	Gm38277	ENSMUSG00000104087	predicted gene, 38277 [Source:MGI Symbol;Acc:MGI:5611505]	-	gene	0	0	0	0	0	0	0	0	0	0	0	0	0	0	0	0	0	0	0	0	0	0	0	0	0	0	0	0	0	0	0	0	0	0	0	0	0
Gm28721	1	90255276	90260120	-	Gm28721	ENSMUSG00000101951	predicted gene 28721 [Source:MGI Symbol;Acc:MGI:5579427]	-	gene	0	0	0	0	0	0	0	0	0	0	0	0	0	0	0	0	0	0	0	0	0	0	0	0	0	0	0	0	0	0	0	0	0	0	0	0	0
Gm28723	1	90280458	90283912	+	Gm28723	ENSMUSG00000101028	predicted gene 28723 [Source:MGI Symbol;Acc:MGI:5579429]	+	gene	1	0	1	0	0	0	0	2	0	0	4	0	0	1	3	0	0	3	0	0	13	0	1	6	0	0	2	0	0	8	0	3	0	4	0	1	0
Gm28722	1	90453394	90454501	-	Gm28722	ENSMUSG00000101997	predicted gene 28722 [Source:MGI Symbol;Acc:MGI:5579428]	-	gene	0	0	0	0	0	0	0	0	0	0	0	0	0	0	0	0	0	0	0	0	0	0	0	0	0	0	0	0	0	0	0	0	0	0	0	0	0
Gm35048	1	90520496	90523297	+	Gm35048	ENSMUSG00000103292	predicted gene, 35048 [Source:MGI Symbol;Acc:MGI:5594207]	+	gene	0	0	0	0	0	0	0	0	0	0	0	0	0	0	0	0	0	2	0	0	0	0	0	0	0	1	0	0	0	0	0	0	0	0	0	0	0
Cops8	1	90602981	90613341	+	Cops8	ENSMUSG00000034432	COP9 signalosome subunit 8 [Source:MGI Symbol;Acc:MGI:1915363]	+	gene	1644	1115	1601	1064	941	1528	77	2660	855	386	1593	2095	1194	1439	1983	1808	1326	1240	2518	1608	11179	1447	2384	2010	1398	1028	1667	2084	1914	3938	1878	1252	2337	2367	1154	1738	1965
Gm9991	1	90675161	90679793	+	Gm9991	ENSMUSG00000056128	predicted gene 9991 [Source:MGI Symbol;Acc:MGI:3643217]	+	gene	0	0	0	0	0	0	0	0	0	0	0	0	0	0	0	0	0	0	0	0	0	0	0	0	0	0	0	0	0	0	0	0	0	0	0	0	0
Col6a3	1	90765923	90843971	-	Col6a3	ENSMUSG00000048126	collagen, type VI, alpha 3 [Source:MGI Symbol;Acc:MGI:88461]	-	gene	7	14	11	6	12	8	0	15	2	2	6	8	6	15	4	84	3	7	9	6	57	2	12	17	3	23	8	9	10	10	30	9	23	4	0	17	6
Gm36970	1	90837275	90839133	-	Gm36970	ENSMUSG00000103061	predicted gene, 36970 [Source:MGI Symbol;Acc:MGI:5610198]	-	gene	0	0	0	0	0	0	0	0	0	0	0	0	0	0	0	0	0	0	0	0	0	0	0	0	0	0	0	0	0	0	0	0	0	0	0	0	0
4930474B08Rik	1	90870583	90871419	-	4930474B08Rik	ENSMUSG00000103978	RIKEN cDNA 4930474B08 gene [Source:MGI Symbol;Acc:MGI:1922186]	-	gene	0	0	0	0	0	0	0	0	0	0	0	0	0	0	0	0	0	0	0	0	0	0	0	0	0	0	0	0	0	0	0	0	0	0	0	0	0
Mlph	1	90915085	90951142	+	Mlph	ENSMUSG00000026303	melanophilin [Source:MGI Symbol;Acc:MGI:2176380]	+	gene	2	22	4	8	0	0	0	11	2	0	5	1	6	2	8	16	3	3	14	1	30	3	6	5	7	0	0	7	2	9	7	0	0	4	0	1	3
Prlh	1	90953108	90954027	+	Prlh	ENSMUSG00000090550	prolactin releasing hormone [Source:MGI Symbol;Acc:MGI:3644668]	+	gene	0	0	0	0	0	0	0	0	0	0	0	0	0	0	0	0	0	0	0	0	0	0	0	0	0	0	0	0	0	0	0	0	0	0	0	0	0
Rab17	1	90958133	90969661	-	Rab17	ENSMUSG00000026304	RAB17, member RAS oncogene family [Source:MGI Symbol;Acc:MGI:104640]	-	gene	67	6	45	22	37	36	0	136	24	8	19	114	19	19	58	123	13	51	69	44	223	0	7	58	11	85	20	12	8	14	129	9	16	6	6	7	37
Gm28199	1	90974459	90975260	-	Gm28199	ENSMUSG00000100791	predicted gene 28199 [Source:MGI Symbol;Acc:MGI:5578905]	-	gene	0	0	0	0	0	0	0	0	0	0	0	0	0	0	0	0	0	0	0	0	0	0	0	0	0	0	0	0	0	0	0	0	0	0	0	0	0
Lrrfip1	1	90998737	91128944	+	Lrrfip1	ENSMUSG00000026305	leucine rich repeat (in FLII) interacting protein 1 [Source:MGI Symbol;Acc:MGI:1342770]	+	gene	849	597	865	569	460	808	84	1507	381	192	779	1370	577	880	1255	997	886	811	1258	878	5497	752	1460	1130	827	709	931	1177	1093	1949	1184	774	1400	1142	629	907	1159
Rbm44	1	91145089	91170795	+	Rbm44	ENSMUSG00000070732	RNA binding motif protein 44 [Source:MGI Symbol;Acc:MGI:2685663]	+	gene	12	6	15	14	2	32	0	17	4	4	13	21	9	10	16	21	19	9	19	22	107	11	28	13	6	3	10	17	16	28	12	8	9	17	10	3	9
Ramp1	1	91179822	91225196	+	Ramp1	ENSMUSG00000034353	receptor (calcitonin) activity modifying protein 1 [Source:MGI Symbol;Acc:MGI:1858418]	+	gene	0	4	4	5	0	0	0	2	2	0	0	2	0	1	1	10	0	0	1	2	4	0	1	1	0	2	0	1	0	3	4	0	0	0	1	0	3
Ube2f	1	91250304	91290337	+	Ube2f	ENSMUSG00000034343	ubiquitin-conjugating enzyme E2F (putative) [Source:MGI Symbol;Acc:MGI:1915171]	+	gene	901	474	767	567	498	850	58	1333	353	188	768	1039	667	672	955	911	863	762	1267	802	5052	744	1143	945	619	587	879	1001	965	2191	960	634	1246	999	594	985	1024
Gm26683	1	91297203	91304405	-	Gm26683	ENSMUSG00000097285	predicted gene, 26683 [Source:MGI Symbol;Acc:MGI:5477177]	-	gene	0	0	0	0	0	0	0	0	0	0	0	0	1	0	0	0	0	0	0	0	4	0	0	0	0	0	2	0	0	0	0	0	0	0	0	0	1
Scly	1	91298338	91321075	+	Scly	ENSMUSG00000026307	selenocysteine lyase [Source:MGI Symbol;Acc:MGI:1355310]	+	gene	303	134	240	178	154	323	10	488	133	64	239	442	218	218	280	513	144	221	409	278	1627	127	255	353	145	211	185	241	207	392	351	146	223	185	116	124	254
Gm17090	1	91305092	91321101	-	Gm17090	ENSMUSG00000090322	predicted gene 17090 [Source:MGI Symbol;Acc:MGI:4937917]	-	gene	18	16	13	7	33	38	5	44	12	4	19	37	22	17	33	38	21	26	29	14	110	14	22	19	11	21	10	19	9	35	24	11	8	17	9	18	19
Espnl	1	91322075	91348306	+	Espnl	ENSMUSG00000049515	espin-like [Source:MGI Symbol;Acc:MGI:2685402]	+	gene	3	0	0	0	15	0	0	0	0	1	0	3	0	0	2	2	1	2	6	8	19	0	2	0	0	0	3	6	6	2	1	0	2	1	0	0	0
Klhl30	1	91351016	91362416	+	Klhl30	ENSMUSG00000026308	kelch-like 30 [Source:MGI Symbol;Acc:MGI:1918038]	+	gene	0	0	0	0	0	0	0	0	0	0	0	0	0	0	1	0	0	0	0	0	2	0	0	0	0	0	0	0	0	0	0	0	0	3	0	0	4
Erfe	1	91366430	91374217	+	Erfe	ENSMUSG00000047443	erythroferrone [Source:MGI Symbol;Acc:MGI:3606476]	+	gene	75	29	61	45	23	30	6	104	39	20	60	97	60	45	67	76	49	34	114	45	618	42	88	73	68	28	67	97	67	162	69	48	61	86	47	48	78
Ilkap	1	91373861	91398815	-	Ilkap	ENSMUSG00000026309	integrin-linked kinase-associated serine/threonine phosphatase 2C [Source:MGI Symbol;Acc:MGI:1914694]	-	gene	1224	623	1104	587	535	1222	54	1838	492	305	1083	1405	949	959	1433	1181	919	928	1842	1008	8030	1012	1579	1578	982	734	1079	1408	1442	2833	1266	936	1471	1621	885	1398	1378
1700020N18Rik	1	91404879	91406029	-	1700020N18Rik	ENSMUSG00000100253	RIKEN cDNA 1700020N18 gene [Source:MGI Symbol;Acc:MGI:1914336]	-	gene	0	0	0	0	0	0	0	0	0	0	0	0	0	0	0	0	0	0	0	0	0	0	0	0	0	0	0	0	0	0	0	0	0	0	0	0	0
Hes6	1	91411483	91414038	-	Hes6	ENSMUSG00000067071	hairy and enhancer of split 6 [Source:MGI Symbol;Acc:MGI:1859852]	-	gene	139	93	213	111	142	214	4	396	82	62	239	293	183	204	240	208	116	142	391	228	2026	147	405	431	230	183	301	325	340	686	272	238	249	395	161	419	393
Per2	1	91415982	91459324	-	Per2	ENSMUSG00000055866	period circadian clock 2 [Source:MGI Symbol;Acc:MGI:1195265]	-	gene	70	41	52	52	48	40	6	109	28	11	31	61	45	60	70	84	63	45	76	89	323	44	94	96	74	30	85	95	77	143	94	56	66	83	43	92	77
Gm28382	1	91483024	91484774	+	Gm28382	ENSMUSG00000100151	predicted gene 28382 [Source:MGI Symbol;Acc:MGI:5579088]	+	gene	0	0	0	0	0	0	0	0	0	0	0	0	0	0	0	0	0	0	0	0	0	0	0	0	0	0	0	0	0	0	0	0	0	0	0	0	1
Traf3ip1	1	91494647	91529307	+	Traf3ip1	ENSMUSG00000034292	TRAF3 interacting protein 1 [Source:MGI Symbol;Acc:MGI:1921269]	+	gene	394	287	343	236	181	391	23	632	162	81	353	420	274	355	435	351	332	215	582	353	2290	371	595	395	339	208	396	499	486	963	423	307	616	493	271	461	463
Asb1	1	91540544	91559589	+	Asb1	ENSMUSG00000026311	ankyrin repeat and SOCS box-containing 1 [Source:MGI Symbol;Acc:MGI:1929735]	+	gene	269	191	251	169	121	413	5	463	116	57	225	413	177	230	303	389	246	240	376	299	1628	179	328	329	236	210	258	321	248	605	367	205	273	307	139	252	325
Gm28380	1	91611406	91624500	+	Gm28380	ENSMUSG00000101705	predicted gene 28380 [Source:MGI Symbol;Acc:MGI:5579086]	+	gene	0	0	0	0	0	0	0	0	0	0	0	0	0	0	0	0	0	0	0	0	0	0	0	0	0	0	0	0	0	0	0	0	0	0	0	0	0
Gm29100	1	91798528	91802937	-	Gm29100	ENSMUSG00000100980	predicted gene 29100 [Source:MGI Symbol;Acc:MGI:5579806]	-	gene	11	1	19	1	15	18	0	37	1	6	10	37	3	11	10	21	4	21	32	4	217	9	26	54	25	22	21	33	33	61	14	2	19	18	11	37	36
Twist2	1	91801461	91848028	+	Twist2	ENSMUSG00000007805	twist basic helix-loop-helix transcription factor 2 [Source:MGI Symbol;Acc:MGI:104685]	+	gene	23	3	36	1	30	21	1	59	4	5	11	62	6	14	24	26	18	28	57	9	349	18	46	77	52	47	34	55	54	104	32	13	45	46	19	47	54
Gm29101	1	91822515	91823985	+	Gm29101	ENSMUSG00000101414	predicted gene 29101 [Source:MGI Symbol;Acc:MGI:5579807]	+	gene	1	0	0	0	0	0	0	0	0	0	0	0	0	0	0	0	0	0	0	0	0	0	0	0	0	0	2	0	0	0	1	0	0	0	0	0	0
Gm37600	1	91916260	91919551	+	Gm37600	ENSMUSG00000102745	predicted gene, 37600 [Source:MGI Symbol;Acc:MGI:5610828]	+	gene	0	0	0	0	0	0	0	0	0	0	0	0	0	0	0	0	0	0	0	0	0	0	0	0	0	0	0	0	0	0	0	0	0	0	0	0	0
Hdac4	1	91928779	92195699	-	Hdac4	ENSMUSG00000026313	histone deacetylase 4 [Source:MGI Symbol;Acc:MGI:3036234]	-	gene	438	284	443	202	231	420	16	741	190	82	362	562	269	433	515	541	366	337	712	326	2950	324	647	542	380	231	491	608	458	1054	536	330	773	527	307	479	542
Gm37048	1	91975987	91981564	+	Gm37048	ENSMUSG00000103101	predicted gene, 37048 [Source:MGI Symbol;Acc:MGI:5610276]	+	gene	0	0	0	0	0	5	0	0	0	0	0	0	0	0	0	0	0	0	0	0	0	0	0	0	2	0	0	0	0	0	0	0	0	0	0	0	0
Gm26720	1	91989051	91992628	+	Gm26720	ENSMUSG00000096941	predicted gene, 26720 [Source:MGI Symbol;Acc:MGI:5477214]	+	gene	8	2	8	1	5	10	0	10	2	3	7	7	7	5	10	4	1	4	17	6	38	4	5	5	0	0	9	10	4	14	3	3	3	3	1	4	5
Gm37036	1	92019592	92022097	-	Gm37036	ENSMUSG00000102565	predicted gene, 37036 [Source:MGI Symbol;Acc:MGI:5610264]	-	gene	0	0	0	0	0	0	0	0	0	0	0	0	0	0	0	0	0	0	0	0	0	0	0	0	0	0	0	0	0	0	0	0	0	0	0	0	0
Gm29099	1	92324510	92329888	+	Gm29099	ENSMUSG00000101265	predicted gene 29099 [Source:MGI Symbol;Acc:MGI:5579805]	+	gene	0	0	0	0	0	0	0	0	0	0	0	0	0	0	0	0	0	0	0	0	0	0	0	0	0	0	0	0	0	0	0	0	0	0	0	0	0
Ndufa10	1	92439010	92473860	-	Ndufa10	ENSMUSG00000026260	NADH:ubiquinone oxidoreductase subunit A10 [Source:MGI Symbol;Acc:MGI:1914523]	-	gene	799	442	742	483	554	990	65	1276	381	187	582	1012	550	658	899	853	713	641	1104	582	5066	602	1316	945	714	503	738	1016	1014	1944	1001	540	1022	993	577	891	1007
Olfr1416	1	92475925	92485113	-	Olfr1416	ENSMUSG00000067064	olfactory receptor 1416 [Source:MGI Symbol;Acc:MGI:3031250]	-	gene	0	0	0	0	0	0	0	0	0	0	0	0	0	0	0	0	0	0	0	0	0	0	0	0	0	0	0	0	0	0	0	0	0	0	0	0	0
Olfr1415	1	92489101	92496101	-	Olfr1415	ENSMUSG00000057464	olfactory receptor 1415 [Source:MGI Symbol;Acc:MGI:3031249]	-	gene	0	0	0	0	0	0	0	0	0	0	0	0	0	0	0	0	0	0	0	0	0	0	0	0	0	0	0	0	0	0	0	0	0	0	0	0	0
Olfr1414	1	92506366	92518661	-	Olfr1414	ENSMUSG00000042849	olfactory receptor 1414 [Source:MGI Symbol;Acc:MGI:3031248]	-	gene	0	0	0	0	0	0	0	0	0	0	0	0	0	0	0	0	0	0	0	0	0	0	0	0	0	0	0	0	0	0	0	0	0	0	0	0	0
Olfr1413	1	92571322	92574397	+	Olfr1413	ENSMUSG00000058904	olfactory receptor 1413 [Source:MGI Symbol;Acc:MGI:3031247]	+	gene	0	0	0	0	0	0	0	0	0	0	0	0	0	0	0	0	0	0	0	0	0	0	0	0	0	0	0	0	0	0	0	0	0	0	0	0	0
1700054K02Rik	1	92572374	92572749	-	1700054K02Rik	ENSMUSG00000097001	RIKEN cDNA 1700054K02 gene [Source:MGI Symbol;Acc:MGI:1925600]	-	gene	0	0	0	0	0	0	0	0	0	0	0	0	0	0	0	0	0	0	0	0	0	0	0	0	0	0	0	0	0	0	0	0	0	0	0	0	0
Olfr1412	1	92585779	92591375	+	Olfr1412	ENSMUSG00000046300	olfactory receptor 1412 [Source:MGI Symbol;Acc:MGI:3031246]	+	gene	0	0	0	0	0	0	0	0	0	0	0	0	0	0	0	0	0	0	0	0	0	0	0	0	0	0	0	0	0	0	0	0	0	0	0	0	0
Olfr1411	1	92594411	92597753	+	Olfr1411	ENSMUSG00000062497	olfactory receptor 1411 [Source:MGI Symbol;Acc:MGI:3031245]	+	gene	0	0	0	0	0	0	0	0	0	0	0	0	0	0	0	0	0	0	0	0	0	0	0	0	0	0	0	0	0	0	0	0	0	0	0	0	0
Olfr1410	1	92605782	92614806	+	Olfr1410	ENSMUSG00000063583	olfactory receptor 1410 [Source:MGI Symbol;Acc:MGI:3031244]	+	gene	0	0	0	0	0	0	0	0	0	0	0	0	0	0	0	0	0	0	0	0	0	0	0	0	0	0	0	0	0	0	0	0	0	0	0	0	0
Olfr12	1	92617788	92623412	+	Olfr12	ENSMUSG00000061616	olfactory receptor 12 [Source:MGI Symbol;Acc:MGI:107863]	+	gene	0	0	0	0	0	0	0	0	0	0	0	0	0	0	0	0	0	0	0	0	0	0	0	0	0	0	0	0	0	0	0	0	0	0	0	0	0
Cops9	1	92637145	92641985	-	Cops9	ENSMUSG00000073616	COP9 signalosome subunit 9 [Source:MGI Symbol;Acc:MGI:1914165]	-	gene	703	389	468	273	312	795	39	897	251	282	472	664	422	409	590	668	297	485	924	469	3140	386	580	737	445	927	484	510	587	1366	504	429	690	775	353	851	762
Otos	1	92644218	92648841	-	Otos	ENSMUSG00000044055	otospiralin [Source:MGI Symbol;Acc:MGI:2672814]	-	gene	1	0	0	0	0	0	0	0	0	0	0	0	0	0	0	0	0	0	2	0	6	1	0	1	0	0	0	0	0	1	3	0	0	0	0	0	0
Gm29483	1	92714234	92717202	-	Gm29483	ENSMUSG00000100546	predicted gene 29483 [Source:MGI Symbol;Acc:MGI:5580189]	-	gene	0	0	0	0	2	0	0	0	0	0	0	0	0	0	0	0	0	0	0	0	0	0	0	0	0	0	0	0	0	0	0	0	0	0	0	0	0
Gm29482	1	92759213	92760480	-	Gm29482	ENSMUSG00000099665	predicted gene 29482 [Source:MGI Symbol;Acc:MGI:5580188]	-	gene	0	0	0	0	0	0	0	0	0	0	0	0	0	0	0	0	0	0	0	0	0	0	0	0	0	0	0	0	0	0	0	0	0	0	0	0	0
Gm29481	1	92820958	92837896	-	Gm29481	ENSMUSG00000100781	predicted gene 29481 [Source:MGI Symbol;Acc:MGI:5580187]	-	gene	0	0	0	0	0	0	0	0	0	0	0	0	0	0	0	0	0	0	0	0	0	0	0	0	0	0	0	0	0	0	0	0	0	0	0	7	0
Gpc1	1	92831645	92860779	+	Gpc1	ENSMUSG00000034220	glypican 1 [Source:MGI Symbol;Acc:MGI:1194891]	+	gene	1160	773	1360	854	734	1374	114	2305	674	337	1309	1882	985	1265	1714	1304	878	984	2486	1092	11444	1175	2580	2039	1127	1037	1676	1980	1628	4285	1517	1109	1755	1809	1027	1702	1656
Gm29480	1	92842177	92848771	-	Gm29480	ENSMUSG00000101995	predicted gene 29480 [Source:MGI Symbol;Acc:MGI:5580186]	-	gene	0	0	0	0	0	0	0	1	0	0	0	0	0	0	0	0	1	0	0	0	0	0	1	0	0	0	0	0	0	0	0	0	0	0	0	0	0
Ankmy1	1	92859803	92902906	-	Ankmy1	ENSMUSG00000034212	ankyrin repeat and MYND domain containing 1 [Source:MGI Symbol;Acc:MGI:3045261]	-	gene	112	97	108	108	8	39	3	186	81	25	118	152	108	108	157	99	72	68	212	99	881	116	244	130	105	72	124	135	142	286	115	130	159	171	89	66	185
Dusp28	1	92906981	92908435	+	Dusp28	ENSMUSG00000047067	dual specificity phosphatase 28 [Source:MGI Symbol;Acc:MGI:1914696]	+	gene	16	9	26	17	16	50	1	34	7	3	18	23	15	13	28	18	18	24	31	9	138	10	29	24	21	17	34	27	24	44	27	18	18	38	4	23	33
5033417F24Rik	1	92908378	92910764	-	5033417F24Rik	ENSMUSG00000097251	RIKEN cDNA 5033417F24 gene [Source:MGI Symbol;Acc:MGI:1923245]	-	gene	6	0	6	10	4	0	0	16	3	0	4	4	3	6	12	4	14	11	10	4	33	2	11	10	7	7	7	5	10	21	12	8	7	16	2	4	1
Rnpepl1	1	92910783	92924384	+	Rnpepl1	ENSMUSG00000026269	arginyl aminopeptidase (aminopeptidase B)- like 1 [Source:MGI Symbol;Acc:MGI:1914170]	+	gene	374	213	379	252	242	457	32	725	213	76	384	585	275	363	423	490	271	225	618	384	3285	260	603	543	322	277	467	502	422	952	509	334	434	453	267	425	461
9430060I03Rik	1	92933526	92950590	-	9430060I03Rik	ENSMUSG00000100632	RIKEN cDNA 9430060I03 gene [Source:MGI Symbol;Acc:MGI:3702484]	-	gene	7	7	66	10	30	28	0	69	10	2	18	59	20	19	56	21	21	30	57	18	304	15	47	68	13	15	35	41	26	110	35	29	22	52	23	62	32
Capn10	1	92934376	92947941	+	Capn10	ENSMUSG00000026270	calpain 10 [Source:MGI Symbol;Acc:MGI:1344392]	+	gene	461	324	544	318	272	626	32	1021	189	128	522	708	443	435	687	593	286	431	1010	437	4180	341	721	848	388	459	572	686	552	1398	548	475	572	674	331	719	700
Gpr35	1	92950865	92986391	+	Gpr35	ENSMUSG00000026271	G protein-coupled receptor 35 [Source:MGI Symbol;Acc:MGI:1929509]	+	gene	14	4	0	3	0	16	0	14	2	5	4	9	2	4	4	15	3	0	12	11	49	3	7	15	2	3	8	9	0	11	2	0	2	5	11	0	3
Aqp12	1	93006334	93012269	+	Aqp12	ENSMUSG00000045091	aquaporin 12 [Source:MGI Symbol;Acc:MGI:2664636]	+	gene	0	0	0	0	0	0	0	0	0	0	0	0	0	0	0	0	0	0	0	0	0	0	0	0	0	0	0	0	0	0	0	0	0	0	0	0	0
Kif1a	1	93015464	93101951	-	Kif1a	ENSMUSG00000014602	kinesin family member 1A [Source:MGI Symbol;Acc:MGI:108391]	-	gene	46	26	61	56	47	101	7	143	26	8	38	61	61	55	88	71	36	31	108	58	351	50	99	58	54	23	72	80	55	103	67	59	20	56	29	35	77
Gm28086	1	93122931	93124103	-	Gm28086	ENSMUSG00000101378	predicted gene 28086 [Source:MGI Symbol;Acc:MGI:5578792]	-	gene	0	0	0	0	0	0	0	0	0	0	0	0	0	0	0	0	0	0	0	0	0	0	0	0	0	0	0	0	0	0	0	0	0	0	0	0	0
Agxt	1	93135240	93145421	+	Agxt	ENSMUSG00000026272	alanine-glyoxylate aminotransferase [Source:MGI Symbol;Acc:MGI:1329033]	+	gene	0	0	0	0	0	0	0	0	0	0	0	0	0	0	0	0	0	0	0	0	0	0	0	0	0	0	0	0	0	0	0	0	0	0	0	0	0
Mab21l4	1	93151349	93160948	-	Mab21l4	ENSMUSG00000034159	mab-21-like 4 [Source:MGI Symbol;Acc:MGI:1919124]	-	gene	0	2	0	0	2	0	0	0	5	0	1	0	0	8	1	2	0	0	2	0	19	1	0	2	0	0	0	1	8	16	2	0	2	3	1	5	8
Crocc2	1	93168725	93231072	+	Crocc2	ENSMUSG00000084989	ciliary rootlet coiled-coil, rootletin family member 2 [Source:MGI Symbol;Acc:MGI:3045962]	+	gene	5	1	3	7	0	0	0	20	5	0	10	16	6	6	7	2	0	8	13	10	62	3	8	5	2	1	7	12	3	13	7	5	3	6	5	0	5
Sned1	1	93235841	93301065	+	Sned1	ENSMUSG00000047793	sushi, nidogen and EGF-like domains 1 [Source:MGI Symbol;Acc:MGI:3045960]	+	gene	11	15	19	11	5	7	0	29	20	4	15	18	12	33	20	31	6	15	31	18	106	19	28	17	11	21	13	16	24	34	17	8	26	22	6	28	11
Mterf4	1	93299211	93305915	-	Mterf4	ENSMUSG00000026273	mitochondrial transcription termination factor 4 [Source:MGI Symbol;Acc:MGI:1918355]	-	gene	401	245	366	288	172	463	9	631	184	124	343	392	307	358	453	355	295	299	601	345	2237	301	407	398	341	297	329	422	488	872	396	262	564	503	303	422	558
Gm28535	1	93305964	93317309	+	Gm28535	ENSMUSG00000101172	predicted gene 28535 [Source:MGI Symbol;Acc:MGI:5579241]	+	gene	72	47	40	40	17	34	7	67	29	22	52	56	40	58	48	41	56	30	55	61	350	36	95	62	44	20	41	89	74	111	71	51	100	61	41	32	65
Pask	1	93308770	93343482	-	Pask	ENSMUSG00000026274	PAS domain containing serine/threonine kinase [Source:MGI Symbol;Acc:MGI:2155936]	-	gene	713	449	663	468	367	650	60	1262	329	184	728	793	612	697	917	761	617	562	1038	788	4734	571	1176	743	638	347	716	1024	859	1572	910	652	838	950	466	694	898
Ppp1r7	1	93342854	93373489	+	Ppp1r7	ENSMUSG00000026275	protein phosphatase 1, regulatory subunit 7 [Source:MGI Symbol;Acc:MGI:1913635]	+	gene	1997	1069	1698	1115	870	2053	137	2941	762	403	1663	2073	1421	1618	2068	1839	1645	1234	2502	1641	10940	1538	2723	1690	1462	776	1766	2352	2013	3939	2131	1405	2477	2604	1207	2029	2306
Ano7	1	93373930	93404303	+	Ano7	ENSMUSG00000034107	anoctamin 7 [Source:MGI Symbol;Acc:MGI:3052714]	+	gene	2	0	0	0	0	0	0	2	1	1	1	4	0	4	7	0	2	2	4	1	42	2	6	1	2	4	2	9	4	8	6	1	11	10	2	2	3
Hdlbp	1	93405940	93478815	-	Hdlbp	ENSMUSG00000034088	high density lipoprotein (HDL) binding protein [Source:MGI Symbol;Acc:MGI:99256]	-	gene	9554	4954	7677	5630	4450	9838	650	14637	3625	1794	7655	11176	6075	7802	9245	10284	8238	6140	11968	8514	51184	6113	13367	8387	7056	4448	8098	10478	8006	18391	10604	6633	10286	9444	5402	7585	9798
2002-09-01	1	93478964	93510260	+	2002-09-01	ENSMUSG00000026276	septin 2 [Source:MGI Symbol;Acc:MGI:97298]	+	gene	4591	2883	4449	2926	1808	4236	274	6747	2067	1199	4207	6496	2933	4198	5384	5173	4583	4238	7483	4344	25487	4242	6529	5472	4503	3729	4239	5479	5260	10389	5766	3612	6937	6075	3586	4690	6127
2002-09-01	1	93478993	93509733	+	2002-09-01	ENSMUSG00000026276	septin 2 [Source:MGI Symbol;Acc:MGI:97298]	+	gene	4571	2866	4423	2905	1806	4220	274	6703	2041	1195	4184	6458	2907	4157	5350	5123	4550	4194	7433	4312	25310	4216	6477	5438	4462	3691	4207	5444	5218	10311	5729	3584	6872	6037	3563	4639	6066
Farp2	1	93512079	93621976	+	Farp2	ENSMUSG00000034066	FERM, RhoGEF and pleckstrin domain protein 2 [Source:MGI Symbol;Acc:MGI:2385126]	+	gene	116	87	75	90	67	95	5	195	33	26	66	147	79	106	113	101	128	73	140	97	633	98	175	102	104	53	138	118	91	264	127	107	225	94	71	145	146
Gm37250	1	93531815	93534202	+	Gm37250	ENSMUSG00000103854	predicted gene, 37250 [Source:MGI Symbol;Acc:MGI:5610478]	+	gene	0	0	0	0	0	0	0	0	0	0	0	0	0	0	0	0	0	0	0	0	0	0	0	0	0	0	0	0	0	0	0	0	0	0	0	0	0
Stk25	1	93619751	93658659	-	Stk25	ENSMUSG00000026277	serine/threonine kinase 25 (yeast) [Source:MGI Symbol;Acc:MGI:1891699]	-	gene	953	538	912	625	382	950	41	1571	426	248	1010	1163	829	923	1205	1049	696	702	1602	905	6973	766	1498	1308	891	806	1030	1327	1226	2667	1153	879	1151	1262	660	1245	1354
Gm28536	1	93635193	93636509	+	Gm28536	ENSMUSG00000100927	predicted gene 28536 [Source:MGI Symbol;Acc:MGI:5579242]	+	gene	28	5	70	21	50	21	1	132	29	10	54	78	41	53	101	64	20	53	130	40	582	45	79	129	41	66	60	89	44	172	67	77	43	108	41	138	82
Bok	1	93685660	93695764	+	Bok	ENSMUSG00000026278	BCL2-related ovarian killer [Source:MGI Symbol;Acc:MGI:1858494]	+	gene	90	107	208	125	92	237	0	354	76	52	186	264	126	170	295	172	64	139	366	166	1594	125	328	369	162	182	239	285	270	593	215	202	197	275	125	316	282
Thap4	1	93701935	93754864	-	Thap4	ENSMUSG00000026279	THAP domain containing 4 [Source:MGI Symbol;Acc:MGI:1914276]	-	gene	527	304	469	284	275	611	28	792	199	126	453	659	438	372	573	496	348	293	825	432	3722	338	758	657	404	334	530	620	512	1168	503	322	585	574	312	506	614
Gm10550	1	93731104	93751072	+	Gm10550	ENSMUSG00000101952	predicted gene 10550 [Source:MGI Symbol;Acc:MGI:3704193]	+	gene	199	143	174	115	101	273	7	291	65	46	187	266	145	132	219	196	143	118	294	137	1437	130	293	199	158	120	175	246	167	435	171	106	172	221	120	193	233
Atg4b	1	93751500	93790610	+	Atg4b	ENSMUSG00000026280	autophagy related 4B, cysteine peptidase [Source:MGI Symbol;Acc:MGI:1913865]	+	gene	1152	612	1044	766	488	1265	74	1895	487	271	1088	1332	867	923	1298	1125	853	843	1803	992	7619	974	1530	1361	969	745	1173	1435	1257	2757	1195	870	1583	1610	853	1348	1498
Dtymk	1	93792576	93801934	-	Dtymk	ENSMUSG00000026281	deoxythymidylate kinase [Source:MGI Symbol;Acc:MGI:108396]	-	gene	2159	1141	2008	1140	1365	2378	213	3817	847	631	2081	2544	1690	1704	2629	2157	1347	1629	3285	1975	14308	1579	2542	3006	1712	2281	2030	2514	2361	5660	2193	1620	2190	2817	1344	2759	2647
Ing5	1	93803965	93822101	+	Ing5	ENSMUSG00000026283	inhibitor of growth family, member 5 [Source:MGI Symbol;Acc:MGI:1922816]	+	gene	1117	686	959	661	506	960	90	1716	432	286	983	1322	778	954	1291	1115	963	849	1639	1054	6638	961	1499	1222	888	645	1034	1506	1123	2570	1154	784	1345	1323	710	1074	1174
D2hgdh	1	93824909	93852348	+	D2hgdh	ENSMUSG00000073609	D-2-hydroxyglutarate dehydrogenase [Source:MGI Symbol;Acc:MGI:2138209]	+	gene	141	65	108	99	75	214	5	210	56	32	125	183	117	118	147	158	133	64	192	141	862	102	195	154	116	78	110	155	134	296	131	106	166	130	104	91	154
Gal3st2	1	93861306	93876494	+	Gal3st2	ENSMUSG00000094651	galactose-3-O-sulfotransferase 2 [Source:MGI Symbol;Acc:MGI:2685834]	+	gene	0	0	0	0	0	0	0	0	0	0	0	0	0	0	0	0	0	0	0	0	0	0	0	0	0	0	0	0	0	0	0	0	0	0	0	0	0
Gal3st2b	1	93918311	93942650	+	Gal3st2b	ENSMUSG00000093805	galactose-3-O-sulfotransferase 2B [Source:MGI Symbol;Acc:MGI:3711964]	+	gene	0	7	0	0	0	0	0	0	0	0	0	0	0	0	0	0	0	0	0	0	4	1	0	0	0	0	1	0	3	1	0	3	0	1	0	0	2
Gal3st2c	1	93990509	94017147	+	Gal3st2c	ENSMUSG00000073608	galactose-3-O-sulfotransferase 2C [Source:MGI Symbol;Acc:MGI:3646771]	+	gene	0	0	1	0	0	0	0	0	0	0	1	0	0	0	0	0	0	0	0	0	2	0	4	0	2	0	0	0	0	0	1	0	1	0	0	0	0
Neu4	1	94020451	94028334	+	Neu4	ENSMUSG00000034000	sialidase 4 [Source:MGI Symbol;Acc:MGI:2661364]	+	gene	0	0	0	0	0	0	0	0	0	0	0	0	0	0	0	0	0	0	0	0	0	0	0	0	0	0	0	0	0	0	0	0	0	0	0	0	0
Pdcd1	1	94038305	94052553	-	Pdcd1	ENSMUSG00000026285	programmed cell death 1 [Source:MGI Symbol;Acc:MGI:104879]	-	gene	0	4	2	0	0	0	0	9	0	0	3	0	0	0	5	1	1	0	0	0	11	0	0	0	1	0	1	0	0	4	0	0	0	0	2	5	1
4930440C22Rik	1	94797083	94802472	+	4930440C22Rik	ENSMUSG00000100518	RIKEN cDNA 4930440C22 gene [Source:MGI Symbol;Acc:MGI:1921939]	+	gene	0	0	0	0	0	0	0	0	0	0	0	0	0	0	0	0	0	0	0	0	0	0	0	0	0	0	0	0	0	0	0	0	0	0	0	0	0
Fam174a	1	95313623	95335284	+	Fam174a	ENSMUSG00000051185	family with sequence similarity 174, member A [Source:MGI Symbol;Acc:MGI:1914948]	+	gene	140	102	175	153	78	258	19	295	62	53	120	199	112	169	224	158	135	156	253	132	1163	149	206	326	128	236	174	215	214	468	240	143	167	190	140	163	186
BC055308	1	95328681	95331218	+	BC055308	ENSMUSG00000103973	cDNA sequence BC055308 [Source:MGI Symbol;Acc:MGI:3039612]	+	gene	0	0	0	7	0	0	0	1	0	0	2	2	0	0	0	0	6	2	4	1	3	0	0	0	2	0	2	3	0	2	0	0	0	4	2	0	1
St8sia4	1	95587682	95667571	-	St8sia4	ENSMUSG00000040710	ST8 alpha-N-acetyl-neuraminide alpha-2,8- sialyltransferase 4 [Source:MGI Symbol;Acc:MGI:106018]	-	gene	278	353	385	230	93	340	31	482	164	99	394	411	211	339	401	334	412	323	609	340	1734	348	532	385	547	250	284	541	482	924	374	342	544	334	288	359	427
Gm37642	1	95646774	95648508	-	Gm37642	ENSMUSG00000103197	predicted gene, 37642 [Source:MGI Symbol;Acc:MGI:5610870]	-	gene	0	0	0	0	0	0	0	0	0	0	0	0	0	0	0	0	0	0	0	0	0	0	0	0	0	0	0	0	0	0	0	0	0	0	0	0	0
4930598F16Rik	1	95701184	95716518	-	4930598F16Rik	ENSMUSG00000100777	RIKEN cDNA 4930598F16 gene [Source:MGI Symbol;Acc:MGI:1922631]	-	gene	0	0	0	0	0	0	0	0	0	0	0	0	0	0	0	0	0	0	0	0	0	0	0	0	0	0	0	0	0	0	0	0	0	0	0	0	0
Gm37761	1	95738196	95740293	+	Gm37761	ENSMUSG00000102718	predicted gene, 37761 [Source:MGI Symbol;Acc:MGI:5610989]	+	gene	0	0	0	0	0	0	0	0	0	0	0	0	0	0	0	0	0	0	0	0	0	0	0	0	0	0	0	0	0	0	0	0	0	0	0	0	0
1700063A18Rik	1	95990659	96021758	-	1700063A18Rik	ENSMUSG00000100062	RIKEN cDNA 1700063A18 gene [Source:MGI Symbol;Acc:MGI:1920704]	-	gene	0	0	0	0	0	0	0	0	0	0	0	0	0	0	0	0	0	0	0	0	0	0	0	0	0	0	0	0	0	0	0	0	0	0	0	0	0
Gm37076	1	96313242	96315535	+	Gm37076	ENSMUSG00000102658	predicted gene, 37076 [Source:MGI Symbol;Acc:MGI:5610304]	+	gene	0	0	0	0	0	0	0	0	0	0	0	0	0	0	0	0	0	0	0	0	0	0	0	0	0	0	0	0	0	0	0	0	0	0	0	0	0
Gm29601	1	96543059	96556703	-	Gm29601	ENSMUSG00000100336	predicted gene 29601 [Source:MGI Symbol;Acc:MGI:5580307]	-	gene	0	0	0	0	0	0	0	0	0	0	0	0	0	0	0	0	0	0	0	0	0	0	0	0	0	0	0	0	0	0	0	0	0	0	0	0	0
4930533P14Rik	1	96612057	96662573	-	4930533P14Rik	ENSMUSG00000100589	RIKEN cDNA 4930533P14 gene [Source:MGI Symbol;Acc:MGI:1922409]	-	gene	0	0	0	0	0	0	0	0	0	0	0	0	0	0	0	0	0	0	0	0	0	0	0	0	0	0	0	0	0	0	0	0	0	0	0	0	0
Slco4c1	1	96816270	96872171	-	Slco4c1	ENSMUSG00000040693	solute carrier organic anion transporter family, member 4C1 [Source:MGI Symbol;Acc:MGI:2442784]	-	gene	91	59	140	144	120	70	13	219	88	13	98	362	70	41	82	406	132	180	126	216	559	15	9	187	23	306	63	28	30	17	551	17	65	4	7	8	58
Panct2	1	96871126	96907796	+	Panct2	ENSMUSG00000097814	pluripotency-associated noncoding transcript 2 [Source:MGI Symbol;Acc:MGI:3643517]	+	gene	5	0	7	1	0	0	5	5	0	4	4	17	2	2	5	12	4	6	8	8	40	0	1	8	6	11	1	6	1	5	32	2	2	0	2	0	1
Gm28901	1	97024516	97025565	-	Gm28901	ENSMUSG00000100454	predicted gene 28901 [Source:MGI Symbol;Acc:MGI:5579607]	-	gene	5	2	5	5	2	13	0	7	2	1	6	8	5	3	5	8	5	1	4	7	42	5	9	5	6	3	9	9	9	16	9	5	9	5	1	6	6
Slco6c1	1	97059038	97128301	-	Slco6c1	ENSMUSG00000026331	solute carrier organic anion transporter family, member 6c1 [Source:MGI Symbol;Acc:MGI:1921691]	-	gene	0	0	0	0	0	0	0	0	0	0	0	0	0	0	0	0	0	0	0	0	0	0	0	0	0	0	0	0	0	0	0	0	0	0	0	0	0
Gm37171	1	97544264	97545448	-	Gm37171	ENSMUSG00000103179	predicted gene, 37171 [Source:MGI Symbol;Acc:MGI:5610399]	-	gene	0	0	0	0	0	0	0	0	0	0	0	0	0	0	0	0	0	0	0	0	0	0	0	0	0	0	0	0	0	0	0	0	0	0	0	0	0
D1Ertd622e	1	97606318	97662074	-	D1Ertd622e	ENSMUSG00000044768	DNA segment, Chr 1, ERATO Doi 622, expressed [Source:MGI Symbol;Acc:MGI:1277184]	-	gene	136	97	165	109	47	109	17	235	67	27	149	171	86	129	205	115	179	152	177	180	970	163	257	187	179	90	186	228	223	380	212	175	296	201	132	184	178
Ppip5k2	1	97706048	97770411	-	Ppip5k2	ENSMUSG00000040648	diphosphoinositol pentakisphosphate kinase 2 [Source:MGI Symbol;Acc:MGI:2142810]	-	gene	1927	1360	2173	1375	690	2069	183	3196	911	467	2021	2500	1511	2161	2881	2142	2292	1639	2904	2026	12078	1887	3324	1831	2062	855	1886	2946	2561	4212	2689	1791	3224	2886	1570	1854	2755
Gin1	1	97770172	97793709	+	Gin1	ENSMUSG00000026333	gypsy retrotransposon integrase 1 [Source:MGI Symbol;Acc:MGI:2182036]	+	gene	89	53	66	36	61	93	3	140	49	31	69	89	39	54	91	99	55	90	88	72	330	75	90	106	70	65	61	103	114	165	118	62	140	90	60	85	103
Pam	1	97795114	98095646	-	Pam	ENSMUSG00000026335	peptidylglycine alpha-amidating monooxygenase [Source:MGI Symbol;Acc:MGI:97475]	-	gene	841	489	722	616	383	736	54	1399	315	188	777	828	625	723	857	825	678	541	1254	869	5078	656	1189	818	771	373	796	1146	847	1749	874	710	1026	1068	503	778	919
Gm37140	1	97878382	97880065	-	Gm37140	ENSMUSG00000104140	predicted gene, 37140 [Source:MGI Symbol;Acc:MGI:5610368]	-	gene	0	0	0	0	0	0	0	0	0	0	0	0	0	0	0	0	0	0	0	0	10	0	0	0	0	0	0	0	0	0	0	0	1	0	0	0	0
B230216N24Rik	1	98031116	98057680	-	B230216N24Rik	ENSMUSG00000089706	RIKEN cDNA B230216N24 gene [Source:MGI Symbol;Acc:MGI:1925853]	-	gene	7	4	1	0	0	4	0	9	7	1	16	3	2	7	2	3	5	2	6	9	30	2	7	2	8	0	5	4	3	11	2	8	12	4	4	8	3
1810006J02Rik	1	98131456	98144655	+	1810006J02Rik	ENSMUSG00000100182	RIKEN cDNA 1810006J02 gene [Source:MGI Symbol;Acc:MGI:1916280]	+	gene	0	0	0	0	0	0	0	0	0	0	0	0	0	0	0	0	0	0	0	0	0	0	0	0	0	0	0	0	0	0	0	0	0	0	0	0	0
Gm29461	1	98173648	98190698	+	Gm29461	ENSMUSG00000100711	predicted gene 29461 [Source:MGI Symbol;Acc:MGI:5580167]	+	gene	0	0	0	0	0	0	0	0	0	0	0	0	0	0	0	0	0	0	0	0	0	0	0	0	0	0	0	0	0	0	0	0	0	0	0	0	0
Slco6d1	1	98421124	98516991	+	Slco6d1	ENSMUSG00000026336	solute carrier organic anion transporter family, member 6d1 [Source:MGI Symbol;Acc:MGI:1918116]	+	gene	0	0	0	0	0	0	0	0	0	0	0	0	0	0	0	0	0	0	0	0	0	0	0	0	0	0	0	0	0	0	0	0	0	0	0	0	0
Gm7967	1	98589517	98607384	+	Gm7967	ENSMUSG00000100009	predicted gene 7967 [Source:MGI Symbol;Acc:MGI:3644984]	+	gene	0	0	0	0	0	0	0	0	0	0	0	0	0	0	0	0	0	0	0	0	0	0	0	0	0	0	0	0	0	0	0	0	0	0	0	0	0
Cntnap5b	1	99772765	100485942	+	Cntnap5b	ENSMUSG00000067028	contactin associated protein-like 5B [Source:MGI Symbol;Acc:MGI:3664583]	+	gene	0	0	0	0	0	0	0	0	0	0	0	0	0	0	0	2	0	1	0	0	0	0	0	0	0	0	0	0	0	0	0	0	0	0	1	0	0
Gm37877	1	99847984	99850692	+	Gm37877	ENSMUSG00000104104	predicted gene, 37877 [Source:MGI Symbol;Acc:MGI:5611105]	+	gene	0	0	0	0	0	0	0	0	0	0	0	0	0	0	0	0	0	0	0	0	0	0	0	0	0	0	0	0	0	0	0	0	0	0	0	0	0
Gm20268	1	101155809	101175202	+	Gm20268	ENSMUSG00000100684	predicted gene, 20268 [Source:MGI Symbol;Acc:MGI:5012453]	+	gene	0	0	0	0	0	0	0	0	0	0	0	0	0	0	0	0	0	0	0	0	0	0	0	0	0	0	0	0	0	0	0	0	0	0	0	0	0
Gm28187	1	101892958	101895091	-	Gm28187	ENSMUSG00000099375	predicted gene 28187 [Source:MGI Symbol;Acc:MGI:5578893]	-	gene	0	0	0	0	0	0	0	0	0	0	0	0	0	0	0	0	0	0	0	0	0	0	0	0	0	0	0	0	0	0	0	0	0	0	0	0	0
Gm37789	1	103724345	103727233	+	Gm37789	ENSMUSG00000102325	predicted gene, 37789 [Source:MGI Symbol;Acc:MGI:5611017]	+	gene	0	0	0	0	0	0	0	0	0	0	0	0	0	0	0	0	0	0	0	0	0	0	0	0	0	0	0	0	0	0	0	0	0	0	0	0	0
Cdh20	1	104768529	104995481	+	Cdh20	ENSMUSG00000050840	cadherin 20 [Source:MGI Symbol;Acc:MGI:1346069]	+	gene	34	18	21	33	5	25	0	41	13	13	33	24	24	25	33	32	14	19	44	18	126	28	26	23	13	4	23	39	18	60	26	18	45	29	14	15	22
Gm38031	1	104776114	104779128	+	Gm38031	ENSMUSG00000103991	predicted gene, 38031 [Source:MGI Symbol;Acc:MGI:5611259]	+	gene	0	0	0	0	0	0	0	0	0	0	0	0	0	0	0	0	0	0	0	0	0	0	0	0	0	0	0	0	0	0	0	0	0	0	0	0	0
Gm36969	1	104906523	104909331	+	Gm36969	ENSMUSG00000103060	predicted gene, 36969 [Source:MGI Symbol;Acc:MGI:5610197]	+	gene	0	0	0	0	0	0	0	0	0	0	0	0	0	0	0	0	0	0	0	0	0	0	0	0	0	0	0	0	0	0	0	0	0	0	0	0	0
Gm15699	1	104911431	104912333	-	Gm15699	ENSMUSG00000089866	predicted gene 15699 [Source:MGI Symbol;Acc:MGI:3783139]	-	gene	0	0	0	0	0	0	0	0	0	0	0	0	0	0	0	0	0	0	0	0	0	0	0	0	0	0	0	0	0	0	0	0	0	0	0	0	0
Gm29012	1	105116454	105127366	+	Gm29012	ENSMUSG00000099669	predicted gene 29012 [Source:MGI Symbol;Acc:MGI:5579718]	+	gene	0	0	0	0	0	0	0	0	0	0	0	0	0	0	0	0	0	0	0	0	0	0	0	0	0	0	0	0	0	0	0	0	0	0	0	0	0
Rnf152	1	105276914	105356710	-	Rnf152	ENSMUSG00000047496	ring finger protein 152 [Source:MGI Symbol;Acc:MGI:2443787]	-	gene	16	5	12	1	0	19	0	34	12	0	10	19	34	25	23	16	14	1	25	15	123	17	27	11	49	3	23	43	17	44	23	20	52	34	21	3	14
Gm17634	1	105356007	105361737	+	Gm17634	ENSMUSG00000097482	predicted gene, 17634 [Source:MGI Symbol;Acc:MGI:4937268]	+	gene	0	0	0	0	0	2	0	0	0	0	0	0	0	0	0	0	0	0	5	0	12	0	0	0	0	0	2	0	0	0	0	0	0	0	0	0	0
Gm28403	1	105382260	105569139	-	Gm28403	ENSMUSG00000101214	predicted gene 28403 [Source:MGI Symbol;Acc:MGI:5579109]	-	gene	0	0	0	0	0	0	0	0	0	0	0	0	0	0	0	0	0	0	0	0	0	0	0	0	0	0	0	0	0	0	0	0	0	0	0	0	0
Pign	1	105518422	105663677	-	Pign	ENSMUSG00000056536	phosphatidylinositol glycan anchor biosynthesis, class N [Source:MGI Symbol;Acc:MGI:1351629]	-	gene	447	288	493	297	193	632	46	1059	248	112	523	635	412	638	852	523	482	409	1083	661	2716	480	738	695	838	264	485	707	539	1522	615	535	727	656	399	534	678
Gm28404	1	105564126	105564578	-	Gm28404	ENSMUSG00000100672	predicted gene 28404 [Source:MGI Symbol;Acc:MGI:5579110]	-	gene	0	0	0	0	0	0	0	0	0	0	0	0	0	0	0	0	0	0	1	0	0	0	0	0	0	0	0	0	0	0	1	0	0	1	0	0	0
Relch	1	105663861	105755191	+	Relch	ENSMUSG00000026319	RAB11 binding and LisH domain, coiled-coil and HEAT repeat containing [Source:MGI Symbol;Acc:MGI:1922832]	+	gene	403	271	464	254	227	383	43	771	201	89	408	619	322	505	624	519	409	359	724	428	2602	418	759	432	447	266	465	635	548	1031	567	359	665	573	338	454	580
Gm37566	1	105708573	105712927	+	Gm37566	ENSMUSG00000104044	predicted gene, 37566 [Source:MGI Symbol;Acc:MGI:5610794]	+	gene	0	0	0	0	0	0	0	0	0	0	0	0	0	0	0	0	0	0	0	0	0	0	0	0	0	0	0	0	0	2	0	0	2	1	0	0	0
Tnfrsf11a	1	105780718	105847981	+	Tnfrsf11a	ENSMUSG00000026321	tumor necrosis factor receptor superfamily, member 11a, NFKB activator [Source:MGI Symbol;Acc:MGI:1314891]	+	gene	33	13	36	11	13	20	1	50	16	2	26	50	10	33	37	55	41	29	68	20	204	39	61	35	60	10	39	45	28	90	27	26	43	33	27	34	36
Gm37779	1	105887633	105891012	-	Gm37779	ENSMUSG00000102690	predicted gene, 37779 [Source:MGI Symbol;Acc:MGI:5611007]	-	gene	0	0	0	0	0	0	0	0	0	0	0	0	0	0	0	0	0	0	0	0	0	0	0	0	0	0	0	0	0	0	0	0	0	0	0	0	0
Gm7160	1	105979350	105990282	-	Gm7160	ENSMUSG00000099843	predicted gene 7160 [Source:MGI Symbol;Acc:MGI:3646078]	-	gene	0	4	5	0	0	1	0	5	0	4	6	2	2	4	1	3	1	2	1	4	33	2	2	6	3	0	1	4	6	5	4	3	2	0	0	5	3
Zcchc2	1	105990406	106034074	+	Zcchc2	ENSMUSG00000038866	zinc finger, CCHC domain containing 2 [Source:MGI Symbol;Acc:MGI:2444114]	+	gene	311	191	248	209	197	210	12	547	158	57	272	312	220	240	322	352	294	186	473	286	1570	287	528	298	345	213	326	416	309	810	329	227	392	301	184	265	361
Gm37372	1	106072584	106075894	-	Gm37372	ENSMUSG00000102501	predicted gene, 37372 [Source:MGI Symbol;Acc:MGI:5610600]	-	gene	0	0	0	0	0	0	0	0	0	0	0	0	0	0	0	0	0	1	0	0	0	0	0	0	0	0	0	0	0	0	0	0	0	0	0	0	0
Gm20753	1	106152625	106171524	-	Gm20753	ENSMUSG00000101583	predicted gene, 20753 [Source:MGI Symbol;Acc:MGI:5434109]	-	gene	0	0	0	0	0	2	0	0	0	0	0	0	0	0	0	0	0	0	0	1	0	0	0	1	0	0	0	0	0	2	0	0	0	0	0	0	0
Phlpp1	1	106171752	106394250	+	Phlpp1	ENSMUSG00000044340	PH domain and leucine rich repeat protein phosphatase 1 [Source:MGI Symbol;Acc:MGI:2138327]	+	gene	329	199	305	219	168	416	27	646	157	75	295	382	258	364	360	387	336	199	557	312	2325	239	501	342	295	148	334	450	311	776	433	291	349	376	217	332	481
Gm38235	1	106219314	106224265	+	Gm38235	ENSMUSG00000103291	predicted gene, 38235 [Source:MGI Symbol;Acc:MGI:5611463]	+	gene	0	0	0	0	0	0	0	0	0	0	0	0	0	0	0	0	0	0	0	0	0	0	0	0	0	0	0	0	0	0	0	0	0	0	0	0	0
A530053M12Rik	1	106400178	106401987	-	A530053M12Rik	ENSMUSG00000100247	RIKEN cDNA A530053M12 gene [Source:MGI Symbol;Acc:MGI:3045369]	-	gene	0	0	0	0	0	0	0	0	0	0	0	0	0	0	0	0	0	0	0	0	0	0	0	0	0	0	0	0	0	0	0	0	0	0	0	0	0
Bcl2	1	106538178	106714274	-	Bcl2	ENSMUSG00000057329	B cell leukemia/lymphoma 2 [Source:MGI Symbol;Acc:MGI:88138]	-	gene	133	123	142	99	17	145	16	279	58	31	134	187	85	180	195	128	153	135	222	175	1022	148	220	160	155	79	162	201	188	396	189	138	292	229	111	211	232
D630008O14Rik	1	106541943	106575045	+	D630008O14Rik	ENSMUSG00000054006	RIKEN cDNA D630008O14 gene [Source:MGI Symbol;Acc:MGI:3698880]	+	gene	2	1	7	11	0	9	0	26	0	3	10	9	1	8	19	8	7	10	15	9	68	5	17	12	6	5	6	7	8	35	14	13	18	21	5	8	9
Gm37053	1	106604784	106606870	-	Gm37053	ENSMUSG00000103348	predicted gene, 37053 [Source:MGI Symbol;Acc:MGI:5610281]	-	gene	0	0	0	0	0	0	0	0	0	0	0	0	0	0	0	0	0	0	0	0	0	0	0	0	0	0	0	0	0	0	0	0	0	0	0	0	0
Kdsr	1	106720459	106759727	-	Kdsr	ENSMUSG00000009905	3-ketodihydrosphingosine reductase [Source:MGI Symbol;Acc:MGI:1918000]	-	gene	193	213	255	177	116	155	10	336	138	78	218	278	168	214	306	232	175	229	341	215	1384	273	343	279	281	204	258	282	327	536	313	188	361	345	179	234	272
Vps4b	1	106764071	106796728	-	Vps4b	ENSMUSG00000009907	vacuolar protein sorting 4B [Source:MGI Symbol;Acc:MGI:1100499]	-	gene	1822	904	1712	1073	881	1625	102	2666	816	413	1698	2251	1345	1562	2116	1857	1852	1347	2799	1764	11069	1596	2971	1824	1778	1025	1817	2615	2303	4197	2244	1370	2577	2905	1335	1801	2555
Serpinb5	1	106861173	106883348	+	Serpinb5	ENSMUSG00000067006	serine (or cysteine) peptidase inhibitor, clade B, member 5 [Source:MGI Symbol;Acc:MGI:109579]	+	gene	0	0	0	0	0	0	0	1	0	0	0	2	0	0	0	0	0	1	0	0	0	0	1	0	0	0	0	0	0	0	0	0	0	0	0	0	0
Serpinb12	1	106934449	106957080	+	Serpinb12	ENSMUSG00000059956	serine (or cysteine) peptidase inhibitor, clade B (ovalbumin), member 12 [Source:MGI Symbol;Acc:MGI:1919119]	+	gene	0	0	0	0	0	0	0	0	0	0	0	0	0	0	0	0	0	0	0	0	0	0	0	0	0	0	0	0	0	0	0	0	0	0	0	0	0
Serpinb13	1	106980984	107001195	+	Serpinb13	ENSMUSG00000048775	serine (or cysteine) peptidase inhibitor, clade B (ovalbumin), member 13 [Source:MGI Symbol;Acc:MGI:3042250]	+	gene	0	0	0	0	0	0	0	0	0	0	0	0	0	0	0	0	0	0	0	0	0	0	0	0	0	0	0	0	0	0	0	0	0	0	0	0	0
Serpinb3a	1	107045587	107052303	-	Serpinb3a	ENSMUSG00000044594	serine (or cysteine) peptidase inhibitor, clade B (ovalbumin), member 3A [Source:MGI Symbol;Acc:MGI:3573933]	-	gene	0	0	0	0	0	0	0	0	0	0	0	0	0	0	0	0	0	0	0	0	0	0	0	0	0	0	0	0	0	0	0	0	0	0	0	0	0
Serpinb3d	1	107078167	107083506	-	Serpinb3d	ENSMUSG00000058017	serine (or cysteine) peptidase inhibitor, clade B (ovalbumin), member 3D [Source:MGI Symbol;Acc:MGI:2683295]	-	gene	0	0	0	0	0	0	0	0	0	0	0	0	0	0	0	0	0	0	0	0	0	0	0	0	0	0	0	0	0	0	0	0	0	0	0	0	0
Serpinb3b	1	107153940	107278361	-	Serpinb3b	ENSMUSG00000073602	serine (or cysteine) peptidase inhibitor, clade B (ovalbumin), member 3B [Source:MGI Symbol;Acc:MGI:2683293]	-	gene	0	0	0	0	0	0	0	0	0	0	0	0	0	0	0	0	0	0	0	0	0	0	0	0	0	0	0	0	0	0	0	0	0	0	0	0	0
Serpinb3c	1	107271201	107278371	-	Serpinb3c	ENSMUSG00000073601	serine (or cysteine) peptidase inhibitor, clade B, member 3C [Source:MGI Symbol;Acc:MGI:1277952]	-	gene	0	0	0	0	0	0	0	0	0	0	0	0	0	0	0	0	0	0	0	0	0	0	0	0	0	0	0	0	0	0	0	0	0	0	0	0	0
Serpinb11	1	107361198	107380475	+	Serpinb11	ENSMUSG00000026327	serine (or cysteine) peptidase inhibitor, clade B (ovalbumin), member 11 [Source:MGI Symbol;Acc:MGI:1914207]	+	gene	0	0	0	0	0	0	0	0	0	0	0	0	0	0	0	0	0	0	0	0	0	0	0	0	0	0	0	0	0	0	0	0	0	0	0	0	0
Gm15391	1	107385200	107387412	-	Gm15391	ENSMUSG00000087210	predicted gene 15391 [Source:MGI Symbol;Acc:MGI:3705314]	-	gene	0	0	0	0	0	0	0	0	0	0	0	0	0	0	0	0	0	0	0	0	0	0	0	0	0	0	0	0	0	0	0	0	0	0	0	0	0
Serpinb7	1	107399655	107452689	+	Serpinb7	ENSMUSG00000067001	serine (or cysteine) peptidase inhibitor, clade B, member 7 [Source:MGI Symbol;Acc:MGI:2151053]	+	gene	0	0	1	0	0	0	0	0	0	0	0	0	0	0	0	0	0	0	0	2	0	0	0	0	0	0	0	0	0	0	0	0	0	0	0	0	0
Serpinb2	1	107511423	107535478	+	Serpinb2	ENSMUSG00000062345	serine (or cysteine) peptidase inhibitor, clade B, member 2 [Source:MGI Symbol;Acc:MGI:97609]	+	gene	1	0	0	0	0	0	0	0	0	0	0	0	0	0	0	0	0	0	0	0	0	0	0	0	0	0	0	0	0	0	0	0	2	0	0	0	0
Serpinb8	1	107590006	107610484	+	Serpinb8	ENSMUSG00000026315	serine (or cysteine) peptidase inhibitor, clade B, member 8 [Source:MGI Symbol;Acc:MGI:894657]	+	gene	1	0	0	0	0	0	0	1	0	0	0	1	0	0	3	6	0	2	0	0	0	0	0	0	0	0	0	0	0	0	0	0	0	1	0	2	0
Gm15389	1	107687008	107693514	+	Gm15389	ENSMUSG00000086161	predicted gene 15389 [Source:MGI Symbol;Acc:MGI:3705287]	+	gene	0	0	0	0	0	0	0	0	0	0	0	0	0	0	0	0	0	0	0	0	0	0	0	0	0	0	0	0	0	0	0	0	0	0	0	0	0
D830032E09Rik	1	107917259	108028337	+	D830032E09Rik	ENSMUSG00000100457	RIKEN cDNA D830032E09 gene [Source:MGI Symbol;Acc:MGI:2442347]	+	gene	0	0	0	0	0	0	0	0	0	0	0	0	0	0	0	0	0	0	0	0	0	0	0	0	0	0	0	0	0	0	0	0	0	0	0	0	0
Gm38212	1	108417077	108419832	+	Gm38212	ENSMUSG00000104478	predicted gene, 38212 [Source:MGI Symbol;Acc:MGI:5611440]	+	gene	0	0	0	0	0	0	0	0	0	0	0	0	0	0	0	0	0	0	0	0	0	0	0	0	0	0	0	0	0	0	0	0	0	0	0	0	0
Cdh7	1	109982431	110140157	+	Cdh7	ENSMUSG00000026312	cadherin 7, type 2 [Source:MGI Symbol;Acc:MGI:2442792]	+	gene	5	0	2	7	4	0	0	4	0	0	0	7	1	2	7	6	0	0	0	0	5	2	2	0	0	0	2	0	3	0	7	0	0	0	0	3	8
Cdh19	1	110888326	110977584	-	Cdh19	ENSMUSG00000047216	cadherin 19, type 2 [Source:MGI Symbol;Acc:MGI:3588198]	-	gene	0	0	0	0	0	0	0	0	0	0	0	0	0	0	0	0	0	0	0	0	0	0	0	0	0	0	0	0	0	0	0	0	0	0	0	0	0
Gm38255	1	110957831	110960826	-	Gm38255	ENSMUSG00000102788	predicted gene, 38255 [Source:MGI Symbol;Acc:MGI:5611483]	-	gene	0	0	0	0	0	0	0	0	0	0	0	0	0	0	0	0	0	0	0	0	0	0	0	0	0	0	0	0	0	0	0	0	0	0	0	0	0
Gm36944	1	110964679	110967437	-	Gm36944	ENSMUSG00000102160	predicted gene, 36944 [Source:MGI Symbol;Acc:MGI:5610172]	-	gene	0	0	0	0	0	0	0	0	0	0	0	0	0	0	0	0	0	0	0	0	0	0	0	0	0	0	0	0	0	0	0	0	0	0	0	0	0
Gm29088	1	111385690	111446645	-	Gm29088	ENSMUSG00000101253	predicted gene 29088 [Source:MGI Symbol;Acc:MGI:5579794]	-	gene	0	0	0	0	0	0	0	0	0	0	0	0	0	0	2	0	0	0	0	0	0	0	0	0	0	0	0	0	0	0	0	0	0	0	0	0	0
Gm37934	1	111833823	111834224	+	Gm37934	ENSMUSG00000102728	predicted gene, 37934 [Source:MGI Symbol;Acc:MGI:5611162]	+	gene	0	0	0	0	0	0	0	0	0	0	0	0	0	0	0	0	0	0	0	0	0	0	0	0	0	0	0	0	0	0	0	0	0	0	0	0	0
Dsel	1	111858702	111864918	-	Dsel	ENSMUSG00000038702	dermatan sulfate epimerase-like [Source:MGI Symbol;Acc:MGI:2442948]	-	gene	260	168	295	223	76	252	20	339	117	64	272	320	136	274	334	258	280	232	372	233	1468	236	379	248	287	193	227	296	295	600	298	226	454	276	200	240	377
Gm28189	1	113289340	113290365	+	Gm28189	ENSMUSG00000101453	predicted gene 28189 [Source:MGI Symbol;Acc:MGI:5578895]	+	gene	0	0	0	0	0	0	0	0	0	0	0	0	0	0	0	0	0	0	0	0	0	0	0	0	0	0	0	0	0	0	0	0	0	0	0	0	0
9330185C12Rik	1	113891385	113964134	-	9330185C12Rik	ENSMUSG00000097648	RIKEN cDNA 9330185C12 gene [Source:MGI Symbol;Acc:MGI:1924761]	-	gene	0	0	0	0	0	0	0	0	0	0	0	0	0	0	0	0	0	0	0	0	0	0	0	0	0	0	0	0	0	0	0	0	0	0	0	0	0
Cntnap5a	1	115684756	116587323	+	Cntnap5a	ENSMUSG00000070695	contactin associated protein-like 5A [Source:MGI Symbol;Acc:MGI:3643623]	+	gene	2	0	0	0	0	0	0	0	0	0	0	0	0	0	3	0	2	1	0	2	0	0	0	0	0	0	0	0	0	2	0	0	0	0	0	0	0
Gm19965	1	116802983	116823410	+	Gm19965	ENSMUSG00000094429	predicted gene, 19965 [Source:MGI Symbol;Acc:MGI:5012150]	+	gene	0	0	0	0	0	0	0	0	0	0	0	0	0	0	0	0	0	0	0	0	0	0	0	0	0	0	0	0	0	0	0	0	0	0	0	0	0
Zfp813-ps	1	117603878	117606484	+	Zfp813-ps	ENSMUSG00000107979	zinc finger protein 813, pseudogene [Source:MGI Symbol;Acc:MGI:3645355]	+	gene	0	0	0	0	0	0	0	0	0	0	0	0	0	0	0	0	0	0	0	0	0	0	0	0	0	0	0	0	0	0	0	0	0	0	0	0	0
Gm28363	1	117697131	117727441	+	Gm28363	ENSMUSG00000100265	predicted gene 28363 [Source:MGI Symbol;Acc:MGI:5579069]	+	gene	0	0	0	0	0	0	0	0	0	0	0	0	0	0	0	0	0	0	0	0	0	0	0	0	0	0	0	0	0	0	0	0	0	0	0	0	0
B020011L13Rik	1	117781133	117803359	+	B020011L13Rik	ENSMUSG00000101303	RIKEN cDNA B020011L13 gene [Source:MGI Symbol;Acc:MGI:3588191]	+	gene	0	0	0	0	0	0	0	0	0	0	0	0	0	0	0	0	0	0	0	0	0	0	0	0	0	0	0	0	0	0	0	0	0	0	0	0	0
Gm28360	1	117830081	117854496	+	Gm28360	ENSMUSG00000100305	predicted gene 28360 [Source:MGI Symbol;Acc:MGI:5579066]	+	gene	0	0	0	0	0	0	0	0	0	0	0	0	0	0	0	0	0	0	0	0	0	0	0	0	0	0	0	0	0	0	0	0	0	0	0	0	0
Gm28168	1	117928015	117949988	+	Gm28168	ENSMUSG00000101415	predicted gene 28168 [Source:MGI Symbol;Acc:MGI:5578874]	+	gene	0	0	0	0	0	0	0	0	0	0	0	0	0	0	0	0	0	0	0	0	0	0	0	0	0	0	0	0	0	0	0	0	0	0	0	0	0
Gm7145	1	117965939	117986884	+	Gm7145	ENSMUSG00000100617	predicted gene 7145 [Source:MGI Symbol;Acc:MGI:3648947]	+	gene	0	0	0	0	0	0	0	0	0	0	0	0	0	0	0	0	0	0	0	0	0	0	0	0	0	0	0	0	0	0	0	0	0	0	0	0	0
Gm29106	1	118176542	118202307	+	Gm29106	ENSMUSG00000102030	predicted gene 29106 [Source:MGI Symbol;Acc:MGI:5579812]	+	gene	0	5	2	0	0	0	0	0	0	0	1	3	0	2	2	0	3	3	0	0	11	0	3	1	0	0	0	5	7	3	0	0	0	2	2	2	2
Tsn	1	118294778	118311739	-	Tsn	ENSMUSG00000026374	translin [Source:MGI Symbol;Acc:MGI:109263]	-	gene	3184	1840	2779	1922	1573	3109	218	4407	1377	625	2648	3309	2034	2449	3248	2880	2580	2087	3987	2839	17260	2673	4319	2894	2580	1711	2983	3869	3841	6564	3375	2428	4403	4279	2146	3212	3843
Nifk	1	118321839	118333822	+	Nifk	ENSMUSG00000026377	nucleolar protein interacting with the FHA domain of MKI67 [Source:MGI Symbol;Acc:MGI:1915199]	+	gene	2616	1275	2039	1307	1227	2431	168	3710	947	581	1994	2747	1662	1916	2737	2329	2180	1663	3651	2185	12899	1811	2758	2379	1923	1222	1925	2753	2769	4850	2290	1745	2846	3089	1484	1999	2826
Gm28867	1	118357312	118363449	+	Gm28867	ENSMUSG00000099936	predicted gene 28867 [Source:MGI Symbol;Acc:MGI:5579573]	+	gene	0	0	0	0	0	0	0	0	0	0	0	0	0	0	0	0	0	0	0	0	0	0	0	0	0	0	0	0	0	0	0	0	0	0	0	0	0
Clasp1	1	118389058	118612678	+	Clasp1	ENSMUSG00000064302	CLIP associating protein 1 [Source:MGI Symbol;Acc:MGI:1923957]	+	gene	1587	876	1420	1152	585	1926	118	2690	630	330	1403	1680	1289	1586	1728	1492	1612	1006	2274	1558	10039	1320	2758	1309	1434	484	1692	2238	1673	3515	2015	1301	2075	2196	1042	1432	2011
2900060B14Rik	1	118458652	118459267	-	2900060B14Rik	ENSMUSG00000107722	RIKEN cDNA 2900060B14 gene [Source:MGI Symbol;Acc:MGI:1915454]	-	gene	0	0	0	0	0	7	0	0	0	0	0	0	0	0	0	0	0	0	0	0	1	0	0	1	0	0	0	0	0	2	0	0	0	2	0	0	0
Tfcp2l1	1	118627945	118685168	+	Tfcp2l1	ENSMUSG00000026380	transcription factor CP2-like 1 [Source:MGI Symbol;Acc:MGI:2444691]	+	gene	243	119	194	185	137	187	15	345	109	46	150	483	137	108	153	580	173	173	253	232	1033	45	95	293	56	239	81	133	72	81	349	59	68	43	48	54	140
Gli2	1	118834132	119053619	-	Gli2	ENSMUSG00000048402	GLI-Kruppel family member GLI2 [Source:MGI Symbol;Acc:MGI:95728]	-	gene	361	186	265	249	279	430	11	610	130	68	240	377	277	365	422	305	261	208	450	305	2667	223	497	342	198	185	359	368	291	769	334	296	446	289	197	324	279
Gm26831	1	119058469	119059848	+	Gm26831	ENSMUSG00000097408	predicted gene, 26831 [Source:MGI Symbol;Acc:MGI:5477325]	+	gene	0	3	2	0	0	2	0	6	1	0	0	7	2	0	3	0	0	0	1	0	7	2	3	0	0	0	2	1	1	0	1	2	2	0	1	0	1
Gm29456	1	119305346	119326833	-	Gm29456	ENSMUSG00000099860	predicted gene 29456 [Source:MGI Symbol;Acc:MGI:5580162]	-	gene	0	0	0	0	0	0	0	0	0	0	0	0	0	0	0	0	0	0	0	0	0	0	0	0	0	0	0	0	0	0	0	0	0	0	0	0	0
Gm29455	1	119329200	119385581	+	Gm29455	ENSMUSG00000101179	predicted gene 29455 [Source:MGI Symbol;Acc:MGI:5580161]	+	gene	0	0	0	0	0	0	0	0	0	0	0	0	0	0	0	0	0	0	0	0	0	0	0	0	0	0	0	0	0	0	0	0	0	0	0	0	0
Inhbb	1	119415465	119422248	-	Inhbb	ENSMUSG00000037035	inhibin beta-B [Source:MGI Symbol;Acc:MGI:96571]	-	gene	0	0	3	0	0	5	0	0	0	0	0	3	0	0	0	0	0	0	0	0	0	0	0	0	1	0	0	0	2	1	0	0	0	0	0	0	0
Ralb	1	119470305	119504794	-	Ralb	ENSMUSG00000004451	v-ral simian leukemia viral oncogene B [Source:MGI Symbol;Acc:MGI:1927244]	-	gene	832	376	845	426	500	776	74	1364	338	206	653	1317	547	655	836	1129	627	759	1323	630	5249	661	1167	1267	725	1123	842	971	927	2027	1204	711	1227	906	653	1003	1075
Gm27184	1	119520090	119526359	-	Gm27184	ENSMUSG00000098447	predicted gene 27184 [Source:MGI Symbol;Acc:MGI:5521027]	-	gene	6	0	8	1	4	1	0	17	0	1	4	15	6	1	7	4	2	5	8	2	86	1	14	13	2	7	11	11	11	29	8	7	2	12	4	23	8
Tmem185b	1	119526160	119528983	+	Tmem185b	ENSMUSG00000098923	transmembrane protein 185B [Source:MGI Symbol;Acc:MGI:1917634]	+	gene	134	86	194	119	73	244	10	298	98	38	164	287	158	141	191	216	174	151	350	172	1289	160	312	230	197	163	228	228	237	580	274	164	218	288	163	269	258
3830432H09Rik	1	119529480	119536165	-	3830432H09Rik	ENSMUSG00000101731	RIKEN cDNA 3830432H09 gene [Source:MGI Symbol;Acc:MGI:2443278]	-	gene	5	0	6	6	0	6	0	11	2	0	3	5	2	5	8	2	0	2	7	4	55	7	11	2	3	2	2	6	3	10	8	0	0	10	10	1	4
Epb41l5	1	119545037	119649000	-	Epb41l5	ENSMUSG00000026383	erythrocyte membrane protein band 4.1 like 5 [Source:MGI Symbol;Acc:MGI:103006]	-	gene	1205	872	1223	993	605	1351	117	2205	581	317	1274	1604	935	1376	1619	1482	1361	869	2097	1508	8516	1252	2547	1407	1476	694	1658	2013	1762	3558	1883	1288	2324	2064	1108	1621	2114
Gm37219	1	119630744	119631669	-	Gm37219	ENSMUSG00000102687	predicted gene, 37219 [Source:MGI Symbol;Acc:MGI:5610447]	-	gene	10	0	0	0	0	0	0	0	0	0	0	0	0	0	0	0	0	0	0	0	0	0	0	0	0	0	0	0	0	0	0	0	0	0	0	0	0
Ptpn4	1	119652467	119837613	-	Ptpn4	ENSMUSG00000026384	protein tyrosine phosphatase, non-receptor type 4 [Source:MGI Symbol;Acc:MGI:1099792]	-	gene	522	522	701	613	235	341	44	997	294	130	686	624	420	666	915	575	762	551	854	763	3283	679	1013	602	786	283	622	1013	848	1279	853	589	1304	936	595	768	753
Gm37745	1	119790763	119798925	-	Gm37745	ENSMUSG00000103146	predicted gene, 37745 [Source:MGI Symbol;Acc:MGI:5610973]	-	gene	0	0	0	0	0	0	0	0	0	0	0	0	0	0	0	0	1	0	1	0	1	0	0	0	0	4	1	0	0	0	0	1	3	0	0	1	0
Gm28209	1	119903130	119906897	+	Gm28209	ENSMUSG00000101224	predicted gene 28209 [Source:MGI Symbol;Acc:MGI:5578915]	+	gene	0	0	0	8	0	0	0	0	0	0	0	0	3	0	0	0	0	0	1	0	0	0	0	0	0	1	0	0	0	0	0	0	1	0	0	0	0
Tmem177	1	119907890	119913208	-	Tmem177	ENSMUSG00000036975	transmembrane protein 177 [Source:MGI Symbol;Acc:MGI:1913593]	-	gene	202	139	157	113	85	206	17	298	97	51	182	225	120	171	208	203	155	139	282	179	1233	164	257	241	169	143	195	243	221	468	179	187	214	263	134	241	228
Cfap221	1	119923341	119997234	-	Cfap221	ENSMUSG00000036962	cilia and flagella associated protein 221 [Source:MGI Symbol;Acc:MGI:2684947]	-	gene	0	0	1	0	0	0	0	3	1	0	0	1	1	0	1	2	1	1	0	0	15	0	0	0	0	0	0	0	4	1	1	0	0	5	0	0	2
Sctr	1	120006894	120063536	+	Sctr	ENSMUSG00000026387	secretin receptor [Source:MGI Symbol;Acc:MGI:2441720]	+	gene	0	0	0	0	0	0	0	2	0	0	0	0	0	0	0	0	0	0	0	0	2	0	2	1	0	0	0	0	0	1	0	0	0	0	0	0	5
Tmem37	1	120067377	120074074	-	Tmem37	ENSMUSG00000050777	transmembrane protein 37 [Source:MGI Symbol;Acc:MGI:2157899]	-	gene	87	30	91	59	48	143	18	211	54	16	48	282	57	29	74	297	43	97	99	148	570	11	21	144	19	289	38	25	16	34	265	15	43	10	1	11	58
Dbi	1	120113280	120121078	-	Dbi	ENSMUSG00000026385	diazepam binding inhibitor [Source:MGI Symbol;Acc:MGI:94865]	-	gene	1229	1040	994	553	595	1187	85	1516	631	305	933	1256	903	728	1118	1338	930	931	1616	951	6414	1068	1368	1117	939	972	1070	1270	1552	2295	1404	890	1671	2262	953	1532	1784
3110009E18Rik	1	120121187	120188189	+	3110009E18Rik	ENSMUSG00000026388	RIKEN cDNA 3110009E18 gene [Source:MGI Symbol;Acc:MGI:1920353]	+	gene	77	67	50	51	36	140	10	126	38	23	56	68	61	49	83	91	42	36	99	52	390	65	72	86	46	59	55	69	61	143	69	49	57	107	37	77	96
Steap3	1	120190757	120272705	-	Steap3	ENSMUSG00000026389	STEAP family member 3 [Source:MGI Symbol;Acc:MGI:1915678]	-	gene	31	17	21	28	3	16	0	104	12	11	17	24	18	25	37	25	18	46	36	25	182	26	51	38	27	67	50	23	27	60	130	27	42	26	14	98	57
C1ql2	1	120340582	120343174	+	C1ql2	ENSMUSG00000036907	complement component 1, q subcomponent-like 2 [Source:MGI Symbol;Acc:MGI:3032521]	+	gene	10	0	1	1	0	0	3	1	0	0	5	5	1	2	7	1	1	0	4	2	21	3	6	6	5	0	1	5	2	12	3	13	0	0	0	12	3
1700012E03Rik	1	120435805	120438455	+	1700012E03Rik	ENSMUSG00000101275	RIKEN cDNA 1700012E03 gene [Source:MGI Symbol;Acc:MGI:1923817]	+	gene	0	0	0	0	0	0	0	0	0	0	0	0	0	0	0	0	0	0	0	0	0	0	0	0	0	0	0	0	0	0	0	0	0	0	0	0	0
Marco	1	120474538	120505024	-	Marco	ENSMUSG00000026390	macrophage receptor with collagenous structure [Source:MGI Symbol;Acc:MGI:1309998]	-	gene	0	0	0	0	0	0	0	2	0	0	0	0	0	0	1	0	0	2	0	0	0	0	0	0	1	0	0	0	0	0	0	0	5	0	0	0	0
En1	1	120602418	120607992	+	En1	ENSMUSG00000058665	engrailed 1 [Source:MGI Symbol;Acc:MGI:95389]	+	gene	0	0	0	0	0	4	0	2	0	0	0	0	0	1	0	0	0	0	0	1	2	0	0	0	0	0	0	1	0	0	0	0	0	0	0	0	0
2610027F03Rik	1	120621740	120690403	+	2610027F03Rik	ENSMUSG00000099957	RIKEN cDNA 2610027F03 gene [Source:MGI Symbol;Acc:MGI:1917154]	+	gene	0	0	0	0	0	0	0	0	0	0	0	0	0	0	0	0	0	0	0	0	0	0	0	0	0	0	0	0	0	0	0	0	0	0	0	0	0
Gm29346	1	120758443	120763565	+	Gm29346	ENSMUSG00000101386	predicted gene 29346 [Source:MGI Symbol;Acc:MGI:5580052]	+	gene	0	0	0	0	0	0	0	0	0	0	0	0	0	0	0	0	0	0	0	0	0	0	0	0	0	0	0	0	0	0	0	0	0	0	0	0	0
Gm29345	1	120816500	120836997	+	Gm29345	ENSMUSG00000101922	predicted gene 29345 [Source:MGI Symbol;Acc:MGI:5580051]	+	gene	0	0	0	0	0	0	0	0	0	0	0	0	0	0	0	0	0	0	0	0	0	0	0	0	0	0	0	0	0	0	0	0	0	0	0	0	0
Gm29348	1	120847989	120857486	-	Gm29348	ENSMUSG00000099336	predicted gene 29348 [Source:MGI Symbol;Acc:MGI:5580054]	-	gene	0	0	0	0	0	0	0	0	0	0	0	0	0	0	0	0	0	0	0	0	2	0	0	0	0	0	0	0	0	1	0	0	0	0	0	0	0
Gm29347	1	120856674	120858010	+	Gm29347	ENSMUSG00000100979	predicted gene 29347 [Source:MGI Symbol;Acc:MGI:5580053]	+	gene	0	0	0	0	0	0	0	0	0	0	0	0	0	0	0	0	0	0	0	0	0	0	0	0	0	2	0	0	0	0	0	0	0	0	0	0	0
Gm37043	1	120868996	120872100	+	Gm37043	ENSMUSG00000102360	predicted gene, 37043 [Source:MGI Symbol;Acc:MGI:5610271]	+	gene	0	0	0	0	0	0	0	0	0	0	0	0	0	0	0	0	0	0	0	0	0	0	0	0	0	0	0	0	0	0	0	0	0	0	0	0	0
Celrr	1	121087405	121178441	+	Celrr	ENSMUSG00000097881	cerebellum expressed regulatory RNA [Source:MGI Symbol;Acc:MGI:2685664]	+	gene	0	0	0	0	0	0	0	0	0	0	0	0	0	0	0	0	1	0	0	0	0	0	0	0	0	0	0	0	0	0	0	0	0	0	0	0	0
Gm29359	1	121224276	121227526	+	Gm29359	ENSMUSG00000101700	predicted gene 29359 [Source:MGI Symbol;Acc:MGI:5580065]	+	gene	0	0	0	0	0	0	0	0	0	0	0	0	0	0	0	0	0	0	0	0	0	0	0	0	0	0	0	0	0	0	0	0	0	0	0	0	0
Gm38283	1	121300137	121300831	-	Gm38283	ENSMUSG00000104332	predicted gene, 38283 [Source:MGI Symbol;Acc:MGI:5611511]	-	gene	0	0	0	0	0	0	0	0	0	0	0	0	0	0	0	0	0	0	0	0	0	0	0	0	0	0	0	0	0	0	0	0	0	0	0	0	0
Insig2	1	121304353	121332589	-	Insig2	ENSMUSG00000003721	insulin induced gene 2 [Source:MGI Symbol;Acc:MGI:1920249]	-	gene	323	255	291	232	110	403	29	460	156	86	373	354	232	288	398	382	306	255	539	299	1597	309	431	318	409	215	336	391	394	835	385	243	471	480	249	424	382
Gm37174	1	121328092	121331149	+	Gm37174	ENSMUSG00000104253	predicted gene, 37174 [Source:MGI Symbol;Acc:MGI:5610402]	+	gene	0	4	7	6	0	0	0	6	3	0	5	11	4	2	15	4	3	1	7	2	31	5	8	2	12	0	6	13	0	21	7	17	13	6	5	5	8
2210011K15Rik	1	121355116	121359900	-	2210011K15Rik	ENSMUSG00000101791	RIKEN cDNA 2210011K15 gene [Source:MGI Symbol;Acc:MGI:1919615]	-	gene	0	0	0	0	0	0	0	0	0	0	0	0	0	0	0	0	0	0	0	0	0	0	0	0	0	0	0	0	0	0	0	0	0	0	0	0	0
Ccdc93	1	121431049	121506460	+	Ccdc93	ENSMUSG00000026339	coiled-coil domain containing 93 [Source:MGI Symbol;Acc:MGI:1918079]	+	gene	714	406	649	453	368	905	99	1215	312	135	574	834	516	625	790	761	550	469	1015	762	3590	479	812	786	646	381	620	704	607	1522	806	516	734	746	404	546	770
Gm15392	1	121489296	121493203	-	Gm15392	ENSMUSG00000085857	predicted gene 15392 [Source:MGI Symbol;Acc:MGI:3705317]	-	gene	1	0	1	0	0	0	0	3	0	0	1	2	1	1	1	2	1	1	3	1	5	1	1	1	1	0	0	1	1	3	1	1	1	2	1	0	1
Htr5b	1	121509842	121528465	-	Htr5b	ENSMUSG00000050534	5-hydroxytryptamine (serotonin) receptor 5B [Source:MGI Symbol;Acc:MGI:96284]	-	gene	0	0	1	0	0	0	0	2	0	0	4	5	2	0	1	2	0	0	2	3	28	2	4	2	0	0	0	4	3	6	2	0	0	0	2	6	0
Ddx18	1	121553835	121567989	-	Ddx18	ENSMUSG00000001674	DEAD (Asp-Glu-Ala-Asp) box polypeptide 18 [Source:MGI Symbol;Acc:MGI:1914192]	-	gene	1996	1086	1461	1080	847	1839	152	2846	792	384	1625	1975	1481	1550	2019	1752	1580	1224	2455	1715	10664	1428	2578	1713	1447	758	1709	2263	1961	3887	1880	1326	2282	2222	1173	1746	2017
Gm37920	1	121706515	121707263	+	Gm37920	ENSMUSG00000102488	predicted gene, 37920 [Source:MGI Symbol;Acc:MGI:5611148]	+	gene	0	0	0	0	0	0	0	0	0	0	0	0	0	0	0	0	0	0	0	0	0	0	0	0	0	0	0	0	0	0	0	0	0	0	0	0	0
Gm28590	1	122205145	122252180	+	Gm28590	ENSMUSG00000099960	predicted gene 28590 [Source:MGI Symbol;Acc:MGI:5579296]	+	gene	0	0	0	0	0	0	0	0	0	0	0	0	0	0	0	0	0	0	0	0	0	0	0	0	0	0	0	0	0	0	0	0	0	0	0	0	0
Gm36982	1	122521749	122522876	+	Gm36982	ENSMUSG00000103263	predicted gene, 36982 [Source:MGI Symbol;Acc:MGI:5610210]	+	gene	0	0	0	0	0	0	0	0	0	0	0	0	0	0	0	0	0	0	0	0	0	0	0	0	0	0	0	0	0	0	0	0	0	0	0	0	0
Gm37970	1	122866042	122867773	+	Gm37970	ENSMUSG00000104180	predicted gene, 37970 [Source:MGI Symbol;Acc:MGI:5611198]	+	gene	0	0	0	0	0	0	0	0	0	0	0	0	0	0	0	0	0	0	0	0	0	0	0	0	0	0	0	0	0	0	0	0	0	0	0	0	0
Dpp10	1	123321471	124045559	-	Dpp10	ENSMUSG00000036815	dipeptidylpeptidase 10 [Source:MGI Symbol;Acc:MGI:2442409]	-	gene	0	0	0	0	0	5	0	0	0	0	0	1	0	1	8	0	0	8	1	1	0	0	0	0	1	0	0	0	1	6	0	0	0	2	0	5	0
Gm37478	1	123363740	123367234	-	Gm37478	ENSMUSG00000102801	predicted gene, 37478 [Source:MGI Symbol;Acc:MGI:5610706]	-	gene	0	0	0	0	0	0	0	0	0	0	0	0	0	0	0	0	0	0	0	0	0	0	0	0	0	0	0	0	0	0	0	0	0	0	0	0	0
Gm37221	1	123371172	123374178	-	Gm37221	ENSMUSG00000102681	predicted gene, 37221 [Source:MGI Symbol;Acc:MGI:5610449]	-	gene	0	0	0	0	0	0	0	0	0	0	0	0	0	0	0	0	0	0	0	0	0	0	0	0	0	0	0	0	0	0	0	0	0	0	0	0	0
Gm37066	1	123391111	123393171	-	Gm37066	ENSMUSG00000104410	predicted gene, 37066 [Source:MGI Symbol;Acc:MGI:5610294]	-	gene	0	0	0	0	0	0	0	0	0	0	0	0	0	0	0	0	0	0	0	0	0	0	0	0	0	0	0	0	0	0	0	0	0	0	0	0	0
Gm37781	1	123457234	123460451	-	Gm37781	ENSMUSG00000102521	predicted gene, 37781 [Source:MGI Symbol;Acc:MGI:5611009]	-	gene	0	0	0	0	0	0	0	0	0	0	0	0	0	0	0	0	0	0	0	0	0	0	0	0	0	0	0	0	0	0	0	0	0	0	0	0	0
Gm37396	1	123468450	123469944	-	Gm37396	ENSMUSG00000104205	predicted gene, 37396 [Source:MGI Symbol;Acc:MGI:5610624]	-	gene	0	0	0	0	0	0	0	0	0	0	0	0	0	0	0	0	0	0	0	0	0	0	0	0	0	0	0	0	0	0	0	0	0	0	0	0	0
Gm38263	1	123559383	123562441	-	Gm38263	ENSMUSG00000102902	predicted gene, 38263 [Source:MGI Symbol;Acc:MGI:5611491]	-	gene	0	0	0	0	0	0	0	0	0	0	0	0	0	0	0	0	0	0	0	0	0	0	0	0	0	0	0	0	0	0	0	0	0	0	0	0	0
Gm37551	1	123827299	123830159	-	Gm37551	ENSMUSG00000102940	predicted gene, 37551 [Source:MGI Symbol;Acc:MGI:5610779]	-	gene	0	0	0	0	0	0	0	0	0	0	0	0	0	0	0	0	0	0	0	0	0	0	0	0	0	0	0	0	0	0	0	0	0	0	0	0	0
Gm38073	1	124375578	124379242	-	Gm38073	ENSMUSG00000103914	predicted gene, 38073 [Source:MGI Symbol;Acc:MGI:5611301]	-	gene	0	0	0	0	0	0	0	0	0	0	0	0	0	0	0	0	0	0	0	0	0	0	0	0	0	0	0	0	0	0	0	0	0	0	0	0	0
Gm28928	1	124505757	124846039	-	Gm28928	ENSMUSG00000100851	predicted gene 28928 [Source:MGI Symbol;Acc:MGI:5579634]	-	gene	0	0	0	0	0	0	0	0	0	0	0	0	0	0	0	0	0	0	0	0	0	0	0	0	0	0	0	0	0	0	0	0	0	0	0	0	0
Gm37717	1	124824702	124827728	-	Gm37717	ENSMUSG00000102240	predicted gene, 37717 [Source:MGI Symbol;Acc:MGI:5610945]	-	gene	0	0	0	0	0	0	0	0	0	0	0	0	0	0	0	0	0	0	0	0	0	0	0	0	0	0	0	0	0	0	0	0	0	0	0	0	0
1700121L03Rik	1	125190282	125197455	-	1700121L03Rik	ENSMUSG00000099574	RIKEN cDNA 1700121L03 gene [Source:MGI Symbol;Acc:MGI:1923910]	-	gene	0	0	0	0	0	0	0	0	0	0	0	0	0	0	0	0	0	0	0	0	0	0	0	0	0	0	0	0	0	0	0	0	0	0	0	0	0
Actr3	1	125392905	125435727	-	Actr3	ENSMUSG00000026341	ARP3 actin-related protein 3 [Source:MGI Symbol;Acc:MGI:1921367]	-	gene	3130	1910	3153	1935	1714	3364	238	4727	1422	839	2998	4082	2234	2962	3881	3340	3314	2721	4780	3002	18759	2802	4693	3643	2810	2246	3005	4151	4053	7437	4052	2713	4666	4218	2377	3290	3947
Gm28706	1	125444567	125447398	+	Gm28706	ENSMUSG00000102063	predicted gene 28706 [Source:MGI Symbol;Acc:MGI:5579412]	+	gene	0	0	0	0	0	0	0	0	0	0	0	0	0	0	0	0	0	0	0	0	0	0	0	0	0	0	0	0	0	0	0	0	0	0	0	0	0
Slc35f5	1	125560595	125595820	+	Slc35f5	ENSMUSG00000026342	solute carrier family 35, member F5 [Source:MGI Symbol;Acc:MGI:1921400]	+	gene	372	259	441	250	205	436	33	634	176	116	347	576	267	411	489	548	316	333	759	321	2586	334	598	524	372	411	387	544	497	1024	583	330	643	465	303	456	523
Gpr39	1	125676995	125873862	+	Gpr39	ENSMUSG00000026343	G protein-coupled receptor 39 [Source:MGI Symbol;Acc:MGI:1918361]	+	gene	40	20	25	12	4	14	9	43	11	3	22	41	25	8	23	44	19	17	30	21	157	16	39	30	19	24	18	31	32	35	39	19	63	24	18	7	43
Lypd1	1	125867622	125913101	-	Lypd1	ENSMUSG00000026344	Ly6/Plaur domain containing 1 [Source:MGI Symbol;Acc:MGI:1919835]	-	gene	21	13	15	11	4	16	5	41	7	0	14	26	15	8	19	26	15	10	15	14	112	6	26	26	12	18	10	23	25	28	21	16	25	13	16	1	27
Nckap5	1	125913620	126830799	-	Nckap5	ENSMUSG00000049690	NCK-associated protein 5 [Source:MGI Symbol;Acc:MGI:2686394]	-	gene	22	11	12	8	29	32	0	45	7	5	11	33	8	13	26	16	14	13	28	14	92	7	36	25	16	12	19	22	8	29	36	9	41	13	7	17	18
Gm37161	1	125919266	125921962	-	Gm37161	ENSMUSG00000104519	predicted gene, 37161 [Source:MGI Symbol;Acc:MGI:5610389]	-	gene	0	0	0	0	0	0	0	0	0	0	0	0	0	0	0	0	0	0	0	0	0	0	0	0	0	0	0	0	0	0	0	0	0	0	0	0	0
Gm37936	1	126070140	126071461	-	Gm37936	ENSMUSG00000102723	predicted gene, 37936 [Source:MGI Symbol;Acc:MGI:5611164]	-	gene	0	0	0	0	0	0	0	0	0	0	0	0	0	0	0	0	0	0	0	0	0	0	0	0	0	0	0	0	0	0	0	0	0	0	0	0	0
Gm38177	1	126323635	126324674	-	Gm38177	ENSMUSG00000103824	predicted gene, 38177 [Source:MGI Symbol;Acc:MGI:5611405]	-	gene	0	0	0	0	0	0	0	0	0	0	0	0	0	0	0	0	0	0	0	0	0	0	0	0	0	0	0	0	0	0	0	0	0	0	0	0	0
4930599A14Rik	1	126872203	126876615	-	4930599A14Rik	ENSMUSG00000101600	RIKEN cDNA 4930599A14 gene [Source:MGI Symbol;Acc:MGI:1922636]	-	gene	0	0	0	0	0	0	0	0	0	0	0	0	0	0	0	0	0	0	0	0	0	0	0	0	0	0	0	0	0	0	0	0	0	0	0	0	0
Mgat5	1	127205015	127488336	+	Mgat5	ENSMUSG00000036155	mannoside acetylglucosaminyltransferase 5 [Source:MGI Symbol;Acc:MGI:894701]	+	gene	196	133	198	77	72	146	7	374	84	32	219	233	149	203	228	206	219	168	304	216	1519	169	401	189	267	90	256	272	308	582	273	197	390	322	178	303	341
Gm37772	1	127242091	127243484	+	Gm37772	ENSMUSG00000104039	predicted gene, 37772 [Source:MGI Symbol;Acc:MGI:5611000]	+	gene	1	0	0	0	0	0	0	0	0	0	0	0	0	0	0	0	0	0	0	0	0	0	0	0	0	0	0	0	0	0	0	0	0	0	0	0	0
Gm37510	1	127270524	127275285	+	Gm37510	ENSMUSG00000104378	predicted gene, 37510 [Source:MGI Symbol;Acc:MGI:5610738]	+	gene	0	0	0	0	0	0	0	0	0	0	0	0	0	0	0	0	0	0	0	0	0	0	0	0	0	0	1	0	0	0	0	3	0	0	0	0	0
Gm23370	1	127331812	127331941	+	Gm23370	ENSMUSG00000106307	predicted gene, 23370 [Source:MGI Symbol;Acc:MGI:5453147]	+	gene	0	0	0	0	0	0	0	0	0	0	0	0	0	0	0	0	0	0	0	0	0	0	0	0	0	0	0	0	0	0	0	0	0	0	0	0	0
Gm23370	1	127331813	127331941	+	Gm23370	ENSMUSG00000106307	predicted gene, 23370 [Source:MGI Symbol;Acc:MGI:5453147]	+	gene	0	0	0	0	0	0	0	0	0	0	0	0	0	0	0	0	0	0	0	0	0	0	0	0	0	0	0	0	0	0	0	0	0	0	0	0	0
Gm38301	1	127406776	127407318	+	Gm38301	ENSMUSG00000103390	predicted gene, 38301 [Source:MGI Symbol;Acc:MGI:5611529]	+	gene	0	0	0	0	0	0	0	0	0	0	0	0	0	0	0	0	0	0	0	0	0	0	0	0	0	0	0	0	0	0	0	0	0	0	0	0	0
Tmem163	1	127486546	127679548	-	Tmem163	ENSMUSG00000026347	transmembrane protein 163 [Source:MGI Symbol;Acc:MGI:1919410]	-	gene	1	3	6	10	0	0	0	11	3	0	6	4	4	4	2	5	4	11	7	7	31	2	7	4	9	3	4	9	13	19	7	6	11	8	5	8	11
Acmsd	1	127729413	127767978	+	Acmsd	ENSMUSG00000026348	amino carboxymuconate semialdehyde decarboxylase [Source:MGI Symbol;Acc:MGI:2386323]	+	gene	1	0	2	1	0	0	0	9	2	0	0	1	4	3	8	1	1	5	5	2	16	2	3	3	2	8	5	0	3	8	18	8	4	7	1	11	4
2900009J06Rik	1	127753616	127774092	-	2900009J06Rik	ENSMUSG00000102014	RIKEN cDNA 2900009J06 gene [Source:MGI Symbol;Acc:MGI:1920137]	-	gene	6	4	3	5	0	7	0	10	6	0	3	1	3	9	11	4	6	0	8	6	25	3	6	6	6	2	9	3	15	23	7	14	0	18	7	3	11
Ccnt2	1	127774164	127808061	+	Ccnt2	ENSMUSG00000026349	cyclin T2 [Source:MGI Symbol;Acc:MGI:1920199]	+	gene	1767	1325	1570	1274	614	1504	133	2558	813	415	1669	1936	1251	1625	2027	1802	1834	1404	2225	1817	10097	1590	2505	1734	1716	908	1659	2189	1864	3872	2237	1672	2654	2241	1305	1931	2239
Map3k19	1	127814791	127855031	-	Map3k19	ENSMUSG00000051590	mitogen-activated protein kinase kinase kinase 19 [Source:MGI Symbol;Acc:MGI:1203481]	-	gene	0	0	0	0	0	0	0	0	0	0	0	0	0	0	0	0	0	0	0	0	0	0	0	0	0	0	0	0	0	0	0	0	0	0	0	2	0
Rab3gap1	1	127868773	127943868	+	Rab3gap1	ENSMUSG00000036104	RAB3 GTPase activating protein subunit 1 [Source:MGI Symbol;Acc:MGI:2445001]	+	gene	563	314	490	308	317	622	60	913	247	101	463	646	405	490	600	589	506	420	797	561	3348	439	715	652	480	294	573	653	633	1274	670	424	763	710	355	573	711
Zranb3	1	127954184	128103047	-	Zranb3	ENSMUSG00000036086	zinc finger, RAN-binding domain containing 3 [Source:MGI Symbol;Acc:MGI:1918362]	-	gene	673	360	529	408	250	776	46	1035	281	99	500	666	492	574	700	599	532	460	947	608	3472	451	836	575	570	232	556	677	631	1303	593	486	718	785	414	590	694
Gm28800	1	127959516	127967452	+	Gm28800	ENSMUSG00000099760	predicted gene 28800 [Source:MGI Symbol;Acc:MGI:5579506]	+	gene	32	30	20	32	24	45	0	41	11	3	33	39	29	24	29	37	16	19	36	31	207	17	43	26	25	14	34	33	38	60	34	29	26	34	17	17	48
Gm38248	1	127978905	127984687	-	Gm38248	ENSMUSG00000104164	predicted gene, 38248 [Source:MGI Symbol;Acc:MGI:5611476]	-	gene	18	21	25	27	17	14	0	55	11	7	27	19	14	14	14	49	25	26	26	31	104	21	25	33	19	24	21	20	21	55	37	6	14	37	24	32	44
Gm37625	1	128084460	128089331	-	Gm37625	ENSMUSG00000102782	predicted gene, 37625 [Source:MGI Symbol;Acc:MGI:5610853]	-	gene	0	0	2	1	0	0	0	5	0	0	3	0	0	1	3	0	0	0	0	0	3	0	1	0	2	1	0	2	2	6	0	1	0	0	0	4	0
Gm38026	1	128097591	128101470	-	Gm38026	ENSMUSG00000103999	predicted gene, 38026 [Source:MGI Symbol;Acc:MGI:5611254]	-	gene	0	0	0	0	0	0	0	0	0	0	0	0	0	0	0	0	1	0	0	1	0	0	0	3	0	8	0	0	0	0	0	0	0	0	0	2	0
R3hdm1	1	128103301	128237736	+	R3hdm1	ENSMUSG00000056211	R3H domain containing 1 [Source:MGI Symbol;Acc:MGI:2448514]	+	gene	890	662	973	675	432	959	109	1765	483	234	959	1168	736	978	1089	1137	1334	788	1334	1085	6230	837	1718	1033	1069	446	1121	1364	1188	2470	1396	942	1467	1400	749	1196	1255
Gm37588	1	128132157	128134652	+	Gm37588	ENSMUSG00000104239	predicted gene, 37588 [Source:MGI Symbol;Acc:MGI:5610816]	+	gene	1	0	0	0	0	0	0	0	0	0	0	0	0	0	1	0	0	0	0	0	0	0	0	0	0	2	0	0	0	0	0	3	0	0	0	0	1
Gm37868	1	128143614	128146348	+	Gm37868	ENSMUSG00000102179	predicted gene, 37868 [Source:MGI Symbol;Acc:MGI:5611096]	+	gene	0	0	0	0	0	0	0	0	0	0	0	0	0	0	0	0	0	0	0	0	0	1	0	0	0	0	0	0	0	1	0	0	0	0	0	0	0
Gm37407	1	128163214	128164529	+	Gm37407	ENSMUSG00000103497	predicted gene, 37407 [Source:MGI Symbol;Acc:MGI:5610635]	+	gene	0	0	0	0	0	0	0	0	0	0	0	0	0	0	0	0	0	0	0	0	0	0	0	0	0	0	0	0	0	0	0	0	0	0	0	0	0
Ubxn4	1	128243964	128279378	+	Ubxn4	ENSMUSG00000026353	UBX domain protein 4 [Source:MGI Symbol;Acc:MGI:1915062]	+	gene	1567	938	1302	933	857	1632	95	2092	634	354	1189	1747	904	1316	1506	1628	1500	1114	1905	1367	8169	1143	1980	1489	1139	940	1412	1772	1639	3247	1719	1093	1897	1923	1001	1366	1696
Lct	1	128284756	128328318	-	Lct	ENSMUSG00000026354	lactase [Source:MGI Symbol;Acc:MGI:104576]	-	gene	14	13	9	4	1	8	0	10	9	3	10	16	10	4	10	25	10	9	11	1	81	20	13	19	7	1	16	23	11	23	15	4	28	16	11	23	15
Mcm6	1	128331590	128359664	-	Mcm6	ENSMUSG00000026355	minichromosome maintenance complex component 6 [Source:MGI Symbol;Acc:MGI:1298227]	-	gene	7251	3672	5496	3716	3599	7548	411	9902	2752	1382	5835	7073	4680	5095	6873	5698	5672	4265	8746	5521	40297	5060	9701	6031	4436	2692	6425	8346	7292	13269	7463	4720	7991	8229	4223	6050	7624
Dars	1	128363707	128417368	-	Dars	ENSMUSG00000026356	aspartyl-tRNA synthetase [Source:MGI Symbol;Acc:MGI:2442544]	-	gene	4266	2940	4428	2798	1989	3991	316	6303	2098	1060	4160	5361	3460	3700	5223	4498	4103	3793	5975	3937	25009	4255	5789	4294	3844	2865	3733	5567	5527	8472	5178	3495	6002	6533	3150	4678	5897
Cxcr4	1	128588199	128592293	-	Cxcr4	ENSMUSG00000045382	chemokine (C-X-C motif) receptor 4 [Source:MGI Symbol;Acc:MGI:109563]	-	gene	546	360	466	350	164	465	65	814	228	143	485	597	529	436	519	541	505	400	1089	503	3687	496	771	535	457	243	639	741	713	1568	655	427	873	650	434	690	669
Gm26686	1	128770599	128774421	-	Gm26686	ENSMUSG00000097283	predicted gene, 26686 [Source:MGI Symbol;Acc:MGI:5477180]	-	gene	0	0	0	0	0	0	0	0	0	0	0	0	0	0	2	0	0	0	1	0	0	0	0	0	4	0	0	0	0	0	0	0	0	0	0	0	0
Thsd7b	1	129273302	130219278	+	Thsd7b	ENSMUSG00000042581	thrombospondin, type I, domain containing 7B [Source:MGI Symbol;Acc:MGI:2443925]	+	gene	0	0	0	0	0	0	0	1	0	0	0	0	1	0	0	0	0	0	1	0	1	1	0	1	1	0	2	0	0	1	0	0	0	1	0	7	0
Gm38240	1	129283107	129285593	+	Gm38240	ENSMUSG00000103742	predicted gene, 38240 [Source:MGI Symbol;Acc:MGI:5611468]	+	gene	0	0	0	0	0	0	0	0	0	0	0	0	0	0	0	0	0	0	0	0	0	0	0	0	0	0	0	0	0	0	0	0	0	0	0	0	0
Gm38330	1	129372304	129373262	+	Gm38330	ENSMUSG00000103637	predicted gene, 38330 [Source:MGI Symbol;Acc:MGI:5611558]	+	gene	0	0	0	0	0	0	0	0	0	0	0	0	0	0	0	0	0	0	0	0	0	0	0	0	0	0	0	0	0	0	0	0	0	0	0	0	0
Gm36951	1	129710543	129713229	+	Gm36951	ENSMUSG00000104130	predicted gene, 36951 [Source:MGI Symbol;Acc:MGI:5610179]	+	gene	0	0	0	0	0	0	0	0	0	0	0	0	0	0	0	0	0	0	0	0	0	0	0	0	0	0	0	0	0	0	0	0	0	0	0	0	0
Gm37479	1	129833148	129836988	+	Gm37479	ENSMUSG00000102800	predicted gene, 37479 [Source:MGI Symbol;Acc:MGI:5610707]	+	gene	0	0	0	0	0	0	0	0	0	0	0	0	0	0	0	0	0	0	0	0	0	0	0	0	0	0	0	0	0	0	0	0	0	0	0	0	0
Gm37064	1	129860815	129863045	+	Gm37064	ENSMUSG00000103803	predicted gene, 37064 [Source:MGI Symbol;Acc:MGI:5610292]	+	gene	0	0	0	0	0	0	0	0	0	0	0	0	0	0	0	0	0	0	0	0	0	0	0	0	0	0	0	0	0	0	0	0	0	0	0	0	0
Gm37278	1	129943162	129946033	+	Gm37278	ENSMUSG00000103281	predicted gene, 37278 [Source:MGI Symbol;Acc:MGI:5610506]	+	gene	0	0	0	0	0	0	0	0	0	0	0	0	0	0	0	0	0	0	0	0	0	0	0	0	0	0	0	0	0	0	0	0	0	0	0	0	0
Gm16081	1	130269950	130281258	-	Gm16081	ENSMUSG00000086633	predicted gene 16081 [Source:MGI Symbol;Acc:MGI:3801800]	-	gene	0	1	1	0	0	0	0	2	0	0	0	0	0	0	0	1	0	2	0	0	4	0	0	0	0	0	0	3	0	7	1	0	0	0	0	0	0
Cd55b	1	130388537	130423009	-	Cd55b	ENSMUSG00000026401	CD55 molecule, decay accelerating factor for complement B [Source:MGI Symbol;Acc:MGI:104849]	-	gene	0	0	0	0	0	0	0	2	0	0	0	1	0	0	0	2	0	0	0	0	0	0	0	0	0	0	0	0	0	1	0	0	0	0	2	0	0
Gm15674	1	130422824	130437914	+	Gm15674	ENSMUSG00000087691	predicted gene 15674 [Source:MGI Symbol;Acc:MGI:3783116]	+	gene	2	1	0	0	0	0	0	2	1	0	0	2	0	1	0	0	1	2	8	0	2	1	3	2	0	2	2	0	0	1	2	0	0	0	0	3	3
Gm15675	1	130429781	130437191	-	Gm15675	ENSMUSG00000086825	predicted gene 15675 [Source:MGI Symbol;Acc:MGI:3783117]	-	gene	2	7	4	5	17	0	1	13	1	2	0	3	0	4	0	2	7	8	7	1	18	4	2	3	0	0	4	1	5	4	4	0	0	4	2	12	1
Cd55	1	130439027	130462744	-	Cd55	ENSMUSG00000026399	CD55 molecule, decay accelerating factor for complement [Source:MGI Symbol;Acc:MGI:104850]	-	gene	80	59	114	123	54	171	15	133	55	30	76	247	76	126	138	271	87	117	141	118	512	56	90	105	41	160	50	70	48	109	158	30	95	14	20	51	69
Gm16083	1	130462576	130557075	+	Gm16083	ENSMUSG00000085526	predicted gene 16083 [Source:MGI Symbol;Acc:MGI:3802163]	+	gene	1	2	5	3	0	18	0	5	3	0	2	11	3	1	7	10	3	6	4	1	22	1	2	3	2	8	0	4	0	3	5	0	1	1	1	7	6
Gm37109	1	130467972	130470225	+	Gm37109	ENSMUSG00000102139	predicted gene, 37109 [Source:MGI Symbol;Acc:MGI:5610337]	+	gene	0	0	0	0	0	0	0	0	0	0	0	0	0	0	0	0	0	0	0	0	0	0	0	0	0	0	0	0	0	0	0	0	0	0	0	0	0
Gm37283	1	130473743	130475313	+	Gm37283	ENSMUSG00000103751	predicted gene, 37283 [Source:MGI Symbol;Acc:MGI:5610511]	+	gene	0	0	0	0	0	0	0	0	0	0	0	0	0	0	0	0	0	0	0	0	0	0	0	0	0	0	0	0	0	0	0	0	0	0	0	0	0
Zp3r	1	130576713	130629621	-	Zp3r	ENSMUSG00000042554	zona pellucida 3 receptor [Source:MGI Symbol;Acc:MGI:104965]	-	gene	0	0	0	0	0	0	0	0	0	0	0	0	0	0	0	0	0	0	0	0	0	0	0	0	0	0	0	0	0	0	0	0	0	0	0	0	0
C4bp	1	130634773	130661632	-	C4bp	ENSMUSG00000026405	complement component 4 binding protein [Source:MGI Symbol;Acc:MGI:88229]	-	gene	2	0	1	0	0	0	0	0	2	0	1	0	0	2	0	3	0	0	5	0	2	1	0	3	0	0	0	2	0	0	0	3	0	0	2	0	0
Gm29427	1	130670209	130715799	-	Gm29427	ENSMUSG00000101904	predicted gene 29427 [Source:MGI Symbol;Acc:MGI:5580133]	-	gene	16	8	20	26	5	34	3	49	4	5	29	41	18	18	26	46	20	25	40	33	120	22	21	30	13	21	18	24	25	42	21	13	28	22	8	13	21
Pfkfb2	1	130689182	130729253	-	Pfkfb2	ENSMUSG00000026409	6-phosphofructo-2-kinase/fructose-2,6- biphosphatase 2 [Source:MGI Symbol;Acc:MGI:107815]	-	gene	67	38	71	61	40	78	7	114	25	23	71	99	41	62	85	117	42	64	98	65	337	65	76	76	51	66	65	76	77	138	94	36	81	85	29	57	85
Yod1	1	130717327	130724358	+	Yod1	ENSMUSG00000046404	YOD1 deubiquitinase [Source:MGI Symbol;Acc:MGI:2442596]	+	gene	138	89	103	118	31	125	0	141	63	18	108	116	50	93	135	163	108	119	136	92	532	184	174	102	115	69	102	155	131	267	161	83	216	163	118	125	170
Gm37163	1	130727132	130728821	-	Gm37163	ENSMUSG00000104515	predicted gene, 37163 [Source:MGI Symbol;Acc:MGI:5610391]	-	gene	0	6	0	0	0	0	0	0	0	0	0	0	0	0	0	0	0	0	0	0	4	0	0	0	0	0	0	0	0	0	0	0	0	0	0	0	0
AA986860	1	130731976	130744622	+	AA986860	ENSMUSG00000042510	expressed sequence AA986860 [Source:MGI Symbol;Acc:MGI:2138143]	+	gene	17	12	18	5	6	29	0	27	13	10	11	43	14	18	23	51	13	28	22	11	115	10	10	24	3	21	10	14	4	9	41	11	9	6	2	10	9
Gm28857	1	130740162	130741327	-	Gm28857	ENSMUSG00000099556	predicted gene 28857 [Source:MGI Symbol;Acc:MGI:5579563]	-	gene	0	2	0	2	0	0	0	3	0	0	0	2	0	0	5	0	1	4	2	0	4	0	0	0	0	1	2	1	0	1	8	0	3	0	0	3	0
Gm28856	1	130766384	130784433	+	Gm28856	ENSMUSG00000100106	predicted gene 28856 [Source:MGI Symbol;Acc:MGI:5579562]	+	gene	0	0	0	0	0	0	0	0	0	0	0	0	0	0	0	0	0	0	0	0	0	0	0	0	0	0	0	0	0	0	0	0	0	0	0	0	0
Fcamr	1	130800902	130814740	+	Fcamr	ENSMUSG00000026415	Fc receptor, IgA, IgM, high affinity [Source:MGI Symbol;Acc:MGI:1927803]	+	gene	0	0	1	0	0	0	0	0	0	0	0	0	0	0	0	0	0	0	1	0	4	0	0	0	0	0	0	0	0	0	0	1	0	0	0	0	0
Gm15848	1	130809977	130824084	-	Gm15848	ENSMUSG00000086706	predicted gene 15848 [Source:MGI Symbol;Acc:MGI:3802054]	-	gene	0	0	0	0	0	0	0	0	0	0	0	0	0	0	0	0	0	0	0	0	0	0	0	0	0	2	0	0	0	0	0	0	0	0	0	0	0
Pigr	1	130826684	130852249	+	Pigr	ENSMUSG00000026417	polymeric immunoglobulin receptor [Source:MGI Symbol;Acc:MGI:103080]	+	gene	0	0	0	0	0	0	0	2	6	0	0	2	0	0	0	9	1	0	0	0	6	0	0	1	0	4	1	0	0	0	1	0	5	0	0	0	1
Fcmr	1	130865669	130880791	+	Fcmr	ENSMUSG00000042474	Fc fragment of IgM receptor [Source:MGI Symbol;Acc:MGI:1916419]	+	gene	0	0	1	0	0	2	0	1	0	0	0	0	0	0	0	0	0	0	0	0	4	0	0	0	0	0	0	0	0	0	0	0	4	2	0	0	0
Il24	1	130882074	130887454	-	Il24	ENSMUSG00000026420	interleukin 24 [Source:MGI Symbol;Acc:MGI:2135548]	-	gene	9	0	0	0	0	0	0	0	0	0	0	0	0	0	0	1	0	0	0	0	0	0	0	0	0	0	0	0	0	0	0	0	0	0	0	0	0
Il20	1	130906985	130911451	-	Il20	ENSMUSG00000026416	interleukin 20 [Source:MGI Symbol;Acc:MGI:1890473]	-	gene	0	0	0	0	0	0	0	0	0	0	0	0	0	0	0	0	0	0	0	0	0	0	0	0	0	0	0	0	0	0	0	0	0	0	0	0	0
Il19	1	130932656	130940115	-	Il19	ENSMUSG00000016524	interleukin 19 [Source:MGI Symbol;Acc:MGI:1890472]	-	gene	0	0	0	8	0	0	0	6	1	0	1	3	0	0	0	4	0	0	2	0	5	2	0	0	1	3	1	2	3	4	3	0	18	2	0	0	3
Il10	1	131019845	131024974	+	Il10	ENSMUSG00000016529	interleukin 10 [Source:MGI Symbol;Acc:MGI:96537]	+	gene	0	0	0	0	0	0	0	0	0	0	0	0	0	0	0	0	0	0	0	0	0	0	0	0	0	1	0	0	0	0	0	0	0	0	0	0	0
Mapkapk2	1	131053700	131097826	-	Mapkapk2	ENSMUSG00000016528	MAP kinase-activated protein kinase 2 [Source:MGI Symbol;Acc:MGI:109298]	-	gene	1268	689	1363	915	743	1499	86	2222	679	316	1306	1927	915	1362	1567	1532	1022	1124	2398	1192	10417	1211	2459	1847	1253	1004	1533	2094	1682	3804	1757	1231	2078	1699	1013	1534	1866
Gm37084	1	131086252	131092149	-	Gm37084	ENSMUSG00000102856	predicted gene, 37084 [Source:MGI Symbol;Acc:MGI:5610312]	-	gene	0	0	0	0	0	0	0	0	0	0	1	0	0	0	0	3	0	0	0	0	13	0	0	0	1	0	0	1	0	5	2	0	2	0	0	6	0
Dyrk3	1	131127455	131138340	-	Dyrk3	ENSMUSG00000016526	dual-specificity tyrosine-(Y)- phosphorylation regulated kinase 3 [Source:MGI Symbol;Acc:MGI:1330300]	-	gene	226	150	217	196	150	328	16	488	98	40	201	247	189	222	307	229	166	149	410	235	1789	155	346	312	194	103	231	297	300	542	241	202	203	322	143	265	259
Eif2d	1	131153181	131187658	+	Eif2d	ENSMUSG00000026427	eukaryotic translation initiation factor 2D [Source:MGI Symbol;Acc:MGI:109342]	+	gene	1207	619	1034	747	567	1376	76	1937	487	277	1075	1421	950	1024	1458	1161	868	858	1688	996	7148	755	1452	1360	819	673	941	1252	1188	2650	1241	777	1183	1231	648	1172	1300
Rassf5	1	131176410	131245258	-	Rassf5	ENSMUSG00000026430	Ras association (RalGDS/AF-6) domain family member 5 [Source:MGI Symbol;Acc:MGI:1926375]	-	gene	13	10	17	26	18	18	0	22	7	5	12	14	13	14	13	14	18	14	25	23	123	16	19	15	19	7	24	13	31	48	14	4	38	24	16	13	16
Ikbke	1	131254343	131279606	-	Ikbke	ENSMUSG00000042349	inhibitor of kappaB kinase epsilon [Source:MGI Symbol;Acc:MGI:1929612]	-	gene	49	42	30	42	7	31	10	63	10	7	36	32	34	39	41	28	23	23	66	43	331	24	54	41	26	24	23	56	33	83	39	36	45	24	17	54	49
Gm28914	1	131259507	131260553	+	Gm28914	ENSMUSG00000102027	predicted gene 28914 [Source:MGI Symbol;Acc:MGI:5579620]	+	gene	0	0	1	0	0	0	0	0	0	0	0	0	0	0	0	0	0	0	1	1	6	0	0	2	0	0	0	0	0	0	0	0	0	2	0	0	0
Gm28913	1	131263330	131266749	+	Gm28913	ENSMUSG00000102055	predicted gene 28913 [Source:MGI Symbol;Acc:MGI:5579619]	+	gene	2	0	0	0	0	0	1	1	0	0	0	0	0	0	0	0	0	0	1	0	3	0	0	0	0	0	0	0	0	0	0	0	3	0	0	0	1
Srgap2	1	131285251	131527352	-	Srgap2	ENSMUSG00000026425	SLIT-ROBO Rho GTPase activating protein 2 [Source:MGI Symbol;Acc:MGI:109605]	-	gene	930	537	688	510	514	817	55	1302	350	172	654	998	535	771	904	819	827	590	1210	841	4839	767	1377	767	852	372	868	1115	980	1837	972	749	1177	1184	645	813	1139
Gm38262	1	131341302	131342683	-	Gm38262	ENSMUSG00000102733	predicted gene, 38262 [Source:MGI Symbol;Acc:MGI:5611490]	-	gene	0	0	0	0	0	0	0	0	0	0	0	0	0	0	0	0	0	0	1	0	0	0	0	0	0	0	0	0	0	0	0	0	0	0	0	0	0
Gm37954	1	131376461	131378531	-	Gm37954	ENSMUSG00000104060	predicted gene, 37954 [Source:MGI Symbol;Acc:MGI:5611182]	-	gene	0	0	0	0	0	0	0	0	0	0	0	0	0	0	0	0	0	0	0	0	0	0	0	0	0	0	0	0	0	0	0	0	0	0	0	0	0
Gm29488	1	131406812	131409213	-	Gm29488	ENSMUSG00000101778	predicted gene 29488 [Source:MGI Symbol;Acc:MGI:5580194]	-	gene	0	0	0	0	0	0	0	0	0	0	0	0	0	0	1	0	0	0	0	0	0	1	0	0	1	4	0	0	0	0	0	0	0	0	0	0	0
Fam72a	1	131527903	131539872	+	Fam72a	ENSMUSG00000055184	family with sequence similarity 72, member A [Source:MGI Symbol;Acc:MGI:1919669]	+	gene	108	28	65	25	12	149	5	115	34	28	65	81	60	50	82	63	54	82	109	47	504	84	96	101	59	71	58	81	88	205	96	31	106	100	50	109	110
Avpr1b	1	131599239	131612000	+	Avpr1b	ENSMUSG00000026432	arginine vasopressin receptor 1B [Source:MGI Symbol;Acc:MGI:1347010]	+	gene	43	15	42	26	16	34	6	56	23	4	42	41	29	46	33	38	48	30	50	51	264	23	62	29	38	10	39	44	41	71	48	36	33	85	35	80	64
Ctse	1	131638306	131675505	+	Ctse	ENSMUSG00000004552	cathepsin E [Source:MGI Symbol;Acc:MGI:107361]	+	gene	4	0	3	7	1	15	0	18	2	0	5	4	5	13	12	5	3	2	12	7	32	6	14	8	5	0	7	3	8	15	10	8	13	7	4	10	9
Rab7b	1	131688695	131715439	+	Rab7b	ENSMUSG00000052688	RAB7B, member RAS oncogene family [Source:MGI Symbol;Acc:MGI:2442295]	+	gene	0	0	0	0	0	0	0	0	0	0	0	0	0	0	0	10	0	0	1	1	0	0	1	0	0	0	0	0	0	1	0	0	0	0	1	4	0
Slc26a9	1	131744022	131771504	+	Slc26a9	ENSMUSG00000042268	solute carrier family 26, member 9 [Source:MGI Symbol;Acc:MGI:2444594]	+	gene	0	0	1	8	0	7	0	2	1	0	0	3	2	3	6	0	0	1	5	2	3	0	0	1	0	0	0	0	0	0	0	0	0	0	0	7	0
Pm20d1	1	131797381	131821473	+	Pm20d1	ENSMUSG00000042251	peptidase M20 domain containing 1 [Source:MGI Symbol;Acc:MGI:2442939]	+	gene	89	62	69	47	19	121	0	156	23	16	58	99	60	78	106	55	49	27	122	88	474	70	127	79	73	31	96	86	64	209	105	76	98	107	45	97	92
Slc41a1	1	131827493	131848865	+	Slc41a1	ENSMUSG00000013275	solute carrier family 41, member 1 [Source:MGI Symbol;Acc:MGI:2444823]	+	gene	333	185	320	235	117	293	36	744	141	89	342	443	313	308	421	350	298	222	609	388	2379	280	618	433	349	151	391	542	378	889	418	350	458	459	243	332	492
Rab29	1	131867224	131872887	+	Rab29	ENSMUSG00000026433	RAB29, member RAS oncogene family [Source:MGI Symbol;Acc:MGI:2385107]	+	gene	10	5	10	14	16	0	0	22	2	2	3	13	7	14	9	11	1	11	18	10	73	5	20	23	14	13	15	15	12	33	9	3	9	28	9	8	8
Nucks1	1	131910534	131936321	+	Nucks1	ENSMUSG00000026434	nuclear casein kinase and cyclin-dependent kinase substrate 1 [Source:MGI Symbol;Acc:MGI:1934811]	+	gene	5168	3537	5780	3306	1986	4788	413	8748	2915	1178	5712	6344	4109	5224	7006	4773	6660	4899	7984	6142	31855	6332	8183	5643	6610	2731	5647	8486	8584	12993	7017	5695	10373	8892	4974	5594	8138
Gm38067	1	131914529	131916439	+	Gm38067	ENSMUSG00000103569	predicted gene, 38067 [Source:MGI Symbol;Acc:MGI:5611295]	+	gene	4	0	0	0	0	0	0	1	2	2	0	1	0	5	3	4	0	2	9	1	10	3	2	2	5	3	4	2	0	14	5	5	1	0	0	15	0
Gm37676	1	131932464	131932970	-	Gm37676	ENSMUSG00000103975	predicted gene, 37676 [Source:MGI Symbol;Acc:MGI:5610904]	-	gene	378	236	470	199	72	361	35	558	173	92	383	446	284	381	569	308	565	321	561	409	2170	495	627	458	512	191	358	631	594	938	535	431	788	660	370	363	589
Gm29103	1	131962954	132014486	+	Gm29103	ENSMUSG00000100037	predicted gene 29103 [Source:MGI Symbol;Acc:MGI:5579809]	+	gene	15	1	7	16	3	0	0	12	2	1	5	7	11	7	14	13	5	6	15	10	38	4	7	8	4	3	10	8	7	28	9	10	22	10	2	5	5
Slc45a3	1	131962967	131982969	+	Slc45a3	ENSMUSG00000026435	solute carrier family 45, member 3 [Source:MGI Symbol;Acc:MGI:1922082]	+	gene	60	31	33	38	13	48	4	46	10	4	32	25	27	34	43	58	22	16	55	37	163	12	57	48	23	25	39	33	33	86	25	14	66	45	13	18	37
Elk4	1	132007607	132032612	+	Elk4	ENSMUSG00000026436	ELK4, member of ETS oncogene family [Source:MGI Symbol;Acc:MGI:102853]	+	gene	151	112	172	167	80	100	0	268	88	72	194	211	131	154	162	221	195	149	266	152	1099	197	356	171	170	79	234	280	232	458	261	227	291	321	155	224	264
Mfsd4a	1	132022806	132068062	-	Mfsd4a	ENSMUSG00000059149	major facilitator superfamily domain containing 4A [Source:MGI Symbol;Acc:MGI:2442786]	-	gene	63	35	59	55	19	63	6	114	47	14	73	74	59	66	69	110	76	60	134	51	486	92	173	74	102	41	102	110	115	201	112	69	120	124	67	120	119
Gm26892	1	132036805	132067945	+	Gm26892	ENSMUSG00000097454	predicted gene, 26892 [Source:MGI Symbol;Acc:MGI:5477386]	+	gene	0	0	1	0	0	2	0	0	0	0	0	0	2	0	1	16	0	0	0	0	2	0	0	0	2	0	0	0	1	0	0	1	0	1	0	0	2
Gm37120	1	132102365	132108323	+	Gm37120	ENSMUSG00000103966	predicted gene, 37120 [Source:MGI Symbol;Acc:MGI:5610348]	+	gene	5	0	0	0	0	0	0	5	0	0	0	1	0	0	1	4	0	0	0	0	15	0	3	0	1	0	0	5	3	8	1	6	0	0	0	0	0
Cdk18	1	132112237	132139684	-	Cdk18	ENSMUSG00000026437	cyclin-dependent kinase 18 [Source:MGI Symbol;Acc:MGI:97518]	-	gene	314	203	293	245	155	452	23	541	159	68	328	355	340	357	341	336	243	181	673	408	2677	299	718	464	400	121	460	566	425	843	362	287	314	551	282	426	452
Gm29629	1	132139504	132142800	+	Gm29629	ENSMUSG00000099874	predicted gene 29629 [Source:MGI Symbol;Acc:MGI:5580335]	+	gene	0	0	1	0	0	1	0	6	0	1	0	0	0	0	1	0	0	0	2	0	35	0	5	4	1	0	1	1	0	5	0	0	1	5	0	1	1
Lemd1	1	132191431	132259227	+	Lemd1	ENSMUSG00000079330	LEM domain containing 1 [Source:MGI Symbol;Acc:MGI:1922403]	+	gene	128	77	110	61	32	74	10	169	57	30	131	101	135	124	128	152	85	64	146	171	610	78	164	97	93	26	123	153	92	235	114	120	86	177	63	170	129
AC124108.1	1	132191457	132209546	+	AC124108.1	ENSMUSG00000118219	novel protein	+	gene	302	182	221	196	36	235	8	433	146	62	290	199	246	229	243	267	236	128	274	358	1303	206	331	199	239	77	227	286	235	487	243	213	275	376	132	377	295
1700037F24Rik	1	132201069	132203803	-	1700037F24Rik	ENSMUSG00000097540	RIKEN cDNA 1700037F24 gene [Source:MGI Symbol;Acc:MGI:1920535]	-	gene	10	9	22	12	1	1	0	22	5	3	27	11	20	16	11	15	9	7	15	27	61	24	15	27	25	3	18	20	16	28	18	10	13	21	10	65	22
Gm10188	1	132229048	132229767	-	Gm10188	ENSMUSG00000066936	predicted gene 10188 [Source:MGI Symbol;Acc:MGI:3704196]	-	gene	0	0	0	0	0	0	0	0	0	0	0	0	0	0	0	0	0	0	0	0	1	0	0	0	0	0	1	0	0	0	0	4	0	0	0	0	1
Gm29630	1	132274716	132280411	-	Gm29630	ENSMUSG00000101549	predicted gene 29630 [Source:MGI Symbol;Acc:MGI:5580336]	-	gene	0	2	0	0	0	0	0	0	0	0	0	0	0	0	0	0	0	0	0	0	0	0	0	0	0	0	0	0	0	0	0	0	0	0	0	0	0
Klhdc8a	1	132298626	132307357	+	Klhdc8a	ENSMUSG00000042115	kelch domain containing 8A [Source:MGI Symbol;Acc:MGI:2442630]	+	gene	52	31	74	29	78	87	5	92	26	21	41	95	40	43	85	70	32	55	110	59	611	63	124	86	62	45	63	101	75	169	69	68	90	68	47	83	79
Nuak2	1	132316126	132333488	+	Nuak2	ENSMUSG00000009772	NUAK family, SNF1-like kinase, 2 [Source:MGI Symbol;Acc:MGI:1921387]	+	gene	82	55	102	85	51	119	13	220	47	32	99	124	95	98	141	116	96	97	141	162	824	107	176	148	71	57	135	175	160	285	110	91	174	162	75	110	123
F730311O21Rik	1	132342023	132349626	+	F730311O21Rik	ENSMUSG00000100658	RIKEN cDNA F730311O21 gene [Source:MGI Symbol;Acc:MGI:3643355]	+	gene	0	5	0	0	0	0	0	1	0	0	0	0	2	0	1	0	7	3	0	0	7	1	1	0	1	0	0	0	0	3	1	0	0	0	0	3	0
Tmcc2	1	132356315	132391281	-	Tmcc2	ENSMUSG00000042066	transmembrane and coiled-coil domains 2 [Source:MGI Symbol;Acc:MGI:1916125]	-	gene	248	184	250	217	143	414	13	556	108	87	309	365	232	227	339	247	220	227	467	296	2309	220	469	478	259	278	366	420	403	748	355	282	369	421	203	424	366
Gm15849	1	132381129	132382509	+	Gm15849	ENSMUSG00000090079	predicted gene 15849 [Source:MGI Symbol;Acc:MGI:3802034]	+	gene	6	2	2	0	0	1	0	13	2	1	4	7	5	3	5	8	1	3	6	3	37	2	3	4	4	3	2	7	3	11	4	3	2	5	2	11	2
Dstyk	1	132417555	132466958	+	Dstyk	ENSMUSG00000042046	dual serine/threonine and tyrosine protein kinase [Source:MGI Symbol;Acc:MGI:1925064]	+	gene	396	173	271	201	142	272	47	457	131	94	302	415	254	252	342	361	279	204	501	268	2136	257	540	356	278	225	393	445	384	829	415	234	527	429	234	306	485
6030442K20Rik	1	132466433	132477064	-	6030442K20Rik	ENSMUSG00000097760	RIKEN cDNA 6030442K20 gene [Source:MGI Symbol;Acc:MGI:1925126]	-	gene	32	15	10	6	14	1	0	19	4	6	8	17	11	8	14	8	7	16	23	10	140	13	29	14	14	9	10	16	30	35	16	1	27	18	12	10	42
Rbbp5	1	132477365	132505659	+	Rbbp5	ENSMUSG00000026439	retinoblastoma binding protein 5, histone lysine methyltransferase complex subunit [Source:MGI Symbol;Acc:MGI:1918367]	+	gene	1031	569	810	595	582	1051	61	1626	378	219	942	1069	858	817	1065	929	966	739	1441	938	5723	910	1433	942	836	466	975	1298	1121	2331	1050	775	1606	1460	689	996	1195
Tmem81	1	132506230	132508639	+	Tmem81	ENSMUSG00000048174	transmembrane protein 81 [Source:MGI Symbol;Acc:MGI:1921876]	+	gene	22	25	30	23	9	5	1	43	10	8	18	22	12	30	21	40	19	18	40	38	159	19	57	31	27	26	31	40	39	81	38	38	29	33	12	44	46
Cntn2	1	132509427	132543256	-	Cntn2	ENSMUSG00000053024	contactin 2 [Source:MGI Symbol;Acc:MGI:104518]	-	gene	23	21	27	14	7	2	0	40	7	10	20	18	23	23	15	31	27	15	58	43	278	40	116	59	41	16	68	64	52	136	61	50	56	122	44	91	90
Nfasc	1	132564690	132741797	-	Nfasc	ENSMUSG00000026442	neurofascin [Source:MGI Symbol;Acc:MGI:104753]	-	gene	75	48	31	48	12	85	0	103	23	4	42	41	35	57	64	30	41	28	70	48	220	32	69	63	41	10	47	33	52	93	40	27	53	65	34	44	37
Gm10538	1	132729355	132732826	+	Gm10538	ENSMUSG00000101126	predicted gene 10538 [Source:MGI Symbol;Acc:MGI:3642693]	+	gene	0	0	0	0	0	0	0	0	0	0	0	0	0	0	0	0	0	0	0	0	0	0	0	0	0	0	0	0	0	0	0	0	0	0	0	0	0
Lrrn2	1	132880273	132940005	+	Lrrn2	ENSMUSG00000026443	leucine rich repeat protein 2, neuronal [Source:MGI Symbol;Acc:MGI:106037]	+	gene	27	24	20	17	15	30	2	30	6	0	11	62	10	28	24	19	9	21	34	17	179	11	26	30	12	12	23	20	25	29	26	7	25	17	8	11	16
Gm38308	1	132943512	132945320	-	Gm38308	ENSMUSG00000102709	predicted gene, 38308 [Source:MGI Symbol;Acc:MGI:5611536]	-	gene	0	0	0	0	0	0	0	0	0	0	0	0	0	0	0	0	0	0	0	0	0	0	0	0	0	0	0	0	0	0	0	0	0	0	0	0	0
Mdm4	1	132959484	133030561	-	Mdm4	ENSMUSG00000054387	transformed mouse 3T3 cell double minute 4 [Source:MGI Symbol;Acc:MGI:107934]	-	gene	1411	1059	1379	1085	534	1367	164	2407	708	347	1453	1807	1182	1298	1610	1746	1748	1269	1988	1500	8584	1409	2114	1346	1591	870	1544	1932	1533	3601	1851	1410	2350	1951	1174	1834	2027
Pik3c2b	1	133045667	133108687	+	Pik3c2b	ENSMUSG00000026447	phosphatidylinositol-4-phosphate 3-kinase catalytic subunit type 2 beta [Source:MGI Symbol;Acc:MGI:2685045]	+	gene	221	172	282	195	134	272	28	668	143	40	297	363	271	255	371	289	235	185	366	320	1868	242	554	265	266	97	402	391	343	589	444	333	473	550	212	353	398
Gm28609	1	133050128	133068405	-	Gm28609	ENSMUSG00000101102	predicted gene 28609 [Source:MGI Symbol;Acc:MGI:5579315]	-	gene	0	0	1	0	0	0	0	0	0	0	0	0	0	0	0	1	0	0	0	0	0	0	0	0	0	0	0	0	0	0	0	0	0	1	0	0	0
Gm26616	1	133128676	133131782	-	Gm26616	ENSMUSG00000102425	predicted gene, 26616 [Source:MGI Symbol;Acc:MGI:5477110]	-	gene	40	14	119	19	72	44	0	206	24	16	67	152	65	61	130	61	43	71	142	64	1080	58	145	174	59	80	121	150	89	269	121	79	63	93	55	163	99
Ppp1r15b	1	133131143	133139783	+	Ppp1r15b	ENSMUSG00000046062	protein phosphatase 1, regulatory subunit 15B [Source:MGI Symbol;Acc:MGI:2444211]	+	gene	2171	1523	2380	1314	1009	2239	137	4019	1135	727	2371	3219	1799	2184	3075	2663	2374	2176	3494	2423	16220	2157	3696	2870	2219	1807	2374	3045	2662	5582	3177	1978	3577	3319	1712	2564	3262
Plekha6	1	133164210	133303435	+	Plekha6	ENSMUSG00000041757	pleckstrin homology domain containing, family A member 6 [Source:MGI Symbol;Acc:MGI:2388662]	+	gene	224	91	171	155	218	193	12	271	79	46	125	402	149	101	209	370	122	142	243	183	1233	90	179	301	101	221	127	168	102	242	238	83	145	57	60	92	169
Gm19461	1	133250398	133269808	-	Gm19461	ENSMUSG00000101693	predicted gene, 19461 [Source:MGI Symbol;Acc:MGI:5011646]	-	gene	0	0	0	0	0	0	0	0	0	0	0	1	0	1	0	1	2	3	3	0	0	0	1	2	1	0	1	0	0	0	1	1	2	0	1	0	0
Golt1a	1	133309800	133323026	+	Golt1a	ENSMUSG00000103421	golgi transport 1A [Source:MGI Symbol;Acc:MGI:1915588]	+	gene	9	14	11	9	0	20	0	38	13	2	11	68	12	5	17	45	6	21	30	20	80	8	3	31	8	37	11	8	5	7	45	4	10	2	7	5	10
Gm28040	1	133309827	133329722	+	Gm28040	ENSMUSG00000098306	predicted gene, 28040 [Source:MGI Symbol;Acc:MGI:5547776]	+	gene	2	0	1	1	0	0	0	8	0	0	0	6	1	0	3	2	2	1	2	2	11	1	0	6	2	2	1	0	0	2	5	1	8	1	0	0	2
Gm28040	1	133309827	133329901	+	Gm28040	ENSMUSG00000098306	predicted gene, 28040 [Source:MGI Symbol;Acc:MGI:5547776]	+	gene	8	6	10	9	0	7	0	35	11	2	9	64	12	5	13	41	4	19	28	19	76	8	2	30	8	33	8	5	2	7	40	4	15	2	7	5	9
Kiss1	1	133321875	133329901	+	Kiss1	ENSMUSG00000116158	KiSS-1 metastasis-suppressor [Source:MGI Symbol;Acc:MGI:2663985]	+	gene	0	0	0	1	0	0	0	0	0	0	0	1	1	0	0	8	0	0	1	0	2	0	0	2	0	0	0	0	0	1	1	0	7	0	1	0	0
Ren1	1	133350510	133360325	+	Ren1	ENSMUSG00000070645	renin 1 structural [Source:MGI Symbol;Acc:MGI:97898]	+	gene	11	7	18	1	0	23	0	20	4	3	12	15	3	11	12	17	3	7	24	4	79	3	10	11	0	6	8	13	12	28	2	1	6	1	11	5	11
Etnk2	1	133363572	133380336	+	Etnk2	ENSMUSG00000070644	ethanolamine kinase 2 [Source:MGI Symbol;Acc:MGI:2443760]	+	gene	21	4	33	12	23	52	0	97	0	3	21	26	24	42	56	23	13	16	97	57	164	20	43	68	53	15	28	38	29	130	23	30	20	40	20	22	38
Sox13	1	133382303	133424377	-	Sox13	ENSMUSG00000070643	SRY (sex determining region Y)-box 13 [Source:MGI Symbol;Acc:MGI:98361]	-	gene	745	529	879	497	322	806	61	1330	353	219	785	1060	765	787	1022	961	782	636	1283	817	7023	646	1647	1001	765	400	1039	1260	1085	2281	859	753	1087	1094	667	1049	1064
Snrpe	1	133603871	133610291	-	Snrpe	ENSMUSG00000090553	small nuclear ribonucleoprotein E [Source:MGI Symbol;Acc:MGI:98346]	-	gene	3589	1759	2451	1639	1671	3474	259	4325	1179	1333	2708	3261	2204	2070	3049	2809	1693	2337	4425	2493	16016	2446	3519	3251	2430	3364	2698	3289	3475	6594	2920	2115	3448	5053	1801	3445	3968
Gm26706	1	133610411	133614422	+	Gm26706	ENSMUSG00000097014	predicted gene, 26706 [Source:MGI Symbol;Acc:MGI:5477200]	+	gene	0	0	0	0	0	5	0	0	0	0	0	0	0	0	1	0	0	0	0	0	5	0	1	0	0	0	3	1	0	3	0	0	0	4	0	1	0
Zc3h11a	1	133619862	133661380	-	Zc3h11a	ENSMUSG00000102976	zinc finger CCCH type containing 11A [Source:MGI Symbol;Acc:MGI:1917829]	-	gene	2618	1807	2537	1670	1190	2221	166	4025	1243	583	2450	2701	1812	2448	3012	2752	2929	1959	3578	2569	14628	2471	3975	2328	2637	1301	2716	3572	3264	5921	3151	2528	3975	3516	1971	2758	3448
Zc3h11a	1	133619871	133661380	-	Zc3h11a	ENSMUSG00000102976	zinc finger CCCH type containing 11A [Source:MGI Symbol;Acc:MGI:1917829]	-	gene	2421	1587	2249	1452	1090	2010	152	3710	1144	545	2220	2460	1665	2212	2677	2546	2557	1758	3272	2302	13559	2129	3608	2085	2323	1188	2490	3177	2935	5361	2819	2251	3385	3185	1745	2578	3106
Gm38394	1	133619940	133661318	-	Gm38394	ENSMUSG00000094410	predicted gene, 38394 [Source:MGI Symbol;Acc:MGI:5614057]	-	gene	3531	2324	3333	2239	1514	2919	302	5750	1594	776	3361	3771	2604	3417	4044	3847	3995	2578	4894	3731	19373	3255	5505	3085	3753	1686	3805	4995	4063	8396	4299	3389	5318	4714	2706	3924	4676
Zbed6	1	133655879	133660885	-	Zbed6	ENSMUSG00000102049	zinc finger, BED type containing 6 [Source:MGI Symbol;Acc:MGI:3828086]	-	gene	1004	654	969	715	384	796	146	1827	376	211	1010	1176	836	1066	1223	1193	1299	731	1443	1306	5226	995	1683	904	1278	442	1176	1618	1000	2737	1325	1005	1712	1376	839	1229	1405
Lax1	1	133679091	133690108	-	Lax1	ENSMUSG00000051998	lymphocyte transmembrane adaptor 1 [Source:MGI Symbol;Acc:MGI:2443362]	-	gene	27	6	19	5	4	0	0	25	3	8	8	44	2	10	25	19	17	32	49	5	198	25	47	13	36	31	27	28	22	61	6	9	21	33	20	13	29
Atp2b4	1	133699457	133801041	-	Atp2b4	ENSMUSG00000026463	ATPase, Ca++ transporting, plasma membrane 4 [Source:MGI Symbol;Acc:MGI:88111]	-	gene	68	21	91	36	13	98	4	121	27	31	56	114	56	89	99	101	66	62	152	71	381	77	183	88	83	62	78	104	64	207	132	65	144	109	49	96	88
Gm37368	1	133775210	133778421	-	Gm37368	ENSMUSG00000102509	predicted gene, 37368 [Source:MGI Symbol;Acc:MGI:5610596]	-	gene	0	0	0	0	0	0	0	0	0	0	0	0	0	0	0	0	0	0	0	0	0	0	0	0	0	0	0	0	0	0	0	0	0	0	0	0	0
Gm10537	1	133829528	133831225	+	Gm10537	ENSMUSG00000103166	predicted gene 10537 [Source:MGI Symbol;Acc:MGI:3642691]	+	gene	0	0	0	0	0	0	0	0	0	0	0	0	0	0	0	0	0	0	0	0	0	0	0	0	0	0	0	0	0	0	0	0	0	0	0	0	0
Gm28441	1	133835189	133838372	+	Gm28441	ENSMUSG00000100830	predicted gene 28441 [Source:MGI Symbol;Acc:MGI:5579147]	+	gene	0	0	0	0	0	0	0	0	0	1	0	0	0	0	0	0	0	0	0	0	5	0	0	0	0	0	0	0	0	0	0	0	0	0	0	0	0
Optc	1	133897199	133907999	-	Optc	ENSMUSG00000010311	opticin [Source:MGI Symbol;Acc:MGI:2151113]	-	gene	0	0	0	0	0	0	0	0	0	0	0	0	0	0	0	0	0	0	1	0	0	0	0	0	0	0	0	0	0	0	0	0	0	0	0	0	0
Gm15851	1	133906531	133914822	+	Gm15851	ENSMUSG00000090208	predicted gene 15851 [Source:MGI Symbol;Acc:MGI:3801734]	+	gene	0	0	0	0	0	0	0	0	0	0	0	0	0	0	0	4	0	0	0	0	0	0	0	0	0	0	0	0	0	0	0	0	0	0	0	0	0
Prelp	1	133910304	133921414	-	Prelp	ENSMUSG00000041577	proline arginine-rich end leucine-rich repeat [Source:MGI Symbol;Acc:MGI:2151110]	-	gene	0	12	0	8	0	0	0	3	0	0	0	0	0	0	0	34	0	0	4	0	6	0	2	0	0	0	0	0	0	0	0	0	8	0	0	0	0
Gm1627	1	133962162	133971938	+	Gm1627	ENSMUSG00000100987	predicted gene 1627 [Source:MGI Symbol;Acc:MGI:2686473]	+	gene	0	0	0	0	0	0	0	0	0	0	0	0	0	0	0	0	0	0	0	0	0	0	0	0	0	0	0	0	0	0	0	0	2	0	0	0	0
Fmod	1	134037254	134048277	+	Fmod	ENSMUSG00000041559	fibromodulin [Source:MGI Symbol;Acc:MGI:1328364]	+	gene	5	1	0	5	0	0	0	0	0	0	0	1	0	0	1	1	1	2	6	2	9	0	5	5	0	3	2	0	0	6	1	0	8	1	0	17	0
Btg2	1	134075170	134079120	-	Btg2	ENSMUSG00000020423	B cell translocation gene 2, anti- proliferative [Source:MGI Symbol;Acc:MGI:108384]	-	gene	271	184	317	147	89	155	23	525	109	56	318	312	244	237	367	279	307	283	509	339	2320	526	771	485	577	275	548	634	764	1139	630	386	803	1322	429	674	808
Gm38140	1	134096405	134099159	-	Gm38140	ENSMUSG00000102380	predicted gene, 38140 [Source:MGI Symbol;Acc:MGI:5611368]	-	gene	0	0	0	0	0	0	0	0	0	0	0	0	0	0	0	0	0	0	0	0	0	0	0	0	0	0	0	0	1	0	1	0	0	0	0	0	0
Chit1	1	134111242	134151540	+	Chit1	ENSMUSG00000026450	chitinase 1 (chitotriosidase) [Source:MGI Symbol;Acc:MGI:1919134]	+	gene	1	0	0	0	0	0	0	0	0	0	0	0	0	0	2	0	0	3	0	0	3	1	0	0	0	0	0	0	0	0	0	3	0	2	0	0	0
Chil1	1	134182176	134190181	+	Chil1	ENSMUSG00000064246	chitinase-like 1 [Source:MGI Symbol;Acc:MGI:1340899]	+	gene	5	2	0	0	0	0	0	2	0	0	2	1	0	1	4	2	1	3	3	2	18	0	5	4	0	2	2	7	4	8	0	0	0	3	0	0	1
Mybph	1	134193448	134201232	+	Mybph	ENSMUSG00000042451	myosin binding protein H [Source:MGI Symbol;Acc:MGI:1858196]	+	gene	31	8	2	0	0	16	0	9	0	0	0	3	2	3	7	2	4	6	7	2	12	2	1	11	0	6	2	2	0	1	1	0	4	3	2	10	0
Adora1	1	134199223	134235431	-	Adora1	ENSMUSG00000042429	adenosine A1 receptor [Source:MGI Symbol;Acc:MGI:99401]	-	gene	131	21	26	3	3	21	0	44	14	0	19	33	16	22	28	17	12	11	30	16	76	14	23	17	9	13	11	12	5	26	11	4	17	18	11	21	14
Myog	1	134289989	134292548	+	Myog	ENSMUSG00000026459	myogenin [Source:MGI Symbol;Acc:MGI:97276]	+	gene	0	0	0	0	0	0	0	0	0	0	0	0	0	0	0	0	0	0	0	0	0	0	0	0	0	0	0	0	0	0	0	0	0	0	0	0	0
Ppfia4	1	134296783	134332928	-	Ppfia4	ENSMUSG00000026458	protein tyrosine phosphatase, receptor type, f polypeptide (PTPRF), interacting protein (liprin), alpha 4 [Source:MGI Symbol;Acc:MGI:1915757]	-	gene	65	38	55	40	38	72	6	104	52	15	72	98	39	82	80	82	41	31	110	63	379	42	87	66	51	32	36	63	54	95	48	41	65	35	27	55	50
Tmem183a	1	134346097	134361979	-	Tmem183a	ENSMUSG00000042305	transmembrane protein 183A [Source:MGI Symbol;Acc:MGI:1914729]	-	gene	1879	1186	1854	1288	816	2088	112	3274	849	497	1776	2402	1380	1669	2298	2055	1556	1336	2820	1821	11412	1538	2577	2252	1551	1397	1830	2382	2253	4444	2382	1318	2331	2474	1187	2269	2049
4933406M09Rik	1	134385940	134390981	+	4933406M09Rik	ENSMUSG00000050526	RIKEN cDNA 4933406M09 gene [Source:MGI Symbol;Acc:MGI:3045320]	+	gene	0	0	0	0	0	0	0	0	0	0	0	0	0	0	0	0	0	0	0	0	0	0	0	0	0	0	0	0	0	0	0	0	0	0	0	0	0
Cyb5r1	1	134405559	134411740	+	Cyb5r1	ENSMUSG00000026456	cytochrome b5 reductase 1 [Source:MGI Symbol;Acc:MGI:1919267]	+	gene	301	210	288	220	177	341	4	497	168	64	272	406	233	295	345	339	203	230	478	267	1794	234	435	301	264	192	254	359	338	680	342	245	362	367	194	339	358
Adipor1	1	134415378	134433351	+	Adipor1	ENSMUSG00000026457	adiponectin receptor 1 [Source:MGI Symbol;Acc:MGI:1919924]	+	gene	1651	986	1842	1265	939	1854	113	3203	751	402	1574	2322	1484	1470	2004	1869	1510	1367	2956	1571	11929	1398	2552	2348	1626	1200	1789	2291	2064	4551	2092	1370	2023	2143	1179	2099	2036
Platr1	1	134435628	134439597	+	Platr1	ENSMUSG00000101061	pluripotency associated transcript 1 [Source:MGI Symbol;Acc:MGI:5580349]	+	gene	0	0	0	0	0	0	0	0	2	0	0	1	0	0	0	0	0	0	3	1	7	0	1	0	0	0	0	0	0	0	0	0	0	0	0	0	0
Gm37935	1	134454492	134455473	-	Gm37935	ENSMUSG00000102722	predicted gene, 37935 [Source:MGI Symbol;Acc:MGI:5611163]	-	gene	0	0	0	0	0	0	0	0	0	0	0	0	0	0	0	0	0	0	0	0	1	0	0	0	0	0	1	0	0	0	0	0	4	0	0	0	0
Klhl12	1	134455531	134491018	+	Klhl12	ENSMUSG00000026455	kelch-like 12 [Source:MGI Symbol;Acc:MGI:2385619]	+	gene	984	512	893	534	371	872	76	1400	412	185	773	1017	745	752	1046	802	786	647	1338	905	5800	877	1486	902	759	517	866	1288	1270	2241	1045	775	1301	1312	663	986	1259
Rabif	1	134494648	134508774	+	Rabif	ENSMUSG00000042229	RAB interacting factor [Source:MGI Symbol;Acc:MGI:2138605]	+	gene	574	336	570	424	310	502	35	756	283	102	536	700	487	425	625	630	511	440	697	467	3486	543	804	537	423	360	559	773	683	1110	713	338	830	744	445	645	770
Mgat4e	1	134540941	134549682	-	Mgat4e	ENSMUSG00000046367	MGAT4 family, member E [Source:MGI Symbol;Acc:MGI:1918251]	-	gene	0	0	0	0	0	0	0	0	0	1	0	0	0	0	0	0	0	0	0	0	0	0	0	0	0	0	0	0	0	0	0	0	0	0	0	0	0
Kdm5b	1	134560171	134635285	+	Kdm5b	ENSMUSG00000042207	lysine (K)-specific demethylase 5B [Source:MGI Symbol;Acc:MGI:1922855]	+	gene	2772	1525	2238	1622	1392	2799	177	4446	1245	494	2670	2637	2148	2614	2728	2352	2556	1686	3915	2501	16629	2198	4901	2189	2988	881	2732	3766	3117	6046	2998	2234	3449	3346	1910	2339	3538
Gm26783	1	134642254	134646520	-	Gm26783	ENSMUSG00000097435	predicted gene, 26783 [Source:MGI Symbol;Acc:MGI:5477277]	-	gene	0	0	0	2	0	0	0	0	0	0	0	0	0	0	0	0	0	0	0	0	0	0	0	0	0	0	0	0	0	0	0	0	0	0	0	0	0
Syt2	1	134646677	134762593	+	Syt2	ENSMUSG00000026452	synaptotagmin II [Source:MGI Symbol;Acc:MGI:99666]	+	gene	1	0	2	0	0	20	0	9	0	0	4	0	0	0	1	4	4	0	6	4	7	0	2	3	2	0	2	6	2	5	3	5	12	1	0	2	3
Ppp1r12b	1	134754658	134955942	-	Ppp1r12b	ENSMUSG00000073557	protein phosphatase 1, regulatory subunit 12B [Source:MGI Symbol;Acc:MGI:1916417]	-	gene	131	82	112	91	53	89	2	180	63	15	104	150	93	103	106	174	103	90	146	134	748	83	157	97	77	45	144	141	126	263	149	119	130	190	73	241	175
Gm37949	1	134799895	134801985	-	Gm37949	ENSMUSG00000103614	predicted gene, 37949 [Source:MGI Symbol;Acc:MGI:5611177]	-	gene	0	0	0	0	0	0	0	0	0	0	0	0	0	0	0	0	0	0	0	0	0	0	0	0	0	0	0	1	0	0	0	0	2	0	0	6	0
Gm37677	1	134819916	134827549	-	Gm37677	ENSMUSG00000103976	predicted gene, 37677 [Source:MGI Symbol;Acc:MGI:5610905]	-	gene	0	0	0	0	0	0	0	7	0	0	0	3	1	0	1	0	0	0	2	3	7	0	0	2	0	0	2	0	0	2	1	7	2	1	0	4	0
Gm28892	1	134834142	134846415	+	Gm28892	ENSMUSG00000101168	predicted gene 28892 [Source:MGI Symbol;Acc:MGI:5579598]	+	gene	4	0	7	1	8	3	0	12	2	0	6	6	6	4	4	6	5	5	7	8	35	3	6	3	4	4	10	7	4	13	8	5	2	9	7	14	7
Ube2t	1	134962565	134974162	+	Ube2t	ENSMUSG00000026429	ubiquitin-conjugating enzyme E2T [Source:MGI Symbol;Acc:MGI:1914446]	+	gene	341	197	276	166	189	422	11	489	140	91	264	390	290	261	320	313	272	261	519	327	1639	249	397	380	262	300	280	373	317	762	325	229	400	435	238	400	406
Lgr6	1	134983301	135105276	-	Lgr6	ENSMUSG00000042793	leucine-rich repeat-containing G protein- coupled receptor 6 [Source:MGI Symbol;Acc:MGI:2441805]	-	gene	0	0	2	4	1	0	0	4	0	0	5	1	0	3	4	0	3	1	2	3	15	4	0	5	4	2	4	7	1	3	4	8	6	0	0	2	3
Ptprv	1	135108497	135132594	-	Ptprv	ENSMUSG00000097993	protein tyrosine phosphatase, receptor type, V [Source:MGI Symbol;Acc:MGI:108027]	-	gene	0	2	2	0	0	0	0	4	1	0	1	0	7	0	7	2	3	7	3	0	23	0	4	3	3	0	2	1	1	11	0	0	5	0	2	0	2
Gm10535	1	135108961	135113378	+	Gm10535	ENSMUSG00000097988	predicted gene 10535 [Source:MGI Symbol;Acc:MGI:3642442]	+	gene	0	0	0	0	0	0	0	0	0	0	0	0	0	0	1	0	1	2	0	0	8	0	0	0	0	0	1	0	0	0	0	0	3	0	0	0	0
Ptpn7	1	135132700	135145317	+	Ptpn7	ENSMUSG00000031506	protein tyrosine phosphatase, non-receptor type 7 [Source:MGI Symbol;Acc:MGI:2156893]	+	gene	8	14	18	8	2	7	0	42	3	3	16	41	19	12	14	33	6	23	31	32	144	18	26	28	14	42	19	17	12	34	23	23	19	13	15	19	19
Arl8a	1	135146824	135156269	+	Arl8a	ENSMUSG00000026426	ADP-ribosylation factor-like 8A [Source:MGI Symbol;Acc:MGI:1915974]	+	gene	194	95	196	92	152	207	11	359	68	36	170	256	130	177	238	248	161	159	314	166	1122	129	290	260	177	147	156	309	218	416	183	138	201	199	123	200	252
Gm15445	1	135152963	135153806	+	Gm15445	ENSMUSG00000085311	predicted gene 15445 [Source:MGI Symbol;Acc:MGI:3707341]	+	gene	0	0	0	2	0	0	1	0	0	0	0	0	0	1	0	1	0	0	0	0	0	0	0	0	0	0	0	0	0	1	0	0	0	0	0	0	0
Gpr37l1	1	135160234	135167681	-	Gpr37l1	ENSMUSG00000026424	G protein-coupled receptor 37-like 1 [Source:MGI Symbol;Acc:MGI:1928503]	-	gene	0	0	0	0	0	0	0	0	0	0	0	0	0	0	0	0	0	0	0	0	0	0	0	0	0	0	0	0	0	0	0	0	0	0	0	0	0
Gm26642	1	135248561	135266443	+	Gm26642	ENSMUSG00000097680	predicted gene, 26642 [Source:MGI Symbol;Acc:MGI:5477136]	+	gene	209	91	151	154	199	187	9	255	72	36	150	202	130	132	170	189	152	113	234	142	973	104	263	137	128	120	154	230	203	306	233	120	204	177	122	122	164
Elf3	1	135253575	135258568	-	Elf3	ENSMUSG00000003051	E74-like factor 3 [Source:MGI Symbol;Acc:MGI:1101781]	-	gene	111	41	66	55	83	49	2	71	45	22	57	104	48	30	57	66	38	25	88	49	455	35	115	71	51	75	83	81	73	147	75	39	62	83	36	53	86
Rnpep	1	135262712	135284084	-	Rnpep	ENSMUSG00000041926	arginyl aminopeptidase (aminopeptidase B) [Source:MGI Symbol;Acc:MGI:2384902]	-	gene	771	352	750	566	564	883	34	1271	354	150	689	1024	591	609	782	915	563	499	1011	633	5364	482	1183	763	515	531	713	1016	808	1537	936	519	820	841	468	644	798
Timm17a	1	135295213	135313778	-	Timm17a	ENSMUSG00000062580	translocase of inner mitochondrial membrane 17a [Source:MGI Symbol;Acc:MGI:1343131]	-	gene	1021	480	884	628	519	1285	74	1712	475	253	883	1176	743	906	1210	1061	841	731	1653	1116	5768	773	1317	1200	922	659	966	1108	1056	2427	1136	836	1307	1204	612	930	1229
Lmod1	1	135324807	135368065	+	Lmod1	ENSMUSG00000048096	leiomodin 1 (smooth muscle) [Source:MGI Symbol;Acc:MGI:2135671]	+	gene	4	1	10	1	5	26	0	8	1	8	4	4	12	8	11	24	4	2	16	6	55	13	20	7	3	1	7	7	3	22	5	0	16	12	3	14	11
Shisa4	1	135371057	135375237	-	Shisa4	ENSMUSG00000041889	shisa family member 4 [Source:MGI Symbol;Acc:MGI:1924802]	-	gene	117	81	111	101	57	176	14	201	45	41	90	184	79	102	148	151	108	80	208	121	1011	85	203	172	77	110	140	158	141	308	155	121	167	179	71	119	172
Ipo9	1	135382312	135430499	-	Ipo9	ENSMUSG00000041879	importin 9 [Source:MGI Symbol;Acc:MGI:1918944]	-	gene	3156	2169	2838	2145	1529	3694	220	5707	1334	737	2988	3518	2495	3112	3782	3180	3021	2091	4952	3355	20527	2611	5758	3178	2795	1352	3405	4284	3442	7679	3727	2811	4374	4154	2319	3083	3923
Gm28277	1	135409622	135414186	-	Gm28277	ENSMUSG00000100620	predicted gene 28277 [Source:MGI Symbol;Acc:MGI:5578983]	-	gene	0	0	0	0	0	0	0	0	0	0	0	0	0	0	0	0	0	0	0	0	0	0	0	0	0	0	0	0	0	0	0	0	0	0	0	0	0
Nav1	1	135434580	135688105	-	Nav1	ENSMUSG00000009418	neuron navigator 1 [Source:MGI Symbol;Acc:MGI:2183683]	-	gene	1012	550	905	567	494	1117	65	1856	502	194	833	1094	746	920	927	1127	872	610	1499	945	6881	761	1859	912	1165	336	1223	1311	1055	2376	1275	865	1187	1335	698	1067	1396
2610012C04Rik	1	135480392	135481414	-	2610012C04Rik	ENSMUSG00000102474	RIKEN cDNA 2610012C04 gene [Source:MGI Symbol;Acc:MGI:1917549]	-	gene	0	0	0	0	0	0	0	0	0	0	0	0	0	0	0	0	0	0	0	0	0	0	0	0	0	0	0	0	0	0	0	0	0	0	0	0	0
Gm37333	1	135523088	135525338	-	Gm37333	ENSMUSG00000104524	predicted gene, 37333 [Source:MGI Symbol;Acc:MGI:5610561]	-	gene	0	0	0	0	0	0	0	0	0	0	0	0	0	1	0	0	0	0	0	0	0	0	0	2	0	0	0	0	0	1	0	0	0	0	0	0	0
Gm4793	1	135584773	135599948	+	Gm4793	ENSMUSG00000054412	predicted gene 4793 [Source:MGI Symbol;Acc:MGI:3646955]	+	gene	4	4	7	6	0	16	0	31	5	0	9	17	7	8	10	6	7	14	19	12	127	4	21	12	4	0	12	16	4	26	17	5	8	16	7	16	18
Csrp1	1	135720061	135752232	+	Csrp1	ENSMUSG00000026421	cysteine and glycine-rich protein 1 [Source:MGI Symbol;Acc:MGI:88549]	+	gene	1451	853	1359	847	927	1242	100	1704	716	417	1122	2366	802	1135	1346	1756	930	1239	1930	841	8491	968	1815	1615	654	1493	1076	1508	1220	2562	1145	665	1544	1003	750	1284	1342
Phlda3	1	135766119	135769136	+	Phlda3	ENSMUSG00000041801	pleckstrin homology like domain, family A, member 3 [Source:MGI Symbol;Acc:MGI:1351485]	+	gene	148	119	159	103	113	135	6	167	65	51	108	227	121	62	161	149	77	104	178	93	1121	105	138	194	56	88	141	156	115	252	86	43	124	79	49	130	136
Tnni1	1	135779434	135810989	+	Tnni1	ENSMUSG00000026418	troponin I, skeletal, slow 1 [Source:MGI Symbol;Acc:MGI:105073]	+	gene	82	23	49	43	45	23	0	68	29	13	48	77	28	53	65	52	24	60	69	51	299	21	76	73	20	70	37	51	60	121	62	28	53	47	29	41	70
Lad1	1	135818598	135833342	+	Lad1	ENSMUSG00000041782	ladinin [Source:MGI Symbol;Acc:MGI:109343]	+	gene	490	305	479	289	406	400	17	567	251	99	355	673	363	322	458	624	330	349	618	384	2729	218	482	511	248	274	355	490	280	819	401	212	314	291	206	436	367
Tnnt2	1	135836354	135852260	+	Tnnt2	ENSMUSG00000026414	troponin T2, cardiac [Source:MGI Symbol;Acc:MGI:104597]	+	gene	53	12	26	13	23	73	0	33	10	6	30	46	12	37	15	47	7	35	26	21	83	8	16	18	12	20	12	24	26	34	17	8	20	15	6	14	29
Pkp1	1	135871395	135919207	-	Pkp1	ENSMUSG00000026413	plakophilin 1 [Source:MGI Symbol;Acc:MGI:1328359]	-	gene	28	16	19	13	0	5	8	27	8	2	12	26	21	9	33	15	22	4	15	20	107	8	16	21	14	13	15	31	15	36	11	6	34	11	4	8	19
Gm36938	1	135896394	135899089	-	Gm36938	ENSMUSG00000102414	predicted gene, 36938 [Source:MGI Symbol;Acc:MGI:5610166]	-	gene	0	0	0	0	0	0	0	0	0	0	0	0	0	0	0	0	0	0	0	0	0	0	0	0	0	0	0	0	0	0	0	0	0	0	0	0	0
Igfn1	1	135953578	136006342	-	Igfn1	ENSMUSG00000051985	immunoglobulin-like and fibronectin type III domain containing 1 [Source:MGI Symbol;Acc:MGI:3045352]	-	gene	2	3	5	3	0	6	0	2	3	2	1	12	0	5	5	10	2	3	3	3	20	9	4	3	0	2	4	0	0	17	4	3	3	0	0	0	5
Tmem9	1	136008150	136035342	+	Tmem9	ENSMUSG00000026411	transmembrane protein 9 [Source:MGI Symbol;Acc:MGI:1913491]	+	gene	601	398	732	547	298	771	58	1328	360	240	679	1126	540	666	847	881	462	548	1331	688	5286	520	953	1060	506	855	662	814	686	1789	879	472	833	854	428	794	843
Ascl5	1	136050804	136051370	+	Ascl5	ENSMUSG00000097918	achaete-scute family bHLH transcription factor 5 [Source:MGI Symbol;Acc:MGI:2685043]	+	gene	0	2	0	0	5	4	0	1	0	0	1	2	0	0	1	1	0	0	0	0	4	0	1	0	0	0	0	0	0	5	0	0	0	0	0	0	0
Cacna1s	1	136052750	136119822	+	Cacna1s	ENSMUSG00000026407	calcium channel, voltage-dependent, L type, alpha 1S subunit [Source:MGI Symbol;Acc:MGI:88294]	+	gene	4	1	1	0	0	0	0	2	0	0	4	9	2	17	2	3	2	4	13	4	6	4	11	5	0	5	6	5	0	6	12	1	12	7	2	11	6
Gm37014	1	136057181	136059433	+	Gm37014	ENSMUSG00000102838	predicted gene, 37014 [Source:MGI Symbol;Acc:MGI:5610242]	+	gene	0	0	0	0	0	0	0	0	0	0	0	0	0	0	0	0	0	0	0	0	0	0	0	0	0	0	0	0	0	0	0	0	0	0	0	0	0
Gm37759	1	136116577	136119822	-	Gm37759	ENSMUSG00000102717	predicted gene, 37759 [Source:MGI Symbol;Acc:MGI:5610987]	-	gene	4	0	0	0	0	0	0	0	0	0	0	0	0	0	0	0	0	0	3	1	0	0	0	0	0	0	1	1	0	0	1	0	0	1	1	0	3
Gm15850	1	136126178	136131183	-	Gm15850	ENSMUSG00000086264	predicted gene 15850 [Source:MGI Symbol;Acc:MGI:3801986]	-	gene	0	0	0	0	0	0	0	2	0	0	0	0	2	0	3	0	0	0	1	0	5	4	0	0	0	0	0	0	0	1	2	0	0	4	2	0	2
Kif21b	1	136131389	136177998	+	Kif21b	ENSMUSG00000041642	kinesin family member 21B [Source:MGI Symbol;Acc:MGI:109234]	+	gene	798	381	885	502	285	662	41	1371	290	157	711	1087	569	790	885	824	715	569	1380	695	5856	615	1531	868	757	332	927	1129	897	1929	889	573	1015	970	600	850	1171
Mroh3	1	136181652	136212828	-	Mroh3	ENSMUSG00000087230	maestro heat-like repeat family member 3 [Source:MGI Symbol;Acc:MGI:1923672]	-	gene	0	4	1	6	0	0	0	2	1	1	1	1	3	0	2	1	1	0	1	0	14	1	1	3	4	2	3	2	0	6	2	1	2	1	0	10	1
Inava	1	136213531	136234264	-	Inava	ENSMUSG00000041605	innate immunity activator [Source:MGI Symbol;Acc:MGI:1921579]	-	gene	227	163	339	229	190	427	23	641	158	71	331	450	305	291	399	334	189	205	490	283	2400	208	432	350	189	144	333	403	308	742	292	183	267	304	187	395	284
Gm26568	1	136216074	136225071	+	Gm26568	ENSMUSG00000097315	predicted gene, 26568 [Source:MGI Symbol;Acc:MGI:5477062]	+	gene	10	8	15	13	23	18	3	33	13	1	12	33	12	15	28	11	11	13	25	15	133	12	27	22	11	4	24	20	19	40	15	3	14	13	13	17	17
A430034D21Rik	1	136247662	136250476	+	A430034D21Rik	ENSMUSG00000103594	RIKEN cDNA A430034D21 gene [Source:MGI Symbol;Acc:MGI:2444685]	+	gene	0	0	0	0	0	0	0	0	0	0	0	0	0	0	0	0	0	0	0	0	0	0	0	0	0	0	0	0	0	0	0	0	0	0	0	0	0
Gm37552	1	136252671	136255846	-	Gm37552	ENSMUSG00000102941	predicted gene, 37552 [Source:MGI Symbol;Acc:MGI:5610780]	-	gene	0	0	0	0	0	0	0	0	0	0	0	0	0	0	0	0	0	0	0	0	0	0	0	0	0	0	0	0	0	0	0	0	0	0	0	0	0
Gm26781	1	136259407	136274406	+	Gm26781	ENSMUSG00000097433	predicted gene, 26781 [Source:MGI Symbol;Acc:MGI:5477275]	+	gene	27	13	28	7	5	15	4	47	7	7	16	26	10	17	28	16	18	16	32	21	137	23	40	20	26	11	21	32	25	56	33	20	62	45	11	17	41
Gpr25	1	136259797	136260873	-	Gpr25	ENSMUSG00000052759	G protein-coupled receptor 25 [Source:MGI Symbol;Acc:MGI:2686146]	-	gene	0	0	0	0	2	0	0	0	0	0	0	0	0	0	0	0	0	0	0	0	0	0	0	0	0	0	0	0	0	0	0	0	0	0	0	0	0
Camsap2	1	136268123	136346104	-	Camsap2	ENSMUSG00000041570	calmodulin regulated spectrin-associated protein family, member 2 [Source:MGI Symbol;Acc:MGI:1922434]	-	gene	1141	860	1092	781	450	1164	99	2203	462	264	1266	1377	869	1022	1493	1163	1544	927	1883	1240	7035	1188	2008	1256	1450	480	1317	1726	1479	2949	1513	1098	2040	1728	1042	1280	1676
9230116N13Rik	1	136411916	136415519	-	9230116N13Rik	ENSMUSG00000097403	RIKEN cDNA 9230116N13 gene [Source:MGI Symbol;Acc:MGI:2443255]	-	gene	14	7	17	6	5	6	0	28	4	2	10	13	6	15	27	15	9	11	22	14	134	6	25	24	10	11	7	12	16	35	10	3	5	18	11	15	22
Ddx59	1	136415271	136440158	+	Ddx59	ENSMUSG00000026404	DEAD (Asp-Glu-Ala-Asp) box polypeptide 59 [Source:MGI Symbol;Acc:MGI:1915247]	+	gene	290	182	241	160	81	288	7	415	88	54	178	284	215	245	267	278	249	253	400	226	1805	225	354	314	251	164	215	306	330	602	278	206	303	308	181	274	306
Kif14	1	136466343	136531511	+	Kif14	ENSMUSG00000041498	kinesin family member 14 [Source:MGI Symbol;Acc:MGI:1098226]	+	gene	716	363	592	490	313	746	33	1063	246	156	624	861	499	619	689	646	596	488	920	692	3677	499	1034	547	620	253	622	778	677	1349	768	553	936	819	403	626	922
Gm37799	1	136541605	136555873	+	Gm37799	ENSMUSG00000104414	predicted gene, 37799 [Source:MGI Symbol;Acc:MGI:5611027]	+	gene	4	0	1	0	0	15	0	0	0	0	1	1	0	0	0	0	0	0	1	0	9	0	3	0	0	0	2	4	0	1	0	0	11	0	3	0	2
Gm33994	1	136576938	136579477	-	Gm33994	ENSMUSG00000104509	predicted gene, 33994 [Source:MGI Symbol;Acc:MGI:5593153]	-	gene	0	0	0	5	0	0	0	0	0	0	0	0	0	0	0	0	0	0	0	0	0	0	0	0	0	0	0	0	0	0	0	0	0	0	0	0	0
4933409D19Rik	1	136603033	136605468	-	4933409D19Rik	ENSMUSG00000104366	RIKEN cDNA 4933409D19 gene [Source:MGI Symbol;Acc:MGI:1918334]	-	gene	0	0	0	0	0	0	0	0	0	0	0	0	0	0	0	0	0	0	0	0	0	0	0	0	0	0	0	0	0	0	0	0	0	0	0	0	0
Platr23	1	136622098	136624650	-	Platr23	ENSMUSG00000097229	pluripotency associated transcript 23 [Source:MGI Symbol;Acc:MGI:5477092]	-	gene	0	0	0	0	0	0	0	0	0	0	0	0	0	1	0	0	0	0	0	0	1	0	0	0	0	0	0	0	0	1	0	0	0	0	0	0	1
Zfp281	1	136624901	136630053	+	Zfp281	ENSMUSG00000041483	zinc finger protein 281 [Source:MGI Symbol;Acc:MGI:3029290]	+	gene	1233	801	1299	856	536	1100	161	1927	571	289	1287	1469	852	1242	1589	1162	1500	1046	1982	1352	7428	1388	2058	1483	1468	699	1358	1849	1768	3326	1677	1128	2213	2026	1177	1427	1647
Gm19705	1	136670769	136690804	+	Gm19705	ENSMUSG00000097113	predicted gene, 19705 [Source:MGI Symbol;Acc:MGI:5011890]	+	gene	7	0	0	0	0	7	0	0	1	0	0	2	0	0	1	6	0	0	0	0	9	6	0	0	1	0	0	0	1	5	5	0	3	0	0	0	3
Platr22	1	136696211	136726142	+	Platr22	ENSMUSG00000097448	pluripotency associated transcript 22 [Source:MGI Symbol;Acc:MGI:4439804]	+	gene	7	4	9	11	2	12	0	16	3	3	13	19	7	10	11	12	14	10	14	11	61	2	19	9	9	9	15	13	7	50	4	6	15	17	5	18	6
Nr5a2	1	136842571	136960448	-	Nr5a2	ENSMUSG00000026398	nuclear receptor subfamily 5, group A, member 2 [Source:MGI Symbol;Acc:MGI:1346834]	-	gene	5	18	23	13	15	24	0	28	7	8	20	35	2	19	24	25	12	10	37	18	120	26	37	24	12	31	16	32	17	33	34	24	34	10	23	18	12
Gm37057	1	137252142	137254057	+	Gm37057	ENSMUSG00000102751	predicted gene, 37057 [Source:MGI Symbol;Acc:MGI:5610285]	+	gene	0	0	0	0	0	0	0	0	0	0	0	0	0	0	0	0	0	0	0	0	0	0	0	0	0	0	0	0	0	0	0	0	0	0	0	0	0
1700006P03Rik	1	137325434	137325842	-	1700006P03Rik	ENSMUSG00000102738	RIKEN cDNA 1700006P03 gene [Source:MGI Symbol;Acc:MGI:1925628]	-	gene	0	0	0	0	0	0	0	0	0	0	0	0	0	0	0	0	0	0	0	0	0	0	0	0	0	0	0	0	0	0	0	0	0	0	0	0	0
Gm37903	1	137528850	137531230	-	Gm37903	ENSMUSG00000103070	predicted gene, 37903 [Source:MGI Symbol;Acc:MGI:5611131]	-	gene	0	0	0	0	0	0	0	0	0	0	0	0	0	0	0	0	0	0	0	0	0	0	0	0	0	0	0	0	0	0	0	0	0	0	0	0	0
Gm37099	1	137764077	137767527	-	Gm37099	ENSMUSG00000103728	predicted gene, 37099 [Source:MGI Symbol;Acc:MGI:5610327]	-	gene	0	0	0	0	0	0	0	0	0	0	0	0	0	0	0	0	0	0	0	0	0	0	0	0	0	0	0	0	0	0	0	0	0	0	0	0	0
Gm37293	1	137811849	137812143	+	Gm37293	ENSMUSG00000104112	predicted gene, 37293 [Source:MGI Symbol;Acc:MGI:5610521]	+	gene	0	0	0	0	0	0	0	0	0	0	0	0	0	0	0	0	0	0	0	0	0	0	0	0	0	0	0	0	0	0	0	0	0	0	0	0	0
Gm4258	1	137898595	138000384	+	Gm4258	ENSMUSG00000098243	predicted gene 4258 [Source:MGI Symbol;Acc:MGI:3782435]	+	gene	2	0	0	0	0	2	0	1	0	0	0	0	0	0	0	0	0	1	0	0	0	0	0	0	0	0	0	0	0	0	0	0	0	5	0	0	0
Gm37298	1	137909291	137913158	+	Gm37298	ENSMUSG00000104118	predicted gene, 37298 [Source:MGI Symbol;Acc:MGI:5610526]	+	gene	0	0	0	0	0	0	0	0	0	0	0	0	0	0	0	0	0	0	0	0	0	0	0	0	0	0	0	0	0	0	0	0	0	0	0	0	0
Gm26979	1	137917690	137921312	-	Gm26979	ENSMUSG00000098045	predicted gene, 26979 [Source:MGI Symbol;Acc:MGI:5504094]	-	gene	0	0	0	0	0	0	0	0	0	0	0	0	0	0	0	0	0	0	0	0	0	0	0	0	0	0	0	0	0	0	0	0	0	0	0	0	0
Gm37124	1	137924388	137926379	+	Gm37124	ENSMUSG00000103038	predicted gene, 37124 [Source:MGI Symbol;Acc:MGI:5610352]	+	gene	0	0	0	0	0	0	0	0	0	0	0	0	0	0	0	0	0	0	0	0	0	0	0	0	0	0	0	0	0	0	0	0	0	0	0	0	0
A130050O07Rik	1	137927251	137930273	+	A130050O07Rik	ENSMUSG00000102277	RIKEN cDNA A130050O07 gene [Source:MGI Symbol;Acc:MGI:2443458]	+	gene	0	0	0	0	0	0	0	0	0	0	0	0	0	0	0	0	0	0	0	0	0	0	0	0	0	0	0	0	0	0	0	0	0	0	0	0	0
Gm26936	1	137928389	137969240	-	Gm26936	ENSMUSG00000098145	predicted gene, 26936 [Source:MGI Symbol;Acc:MGI:5504051]	-	gene	0	0	0	0	0	0	0	0	0	0	0	0	0	0	0	0	0	0	0	0	0	0	0	0	0	0	0	0	0	0	0	0	0	0	0	0	0
Gm26930	1	137932041	137933284	+	Gm26930	ENSMUSG00000102142	predicted gene, 26930 [Source:MGI Symbol;Acc:MGI:5504045]	+	gene	0	0	0	0	0	0	0	0	0	0	0	0	0	0	0	0	0	0	0	0	0	0	0	0	0	0	0	0	0	0	0	0	3	0	0	0	0
D130019J16Rik	1	137935189	137937346	+	D130019J16Rik	ENSMUSG00000104145	RIKEN cDNA D130019J16 gene [Source:MGI Symbol;Acc:MGI:2443523]	+	gene	0	0	0	0	0	0	0	0	0	0	0	0	0	0	0	0	0	0	0	0	0	0	0	0	0	0	0	0	0	0	0	0	0	0	0	0	0
Gm37534	1	137949422	137954643	+	Gm37534	ENSMUSG00000103427	predicted gene, 37534 [Source:MGI Symbol;Acc:MGI:5610762]	+	gene	0	0	0	0	0	12	0	0	0	0	0	0	0	0	0	0	0	0	0	0	0	0	0	0	0	0	0	0	0	0	0	1	0	3	0	0	0
A430106G13Rik	1	137966531	137969918	+	A430106G13Rik	ENSMUSG00000098206	RIKEN cDNA A430106G13 gene [Source:MGI Symbol;Acc:MGI:2443823]	+	gene	1	0	0	0	0	0	0	0	0	0	0	0	0	1	3	0	0	0	0	0	1	0	0	0	1	0	0	0	0	0	0	0	0	0	0	3	0
Gm37632	1	137971174	137972315	+	Gm37632	ENSMUSG00000104197	predicted gene, 37632 [Source:MGI Symbol;Acc:MGI:5610860]	+	gene	0	0	0	0	0	0	0	0	0	0	0	0	0	0	0	0	0	0	0	0	0	0	0	0	0	0	0	0	0	0	0	0	0	0	0	0	0
Ptprc	1	138062861	138175708	-	Ptprc	ENSMUSG00000026395	protein tyrosine phosphatase, receptor type, C [Source:MGI Symbol;Acc:MGI:97810]	-	gene	2	15	0	0	5	0	0	0	0	0	0	0	0	1	0	7	0	0	0	0	1	0	0	3	0	0	0	1	0	0	0	0	0	1	0	3	0
A130071D04Rik	1	138161820	138167683	-	A130071D04Rik	ENSMUSG00000104291	RIKEN cDNA A130071D04 gene [Source:MGI Symbol;Acc:MGI:2444749]	-	gene	0	0	0	0	0	0	0	0	0	0	0	0	0	0	0	0	0	0	0	0	0	0	0	0	0	0	0	0	0	0	0	0	0	0	0	0	0
Gm28556	1	138190194	138192127	-	Gm28556	ENSMUSG00000099459	predicted gene 28556 [Source:MGI Symbol;Acc:MGI:5579262]	-	gene	0	0	0	0	0	0	0	0	0	0	0	0	0	0	0	0	0	0	0	0	0	0	0	0	0	0	0	0	0	0	0	0	0	0	0	0	0
1700113B19Rik	1	138261642	138262061	+	1700113B19Rik	ENSMUSG00000102822	RIKEN cDNA 1700113B19 gene [Source:MGI Symbol;Acc:MGI:1920890]	+	gene	0	0	0	0	0	0	0	0	0	0	0	0	0	0	0	0	0	0	0	0	0	0	0	0	0	0	0	0	0	0	0	0	0	0	0	0	0
Atp6v1g3	1	138273738	138289462	+	Atp6v1g3	ENSMUSG00000026394	ATPase, H+ transporting, lysosomal V1 subunit G3 [Source:MGI Symbol;Acc:MGI:2450548]	+	gene	3	0	1	0	0	0	0	0	0	0	0	0	0	0	0	0	0	0	0	0	2	0	0	1	0	0	0	1	0	0	0	0	0	0	0	0	0
Nek7	1	138482875	138620141	-	Nek7	ENSMUSG00000026393	NIMA (never in mitosis gene a)-related expressed kinase 7 [Source:MGI Symbol;Acc:MGI:1890645]	-	gene	398	230	365	231	151	545	13	578	163	81	328	512	204	333	489	490	406	380	496	328	1987	399	519	486	381	344	432	512	525	867	591	276	798	518	349	389	549
Gm28501	1	138515615	138550009	+	Gm28501	ENSMUSG00000099510	predicted gene 28501 [Source:MGI Symbol;Acc:MGI:5579207]	+	gene	31	6	9	1	1	29	0	17	3	1	12	15	6	6	20	17	19	18	17	12	66	17	12	14	19	10	14	23	16	29	9	5	28	12	9	9	23
Gm37080	1	138552305	138554708	-	Gm37080	ENSMUSG00000102651	predicted gene, 37080 [Source:MGI Symbol;Acc:MGI:5610308]	-	gene	0	0	0	0	0	0	0	0	0	0	0	0	0	0	0	0	0	0	0	0	0	0	0	0	0	0	0	0	0	0	0	0	0	0	0	0	0
Gm37101	1	138567697	138571356	-	Gm37101	ENSMUSG00000102448	predicted gene, 37101 [Source:MGI Symbol;Acc:MGI:5610329]	-	gene	0	0	0	0	0	0	0	0	0	0	0	0	0	0	0	0	0	0	0	0	0	0	0	0	0	0	0	0	0	0	0	0	0	0	0	0	0
Gm5833	1	138640095	138682077	-	Gm5833	ENSMUSG00000100459	predicted gene 5833 [Source:MGI Symbol;Acc:MGI:3779530]	-	gene	0	0	0	0	0	0	0	0	0	0	0	0	0	0	0	1	0	0	0	0	0	0	0	0	0	0	0	0	0	0	0	0	0	0	0	0	0
Lhx9	1	138825186	138848577	-	Lhx9	ENSMUSG00000019230	LIM homeobox protein 9 [Source:MGI Symbol;Acc:MGI:1316721]	-	gene	3	0	1	0	0	0	0	2	0	0	0	6	0	1	0	4	0	3	0	0	38	0	1	1	1	0	5	7	4	1	2	0	5	4	7	0	2
2310009B15Rik	1	138851983	138856852	-	2310009B15Rik	ENSMUSG00000079283	RIKEN cDNA 2310009B15 gene [Source:MGI Symbol;Acc:MGI:1916799]	-	gene	29	4	34	21	7	36	1	47	16	12	29	37	23	11	29	27	32	15	45	28	244	15	42	57	32	21	49	47	31	103	43	23	43	41	14	64	50
1700019P21Rik	1	138876272	138876951	-	1700019P21Rik	ENSMUSG00000099808	RIKEN cDNA 1700019P21 gene [Source:MGI Symbol;Acc:MGI:1922796]	-	gene	0	0	0	0	0	0	0	0	0	0	0	0	0	0	0	0	0	0	0	0	0	0	0	0	0	0	0	0	0	0	0	0	0	0	0	0	0
Gm37045	1	138960441	138962903	-	Gm37045	ENSMUSG00000102365	predicted gene, 37045 [Source:MGI Symbol;Acc:MGI:5610273]	-	gene	0	0	0	0	0	0	0	0	0	0	0	0	0	0	0	0	0	0	0	0	0	0	0	0	0	0	0	0	0	0	0	0	0	0	0	0	0
Dennd1b	1	138963435	139178960	+	Dennd1b	ENSMUSG00000056268	DENN/MADD domain containing 1B [Source:MGI Symbol;Acc:MGI:2447812]	+	gene	233	190	273	228	105	183	17	384	138	52	285	340	165	221	268	311	286	195	256	277	1268	264	413	263	276	145	263	316	307	481	389	216	406	372	212	323	332
Gm37423	1	138968510	138971851	+	Gm37423	ENSMUSG00000104436	predicted gene, 37423 [Source:MGI Symbol;Acc:MGI:5610651]	+	gene	0	0	0	0	0	0	0	0	0	0	0	0	0	0	0	0	0	0	0	0	0	0	0	0	0	0	1	0	0	0	0	3	0	0	0	1	0
4930596I21Rik	1	138977656	138979246	+	4930596I21Rik	ENSMUSG00000104900	RIKEN cDNA 4930596I21 gene [Source:MGI Symbol;Acc:MGI:1925479]	+	gene	0	0	0	0	0	0	0	0	0	0	0	0	0	0	0	0	0	0	0	0	0	0	0	1	0	0	0	0	0	0	0	0	0	0	0	0	0
Gm37470	1	139030185	139032982	+	Gm37470	ENSMUSG00000102157	predicted gene, 37470 [Source:MGI Symbol;Acc:MGI:5610698]	+	gene	0	0	0	0	7	0	0	0	0	0	0	0	0	0	0	0	0	0	0	0	0	0	0	0	0	0	0	0	1	0	0	0	0	0	0	0	0
Gm43544	1	139070213	139072684	+	Gm43544	ENSMUSG00000105936	predicted gene 43544 [Source:MGI Symbol;Acc:MGI:5663681]	+	gene	0	0	0	0	0	0	0	0	0	0	0	0	0	0	0	3	0	0	0	0	0	0	0	0	1	3	0	0	0	0	0	0	0	0	0	0	0
Gm37655	1	139082862	139086984	-	Gm37655	ENSMUSG00000102451	predicted gene, 37655 [Source:MGI Symbol;Acc:MGI:5610883]	-	gene	4	1	0	1	0	0	0	2	0	0	0	1	1	1	0	1	0	1	0	0	6	0	1	2	1	0	3	4	3	2	2	0	1	1	0	5	0
Gm37718	1	139155152	139157782	+	Gm37718	ENSMUSG00000102243	predicted gene, 37718 [Source:MGI Symbol;Acc:MGI:5610946]	+	gene	0	0	0	0	0	0	0	0	0	0	0	0	0	0	0	2	0	1	0	0	0	0	0	0	0	0	0	0	0	0	2	0	0	0	0	0	0
Crb1	1	139197056	139377100	-	Crb1	ENSMUSG00000063681	crumbs family member 1, photoreceptor morphogenesis associated [Source:MGI Symbol;Acc:MGI:2136343]	-	gene	17	11	16	9	21	5	0	7	7	1	17	12	1	6	8	17	6	10	11	18	83	8	26	12	2	0	13	18	14	20	21	3	26	14	5	21	26
4933436E23Rik	1	139379452	139402852	+	4933436E23Rik	ENSMUSG00000103844	RIKEN cDNA 4933436E23 gene [Source:MGI Symbol;Acc:MGI:1918459]	+	gene	0	0	0	0	0	0	0	0	0	0	0	0	0	0	0	0	0	0	0	0	0	0	0	0	0	0	0	0	0	0	0	0	0	0	0	0	0
Gm34816	1	139408278	139413864	+	Gm34816	ENSMUSG00000102661	predicted gene, 34816 [Source:MGI Symbol;Acc:MGI:5593975]	+	gene	0	0	0	0	0	0	0	0	0	0	0	0	0	0	0	0	0	0	0	0	0	0	0	0	0	0	0	0	0	0	0	0	0	0	0	0	0
Zbtb41	1	139422288	139453005	+	Zbtb41	ENSMUSG00000033964	zinc finger and BTB domain containing 41 [Source:MGI Symbol;Acc:MGI:2444487]	+	gene	467	369	446	301	95	369	27	658	200	104	410	482	283	409	545	458	506	352	625	462	2217	545	686	469	549	267	450	653	652	1174	644	365	799	643	397	510	598
Aspm	1	139454772	139494091	+	Aspm	ENSMUSG00000033952	abnormal spindle microtubule assembly [Source:MGI Symbol;Acc:MGI:1334448]	+	gene	1430	769	1057	825	561	1480	84	2430	577	310	1081	1366	1014	1335	1433	1445	1502	1067	1961	1352	7469	1172	2186	1062	1515	555	1401	1846	1465	2960	1651	1215	2031	1770	1004	1380	1955
F13b	1	139501702	139523752	+	F13b	ENSMUSG00000026368	coagulation factor XIII, beta subunit [Source:MGI Symbol;Acc:MGI:88379]	+	gene	0	0	0	0	0	0	0	0	0	0	0	0	0	0	0	0	0	0	0	0	0	0	0	0	0	0	2	0	0	0	0	0	0	0	0	0	0
Cfhr1	1	139547053	139560272	-	Cfhr1	ENSMUSG00000057037	complement factor H-related 1 [Source:MGI Symbol;Acc:MGI:2138169]	-	gene	0	0	0	0	0	0	0	0	0	0	0	0	0	0	0	0	0	0	0	0	0	0	0	0	0	0	0	0	0	0	0	0	0	0	0	0	0
Gm4788	1	139697623	139781243	-	Gm4788	ENSMUSG00000070594	predicted gene 4788 [Source:MGI Symbol;Acc:MGI:3646434]	-	gene	0	0	0	0	0	0	0	0	0	0	0	0	0	0	0	0	0	0	0	0	0	0	0	0	0	0	0	0	0	0	0	0	0	0	0	0	0
Cfhr2	1	139804167	139858702	-	Cfhr2	ENSMUSG00000033898	complement factor H-related 2 [Source:MGI Symbol;Acc:MGI:3611575]	-	gene	0	0	0	0	0	0	0	0	0	0	0	0	0	0	0	0	0	0	0	0	0	0	0	0	0	0	0	0	0	0	0	0	0	0	0	0	0
Cfh	1	140084708	140183764	-	Cfh	ENSMUSG00000026365	complement component factor h [Source:MGI Symbol;Acc:MGI:88385]	-	gene	0	9	0	0	0	0	0	0	1	0	0	0	0	0	0	22	0	0	0	0	3	2	0	1	0	2	0	1	1	3	2	0	0	3	0	5	0
Kcnt2	1	140246158	140612067	+	Kcnt2	ENSMUSG00000052726	potassium channel, subfamily T, member 2 [Source:MGI Symbol;Acc:MGI:3036273]	+	gene	11	29	26	18	0	63	2	41	12	0	22	26	28	27	37	28	29	19	29	23	85	25	33	14	29	24	10	30	28	30	16	22	46	32	14	31	19
Gm37777	1	140266487	140269852	+	Gm37777	ENSMUSG00000102698	predicted gene, 37777 [Source:MGI Symbol;Acc:MGI:5611005]	+	gene	0	0	0	0	0	0	0	0	0	0	0	0	0	0	0	0	0	0	0	0	0	0	0	0	0	0	0	0	0	0	0	0	0	0	0	0	0
4930590L20Rik	1	140570176	140656404	-	4930590L20Rik	ENSMUSG00000102368	RIKEN cDNA 4930590L20 gene [Source:MGI Symbol;Acc:MGI:1923160]	-	gene	0	0	0	0	0	5	0	0	0	0	0	0	0	0	0	0	0	0	1	0	1	0	1	0	0	0	0	0	0	0	0	0	0	1	0	0	0
Gm37371	1	140823327	140823718	+	Gm37371	ENSMUSG00000102500	predicted gene, 37371 [Source:MGI Symbol;Acc:MGI:5610599]	+	gene	0	0	0	0	0	0	0	0	0	0	0	0	0	0	0	0	0	0	0	0	0	0	0	0	0	0	0	0	0	0	0	0	0	0	0	0	0
Gm37599	1	141356789	141357277	+	Gm37599	ENSMUSG00000102740	predicted gene, 37599 [Source:MGI Symbol;Acc:MGI:5610827]	+	gene	0	1	1	0	0	1	0	3	2	0	2	1	0	6	3	2	0	1	6	8	32	3	7	1	1	0	4	8	2	3	2	1	0	1	5	0	3
Gm37142	1	141420037	141423146	-	Gm37142	ENSMUSG00000104147	predicted gene, 37142 [Source:MGI Symbol;Acc:MGI:5610370]	-	gene	0	0	0	0	0	0	0	0	0	0	0	0	0	0	0	0	0	0	0	0	0	0	0	0	0	0	0	0	0	0	0	0	0	0	0	0	0
Gm37604	1	141546206	141547477	+	Gm37604	ENSMUSG00000103858	predicted gene, 37604 [Source:MGI Symbol;Acc:MGI:5610832]	+	gene	0	0	0	0	0	0	0	0	0	0	0	0	0	0	0	0	0	0	0	0	0	0	0	0	0	0	0	0	0	0	0	0	0	0	0	0	0
Gm37796	1	142755193	142755326	+	Gm37796	ENSMUSG00000102818	predicted gene, 37796 [Source:MGI Symbol;Acc:MGI:5611024]	+	gene	0	0	0	0	0	0	0	0	0	0	0	0	0	0	0	0	0	0	0	0	0	0	0	0	0	0	0	0	0	0	0	0	0	0	0	0	0
Cdc73	1	143598800	143702893	-	Cdc73	ENSMUSG00000026361	cell division cycle 73, Paf1/RNA polymerase II complex component [Source:MGI Symbol;Acc:MGI:2384876]	-	gene	1793	1202	1622	1219	609	1637	159	2564	845	373	1667	2020	1070	1598	2071	1856	1829	1373	2150	1854	8708	1394	2404	1644	1797	996	1436	2018	1960	3402	2235	1531	2290	2079	1245	1446	2064
B3galt2	1	143640664	143654614	+	B3galt2	ENSMUSG00000033849	UDP-Gal:betaGlcNAc beta 1,3- galactosyltransferase, polypeptide 2 [Source:MGI Symbol;Acc:MGI:1349461]	+	gene	2	6	0	0	0	0	0	0	0	0	0	0	0	0	0	2	0	0	0	0	2	0	1	0	7	1	0	0	0	2	1	0	0	0	0	0	0
Glrx2	1	143716338	143749676	+	Glrx2	ENSMUSG00000018196	glutaredoxin 2 (thioltransferase) [Source:MGI Symbol;Acc:MGI:1916617]	+	gene	260	147	198	135	106	264	14	350	101	56	226	326	154	187	244	346	196	233	334	196	1351	191	361	257	201	195	219	274	278	506	274	165	361	303	157	301	320
Ro60	1	143750790	143777068	-	Ro60	ENSMUSG00000018199	Ro60, Y RNA binding protein [Source:MGI Symbol;Acc:MGI:106652]	-	gene	953	1102	1131	1079	378	812	122	1467	533	178	1188	1315	638	1123	1401	1052	1413	897	1293	1147	5396	1146	1716	941	1347	471	968	1583	1436	2084	1451	1069	1965	1250	987	1040	1258
Uchl5	1	143777272	143807466	+	Uchl5	ENSMUSG00000018189	ubiquitin carboxyl-terminal esterase L5 [Source:MGI Symbol;Acc:MGI:1914848]	+	gene	1337	738	1054	824	446	1340	95	1972	650	348	1139	1628	1027	940	1382	1430	1238	976	1907	1364	7023	967	1687	1299	1016	966	1142	1510	1522	2606	1542	1105	1640	1739	869	1369	1561
Gm29170	1	143777642	143781307	+	Gm29170	ENSMUSG00000100455	predicted gene 29170 [Source:MGI Symbol;Acc:MGI:5579876]	+	gene	73	25	51	36	13	40	2	112	29	10	75	87	51	56	76	63	71	43	68	61	270	54	58	58	48	40	36	72	47	116	67	35	79	67	32	46	66
Rgs2	1	143999338	144004161	-	Rgs2	ENSMUSG00000026360	regulator of G-protein signaling 2 [Source:MGI Symbol;Acc:MGI:1098271]	-	gene	80	239	73	84	24	84	0	138	115	20	120	109	65	65	85	142	90	91	102	89	651	92	125	110	130	73	117	185	148	215	100	76	166	172	99	135	142
Rgs13	1	144138654	144177372	-	Rgs13	ENSMUSG00000051079	regulator of G-protein signaling 13 [Source:MGI Symbol;Acc:MGI:2180585]	-	gene	0	0	0	0	0	0	0	0	0	0	0	0	0	0	0	0	0	0	0	0	0	0	0	0	0	0	0	0	0	0	0	0	0	0	0	0	0
Rgs1	1	144242296	144249242	-	Rgs1	ENSMUSG00000026358	regulator of G-protein signaling 1 [Source:MGI Symbol;Acc:MGI:1354694]	-	gene	0	1	0	0	0	0	0	0	0	0	0	0	0	0	0	1	0	0	0	0	0	0	0	0	0	0	0	0	0	0	0	0	0	0	0	0	0
Rgs21	1	144516648	144567667	-	Rgs21	ENSMUSG00000098509	regulator of G-protein signalling 21 [Source:MGI Symbol;Acc:MGI:3645243]	-	gene	0	0	0	0	0	0	0	0	0	0	0	0	0	0	0	0	0	0	0	0	0	0	0	0	0	0	0	0	0	0	0	0	0	0	0	0	0
Rgs18	1	144752683	144775435	-	Rgs18	ENSMUSG00000026357	regulator of G-protein signaling 18 [Source:MGI Symbol;Acc:MGI:1927498]	-	gene	0	5	0	0	0	0	0	0	0	0	0	0	0	0	0	0	0	0	0	0	0	0	0	0	0	0	0	0	0	0	0	0	0	0	0	0	0
Gm38269	1	145323394	145326691	-	Gm38269	ENSMUSG00000103055	predicted gene, 38269 [Source:MGI Symbol;Acc:MGI:5611497]	-	gene	0	0	0	0	0	0	0	0	0	0	0	0	0	0	0	0	0	0	0	0	0	0	0	0	0	0	0	0	0	0	0	0	0	0	0	0	0
Gm29514	1	146419436	146495060	-	Gm29514	ENSMUSG00000099964	predicted gene 29514 [Source:MGI Symbol;Acc:MGI:5580220]	-	gene	15	5	1	5	2	8	0	6	2	0	0	2	1	4	5	9	3	1	6	8	24	1	12	5	3	1	9	6	0	16	4	3	3	6	4	1	6
Gm38187	1	146477647	146482355	-	Gm38187	ENSMUSG00000102403	predicted gene, 38187 [Source:MGI Symbol;Acc:MGI:5611415]	-	gene	0	0	0	0	0	0	0	0	0	0	0	0	0	0	0	0	0	0	0	0	0	0	0	0	0	0	0	0	0	0	0	0	0	0	0	0	0
Brinp3	1	146494760	146902472	+	Brinp3	ENSMUSG00000035131	bone morphogenetic protein/retinoic acid inducible neural specific 3 [Source:MGI Symbol;Acc:MGI:2443035]	+	gene	0	0	0	0	0	0	0	1	0	0	0	0	0	0	1	0	0	1	0	0	4	0	0	0	0	0	0	0	0	0	0	0	0	2	0	0	0
A230059L01Rik	1	146802965	146807340	-	A230059L01Rik	ENSMUSG00000087627	RIKEN cDNA A230059L01 gene [Source:MGI Symbol;Acc:MGI:2443688]	-	gene	0	0	0	0	0	0	0	0	0	0	0	0	0	0	0	0	0	0	0	0	0	0	0	0	0	0	0	0	0	0	0	0	0	0	0	0	0
Gm15584	1	146809831	146841696	-	Gm15584	ENSMUSG00000085822	predicted gene 15584 [Source:MGI Symbol;Acc:MGI:3783032]	-	gene	0	0	0	0	0	0	0	0	0	0	0	0	0	0	0	0	0	0	0	0	0	0	0	0	0	0	0	0	0	0	0	0	0	0	0	0	0
Gm37749	1	147089037	147090935	+	Gm37749	ENSMUSG00000104269	predicted gene, 37749 [Source:MGI Symbol;Acc:MGI:5610977]	+	gene	0	0	0	0	0	0	0	0	0	0	0	0	0	0	0	0	0	0	0	0	0	0	0	0	0	0	0	0	0	0	0	0	0	0	0	0	0
Gm9931	1	147280758	147281942	-	Gm9931	ENSMUSG00000102134	predicted gene 9931 [Source:MGI Symbol;Acc:MGI:3642402]	-	gene	0	0	0	0	0	0	0	0	0	0	0	0	0	0	0	0	0	0	0	0	0	0	0	0	0	0	0	0	0	0	0	0	0	0	0	0	0
Gm38284	1	147515726	147520264	+	Gm38284	ENSMUSG00000104331	predicted gene, 38284 [Source:MGI Symbol;Acc:MGI:5611512]	+	gene	0	0	0	0	0	0	0	0	0	0	0	0	0	0	0	0	0	0	0	0	0	0	0	0	0	0	0	0	0	0	0	0	0	0	0	0	0
Gm29515	1	148234517	148248378	-	Gm29515	ENSMUSG00000099629	predicted gene 29515 [Source:MGI Symbol;Acc:MGI:5580221]	-	gene	0	0	0	0	0	0	0	0	0	0	0	0	0	0	0	0	0	0	0	0	0	0	0	0	0	0	0	0	0	0	0	0	0	0	0	0	0
Gm29020	1	149106115	149127320	+	Gm29020	ENSMUSG00000102074	predicted gene 29020 [Source:MGI Symbol;Acc:MGI:5579726]	+	gene	0	0	0	0	0	0	0	0	0	0	0	0	0	0	0	0	0	0	0	0	0	0	0	0	0	0	0	0	0	0	0	0	0	0	0	0	0
Gm37630	1	149408490	149409945	-	Gm37630	ENSMUSG00000102314	predicted gene, 37630 [Source:MGI Symbol;Acc:MGI:5610858]	-	gene	0	0	0	0	0	0	0	0	0	0	0	0	0	0	0	0	0	0	0	0	0	0	0	0	0	0	0	0	0	0	0	0	0	0	0	0	0
Gm38189	1	149410723	149412179	-	Gm38189	ENSMUSG00000102309	predicted gene, 38189 [Source:MGI Symbol;Acc:MGI:5611417]	-	gene	0	0	0	0	0	0	0	0	0	0	0	0	0	0	0	0	0	0	0	0	0	0	0	0	0	0	0	0	0	0	0	0	0	0	0	0	0
Gm29398	1	149413260	149449951	-	Gm29398	ENSMUSG00000101011	predicted gene 29398 [Source:MGI Symbol;Acc:MGI:5580104]	-	gene	0	0	0	0	0	0	0	0	0	0	0	0	0	0	0	0	0	0	0	0	0	0	0	0	0	0	0	0	0	0	0	0	0	0	0	0	0
Gm37096	1	149431910	149433967	-	Gm37096	ENSMUSG00000103724	predicted gene, 37096 [Source:MGI Symbol;Acc:MGI:5610324]	-	gene	0	0	0	0	0	0	0	0	0	0	0	0	0	0	0	0	0	0	0	0	0	0	0	0	0	0	0	0	0	0	0	0	0	0	0	0	0
Gm37775	1	149435015	149437327	-	Gm37775	ENSMUSG00000104036	predicted gene, 37775 [Source:MGI Symbol;Acc:MGI:5611003]	-	gene	0	0	0	0	0	0	0	0	0	0	0	0	0	0	0	0	0	0	0	0	0	0	0	0	0	0	0	0	0	0	0	0	0	0	0	0	0
Pla2g4a	1	149829618	149961290	-	Pla2g4a	ENSMUSG00000056220	phospholipase A2, group IVA (cytosolic, calcium-dependent) [Source:MGI Symbol;Acc:MGI:1195256]	-	gene	110	61	123	74	25	152	6	190	33	17	96	105	75	105	141	131	103	95	199	132	700	110	155	123	111	104	123	159	146	246	153	64	154	134	91	83	145
Ptgs2os	1	150074873	150099963	-	Ptgs2os	ENSMUSG00000097028	prostaglandin-endoperoxide synthase 2, opposite strand [Source:MGI Symbol;Acc:MGI:2443180]	-	gene	0	0	0	0	0	0	0	0	0	0	0	0	0	0	0	0	0	0	0	0	3	0	1	0	2	0	0	0	0	0	4	0	0	0	0	0	0
Ptgs2	1	150100031	150108227	+	Ptgs2	ENSMUSG00000032487	prostaglandin-endoperoxide synthase 2 [Source:MGI Symbol;Acc:MGI:97798]	+	gene	1	10	4	0	0	2	0	8	0	1	0	6	0	4	0	2	14	9	10	9	41	4	4	19	8	33	3	2	0	9	18	3	7	0	0	11	4
Ptgs2os2	1	150159043	150164948	-	Ptgs2os2	ENSMUSG00000097754	prostaglandin-endoperoxide synthase 2, opposite strand 2 [Source:MGI Symbol;Acc:MGI:5477181]	-	gene	0	2	0	0	0	0	0	0	0	0	0	0	0	0	0	0	0	0	0	0	0	0	0	0	0	0	0	0	0	0	0	0	0	0	0	0	0
Pdc	1	150319417	150333906	+	Pdc	ENSMUSG00000006007	phosducin [Source:MGI Symbol;Acc:MGI:98090]	+	gene	0	0	0	0	0	0	0	0	0	0	0	0	0	0	0	0	0	0	0	0	0	0	0	0	0	0	0	0	0	0	0	0	0	0	0	0	0
2310030A07Rik	1	150320681	150346771	-	2310030A07Rik	ENSMUSG00000099447	RIKEN cDNA 2310030A07 gene [Source:MGI Symbol;Acc:MGI:1922834]	-	gene	0	0	0	0	0	0	0	0	0	0	0	0	0	0	0	0	0	0	0	0	0	0	0	0	0	0	0	0	0	0	0	0	0	0	0	0	0
Gm37764	1	150324538	150326687	+	Gm37764	ENSMUSG00000102990	predicted gene, 37764 [Source:MGI Symbol;Acc:MGI:5610992]	+	gene	0	0	0	0	0	0	0	0	0	0	0	0	0	0	0	0	0	0	0	0	0	0	0	0	0	0	0	0	0	0	0	0	0	0	0	0	0
Odr4	1	150361305	150393080	-	Odr4	ENSMUSG00000006010	odr4 GPCR localization factor homolog [Source:MGI Symbol;Acc:MGI:2385108]	-	gene	448	248	508	344	201	547	33	684	235	118	431	624	273	383	550	523	546	440	707	504	2593	447	644	507	464	405	438	548	536	987	616	355	756	661	380	393	654
Tpr	1	150392838	150449935	+	Tpr	ENSMUSG00000006005	translocated promoter region, nuclear basket protein [Source:MGI Symbol;Acc:MGI:1922066]	+	gene	6242	2809	4586	3191	2164	4771	409	8809	2349	1097	4556	5576	3665	5091	5594	5569	6182	3654	6965	5350	30231	4003	7770	3754	5195	1814	5204	6850	5507	10174	6367	4761	6933	6837	3400	4859	6852
Prg4	1	150449412	150466165	-	Prg4	ENSMUSG00000006014	proteoglycan 4 (megakaryocyte stimulating factor, articular superficial zone protein) [Source:MGI Symbol;Acc:MGI:1891344]	-	gene	94	21	50	47	31	52	3	95	29	16	47	46	45	56	65	55	37	27	88	69	334	49	84	37	60	29	52	55	77	135	75	55	51	115	36	42	86
Hmcn1	1	150562524	150993435	-	Hmcn1	ENSMUSG00000066842	hemicentin 1 [Source:MGI Symbol;Acc:MGI:2685047]	-	gene	397	246	529	326	278	573	41	1190	234	84	497	508	446	601	642	618	508	357	746	651	3447	490	843	423	780	147	541	778	504	1062	857	698	690	724	409	763	781
Gm20631	1	150625266	150783499	+	Gm20631	ENSMUSG00000093650	predicted gene 20631 [Source:MGI Symbol;Acc:MGI:5313078]	+	gene	11	0	14	4	7	24	1	26	2	0	9	7	9	20	27	17	16	6	25	17	74	7	27	3	27	2	10	18	14	31	25	23	6	10	6	34	14
Gm29188	1	151001040	151004577	+	Gm29188	ENSMUSG00000099622	predicted gene 29188 [Source:MGI Symbol;Acc:MGI:5579894]	+	gene	0	0	0	0	0	0	0	0	0	0	0	0	1	0	0	0	0	0	0	0	0	0	0	0	0	0	0	0	0	0	0	0	0	0	0	0	0
Gm37671	1	151080450	151082545	+	Gm37671	ENSMUSG00000102628	predicted gene, 37671 [Source:MGI Symbol;Acc:MGI:5610899]	+	gene	0	0	0	0	0	0	0	0	0	0	0	0	0	0	0	0	0	0	0	0	0	0	0	0	0	0	0	0	0	0	0	0	0	0	0	0	0
C730036E19Rik	1	151138034	151142345	+	C730036E19Rik	ENSMUSG00000102095	RIKEN cDNA C730036E19 gene [Source:MGI Symbol;Acc:MGI:3028040]	+	gene	0	0	0	0	1	0	0	0	0	0	0	0	0	0	0	0	0	0	0	0	0	0	0	0	0	0	0	0	0	0	0	0	0	0	0	0	0
Gm47985	1	151182537	151184243	+	Gm47985	ENSMUSG00000114212	predicted gene, 47985 [Source:MGI Symbol;Acc:MGI:6097275]	+	gene	0	0	0	2	0	0	0	0	0	0	0	6	0	0	0	1	0	0	2	0	9	0	0	1	0	0	3	0	0	0	0	0	0	2	0	0	0
Gm8947	1	151192376	151194054	+	Gm8947	ENSMUSG00000114943	predicted gene 8947 [Source:MGI Symbol;Acc:MGI:3648958]	+	gene	0	0	0	0	0	0	0	1	0	0	0	0	0	0	0	0	0	0	0	0	2	0	0	0	0	0	0	1	0	1	0	0	0	0	0	2	0
Gm47995	1	151198448	151199350	+	Gm47995	ENSMUSG00000114694	predicted gene, 47995 [Source:MGI Symbol;Acc:MGI:6097291]	+	gene	0	0	1	0	0	0	0	2	0	0	1	0	0	0	3	2	1	0	0	0	2	0	1	0	0	0	0	1	0	0	1	0	0	1	0	3	1
3110040M04Rik	1	151204121	151205065	+	3110040M04Rik	ENSMUSG00000114582	RIKEN cDNA 3110040M04 gene [Source:MGI Symbol;Acc:MGI:1920426]	+	gene	4	0	0	0	0	0	0	2	0	0	0	0	0	0	0	0	0	0	0	0	6	0	0	0	0	0	0	0	0	0	0	0	0	0	0	0	0
Gm47996	1	151210131	151211072	+	Gm47996	ENSMUSG00000114591	predicted gene, 47996 [Source:MGI Symbol;Acc:MGI:6097293]	+	gene	0	0	0	0	0	0	0	1	0	0	0	0	0	0	1	0	0	0	0	0	6	2	1	0	0	0	0	0	0	0	0	0	0	2	0	0	1
Gm10138	1	151339604	151345231	-	Gm10138	ENSMUSG00000100954	predicted gene 10138 [Source:MGI Symbol;Acc:MGI:3708522]	-	gene	237	92	327	121	167	229	16	652	102	36	260	407	239	255	446	296	156	194	494	248	2649	215	430	487	236	184	319	361	273	855	305	225	200	408	195	404	362
Ivns1abp	1	151344477	151364422	+	Ivns1abp	ENSMUSG00000023150	influenza virus NS1A binding protein [Source:MGI Symbol;Acc:MGI:2152389]	+	gene	8926	5509	8171	5544	3453	8301	642	13742	3724	2069	8457	9922	6645	8015	10952	8312	8161	6542	12054	8980	49258	7098	11382	8700	7732	4529	7761	11080	10090	18736	9012	6902	11446	11765	6026	8213	10203
Swt1	1	151367699	151428455	-	Swt1	ENSMUSG00000052748	SWT1 RNA endoribonuclease homolog (S. cerevisiae) [Source:MGI Symbol;Acc:MGI:1914125]	-	gene	517	475	514	341	289	582	39	922	288	110	589	809	458	503	761	751	600	445	715	689	2805	505	717	709	576	472	501	598	619	1252	741	418	865	773	441	567	709
Trmt1l	1	151428542	151458161	+	Trmt1l	ENSMUSG00000053286	tRNA methyltransferase 1 like [Source:MGI Symbol;Acc:MGI:1916185]	+	gene	672	379	601	379	215	625	65	1031	281	137	607	714	452	549	634	675	662	388	915	582	3580	453	842	671	533	312	564	714	680	1512	620	489	836	781	375	658	710
Gm37893	1	151445305	151447741	+	Gm37893	ENSMUSG00000103928	predicted gene, 37893 [Source:MGI Symbol;Acc:MGI:5611121]	+	gene	4	5	18	14	2	6	1	31	8	7	16	17	8	10	19	21	6	12	21	14	88	14	16	18	7	21	27	25	21	60	31	12	30	19	10	36	19
Rnf2	1	151458004	151500955	-	Rnf2	ENSMUSG00000026484	ring finger protein 2 [Source:MGI Symbol;Acc:MGI:1101759]	-	gene	2119	1530	2288	1531	887	2091	153	3388	926	454	2229	2649	1454	2115	3016	2007	2759	2164	3634	2300	12476	2293	3491	2661	2539	1543	2197	3298	3219	5423	3005	2001	3666	3099	1996	2301	3081
Gm36527	1	151496557	151499585	-	Gm36527	ENSMUSG00000103238	predicted gene, 36527 [Source:MGI Symbol;Acc:MGI:5595686]	-	gene	1	0	1	4	0	0	0	1	0	0	0	0	4	3	2	5	1	5	3	0	21	3	1	1	0	1	0	1	0	7	4	0	1	0	1	6	0
Gm28181	1	151549245	151550943	-	Gm28181	ENSMUSG00000100357	predicted gene 28181 [Source:MGI Symbol;Acc:MGI:5578887]	-	gene	0	0	0	0	0	8	0	0	0	0	0	0	0	0	0	0	0	0	0	0	0	0	0	0	1	0	0	0	0	0	0	0	0	0	0	0	0
Fam129a	1	151571186	151721939	+	Fam129a	ENSMUSG00000026483	family with sequence similarity 129, member A [Source:MGI Symbol;Acc:MGI:2137237]	+	gene	86	68	68	27	49	39	0	85	38	25	50	95	43	42	36	115	70	61	81	45	466	41	77	81	80	80	69	69	58	190	96	23	51	69	48	54	110
2810414N06Rik	1	151748949	151755018	-	2810414N06Rik	ENSMUSG00000100594	RIKEN cDNA 2810414N06 gene [Source:MGI Symbol;Acc:MGI:1919065]	-	gene	7	10	12	18	0	15	0	32	4	1	16	19	3	7	5	24	18	10	25	14	120	18	10	10	7	15	16	12	15	19	9	12	30	15	4	21	7
Edem3	1	151755371	151822051	+	Edem3	ENSMUSG00000043019	ER degradation enhancer, mannosidase alpha- like 3 [Source:MGI Symbol;Acc:MGI:1914217]	+	gene	1188	734	1058	771	483	1346	79	1850	483	254	1080	1358	825	950	1232	1344	1338	909	1576	1188	6239	1068	1501	1263	1014	764	1032	1464	1259	2512	1546	853	1695	1349	775	1221	1436
1700025G04Rik	1	151852403	152090125	-	1700025G04Rik	ENSMUSG00000032666	RIKEN cDNA 1700025G04 gene [Source:MGI Symbol;Acc:MGI:1916649]	-	gene	774	380	665	331	272	604	51	1094	286	142	631	781	551	615	749	660	714	539	1003	699	4363	576	1182	843	750	392	754	902	834	1870	836	629	1036	868	555	750	1063
Gm28610	1	151875419	151887063	+	Gm28610	ENSMUSG00000100685	predicted gene 28610 [Source:MGI Symbol;Acc:MGI:5579316]	+	gene	16	3	11	10	0	12	1	22	6	1	9	12	8	16	16	8	14	10	16	6	75	6	30	14	15	5	15	12	16	34	11	15	18	15	6	15	18
Gm38238	1	152292183	152292528	-	Gm38238	ENSMUSG00000103744	predicted gene, 38238 [Source:MGI Symbol;Acc:MGI:5611466]	-	gene	0	0	0	0	0	0	0	0	0	0	0	0	0	0	0	0	0	0	0	0	0	0	0	0	0	0	0	0	0	0	0	0	0	0	0	0	0
Tsen15	1	152370735	152386688	-	Tsen15	ENSMUSG00000014980	tRNA splicing endonuclease subunit 15 [Source:MGI Symbol;Acc:MGI:1913887]	-	gene	587	320	672	335	440	636	45	920	294	152	611	801	383	476	756	665	437	460	986	574	4232	617	865	743	600	481	630	840	810	1620	743	566	822	1025	429	933	804
Colgalt2	1	152399830	152510695	+	Colgalt2	ENSMUSG00000032649	collagen beta(1-O)galactosyltransferase 2 [Source:MGI Symbol;Acc:MGI:2138232]	+	gene	27	23	20	3	0	28	0	29	0	6	22	14	12	15	20	24	14	27	41	13	173	25	66	29	29	7	29	42	34	74	27	12	34	48	26	23	25
Rgl1	1	152516760	152766351	-	Rgl1	ENSMUSG00000026482	ral guanine nucleotide dissociation stimulator,-like 1 [Source:MGI Symbol;Acc:MGI:107484]	-	gene	318	185	334	229	135	454	27	604	134	79	324	574	234	351	463	450	307	345	537	353	2361	299	558	429	334	356	354	471	447	791	479	271	511	339	251	331	403
Gm15479	1	152684026	152687501	-	Gm15479	ENSMUSG00000086145	predicted gene 15479 [Source:MGI Symbol;Acc:MGI:3705129]	-	gene	0	0	0	3	0	12	0	0	0	0	0	1	0	0	1	1	0	0	0	5	1	1	0	2	0	0	0	0	0	0	0	0	0	1	1	0	1
Gm28792	1	152731206	152751824	-	Gm28792	ENSMUSG00000099868	predicted gene 28792 [Source:MGI Symbol;Acc:MGI:5579498]	-	gene	0	0	0	0	0	0	0	0	0	0	0	0	0	0	0	0	0	0	0	0	0	0	0	0	0	0	0	0	0	0	0	0	0	0	0	0	0
Apobec4	1	152750551	152757544	+	Apobec4	ENSMUSG00000055547	apolipoprotein B mRNA editing enzyme, catalytic polypeptide-like 4 (putative) [Source:MGI Symbol;Acc:MGI:1918531]	+	gene	0	0	0	0	0	0	0	0	0	0	0	0	0	0	0	0	0	0	0	0	0	0	0	0	0	0	0	0	0	0	0	0	0	0	0	0	0
Arpc5	1	152766542	152775597	+	Arpc5	ENSMUSG00000008475	actin related protein 2/3 complex, subunit 5 [Source:MGI Symbol;Acc:MGI:1915021]	+	gene	1569	1034	1728	1010	832	1783	126	2546	812	403	1525	2344	1044	1548	2033	1888	1286	1366	2531	1503	9161	1484	2306	2040	1476	1374	1630	2050	2097	4021	2215	1271	2298	2284	1206	1865	2001
Ncf2	1	152800194	152836991	+	Ncf2	ENSMUSG00000026480	neutrophil cytosolic factor 2 [Source:MGI Symbol;Acc:MGI:97284]	+	gene	16	25	18	18	9	26	2	15	15	6	21	21	7	13	14	33	13	10	23	14	121	3	18	22	25	12	19	28	29	64	27	15	40	49	14	19	36
Smg7	1	152836995	152902646	-	Smg7	ENSMUSG00000042772	Smg-7 homolog, nonsense mediated mRNA decay factor (C. elegans) [Source:MGI Symbol;Acc:MGI:2682334]	-	gene	1632	997	1523	1090	588	1223	116	2656	751	343	1504	1821	1236	1382	1635	1558	1729	1188	2074	1509	9319	1407	2547	1384	1464	643	1600	2119	1694	3484	1821	1395	2190	2011	1147	1607	1895
Gm28791	1	152878520	152880298	-	Gm28791	ENSMUSG00000100394	predicted gene 28791 [Source:MGI Symbol;Acc:MGI:5579497]	-	gene	0	0	0	0	0	0	0	0	0	0	0	0	0	0	0	0	0	0	0	0	0	0	0	0	0	0	0	0	1	1	0	0	0	0	0	0	0
1700040K01Rik	1	152936604	152937041	+	1700040K01Rik	ENSMUSG00000103840	RIKEN cDNA 1700040K01 gene [Source:MGI Symbol;Acc:MGI:1920517]	+	gene	0	0	0	0	0	0	0	0	0	0	0	0	0	0	0	0	0	0	0	0	0	0	0	0	0	0	0	0	0	0	0	0	0	0	0	0	0
Nmnat2	1	152954993	153119261	+	Nmnat2	ENSMUSG00000042751	nicotinamide nucleotide adenylyltransferase 2 [Source:MGI Symbol;Acc:MGI:2444155]	+	gene	24	16	25	21	28	78	1	62	7	4	30	40	24	34	64	20	15	13	45	47	139	13	23	21	13	19	14	22	20	33	17	15	18	22	11	19	15
Gm28960	1	153066481	153089507	-	Gm28960	ENSMUSG00000099969	predicted gene 28960 [Source:MGI Symbol;Acc:MGI:5579666]	-	gene	0	0	0	0	0	0	0	0	0	0	0	0	0	0	0	0	0	0	0	0	0	0	0	0	0	0	0	0	0	0	0	0	0	0	0	0	0
Lamc2	1	153122756	153186447	-	Lamc2	ENSMUSG00000026479	laminin, gamma 2 [Source:MGI Symbol;Acc:MGI:99913]	-	gene	77	45	127	74	32	96	0	163	47	28	121	157	60	137	143	156	99	93	205	120	812	103	207	129	98	34	134	145	95	308	81	47	128	95	92	114	139
Lamc1	1	153218922	153332786	-	Lamc1	ENSMUSG00000026478	laminin, gamma 1 [Source:MGI Symbol;Acc:MGI:99914]	-	gene	12353	1978	3245	2221	1834	3930	248	5747	1337	690	2789	4345	2367	3905	3675	3969	3579	2281	5840	3296	24253	2849	6534	3907	4195	1615	4356	4703	3543	9517	4334	3004	4573	4559	2498	4121	5257
Gm38009	1	153283850	153287190	-	Gm38009	ENSMUSG00000103818	predicted gene, 38009 [Source:MGI Symbol;Acc:MGI:5611237]	-	gene	0	0	0	0	0	0	0	0	0	0	0	0	0	0	0	0	0	0	0	0	0	0	0	0	0	0	0	0	0	2	1	0	0	0	0	1	0
E330020D12Rik	1	153404827	153414233	-	E330020D12Rik	ENSMUSG00000073538	Riken cDNA E330020D12 gene [Source:MGI Symbol;Acc:MGI:3761270]	-	gene	0	0	0	0	0	0	0	0	0	0	0	0	0	0	0	0	0	0	0	0	0	0	0	0	0	0	0	0	0	0	0	0	0	0	0	0	0
Shcbp1l	1	153425162	153452574	+	Shcbp1l	ENSMUSG00000042708	Shc SH2-domain binding protein 1-like [Source:MGI Symbol;Acc:MGI:1919086]	+	gene	4	0	0	0	0	0	0	0	0	0	0	0	0	0	4	0	0	0	0	0	14	1	0	7	0	0	0	0	3	0	0	0	4	0	0	0	0
Gm37669	1	153443481	153444300	+	Gm37669	ENSMUSG00000103543	predicted gene, 37669 [Source:MGI Symbol;Acc:MGI:5610897]	+	gene	0	0	0	0	0	0	0	0	0	0	0	0	0	0	0	0	0	0	0	0	4	0	0	0	0	0	0	0	0	0	0	0	0	0	0	0	0
Dhx9	1	153455758	153487660	-	Dhx9	ENSMUSG00000042699	DEAH (Asp-Glu-Ala-His) box polypeptide 9 [Source:MGI Symbol;Acc:MGI:108177]	-	gene	10491	6403	9489	6274	4487	10857	757	16628	4486	1882	9157	10548	7466	9875	11677	9749	11684	7020	13099	10045	55166	9324	14814	7926	10036	3716	10000	13095	12596	19678	12580	9542	14357	15113	7556	8927	14203
Npl	1	153503015	153550045	-	Npl	ENSMUSG00000042684	N-acetylneuraminate pyruvate lyase [Source:MGI Symbol;Acc:MGI:1921341]	-	gene	764	293	690	731	402	818	93	1412	367	110	478	1658	460	283	683	1964	440	808	588	862	3056	126	132	1098	83	1408	253	171	179	174	1897	174	211	93	60	126	296
Rgs8	1	153653025	153700323	+	Rgs8	ENSMUSG00000042671	regulator of G-protein signaling 8 [Source:MGI Symbol;Acc:MGI:108408]	+	gene	4	0	2	8	0	14	0	8	0	0	1	0	5	4	7	1	1	2	7	5	27	0	5	0	3	2	3	1	0	4	3	4	3	2	1	14	1
Gm29529	1	153690391	153692656	-	Gm29529	ENSMUSG00000100945	predicted gene 29529 [Source:MGI Symbol;Acc:MGI:5580235]	-	gene	0	0	0	0	0	0	0	1	0	0	0	0	0	0	0	0	0	0	0	0	0	0	0	0	0	0	0	0	0	0	0	0	0	0	0	0	0
5530400K19Rik	1	153714654	153716569	+	5530400K19Rik	ENSMUSG00000102404	RIKEN cDNA 5530400K19 gene [Source:MGI Symbol;Acc:MGI:1921757]	+	gene	0	0	0	0	0	0	0	0	0	0	0	0	0	0	0	0	0	0	0	0	0	0	0	0	0	0	0	0	0	0	0	0	0	0	0	0	0
C230024C17Rik	1	153721240	153737829	-	C230024C17Rik	ENSMUSG00000100334	RIKEN cDNA C230024C17 gene [Source:MGI Symbol;Acc:MGI:5439413]	-	gene	0	0	0	0	0	0	0	0	0	0	0	0	0	0	1	0	0	0	0	0	0	0	0	0	0	0	0	0	0	0	0	0	0	0	0	0	0
Rgs16	1	153740349	153745468	+	Rgs16	ENSMUSG00000026475	regulator of G-protein signaling 16 [Source:MGI Symbol;Acc:MGI:108407]	+	gene	30	9	37	15	17	18	2	47	13	12	18	16	24	21	34	12	15	18	53	25	166	10	19	20	22	6	18	30	12	40	15	17	35	17	5	6	14
Gm28513	1	153743552	153749324	-	Gm28513	ENSMUSG00000099568	predicted gene 28513 [Source:MGI Symbol;Acc:MGI:5579219]	-	gene	1	0	5	0	0	0	0	3	0	1	1	2	0	3	3	0	0	1	6	1	24	0	3	1	2	0	1	5	2	5	0	4	1	0	0	1	3
Rnasel	1	153749426	153764221	+	Rnasel	ENSMUSG00000066800	ribonuclease L (2', 5'-oligoisoadenylate synthetase-dependent) [Source:MGI Symbol;Acc:MGI:1098272]	+	gene	5	5	6	4	0	3	0	2	0	4	3	11	4	4	7	8	6	3	7	3	21	5	9	1	14	5	8	12	9	8	16	13	2	22	4	0	11
Gm28512	1	153750682	153751547	+	Gm28512	ENSMUSG00000100183	predicted gene 28512 [Source:MGI Symbol;Acc:MGI:5579218]	+	gene	0	0	0	0	0	6	0	0	0	0	0	0	0	0	0	0	0	0	0	0	0	0	0	0	0	0	0	0	0	0	0	0	0	0	0	0	0
Rgsl1	1	153779381	153844142	-	Rgsl1	ENSMUSG00000042641	regulator of G-protein signaling like 1 [Source:MGI Symbol;Acc:MGI:2685048]	-	gene	0	0	0	0	0	0	0	0	0	0	0	0	1	0	0	2	0	0	0	0	0	0	0	0	0	0	0	0	0	0	0	0	0	0	0	0	0
Teddm2	1	153849542	153900228	-	Teddm2	ENSMUSG00000045968	transmembrane epididymal family member 2 [Source:MGI Symbol;Acc:MGI:1923273]	-	gene	124	153	148	108	59	194	9	225	68	22	136	171	88	111	181	230	97	107	161	127	915	115	142	208	74	116	131	103	121	213	133	90	143	149	77	132	157
Teddm1b	1	153874345	153876871	+	Teddm1b	ENSMUSG00000043282	transmembrane epididymal protein 1B [Source:MGI Symbol;Acc:MGI:3646829]	+	gene	0	0	0	0	0	0	0	0	0	0	0	0	0	0	0	0	0	0	0	0	0	0	0	0	0	0	0	0	0	0	0	0	0	0	0	0	0
Gm38352	1	153889741	153892297	-	Gm38352	ENSMUSG00000102459	predicted gene, 38352 [Source:MGI Symbol;Acc:MGI:5611580]	-	gene	0	0	0	0	0	0	0	0	0	0	0	0	1	0	0	2	2	0	0	0	0	0	0	0	0	0	0	0	0	0	0	0	0	0	0	0	0
Teddm1a	1	153891742	153893058	+	Teddm1a	ENSMUSG00000047053	transmembrane epididymal protein 1A [Source:MGI Symbol;Acc:MGI:2668439]	+	gene	0	0	0	0	0	0	0	0	0	0	0	0	0	0	0	0	0	0	0	0	0	0	0	0	0	0	0	0	0	0	0	0	0	0	0	0	0
Glul	1	153899944	153909723	+	Glul	ENSMUSG00000026473	glutamate-ammonia ligase (glutamine synthetase) [Source:MGI Symbol;Acc:MGI:95739]	+	gene	2795	2029	2698	2057	1427	3227	217	4709	1485	512	2505	3762	2149	2269	3442	3638	2448	2229	3678	2885	16343	2050	3193	3143	1962	2051	2275	2978	2842	4558	3581	2034	3381	3182	1612	2299	2882
Gm29290	1	153939226	153941290	+	Gm29290	ENSMUSG00000100014	predicted gene 29290 [Source:MGI Symbol;Acc:MGI:5579996]	+	gene	0	0	0	0	0	0	0	0	0	0	0	0	0	0	0	0	0	0	0	0	0	0	0	0	0	0	0	0	0	0	0	0	0	0	0	0	0
Gm29291	1	154003396	154006221	-	Gm29291	ENSMUSG00000101903	predicted gene 29291 [Source:MGI Symbol;Acc:MGI:5579997]	-	gene	0	0	0	0	0	0	0	0	0	0	0	0	0	0	0	0	0	0	0	0	0	0	0	0	0	0	0	0	0	0	0	0	0	0	0	0	0
Gm28286	1	154027363	154034301	-	Gm28286	ENSMUSG00000100502	predicted gene 28286 [Source:MGI Symbol;Acc:MGI:5578992]	-	gene	0	0	0	0	0	0	0	0	0	0	0	0	0	0	0	0	0	0	0	0	0	0	0	0	0	0	0	0	0	0	0	0	0	0	0	0	0
A830008E24Rik	1	154037597	154117951	-	A830008E24Rik	ENSMUSG00000100627	RIKEN cDNA A830008E24 gene [Source:MGI Symbol;Acc:MGI:3041183]	-	gene	0	0	0	0	0	0	0	0	0	0	0	0	0	0	0	0	0	0	1	3	0	0	0	0	0	0	0	0	0	0	0	0	0	0	0	0	0
Zfp648	1	154201187	154205689	+	Zfp648	ENSMUSG00000066797	zinc finger protein 648 [Source:MGI Symbol;Acc:MGI:2685049]	+	gene	0	0	0	0	0	0	0	0	0	0	0	0	0	0	0	0	0	0	0	1	1	0	0	0	0	0	0	0	0	0	0	0	0	0	0	0	0
4930452N14Rik	1	154241521	154256906	-	4930452N14Rik	ENSMUSG00000099933	RIKEN cDNA 4930452N14 gene [Source:MGI Symbol;Acc:MGI:1925362]	-	gene	0	0	0	0	0	0	0	0	0	0	0	0	0	0	0	0	0	0	0	0	0	0	0	0	0	0	0	0	0	0	0	0	0	0	0	0	0
4930532M18Rik	1	154255689	154270416	+	4930532M18Rik	ENSMUSG00000100221	RIKEN cDNA 4930532M18 gene [Source:MGI Symbol;Acc:MGI:1922483]	+	gene	0	0	0	0	0	0	0	0	0	0	0	0	0	0	0	0	0	0	0	0	0	0	0	0	0	0	0	0	0	0	0	0	0	0	0	0	0
Cacna1e	1	154390731	154884501	-	Cacna1e	ENSMUSG00000004110	calcium channel, voltage-dependent, R type, alpha 1E subunit [Source:MGI Symbol;Acc:MGI:106217]	-	gene	7	1	7	4	0	5	0	16	1	0	17	11	2	12	7	6	5	2	17	12	44	3	19	10	10	6	8	7	2	9	5	8	6	9	5	8	4
Gm29282	1	155011332	155057179	-	Gm29282	ENSMUSG00000101880	predicted gene 29282 [Source:MGI Symbol;Acc:MGI:5579988]	-	gene	0	0	0	0	0	0	0	0	0	0	0	0	0	0	0	0	0	0	0	0	0	0	0	0	0	0	0	0	0	0	0	0	0	0	0	0	0
Gm9530	1	155063447	155083266	-	Gm9530	ENSMUSG00000096950	predicted gene 9530 [Source:MGI Symbol;Acc:MGI:3779939]	-	gene	0	0	3	0	0	0	0	2	0	0	1	0	1	0	0	4	3	0	3	6	17	8	6	2	7	0	3	3	5	3	3	7	5	8	2	4	0
Ier5	1	155096361	155099636	-	Ier5	ENSMUSG00000056708	immediate early response 5 [Source:MGI Symbol;Acc:MGI:1337072]	-	gene	188	106	207	115	162	242	17	335	101	46	220	247	157	155	246	230	115	125	411	181	1872	165	330	404	240	149	260	350	289	643	248	167	196	345	178	250	316
Mr1	1	155127277	155146814	-	Mr1	ENSMUSG00000026471	major histocompatibility complex, class I- related [Source:MGI Symbol;Acc:MGI:1195463]	-	gene	10	0	8	10	0	0	0	1	4	0	4	0	0	3	7	6	0	2	5	1	13	8	2	2	6	0	2	4	2	10	6	8	0	1	0	0	1
Stx6	1	155158715	155208256	+	Stx6	ENSMUSG00000026470	syntaxin 6 [Source:MGI Symbol;Acc:MGI:1926235]	+	gene	809	509	790	488	388	877	65	1315	349	186	721	988	745	723	965	907	613	556	1339	814	5771	659	1440	953	747	444	983	1180	1101	2263	950	814	1024	1257	566	1031	1200
BC034090	1	155212471	155244444	-	BC034090	ENSMUSG00000033722	cDNA sequence BC034090 [Source:MGI Symbol;Acc:MGI:2672904]	-	gene	73	30	82	50	24	98	0	139	31	19	65	182	60	67	65	148	55	70	138	70	590	46	120	111	67	78	102	92	74	184	93	54	106	81	44	57	100
Gm37622	1	155231304	155233159	+	Gm37622	ENSMUSG00000103670	predicted gene, 37622 [Source:MGI Symbol;Acc:MGI:5610850]	+	gene	0	0	0	0	0	0	0	0	0	0	0	0	4	0	0	0	0	1	0	0	0	0	1	0	0	0	0	0	0	1	0	0	0	2	0	0	0
Xpr1	1	155275701	155417415	-	Xpr1	ENSMUSG00000026469	xenotropic and polytropic retrovirus receptor 1 [Source:MGI Symbol;Acc:MGI:97932]	-	gene	525	280	481	437	218	416	45	734	216	124	442	772	303	367	524	592	557	394	711	505	2175	405	656	506	519	393	444	498	480	936	717	367	632	539	272	433	601
Gm5532	1	155520173	155527143	-	Gm5532	ENSMUSG00000073535	predicted gene 5532 [Source:MGI Symbol;Acc:MGI:3646828]	-	gene	0	0	3	10	0	0	0	2	0	2	0	14	3	7	4	1	1	0	9	0	9	1	1	0	0	0	3	1	0	9	5	0	6	3	1	7	8
Acbd6	1	155558120	155691330	+	Acbd6	ENSMUSG00000033701	acyl-Coenzyme A binding domain containing 6 [Source:MGI Symbol;Acc:MGI:1919732]	+	gene	578	270	509	293	377	554	31	870	207	143	462	667	419	403	632	529	385	346	816	391	3590	379	714	682	395	312	489	686	623	1235	523	366	469	597	300	517	615
Lhx4	1	155698031	155751684	-	Lhx4	ENSMUSG00000026468	LIM homeobox protein 4 [Source:MGI Symbol;Acc:MGI:101776]	-	gene	0	0	13	0	0	6	0	4	1	1	4	0	5	10	1	3	3	6	9	3	33	0	9	1	2	0	3	4	0	6	2	0	3	4	0	1	1
Qsox1	1	155776029	155812889	-	Qsox1	ENSMUSG00000033684	quiescin Q6 sulfhydryl oxidase 1 [Source:MGI Symbol;Acc:MGI:1330818]	-	gene	210	76	183	106	118	189	28	326	89	46	127	220	134	160	213	173	137	138	285	171	1478	158	342	236	137	142	249	265	239	460	284	147	266	300	151	202	227
Gm37539	1	155789124	155789358	+	Gm37539	ENSMUSG00000102299	predicted gene, 37539 [Source:MGI Symbol;Acc:MGI:5610767]	+	gene	7	11	7	2	0	2	0	7	0	3	3	1	2	3	5	3	1	2	2	6	34	1	6	7	3	0	4	4	4	7	6	3	5	13	3	2	8
Gm37571	1	155818494	155859591	+	Gm37571	ENSMUSG00000102558	predicted gene, 37571 [Source:MGI Symbol;Acc:MGI:5610799]	+	gene	0	0	0	0	0	0	0	0	0	0	0	0	0	0	0	0	0	0	0	0	0	0	0	2	0	0	0	0	0	0	0	0	0	0	0	0	0
Cep350	1	155844964	155973255	-	Cep350	ENSMUSG00000033671	centrosomal protein 350 [Source:MGI Symbol;Acc:MGI:1921331]	-	gene	842	527	750	503	353	835	58	1529	333	133	744	912	556	848	838	920	954	612	934	844	4298	663	1240	724	826	361	789	977	759	1729	1109	638	1086	916	496	845	1159
Gm37383	1	155881802	155882546	-	Gm37383	ENSMUSG00000102837	predicted gene, 37383 [Source:MGI Symbol;Acc:MGI:5610611]	-	gene	0	0	0	0	0	0	0	0	0	0	0	0	0	0	0	0	0	0	0	0	1	0	0	0	1	0	0	0	0	0	0	0	0	0	0	0	0
Gm9694	1	155973318	155974506	+	Gm9694	ENSMUSG00000102833	predicted gene 9694 [Source:MGI Symbol;Acc:MGI:3780102]	+	gene	0	0	0	0	0	0	0	0	0	0	0	0	0	0	0	0	0	0	0	0	4	0	0	0	0	0	0	0	0	0	0	0	0	0	0	0	2
Tor1aip1	1	156004599	156036480	-	Tor1aip1	ENSMUSG00000026466	torsin A interacting protein 1 [Source:MGI Symbol;Acc:MGI:3582693]	-	gene	679	337	530	418	241	499	48	922	246	136	502	754	384	533	627	648	569	417	888	583	3509	507	1018	603	540	448	638	823	753	1452	795	493	854	705	406	586	745
9430034N14Rik	1	156026223	156030007	-	9430034N14Rik	ENSMUSG00000102964	RIKEN cDNA 9430034N14 gene [Source:MGI Symbol;Acc:MGI:2444791]	-	gene	10	0	2	3	14	0	0	5	0	0	1	1	1	2	2	2	1	0	1	3	28	3	2	3	2	10	1	1	1	10	5	1	3	7	2	2	5
Tor1aip2	1	156035403	156068861	+	Tor1aip2	ENSMUSG00000050565	torsin A interacting protein 2 [Source:MGI Symbol;Acc:MGI:3582695]	+	gene	2655	1762	2538	1931	1355	2911	149	4358	1217	621	2486	3336	1870	2215	2958	2773	2415	2021	3808	2602	14729	2315	3718	2982	2425	1868	2316	3286	2982	6005	3155	2098	3850	3446	1886	2925	3308
Fam163a	1	156075966	156205026	-	Fam163a	ENSMUSG00000015484	family with sequence similarity 163, member A [Source:MGI Symbol;Acc:MGI:3618859]	-	gene	19	7	18	13	0	15	0	30	10	3	39	22	31	25	30	18	24	12	35	22	168	16	37	18	15	7	15	41	22	54	16	12	26	18	21	7	27
Tdrd5	1	156255296	156303664	-	Tdrd5	ENSMUSG00000060985	tudor domain containing 5 [Source:MGI Symbol;Acc:MGI:2684949]	-	gene	65	44	64	73	19	59	9	82	30	10	64	78	47	52	72	91	49	58	83	54	236	29	64	50	45	29	41	58	48	86	58	29	48	43	27	39	51
A430050A11Rik	1	156290102	156290747	-	A430050A11Rik	ENSMUSG00000102372	RIKEN cDNA A430050A11 gene [Source:MGI Symbol;Acc:MGI:3028067]	-	gene	0	0	0	0	0	0	0	0	0	0	0	0	0	0	0	0	0	0	0	0	0	0	0	0	0	0	0	0	0	0	0	0	0	0	0	0	0
4930518J20Rik	1	156303489	156304966	+	4930518J20Rik	ENSMUSG00000103705	RIKEN cDNA 4930518J20 gene [Source:MGI Symbol;Acc:MGI:1914839]	+	gene	0	0	0	0	0	0	0	0	0	0	0	0	0	0	0	0	0	0	0	0	4	0	0	0	0	0	0	1	0	0	0	1	0	1	0	0	0
Nphs2	1	156310727	156328035	+	Nphs2	ENSMUSG00000026602	nephrosis 2, podocin [Source:MGI Symbol;Acc:MGI:2157018]	+	gene	0	0	5	0	0	8	0	4	1	0	0	1	1	2	6	0	0	1	0	2	4	0	0	2	0	0	2	0	0	4	2	4	1	0	1	0	0
Axdnd1	1	156323509	156421159	-	Axdnd1	ENSMUSG00000026601	axonemal dynein light chain domain containing 1 [Source:MGI Symbol;Acc:MGI:1924602]	-	gene	1	1	2	6	0	8	0	5	2	0	6	2	0	8	5	2	2	2	10	5	21	0	6	0	4	0	1	4	3	1	5	3	14	5	2	0	0
Gm2000	1	156366040	156366484	+	Gm2000	ENSMUSG00000078193	predicted gene 2000 [Source:MGI Symbol;Acc:MGI:3780170]	+	gene	107	81	130	90	71	154	11	159	49	24	111	117	111	82	116	144	93	66	125	100	625	120	162	107	113	90	125	137	142	327	128	78	168	210	75	179	170
Soat1	1	156424525	156474331	-	Soat1	ENSMUSG00000026600	sterol O-acyltransferase 1 [Source:MGI Symbol;Acc:MGI:104665]	-	gene	1613	1061	1644	1184	718	1452	130	2667	910	392	1466	2304	1222	1524	1800	2158	1683	1313	2380	1666	9076	1369	2397	1629	1658	1065	1318	1981	1522	3311	2145	1357	2128	1538	1016	1173	1655
Gm37648	1	156455290	156457852	+	Gm37648	ENSMUSG00000103199	predicted gene, 37648 [Source:MGI Symbol;Acc:MGI:5610876]	+	gene	0	0	0	0	0	0	0	0	0	0	0	0	0	0	0	0	0	0	0	0	0	0	0	0	0	2	0	0	0	0	1	0	0	0	0	0	0
Gm10031	1	156524012	156526664	+	Gm10031	ENSMUSG00000101523	predicted pseudogene 10031 [Source:MGI Symbol;Acc:MGI:3704198]	+	gene	594	301	458	313	195	501	32	791	213	118	515	550	388	425	562	480	621	368	667	513	2769	451	800	475	455	233	491	686	602	1027	609	352	770	706	369	455	701
Abl2	1	156558786	156649568	+	Abl2	ENSMUSG00000026596	v-abl Abelson murine leukemia viral oncogene 2 (arg, Abelson-related gene) [Source:MGI Symbol;Acc:MGI:87860]	+	gene	1301	893	1467	992	670	1490	114	2679	630	305	1415	1794	1135	1392	1626	1484	1348	1068	2092	1365	8742	1187	2359	1307	1516	522	1510	1872	1632	3032	1683	1300	2257	1878	970	1478	1904
Gm38043	1	156583108	156588248	+	Gm38043	ENSMUSG00000104293	predicted gene, 38043 [Source:MGI Symbol;Acc:MGI:5611271]	+	gene	0	2	0	0	0	0	0	0	1	0	0	0	0	0	2	3	1	3	0	0	3	0	0	3	0	0	2	0	1	0	2	2	3	0	0	10	0
Tor3a	1	156653617	156674356	-	Tor3a	ENSMUSG00000060519	torsin family 3, member A [Source:MGI Symbol;Acc:MGI:1353652]	-	gene	259	116	233	165	139	246	23	388	82	40	220	285	151	187	264	210	168	153	343	174	1395	146	297	241	226	85	236	251	213	490	175	157	268	249	132	201	229
Fam20b	1	156678532	156719086	-	Fam20b	ENSMUSG00000033557	family with sequence similarity 20, member B [Source:MGI Symbol;Acc:MGI:2443990]	-	gene	1217	758	992	704	380	1090	89	1939	506	328	1159	1456	833	1040	1324	1291	1274	910	1682	1276	7614	1028	1675	1381	1159	743	1272	1555	1401	2894	1408	929	1855	1669	954	1398	1493
Gm19918	1	156678545	156678944	+	Gm19918	ENSMUSG00000102961	predicted gene, 19918 [Source:MGI Symbol;Acc:MGI:5012103]	+	gene	92	57	51	33	16	31	1	104	34	17	64	74	50	41	74	66	39	47	90	52	510	36	96	88	70	39	61	63	92	155	64	55	61	79	52	48	101
Ralgps2	1	156804166	156939626	-	Ralgps2	ENSMUSG00000026594	Ral GEF with PH domain and SH3 binding motif 2 [Source:MGI Symbol;Acc:MGI:1925505]	-	gene	1435	1075	1418	1070	616	1558	119	2540	751	269	1405	1645	1247	1466	1699	1475	1442	967	2566	1627	8651	1383	2211	1413	1551	537	1583	2154	1915	3654	1646	1338	2110	2301	1095	1563	1949
Angptl1	1	156838562	156861078	+	Angptl1	ENSMUSG00000033544	angiopoietin-like 1 [Source:MGI Symbol;Acc:MGI:1919963]	+	gene	0	0	0	0	0	0	0	0	0	0	0	0	0	0	1	6	0	0	0	1	10	0	0	1	0	2	1	0	0	1	1	3	0	0	0	0	1
Gm37802	1	156856217	156858859	-	Gm37802	ENSMUSG00000103303	predicted gene, 37802 [Source:MGI Symbol;Acc:MGI:5611030]	-	gene	0	0	0	0	0	0	0	0	0	0	0	0	0	0	1	2	0	0	0	0	0	0	0	0	0	0	0	1	0	0	2	12	2	0	0	0	0
Gm37943	1	156872177	156876120	-	Gm37943	ENSMUSG00000102960	predicted gene, 37943 [Source:MGI Symbol;Acc:MGI:5611171]	-	gene	0	0	0	0	0	0	0	0	0	0	0	0	0	0	2	0	0	0	0	0	7	0	0	0	0	0	0	0	0	0	0	0	0	0	0	5	1
4930439D14Rik	1	156939838	156940196	+	4930439D14Rik	ENSMUSG00000101905	RIKEN cDNA 4930439D14 gene [Source:MGI Symbol;Acc:MGI:1925417]	+	gene	0	0	4	0	0	2	0	3	0	0	2	0	0	0	2	1	0	0	2	1	3	2	0	3	0	0	0	1	0	3	2	0	5	0	0	0	0
Gm28694	1	156972760	157054034	-	Gm28694	ENSMUSG00000101768	predicted gene 28694 [Source:MGI Symbol;Acc:MGI:5579400]	-	gene	0	0	0	0	0	0	0	0	0	0	0	0	0	0	0	0	0	0	0	0	0	0	0	0	0	0	0	0	0	0	0	0	0	0	0	0	0
Gm10531	1	157043547	157045849	+	Gm10531	ENSMUSG00000103325	predicted gene 10531 [Source:MGI Symbol;Acc:MGI:3641983]	+	gene	0	0	0	0	0	0	0	0	0	0	0	0	0	0	0	0	0	0	0	0	0	0	0	0	0	0	0	0	0	0	0	0	0	0	0	0	0
Tex35	1	157099139	157108680	-	Tex35	ENSMUSG00000026592	testis expressed 35 [Source:MGI Symbol;Acc:MGI:1920685]	-	gene	0	0	0	0	0	0	0	0	0	0	0	0	0	0	0	0	0	0	0	0	0	0	0	0	0	0	0	0	0	0	0	0	0	0	0	0	0
Rasal2	1	157135182	157412595	-	Rasal2	ENSMUSG00000070565	RAS protein activator like 2 [Source:MGI Symbol;Acc:MGI:2443881]	-	gene	318	241	359	244	131	315	37	658	144	59	360	454	278	359	413	417	450	303	530	374	2187	307	523	389	368	228	407	433	426	764	473	270	563	477	288	347	520
Gm37788	1	157347339	157350043	-	Gm37788	ENSMUSG00000102326	predicted gene, 37788 [Source:MGI Symbol;Acc:MGI:5611016]	-	gene	0	0	0	0	0	0	0	0	0	0	0	0	0	0	0	0	0	0	0	0	0	0	0	0	0	0	0	0	0	0	0	0	0	0	0	0	0
Gm37578	1	157354474	157355650	-	Gm37578	ENSMUSG00000102391	predicted gene, 37578 [Source:MGI Symbol;Acc:MGI:5610806]	-	gene	0	0	0	0	0	0	0	0	0	0	0	0	0	0	0	0	0	0	0	0	0	0	0	0	0	0	0	0	0	0	0	0	0	0	0	0	0
Gm37060	1	157404325	157406721	-	Gm37060	ENSMUSG00000103808	predicted gene, 37060 [Source:MGI Symbol;Acc:MGI:5610288]	-	gene	0	0	0	0	0	0	0	0	0	0	0	0	0	0	0	0	0	0	0	0	1	0	1	0	2	0	0	0	0	0	0	1	0	0	0	0	0
Cryzl2	1	157458577	157492638	+	Cryzl2	ENSMUSG00000033488	crystallin zeta like 2 [Source:MGI Symbol;Acc:MGI:2448516]	+	gene	16	31	37	28	39	84	3	68	24	5	40	63	30	31	42	58	16	41	53	30	281	22	59	60	28	41	34	46	44	73	55	33	68	36	28	31	46
Gm15486	1	157497931	157511721	-	Gm15486	ENSMUSG00000087093	predicted gene 15486 [Source:MGI Symbol;Acc:MGI:3705263]	-	gene	0	0	0	0	0	0	0	0	0	0	0	0	0	0	0	0	0	0	0	0	0	0	0	0	0	0	0	0	0	0	0	0	0	0	0	0	0
Sec16b	1	157506728	157568425	+	Sec16b	ENSMUSG00000026589	SEC16 homolog B (S. cerevisiae) [Source:MGI Symbol;Acc:MGI:2148802]	+	gene	3	7	9	7	6	18	5	28	6	6	16	34	4	3	11	49	7	13	17	10	63	0	1	14	2	23	1	8	12	5	32	4	1	0	1	0	9
Gm38256	1	157940385	158141318	+	Gm38256	ENSMUSG00000102789	predicted gene, 38256 [Source:MGI Symbol;Acc:MGI:5611484]	+	gene	0	0	0	0	0	0	0	0	0	0	0	0	0	0	0	0	0	0	0	0	0	0	0	0	0	0	0	0	0	0	0	0	0	0	0	0	0
Brinp2	1	158245269	158356326	-	Brinp2	ENSMUSG00000004031	bone morphogenic protein/retinoic acid inducible neural-specific 2 [Source:MGI Symbol;Acc:MGI:2443333]	-	gene	9	4	0	3	0	0	0	14	1	3	8	5	6	6	3	0	6	6	5	2	35	0	11	7	3	0	2	7	2	13	12	3	12	16	3	5	0
Astn1	1	158362273	158691781	+	Astn1	ENSMUSG00000026587	astrotactin 1 [Source:MGI Symbol;Acc:MGI:1098567]	+	gene	49	36	39	49	37	97	6	110	17	2	29	54	42	52	68	48	35	24	55	58	259	28	40	28	15	6	33	51	47	57	39	45	12	41	18	19	30
Gm37861	1	158375936	158378804	+	Gm37861	ENSMUSG00000103762	predicted gene, 37861 [Source:MGI Symbol;Acc:MGI:5611089]	+	gene	0	0	0	0	0	0	0	0	0	0	0	0	0	0	0	0	0	0	0	0	0	0	0	0	0	0	0	0	0	0	0	0	0	0	0	1	0
Gm37679	1	158485032	158554299	-	Gm37679	ENSMUSG00000103971	predicted gene, 37679 [Source:MGI Symbol;Acc:MGI:5610907]	-	gene	0	0	0	0	0	0	0	0	0	0	0	0	0	0	0	0	0	0	0	0	0	0	0	0	0	0	0	0	0	0	0	0	0	0	0	0	0
Gm37367	1	158534807	158537408	+	Gm37367	ENSMUSG00000102508	predicted gene, 37367 [Source:MGI Symbol;Acc:MGI:5610595]	+	gene	0	0	0	0	0	0	0	0	0	0	0	0	0	0	0	0	0	0	0	0	0	0	0	0	0	0	0	0	0	0	0	0	0	0	0	0	0
Gm37848	1	158548864	158551966	-	Gm37848	ENSMUSG00000102618	predicted gene, 37848 [Source:MGI Symbol;Acc:MGI:5611076]	-	gene	0	0	0	0	0	0	0	0	0	0	0	0	0	0	1	0	0	1	0	0	1	0	0	0	0	0	0	0	0	0	0	0	0	0	0	0	0
Pappa2	1	158711727	158980490	-	Pappa2	ENSMUSG00000073530	pappalysin 2 [Source:MGI Symbol;Acc:MGI:3051647]	-	gene	0	1	0	0	0	0	0	3	0	0	5	1	0	3	0	0	0	0	2	0	11	0	5	0	2	5	0	2	0	6	1	7	0	2	0	6	2
1600012P17Rik	1	158967701	158980463	-	1600012P17Rik	ENSMUSG00000047661	RIKEN cDNA 1600012P17 gene [Source:MGI Symbol;Acc:MGI:1919275]	-	gene	0	0	0	0	0	0	0	0	0	0	0	0	0	0	0	0	0	0	0	0	0	0	0	0	3	0	0	0	0	0	0	0	0	0	0	0	1
4930562F17Rik	1	159134272	159166387	+	4930562F17Rik	ENSMUSG00000104014	RIKEN cDNA 4930562F17 gene [Source:MGI Symbol;Acc:MGI:1922506]	+	gene	0	0	0	0	0	0	0	0	0	0	0	0	0	0	0	0	0	0	0	0	0	0	0	0	0	0	0	0	0	0	0	0	0	0	0	0	0
Cop1	1	159232320	159347640	+	Cop1	ENSMUSG00000040782	COP1, E3 ubiquitin ligase [Source:MGI Symbol;Acc:MGI:1347046]	+	gene	1136	735	1017	668	424	1092	53	1760	430	342	1017	1300	860	911	1201	1056	1071	886	1679	935	6452	833	1483	1178	1006	751	1009	1308	1328	2522	1251	782	1316	1639	748	1249	1447
Gm37115	1	159235710	159238558	+	Gm37115	ENSMUSG00000103572	predicted gene, 37115 [Source:MGI Symbol;Acc:MGI:5610343]	+	gene	0	9	0	0	0	0	0	0	0	0	0	0	0	0	0	0	0	2	0	0	1	0	0	0	0	2	0	0	0	2	1	0	0	0	0	0	0
Gm37088	1	159337414	159337819	-	Gm37088	ENSMUSG00000103186	predicted gene, 37088 [Source:MGI Symbol;Acc:MGI:5610316]	-	gene	5	0	2	0	0	0	0	3	0	0	2	0	0	2	0	3	0	0	1	0	2	1	0	0	1	0	0	1	0	1	1	1	0	0	0	0	0
Scarna3a	1	159340283	159340422	+	Scarna3a	ENSMUSG00000089536	small Cajal body-specific RNA 3A [Source:MGI Symbol;Acc:MGI:3819485]	+	gene	0	3	0	5	0	0	0	0	0	0	1	0	0	0	0	0	0	0	0	0	4	0	0	1	0	0	0	0	0	0	3	0	0	0	0	1	0
Tnr	1	159523769	159931729	+	Tnr	ENSMUSG00000015829	tenascin R [Source:MGI Symbol;Acc:MGI:99516]	+	gene	0	0	0	0	0	0	0	0	0	0	0	0	0	0	0	0	0	0	0	0	0	0	0	0	0	3	0	0	0	0	0	0	0	0	0	0	0
Gm37731	1	159595148	159597384	+	Gm37731	ENSMUSG00000103225	predicted gene, 37731 [Source:MGI Symbol;Acc:MGI:5610959]	+	gene	0	0	0	0	0	0	0	0	0	0	0	0	0	0	0	0	0	0	0	0	0	0	0	0	0	0	0	0	0	0	0	0	0	0	0	0	0
Gm10530	1	159614749	159684876	+	Gm10530	ENSMUSG00000073528	predicted gene 10530 [Source:MGI Symbol;Acc:MGI:3641765]	+	gene	0	0	0	0	0	0	0	0	0	0	0	0	0	0	0	0	0	0	0	0	0	0	0	0	0	0	0	0	0	0	0	0	0	0	0	0	0
Gm38039	1	159928390	159931726	-	Gm38039	ENSMUSG00000103719	predicted gene, 38039 [Source:MGI Symbol;Acc:MGI:5611267]	-	gene	0	0	0	0	0	0	0	0	0	0	0	0	0	0	0	0	0	0	0	0	0	0	0	0	0	0	0	0	0	0	0	0	0	0	0	0	0
Gm37294	1	160041701	160044331	-	Gm37294	ENSMUSG00000104111	predicted gene, 37294 [Source:MGI Symbol;Acc:MGI:5610522]	-	gene	0	0	0	0	0	0	0	0	0	0	0	0	0	0	0	0	0	0	0	0	0	0	0	0	0	0	0	0	0	0	0	0	0	0	0	0	0
4930523C07Rik	1	160044382	160080208	+	4930523C07Rik	ENSMUSG00000090394	RIKEN cDNA 4930523C07 gene [Source:MGI Symbol;Acc:MGI:1914897]	+	gene	19	13	29	1	14	52	0	40	3	2	14	29	12	20	30	34	20	19	26	15	144	24	39	27	13	7	22	24	21	38	29	13	32	38	9	22	27
4930562F07Rik	1	160074735	160077985	-	4930562F07Rik	ENSMUSG00000026729	RIKEN cDNA 4930562F07 gene [Source:MGI Symbol;Acc:MGI:1922505]	-	gene	3	1	4	0	7	2	0	1	0	0	2	1	0	5	4	3	2	4	0	2	32	0	8	0	1	1	3	4	6	5	3	4	2	10	0	1	2
Tnn	1	160085029	160153580	-	Tnn	ENSMUSG00000026725	tenascin N [Source:MGI Symbol;Acc:MGI:2665790]	-	gene	0	0	0	3	0	11	0	0	0	0	0	0	0	0	0	0	0	0	0	0	5	1	0	0	0	0	0	0	0	0	0	0	0	0	0	0	0
Mrps14	1	160195215	160202170	+	Mrps14	ENSMUSG00000058267	mitochondrial ribosomal protein S14 [Source:MGI Symbol;Acc:MGI:1928141]	+	gene	986	504	677	398	465	863	56	1228	324	239	671	925	594	583	884	975	454	551	1289	656	4399	605	956	913	731	728	710	942	872	1683	893	587	903	945	486	910	989
[truncated: 33,880 more rows]

## Sheet: Hox log2RPKM 
Probe	Chromosome	Start	End	Probe Strand	Feature	ID	RNAseq tailbud 6 somite wt rep1 female log2 RPKM	RNAseq tailbud 6 somite wt rep2 female log2 RPKM	RNAseq tailbud 6 somite wt rep3 female log2 RPKM	RNAseq tailbud 6 somite wt rep4 female log2 RPKM	RNAseq tailbud 6 somite mat del rep1 female log2 RPKM	RNAseq tailbud 6 somite mat del rep2 female log2 RPKM	RNAseq tailbud 6 somite mat del rep3 female log2 RPKM	RNAseq tailbud 6 somite mat del rep4 female log2 RPKM	RNAseq tailbud 7 somite wt rep1 male log2 RPKM	RNAseq tailbud 7 somite wt rep2 male log2 RPKM	RNAseq tailbud 7 somite wt rep3 male log2 RPKM	RNAseq tailbud 7 somite wt rep4 female log2 RPKM	RNAseq tailbud 7 somite mat del rep1 male log2 RPKM	RNAseq tailbud 7 somite mat del rep2 male log2 RPKM	RNAseq tailbud 7 somite mat del rep3 female log2 RPKM	RNAseq tailbud 8 somite wt rep1 male log2 RPKM	RNAseq tailbud 8 somite wt rep2 male log2 RPKM	RNAseq tailbud 8 somite wt rep3 female log2 RPKM	RNAseq tailbud 8 somite mat del rep1 female log2 RPKM	RNAseq tailbud 8 somite mat del rep2 female log2 RPKM	RNAseq tailbud 9 somite wt rep1 male log2 RPKM	RNAseq tailbud 9 somite wt rep2 female log2 RPKM	RNAseq tailbud 9 somite wt rep3 female log2 RPKM	RNAseq tailbud 9 somite mat del rep1 female log2 RPKM	RNAseq tailbud 9 somite mat del rep2 female log2 RPKM	RNAseq tailbud 10 somite wt rep1 male log2 RPKM	RNAseq tailbud 10 somite wt rep2 female log2 RPKM	RNAseq tailbud 10 somite wt rep3 female log2 RPKM	RNAseq tailbud 10 somite wt rep4 female log2 RPKM	RNAseq tailbud 10 somite mat del rep1 male log2 RPKM	RNAseq tailbud 10 somite mat del rep2 male log2 RPKM	RNAseq tailbud 10 somite mat del rep3 female log2 RPKM	RNAseq tailbud 11 somite wt rep1 male log2 RPKM	RNAseq tailbud 11 somite wt rep2 female log2 RPKM	RNAseq tailbud 11 somite wt rep3 female log2 RPKM	RNAseq tailbud 11 somite mat del rep1 male log2 RPKM	RNAseq tailbud 11 somite mat del rep2 female log2 RPKM
[truncated: 39 more rows]

[truncated: 5 more sheets: Hox replicates log2RPKM, Grouped somite numbers log2RPKM, DEGs list, Somite counts control, Somite counts matdel]
