# Supplementary material for: Maternal SMCHD1 regulates Hox gene expression and patterning in the mouse embryo
Source: Nat Commun. 2022 Jul 25;13:4295. doi: 10.1038/s41467-022-32057-x (PMC9314430; doi:10.1038/s41467-022-32057-x)
Supplement: Supplementary file 5 — Supplementary Data 3 [file 41467_2022_32057_MOESM5_ESM.xlsx]

## Sheet: ESC RNAseq read counts
Sample name	Uniquely mapped reads
RNAseq wt mESC 2i LIF line 1	41390322
RNAseq wt mESC 2i LIF line 2	188662297
RNAseq wt mESC 2i LIF line 3	73414892
RNAseq mat del mESC 2i LIF line 1	177440964
RNAseq mat del mESC 2i LIF line 2	158437150
RNAseq mat del mESC 2i LIF line 3	55849931
RNAseq wt mESC DME LIF line 1 rep 1	28751589
RNAseq wt mESC day 1 diff line 1 rep 1	16155258
RNAseq wt mESC day 2 diff line 1 rep 1	44934179
RNAseq wt mESC day 2.5 diff line 1 rep 1	43396952
RNAseq wt mESC day 3 diff line 1 rep 1	76765158
RNAseq wt mESC day 4 diff line 1 rep 1	23978645
RNAseq mat del mESC DME LIF line 1 rep 1	17738153
RNAseq mat del mESC day 1 diff line 1 rep 1	24041494
RNAseq mat del mESC day 2 diff line 1 rep 1	33394087
RNAseq mat del mESC day 2.5 diff line 1 rep 1	46368023
RNAseq mat del mESC day 3 diff line 1 rep 1	64190343
RNAseq mat del mESC day 4 diff line 1 rep 1	20568363
RNAseq wt mESC DME LIF line 1 rep 2	45333066
RNAseq wt mESC day 1 diff line 1 rep 2	6940442
RNAseq wt mESC day 2 diff line 1 rep 2	19854865
RNAseq wt mESC day 2.5 diff line 1 rep 2	54415234
RNAseq wt mESC day 3 diff line 1 rep 2	54231589
RNAseq wt mESC day 4 diff line 1 rep 2	3814197
RNAseq mat del mESC DME LIF line 1 rep 2	5592385
RNAseq mat del mESC day 1 diff line 1 rep 2	53286693
RNAseq mat del mESC day 2 diff line 1 rep 2	14817411
RNAseq mat del mESC day 2.5 diff line 1 rep 2	62318301
RNAseq mat del mESC day 3 diff line 1 rep 2	10266326
RNAseq mat del mESC day 4 diff line 1 rep 2	13766668
RNAseq wt mESC DME LIF line 1 rep 3	23062951
RNAseq wt mESC day 2 diff line 1 rep 3	18814769
RNAseq wt mESC day 2.5 diff line 1 rep 3	2759314
RNAseq wt mESC day 3 diff line 1 rep 3	2923845
RNAseq wt mESC day 4 diff line 1 rep 3	22170971
RNAseq mat del mESC DME LIF line 1 rep 3	38862552
RNAseq mat del mESC day 1 diff line 1 rep 3	2062369
RNAseq mat del mESC day 2 diff line 1 rep 3	22015723
RNAseq mat del mESC day 2.5 diff line 1 rep 3	41328020
RNAseq mat del mESC day 3 diff line 1 rep 3	8885076
RNAseq mat del mESC day 4 diff line 1 rep 3	21497351
RNAseq wt mESC DME LIF line 2 rep 4	8388790
RNAseq wt mESC day 1 diff line 2 rep 4	5120592
RNAseq wt mESC day 2 diff line 2 rep 4	3706074
RNAseq wt mESC day 2.5 diff line 2 rep 4	23675443
RNAseq wt mESC day 3 diff line 2 rep 4	5676645
RNAseq wt mESC day 4 diff line 2 rep 4	102101586
RNAseq mat del mESC day 1 diff line 2 rep 4	13729472
RNAseq mat del mESC day 2 diff line 2 rep 4	174144277
RNAseq mat del mESC day 3 diff line 2 rep 4	4868273
RNAseq mat del mESC day 4 diff line 2 rep 4	14301462

## Sheet: ESC RNAseq raw counts all genes
Probe	Chromosome	Start	End	Probe Strand	Feature	ID	Description	Feature Strand	Type	RNAseq wt mESC 2i LIF line 1 raw read counts	RNAseq wt mESC 2i LIF line 2 raw read counts	RNAseq wt mESC 2i LIF line 3 raw read counts	RNAseq mat del mESC 2i LIF line 1 raw read counts	RNAseq mat del mESC 2i LIF line 2 raw read counts	RNAseq mat del mESC 2i LIF line 3 raw read counts	RNAseq wt mESC DME LIF line 1 rep 1 log2 RPKM raw read counts	RNAseq wt mESC DME LIF line 1 rep 2 log2 RPKM raw read counts	RNAseq wt mESC DME LIF line 1 rep 3 log2 RPKM raw read counts	RNAseq wt mESC DME LIF line 2 rep 4 log2 RPKM raw read counts	RNAseq mat del mESC DME LIF line 1 rep 1 log2 RPKM raw read counts	RNAseq mat del mESC DME LIF line 1 rep 2 log2 RPKM raw read counts	RNAseq mat del mESC DME LIF line 1 rep 3 log2 RPKM raw read counts	RNAseq wt mESC day 1 diff line 1 rep 1 log2 RPKM raw read counts	RNAseq wt mESC day 1 diff line 1 rep 2 log2 RPKM raw read counts	RNAseq wt mESC day 1 diff line 2 rep 4 log2 RPKM raw read counts	RNAseq mat del mESC day 1 diff line 1 rep 1 log2 RPKM raw read counts	RNAseq mat del mESC day 1 diff line 1 rep 2 log2 RPKM raw read counts	RNAseq mat del mESC day 1 diff line 1 rep 3 log2 RPKM raw read counts	RNAseq mat del mESC day 1 diff line 2 rep 4 log2 RPKM raw read counts	RNAseq wt mESC day 2 diff line 1 rep 1 log2 RPKM raw read counts	RNAseq wt mESC day 2 diff line 1 rep 2 log2 RPKM raw read counts	RNAseq wt mESC day 2 diff line 1 rep 3 log2 RPKM raw read counts	RNAseq wt mESC day 2 diff line 2 rep 4 log2 RPKM raw read counts	RNAseq mat del mESC day 2 diff line 1 rep 1 log2 RPKM raw read counts	RNAseq mat del mESC day 2 diff line 1 rep 2 log2 RPKM raw read counts	RNAseq mat del mESC day 2 diff line 1 rep 3 log2 RPKM raw read counts	RNAseq mat del mESC day 2 diff line 2 rep 4 log2 RPKM raw read counts	RNAseq wt mESC day 2.5 diff line 1 rep 1 log2 RPKM raw read counts	RNAseq wt mESC day 2.5 diff line 1 rep 2 log2 RPKM raw read counts	RNAseq wt mESC day 2.5 diff line 1 rep 3 log2 RPKM raw read counts	RNAseq wt mESC day 2.5 diff line 2 rep 4 log2 RPKM raw read counts	RNAseq mat del mESC day 2.5 diff line 1 rep 1 log2 RPKM raw read counts	RNAseq mat del mESC day 2.5 diff line 1 rep 2 log2 RPKM raw read counts	RNAseq mat del mESC day 2.5 diff line 1 rep 3 log2 RPKM raw read counts	RNAseq wt mESC day 3 diff line 1 rep 1 log2 RPKM raw read counts	RNAseq wt mESC day 3 diff line 1 rep 2 log2 RPKM raw read counts	RNAseq wt mESC day 3 diff line 1 rep 3 log2 RPKM raw read counts	RNAseq wt mESC day 3 diff line 2 rep 4 log2 RPKM raw read counts	RNAseq mat del mESC day 3 diff line 1 rep 1 log2 RPKM raw read counts
4933401J01Rik	1	3073253	3074322	+	4933401J01Rik	ENSMUSG00000102693	RIKEN cDNA 4933401J01 gene [Source:MGI Symbol;Acc:MGI:1918292]	+	gene	0	0	0	0	0	0	0	3	0	0	0	0	0	1	0	0	0	3	0	0	0	0	0	0	0	0	0	0	0	0	0	0	0	0	0	0	0	0	0	0
Xkr4	1	3205901	3671498	-	Xkr4	ENSMUSG00000051951	X-linked Kx blood group related 4 [Source:MGI Symbol;Acc:MGI:3528744]	-	gene	0	1	0	0	4	1	0	0	9	54	181	56	4	8	35	80	16	19	15	50	110	144	2	5	58	22	134	23	14	2	0	0	2	6	39	11	0	0	0	1
Gm37180	1	3365731	3368549	-	Gm37180	ENSMUSG00000103377	predicted gene, 37180 [Source:MGI Symbol;Acc:MGI:5610408]	-	gene	0	0	0	0	0	0	0	0	0	0	0	0	0	0	0	0	0	0	0	0	0	0	0	0	0	0	0	0	0	0	0	0	0	0	0	0	0	0	0	0
Gm37363	1	3375556	3377788	-	Gm37363	ENSMUSG00000104017	predicted gene, 37363 [Source:MGI Symbol;Acc:MGI:5610591]	-	gene	0	0	0	0	0	0	0	0	0	0	0	0	0	0	0	0	0	0	0	0	0	0	0	0	0	0	0	0	0	0	0	0	0	0	0	0	0	0	0	0
Gm37686	1	3464977	3467285	-	Gm37686	ENSMUSG00000103025	predicted gene, 37686 [Source:MGI Symbol;Acc:MGI:5610914]	-	gene	0	0	0	0	0	0	0	0	0	0	0	0	0	0	0	0	0	0	0	0	0	0	0	0	0	0	0	0	0	0	0	0	0	0	0	0	0	0	0	0
Gm1992	1	3466587	3513553	+	Gm1992	ENSMUSG00000089699	predicted gene 1992 [Source:MGI Symbol;Acc:MGI:3780162]	+	gene	0	0	0	0	0	0	0	0	0	0	0	0	0	0	0	0	0	0	0	0	0	0	0	0	0	0	0	0	0	0	0	0	0	0	0	0	0	0	0	0
Gm37329	1	3512451	3514507	-	Gm37329	ENSMUSG00000103201	predicted gene, 37329 [Source:MGI Symbol;Acc:MGI:5610557]	-	gene	0	0	0	0	0	0	0	0	0	0	0	0	0	0	0	0	0	0	0	0	2	0	0	0	0	0	0	0	0	0	0	0	0	0	0	0	0	0	0	0
Gm38148	1	3592892	3595903	-	Gm38148	ENSMUSG00000103161	predicted gene, 38148 [Source:MGI Symbol;Acc:MGI:5611376]	-	gene	0	0	0	0	0	0	0	0	0	0	0	0	0	0	0	0	0	0	0	0	0	0	0	0	0	0	0	0	0	0	0	0	0	0	0	0	0	0	0	0
Gm19938	1	3647309	3658904	-	Gm19938	ENSMUSG00000102331	predicted gene, 19938 [Source:MGI Symbol;Acc:MGI:5012123]	-	gene	0	1	0	0	0	0	0	0	0	0	4	0	0	0	0	0	0	1	0	0	0	0	1	0	0	0	0	0	0	0	0	0	0	0	1	1	0	0	1	0
Gm10568	1	3680155	3681788	+	Gm10568	ENSMUSG00000102348	predicted gene 10568 [Source:MGI Symbol;Acc:MGI:3642703]	+	gene	0	0	0	0	0	0	0	0	0	0	0	0	0	0	0	0	0	0	0	0	0	0	0	0	0	0	0	0	0	0	0	0	0	0	0	0	0	0	0	0
Gm38385	1	3752010	3754360	+	Gm38385	ENSMUSG00000102592	predicted gene, 38385 [Source:MGI Symbol;Acc:MGI:5611613]	+	gene	0	0	0	0	0	0	0	0	0	0	0	0	0	0	0	0	0	0	0	0	0	0	0	0	0	0	0	0	0	0	0	0	0	0	0	0	0	0	0	0
Gm37381	1	3905739	3986215	-	Gm37381	ENSMUSG00000102343	predicted gene, 37381 [Source:MGI Symbol;Acc:MGI:5610609]	-	gene	20	95	112	102	71	60	58	8	43	158	512	86	10	12	34	417	105	39	6	26	231	306	4	4	73	11	248	65	24	33	0	0	29	26	25	137	7	1	34	81
Rp1	1	3999557	4409241	-	Rp1	ENSMUSG00000025900	retinitis pigmentosa 1 (human) [Source:MGI Symbol;Acc:MGI:1341105]	-	gene	5	16	3	5	1	1	1	0	0	0	0	0	2	1	4	0	0	0	0	0	4	0	0	0	2	0	6	0	0	0	0	0	0	0	0	0	0	0	0	0
Gm37483	1	4363346	4364829	-	Gm37483	ENSMUSG00000104123	predicted gene, 37483 [Source:MGI Symbol;Acc:MGI:5610711]	-	gene	0	0	0	0	0	0	0	0	0	0	0	0	0	0	0	0	0	0	0	0	0	0	0	0	0	0	0	0	0	0	0	0	0	0	0	0	0	0	0	0
Sox17	1	4490931	4497354	-	Sox17	ENSMUSG00000025902	SRY (sex determining region Y)-box 17 [Source:MGI Symbol;Acc:MGI:107543]	-	gene	39	114	55	115	95	10	12	5	70	150	327	128	6	7	23	335	36	13	2	9	72	58	16	8	33	23	410	74	269	0	0	0	3	13	150	7	1	6	74	174
Gm37587	1	4496551	4499558	+	Gm37587	ENSMUSG00000104238	predicted gene, 37587 [Source:MGI Symbol;Acc:MGI:5610815]	+	gene	0	2	0	0	0	0	0	0	0	0	3	0	0	0	0	4	0	0	0	0	0	0	0	0	0	0	0	0	1	0	0	0	0	0	0	0	0	0	2	1
Gm37323	1	4583129	4586252	-	Gm37323	ENSMUSG00000104328	predicted gene, 37323 [Source:MGI Symbol;Acc:MGI:5610551]	-	gene	2	1	0	0	0	0	0	0	0	13	3	0	0	0	0	14	0	0	0	0	1	1	0	0	0	0	1	1	0	0	0	0	0	0	2	0	0	0	0	0
Mrpl15	1	4773206	4785739	-	Mrpl15	ENSMUSG00000033845	mitochondrial ribosomal protein L15 [Source:MGI Symbol;Acc:MGI:1351639]	-	gene	5140	21501	9301	19851	17584	5694	3868	2669	6566	5398	7891	2471	1399	3403	4043	6708	1638	5918	827	2420	5085	3697	669	617	6171	1444	5080	664	750	3719	96	65	434	224	1161	2030	794	395	3015	943
Gm37144	1	4778063	4779212	-	Gm37144	ENSMUSG00000102275	predicted gene, 37144 [Source:MGI Symbol;Acc:MGI:5610372]	-	gene	22	112	24	88	96	24	21	10	24	28	23	0	33	17	11	17	7	28	5	1	17	14	24	2	15	4	19	0	0	19	0	0	1	2	16	0	1	0	8	5
Lypla1	1	4807788	4848410	+	Lypla1	ENSMUSG00000025903	lysophospholipase 1 [Source:MGI Symbol;Acc:MGI:1344588]	+	gene	5860	27502	10369	21994	22003	5967	2810	1654	3101	3129	4373	1135	1489	2097	1918	3809	1092	6604	964	3150	6949	6064	703	734	7519	2025	7655	1358	1421	4368	106	79	362	321	1331	1879	712	197	2224	867
Gm37988	1	4807892	4886770	+	Gm37988	ENSMUSG00000104217	predicted gene, 37988 [Source:MGI Symbol;Acc:MGI:5611216]	+	gene	2016	10571	4657	9011	8561	4605	1508	795	1647	1756	2496	540	315	1041	1090	1940	429	1737	222	692	1739	1949	187	208	1915	488	1935	290	371	983	25	16	78	78	305	455	119	52	532	197
Tcea1	1	4857814	4897909	+	Tcea1	ENSMUSG00000033813	transcription elongation factor A (SII) 1 [Source:MGI Symbol;Acc:MGI:1196624]	+	gene	5823	29102	9549	24728	25819	7900	3722	1724	4519	3902	5422	1648	741	1940	2825	5203	1148	4605	693	2348	5184	5880	434	542	5125	1428	4929	989	867	2751	126	104	483	457	703	1858	1108	274	3461	1192
Gm37277	1	4905751	4906861	-	Gm37277	ENSMUSG00000103280	predicted gene, 37277 [Source:MGI Symbol;Acc:MGI:5610505]	-	gene	1	3	0	4	3	0	5	0	1	5	3	0	0	0	0	10	0	3	0	5	3	6	0	0	0	0	6	0	0	0	0	0	0	0	0	0	0	0	0	0
Rgs20	1	4909576	5070285	-	Rgs20	ENSMUSG00000002459	regulator of G-protein signaling 20 [Source:MGI Symbol;Acc:MGI:1929866]	-	gene	3	9	4	12	2	5	104	34	116	54	139	27	33	48	63	129	1	65	16	72	130	90	54	3	182	27	98	11	9	32	2	1	6	3	47	8	7	1	103	6
Gm37079	1	4938576	4940710	-	Gm37079	ENSMUSG00000102653	predicted gene, 37079 [Source:MGI Symbol;Acc:MGI:5610307]	-	gene	0	0	0	0	0	0	0	0	0	0	0	0	0	0	0	0	0	0	0	0	0	0	0	0	0	0	1	0	0	0	0	0	0	0	0	0	0	0	0	0
Gm16041	1	4970857	4976820	+	Gm16041	ENSMUSG00000085623	predicted gene 16041 [Source:MGI Symbol;Acc:MGI:3801909]	+	gene	0	0	0	0	0	0	6	1	0	0	0	0	3	2	0	0	0	0	0	0	0	0	0	1	1	0	0	0	0	1	0	0	0	0	0	0	0	0	0	0
Atp6v1h	1	5070018	5162529	+	Atp6v1h	ENSMUSG00000033793	ATPase, H+ transporting, lysosomal V1 subunit H [Source:MGI Symbol;Acc:MGI:1914864]	+	gene	3201	14045	4986	12910	11530	2967	1944	1485	3667	2695	5849	1560	813	1847	2152	4088	1247	3211	575	1622	3177	4037	580	341	3933	1133	4306	865	1066	1713	42	40	180	142	883	1574	291	164	2216	610
Gm37567	1	5307739	5310017	+	Gm37567	ENSMUSG00000104046	predicted gene, 37567 [Source:MGI Symbol;Acc:MGI:5610795]	+	gene	0	2	1	0	0	0	0	0	0	0	0	0	0	0	0	0	0	0	0	0	0	0	0	0	0	0	0	0	0	0	0	0	0	0	0	0	0	0	0	0
Gm38264	1	5403547	5405578	+	Gm38264	ENSMUSG00000102907	predicted gene, 38264 [Source:MGI Symbol;Acc:MGI:5611492]	+	gene	0	0	0	0	0	0	0	0	0	0	0	0	0	0	0	0	0	0	0	0	0	0	0	0	2	0	0	0	0	0	0	0	0	0	0	0	0	0	0	0
Oprk1	1	5588466	5606131	+	Oprk1	ENSMUSG00000025905	opioid receptor, kappa 1 [Source:MGI Symbol;Acc:MGI:97439]	+	gene	0	7	9	3	11	3	4	2	15	6	13	0	9	1	13	20	0	10	3	17	34	73	8	1	39	27	24	10	0	11	0	0	0	0	17	0	0	0	14	3
Gm37429	1	5842874	5844672	-	Gm37429	ENSMUSG00000103519	predicted gene, 37429 [Source:MGI Symbol;Acc:MGI:5610657]	-	gene	0	0	0	0	0	0	0	0	0	0	0	0	0	0	0	0	0	0	0	0	0	0	0	0	0	0	0	0	0	0	0	0	0	0	0	0	0	0	0	0
Npbwr1	1	5913707	5917398	-	Npbwr1	ENSMUSG00000033774	neuropeptides B/W receptor 1 [Source:MGI Symbol;Acc:MGI:891989]	-	gene	1	0	1	3	0	0	0	0	0	0	0	0	1	0	0	0	0	0	0	1	1	3	0	0	0	0	0	5	2	0	0	0	0	0	0	9	0	0	0	0
Rb1cc1	1	6206197	6276648	+	Rb1cc1	ENSMUSG00000025907	RB1-inducible coiled-coil 1 [Source:MGI Symbol;Acc:MGI:1341850]	+	gene	1490	7080	2381	6332	6241	2475	1110	647	1643	1305	3003	538	868	858	1043	1724	594	2318	421	1205	2284	2851	551	257	2831	856	2810	801	933	1063	23	26	94	125	804	858	152	73	1033	259
4732440D04Rik	1	6209866	6215293	-	4732440D04Rik	ENSMUSG00000090031	RIKEN cDNA 4732440D04 gene [Source:MGI Symbol;Acc:MGI:3604103]	-	gene	86	315	83	261	300	43	10	17	59	46	147	47	17	21	35	80	64	34	9	18	36	56	60	4	32	12	114	10	19	17	1	1	6	11	91	36	2	0	73	19
Alkal1	1	6359218	6394731	+	Alkal1	ENSMUSG00000087247	ALK and LTK ligand 1 [Source:MGI Symbol;Acc:MGI:3645495]	+	gene	0	1	0	0	1	0	0	0	1	0	0	0	0	2	5	4	0	0	1	1	4	0	0	0	0	0	0	0	0	0	0	0	0	0	0	0	0	0	0	0
St18	1	6487231	6860940	+	St18	ENSMUSG00000033740	suppression of tumorigenicity 18 [Source:MGI Symbol;Acc:MGI:2446700]	+	gene	1	1	0	1	3	1	6	0	0	1	0	0	0	3	9	0	0	0	0	0	1	0	0	0	0	2	4	0	0	0	0	0	0	0	0	0	0	0	0	0
Gm42492	1	6861237	6864151	-	Gm42492	ENSMUSG00000103329	predicted gene 42492 [Source:MGI Symbol;Acc:MGI:5662629]	-	gene	0	0	0	0	0	0	0	0	0	0	0	0	0	0	0	0	0	0	0	0	0	0	0	0	0	0	0	0	0	0	0	0	0	0	0	0	0	0	0	0
Pcmtd1	1	7088920	7173628	+	Pcmtd1	ENSMUSG00000051285	protein-L-isoaspartate (D-aspartate) O- methyltransferase domain containing 1 [Source:MGI Symbol;Acc:MGI:2441773]	+	gene	1228	5061	2002	4537	4138	1554	481	248	588	565	1484	791	397	310	335	1072	869	865	157	404	963	1644	361	106	1080	249	1156	371	425	433	17	16	67	105	632	866	75	65	842	194
Gm38372	1	7148110	7152137	+	Gm38372	ENSMUSG00000103509	predicted gene, 38372 [Source:MGI Symbol;Acc:MGI:5611600]	+	gene	107	395	186	324	418	133	25	16	55	54	169	175	66	33	22	116	181	87	5	37	14	60	171	8	62	18	49	13	22	45	1	2	9	12	170	89	8	19	221	33
Gm26901	1	7349406	7397869	-	Gm26901	ENSMUSG00000097797	predicted gene, 26901 [Source:MGI Symbol;Acc:MGI:5477395]	-	gene	2	41	20	23	14	3	1	3	9	14	2	0	3	4	10	3	2	14	0	4	17	4	4	1	9	3	13	1	1	7	0	0	1	3	7	4	0	0	2	0
Gm30414	1	7497968	7518149	+	Gm30414	ENSMUSG00000103067	predicted gene, 30414 [Source:MGI Symbol;Acc:MGI:5589573]	+	gene	0	0	0	0	0	0	0	0	0	0	0	0	0	0	0	0	0	0	0	0	0	0	0	0	0	0	6	0	1	0	0	0	0	0	0	0	0	0	0	0
Sntg1	1	8361475	9299878	-	Sntg1	ENSMUSG00000025909	syntrophin, gamma 1 [Source:MGI Symbol;Acc:MGI:1918346]	-	gene	1	8	6	2	7	2	7	5	0	0	2	0	7	1	4	0	0	9	0	0	0	0	0	0	8	0	0	0	0	13	0	0	0	0	1	0	2	0	1	0
Gm38024	1	8450960	8453491	-	Gm38024	ENSMUSG00000102647	predicted gene, 38024 [Source:MGI Symbol;Acc:MGI:5611252]	-	gene	0	0	0	0	0	0	0	0	0	0	0	0	0	0	0	0	0	0	0	0	0	0	0	0	0	0	0	0	0	0	0	0	0	0	0	0	0	0	0	0
Gm38259	1	8527780	8531313	-	Gm38259	ENSMUSG00000102253	predicted gene, 38259 [Source:MGI Symbol;Acc:MGI:5611487]	-	gene	0	0	0	0	0	0	0	0	0	0	0	0	0	0	0	0	0	0	0	0	0	0	0	0	0	0	0	0	0	0	0	0	0	0	0	0	0	0	0	0
Gm37005	1	8643696	8644859	-	Gm37005	ENSMUSG00000103884	predicted gene, 37005 [Source:MGI Symbol;Acc:MGI:5610233]	-	gene	0	0	0	0	0	0	0	0	0	0	0	0	0	0	0	0	0	0	0	0	0	0	0	0	0	0	0	0	0	0	0	0	0	0	0	0	0	0	0	0
Gm37629	1	9191067	9192116	-	Gm37629	ENSMUSG00000102316	predicted gene, 37629 [Source:MGI Symbol;Acc:MGI:5610857]	-	gene	0	0	0	0	0	0	0	0	0	0	0	0	0	0	0	0	0	0	0	0	0	0	0	0	0	0	0	0	0	0	0	0	0	0	0	0	0	0	0	0
Gm37143	1	9286922	9290180	+	Gm37143	ENSMUSG00000102871	predicted gene, 37143 [Source:MGI Symbol;Acc:MGI:5610371]	+	gene	0	0	0	0	0	0	0	0	0	0	0	0	0	0	0	0	0	0	0	0	0	0	0	0	0	0	1	0	0	0	0	0	0	0	0	0	0	0	0	0
Rrs1	1	9545408	9547455	+	Rrs1	ENSMUSG00000061024	ribosome biogenesis regulator 1 [Source:MGI Symbol;Acc:MGI:1929721]	+	gene	2488	12069	3749	10923	9285	2398	1945	945	2265	2316	2995	647	820	1543	1844	2474	610	2793	440	1238	3010	2905	258	339	3599	1006	3647	615	595	1412	27	13	81	91	666	545	177	82	611	307
Adhfe1	1	9547948	9580673	+	Adhfe1	ENSMUSG00000025911	alcohol dehydrogenase, iron containing, 1 [Source:MGI Symbol;Acc:MGI:1923437]	+	gene	87	613	288	446	349	121	24	12	28	23	100	29	17	20	12	40	26	15	5	10	13	46	9	0	20	4	21	5	7	8	0	0	1	2	33	16	2	0	21	6
2610203C22Rik	1	9560832	9631175	-	2610203C22Rik	ENSMUSG00000079671	RIKEN cDNA 2610203C22 gene [Source:MGI Symbol;Acc:MGI:1919731]	-	gene	7	63	33	45	30	15	1	2	1	5	11	12	2	2	13	1	0	1	0	0	2	4	2	0	0	0	6	2	0	1	0	0	0	0	4	2	0	0	2	0
Vxn	1	9601199	9627143	+	Vxn	ENSMUSG00000067879	vexin [Source:MGI Symbol;Acc:MGI:1924232]	+	gene	1	0	0	2	0	0	0	1	4	0	0	0	3	1	0	0	0	0	0	0	0	0	0	0	0	0	2	0	0	0	0	0	0	0	1	0	0	0	0	0
Gm29520	1	9639255	9640582	-	Gm29520	ENSMUSG00000099827	predicted gene 29520 [Source:MGI Symbol;Acc:MGI:5580226]	-	gene	0	0	0	0	0	0	0	0	0	1	0	0	0	0	0	0	0	0	0	0	1	0	0	0	9	0	3	0	0	0	0	0	0	0	0	0	0	0	0	0
Mybl1	1	9667415	9700209	-	Mybl1	ENSMUSG00000025912	myeloblastosis oncogene-like 1 [Source:MGI Symbol;Acc:MGI:99925]	-	gene	842	4560	1545	3395	4137	1109	359	168	593	416	916	336	288	220	324	769	577	512	103	305	670	818	343	59	680	171	1165	211	247	291	12	9	44	37	468	660	51	38	544	111
Vcpip1	1	9718622	9748382	-	Vcpip1	ENSMUSG00000045210	valosin containing protein (p97)/p47 complex interacting protein 1 [Source:MGI Symbol;Acc:MGI:1917925]	-	gene	1873	8031	2507	6857	6944	2164	1240	584	1723	1636	3101	928	1149	725	1015	2676	998	2735	393	1217	2829	3207	463	321	2853	786	3813	818	939	1303	28	29	105	123	978	821	178	79	728	347
1700034P13Rik	1	9747648	9791924	+	1700034P13Rik	ENSMUSG00000097893	RIKEN cDNA 1700034P13 gene [Source:MGI Symbol;Acc:MGI:1920581]	+	gene	123	646	186	654	530	157	104	43	126	141	297	93	43	63	75	197	48	91	11	22	91	98	19	14	71	20	132	21	39	53	0	0	7	10	47	34	1	3	24	20
Sgk3	1	9798107	9900845	+	Sgk3	ENSMUSG00000025915	serum/glucocorticoid regulated kinase 3 [Source:MGI Symbol;Acc:MGI:2182368]	+	gene	298	1843	788	1057	1023	487	347	144	321	330	563	64	337	130	140	372	45	594	61	166	394	376	59	69	574	118	467	82	153	376	3	5	16	15	216	71	55	14	156	140
Mcmdc2	1	9908638	9942085	+	Mcmdc2	ENSMUSG00000046101	minichromosome maintenance domain containing 2 [Source:MGI Symbol;Acc:MGI:3045334]	+	gene	236	1233	317	786	938	184	92	43	108	114	172	42	82	75	96	181	47	138	15	72	136	97	77	11	154	33	168	20	20	95	0	2	11	7	85	143	18	11	166	36
Snhg6	1	9941959	9944118	-	Snhg6	ENSMUSG00000098234	small nucleolar RNA host gene 6 [Source:MGI Symbol;Acc:MGI:1921074]	-	gene	2156	9001	2265	7837	7850	1034	926	592	1627	1599	3389	1406	336	995	844	2578	1053	1112	159	455	1167	1274	308	115	920	241	1249	164	260	593	15	17	98	110	427	1773	147	118	1076	349
Tcf24	1	9960163	9967932	-	Tcf24	ENSMUSG00000099032	transcription factor 24 [Source:MGI Symbol;Acc:MGI:3780500]	-	gene	69	515	158	324	410	97	13	7	38	20	57	16	19	17	26	34	0	69	8	40	40	55	33	5	75	19	48	9	17	36	0	1	3	3	31	5	2	3	44	9
E330040D14Rik	1	9967314	9968687	+	E330040D14Rik	ENSMUSG00000104025	RIKEN cDNA E330040D14 gene [Source:MGI Symbol;Acc:MGI:3649088]	+	gene	2	18	1	27	12	1	0	0	6	0	0	0	0	0	0	0	0	0	0	0	0	0	1	0	0	0	0	0	0	1	0	0	0	0	0	0	0	0	0	1
Ppp1r42	1	9968624	10009136	-	Ppp1r42	ENSMUSG00000025916	protein phosphatase 1, regulatory subunit 42 [Source:MGI Symbol;Acc:MGI:1921138]	-	gene	4	4	4	0	3	0	0	0	0	0	0	0	0	0	0	0	0	0	0	0	0	3	0	0	0	0	0	0	0	0	0	0	0	0	0	0	0	0	0	0
Gm15818	1	9982387	9992366	+	Gm15818	ENSMUSG00000087199	predicted gene 15818 [Source:MGI Symbol;Acc:MGI:3801960]	+	gene	0	0	0	0	0	0	0	0	0	0	0	0	0	0	0	0	0	0	0	0	0	0	0	0	0	0	0	0	0	0	0	0	0	0	0	0	0	0	0	0
Cops5	1	10024601	10038168	-	Cops5	ENSMUSG00000025917	COP9 signalosome subunit 5 [Source:MGI Symbol;Acc:MGI:1349415]	-	gene	4098	18747	7214	16676	14825	4105	3192	1978	5184	4745	7926	2494	1004	2559	3692	6722	1823	5677	889	2877	7024	6914	602	635	6667	1870	7596	1257	1459	2806	64	65	325	331	1090	2240	611	231	2205	863
Cspp1	1	10037987	10136768	+	Cspp1	ENSMUSG00000056763	centrosome and spindle pole associated protein 1 [Source:MGI Symbol;Acc:MGI:2681832]	+	gene	1351	6442	2179	5576	5303	2167	515	387	1038	977	2192	656	482	499	771	1445	712	1075	159	421	945	1117	397	104	961	247	1483	242	329	575	18	16	68	73	641	639	77	46	574	188
1700047N06Rik	1	10057025	10057944	-	1700047N06Rik	ENSMUSG00000102356	RIKEN cDNA 1700047N06 gene [Source:MGI Symbol;Acc:MGI:1923853]	-	gene	0	0	0	0	0	0	0	0	0	0	0	0	0	0	0	0	0	0	0	0	0	0	0	0	0	0	0	0	0	0	0	0	0	0	0	1	0	0	0	0
Arfgef1	1	10137571	10232670	-	Arfgef1	ENSMUSG00000067851	ADP-ribosylation factor guanine nucleotide- exchange factor 1(brefeldin A-inhibited) [Source:MGI Symbol;Acc:MGI:2442988]	-	gene	3072	16320	4929	13792	13992	4798	903	785	3198	3617	8550	2265	948	1034	2406	5837	2526	2755	662	2016	5506	7183	676	339	4001	1348	6201	1581	2135	1082	42	42	231	357	1860	2515	129	103	1538	825
Gm37569	1	10197081	10198802	-	Gm37569	ENSMUSG00000102556	predicted gene, 37569 [Source:MGI Symbol;Acc:MGI:5610797]	-	gene	0	0	0	0	1	0	0	0	0	0	0	0	0	0	0	0	0	0	0	1	0	0	0	0	0	0	0	0	0	0	0	0	0	0	0	0	0	0	0	0
Cpa6	1	10324720	10719945	-	Cpa6	ENSMUSG00000042501	carboxypeptidase A6 [Source:MGI Symbol;Acc:MGI:3045348]	-	gene	0	0	0	0	0	0	0	0	0	1	0	0	0	0	0	0	0	0	0	0	0	5	0	0	0	0	0	2	1	0	0	0	0	0	0	0	0	0	0	0
Gm38005	1	10449245	10451989	-	Gm38005	ENSMUSG00000103810	predicted gene, 38005 [Source:MGI Symbol;Acc:MGI:5611233]	-	gene	0	0	0	0	0	0	0	0	0	0	0	0	0	0	0	0	0	0	0	0	0	0	0	0	0	0	0	0	0	0	0	0	0	0	0	0	0	0	0	0
Gm37133	1	10782456	10784377	-	Gm37133	ENSMUSG00000103448	predicted gene, 37133 [Source:MGI Symbol;Acc:MGI:5610361]	-	gene	0	0	0	0	0	0	0	0	0	0	0	0	0	0	0	0	0	0	0	0	0	0	0	0	0	0	0	0	0	0	0	0	0	0	0	0	0	0	0	0
Prex2	1	10993465	11303681	+	Prex2	ENSMUSG00000048960	phosphatidylinositol-3,4,5-trisphosphate- dependent Rac exchange factor 2 [Source:MGI Symbol;Acc:MGI:1923385]	+	gene	82	600	102	452	388	141	52	42	85	145	264	112	71	63	62	170	151	181	35	124	406	737	55	35	438	115	427	147	264	54	1	1	19	20	156	121	5	3	62	32
Gm37410	1	11363926	11366964	-	Gm37410	ENSMUSG00000103494	predicted gene, 37410 [Source:MGI Symbol;Acc:MGI:5610638]	-	gene	0	0	0	0	0	0	0	0	0	0	0	0	0	0	0	0	0	0	0	0	0	0	0	0	0	0	0	0	0	0	0	0	0	0	0	0	0	0	0	0
A830018L16Rik	1	11414105	11975901	+	A830018L16Rik	ENSMUSG00000057715	RIKEN cDNA A830018L16 gene [Source:MGI Symbol;Acc:MGI:2444149]	+	gene	117	347	77	347	315	95	36	29	160	86	153	16	33	77	86	186	11	92	31	145	159	185	126	9	242	105	166	22	6	36	0	5	4	4	62	20	2	1	149	8
Gm38178	1	11416918	11419388	+	Gm38178	ENSMUSG00000103825	predicted gene, 38178 [Source:MGI Symbol;Acc:MGI:5611406]	+	gene	0	1	0	0	0	2	0	0	0	0	0	0	0	0	0	0	0	0	0	0	0	0	0	0	0	0	0	0	0	0	0	0	0	0	0	0	0	0	0	0
Gm38069	1	11704207	11706350	+	Gm38069	ENSMUSG00000103561	predicted gene, 38069 [Source:MGI Symbol;Acc:MGI:5611297]	+	gene	0	0	0	0	0	0	0	0	0	0	0	0	0	0	0	0	0	0	0	0	0	0	0	0	0	0	0	0	0	0	0	0	0	0	0	0	0	0	0	0
Gm17644	1	12667563	12673090	+	Gm17644	ENSMUSG00000097171	predicted gene, 17644 [Source:MGI Symbol;Acc:MGI:4937278]	+	gene	0	0	0	0	0	0	0	0	0	0	0	0	0	0	0	6	0	0	0	0	0	0	0	0	0	0	0	0	0	0	0	0	0	0	0	0	0	0	0	0
Gm29663	1	12670324	12671176	-	Gm29663	ENSMUSG00000101314	predicted gene 29663 [Source:MGI Symbol;Acc:MGI:5580369]	-	gene	0	0	0	0	0	0	0	0	0	0	0	0	0	0	0	0	0	0	0	0	0	0	0	0	0	0	0	0	0	0	0	0	0	0	0	0	0	0	0	0
Sulf1	1	12692277	12861192	+	Sulf1	ENSMUSG00000016918	sulfatase 1 [Source:MGI Symbol;Acc:MGI:2138563]	+	gene	214	1159	1231	743	539	307	969	827	2479	2953	5521	1579	927	1191	1977	4017	1305	2360	313	1435	4724	4164	474	378	3415	1252	4781	524	423	1439	21	20	228	132	1574	1092	129	63	859	272
Slco5a1	1	12866549	12992650	-	Slco5a1	ENSMUSG00000025938	solute carrier organic anion transporter family, member 5A1 [Source:MGI Symbol;Acc:MGI:2443431]	-	gene	222	883	240	817	877	362	64	30	92	235	340	60	69	40	87	189	51	196	31	82	619	1204	43	19	187	69	734	241	98	59	2	0	23	16	246	31	10	2	50	42
Gm37162	1	13059401	13059951	-	Gm37162	ENSMUSG00000104518	predicted gene, 37162 [Source:MGI Symbol;Acc:MGI:5610390]	-	gene	0	0	1	0	0	0	0	0	0	0	0	0	0	0	0	0	0	0	0	0	0	0	0	0	0	0	0	0	0	0	0	0	0	0	0	0	0	0	0	0
Gm29283	1	13068838	13078662	+	Gm29283	ENSMUSG00000099498	predicted gene 29283 [Source:MGI Symbol;Acc:MGI:5579989]	+	gene	2	14	10	15	12	8	1	0	0	0	0	0	0	0	0	0	0	0	1	0	0	0	0	0	0	0	0	0	0	0	0	0	0	0	0	0	0	0	0	0
Prdm14	1	13113457	13127163	-	Prdm14	ENSMUSG00000042414	PR domain containing 14 [Source:MGI Symbol;Acc:MGI:3588194]	-	gene	1913	9263	2423	8975	8934	3036	145	17	14	3	2	0	50	15	7	17	4	139	16	4	22	22	3	12	46	3	19	2	0	119	0	0	0	0	11	0	11	2	2	0
Ncoa2	1	13139105	13374083	-	Ncoa2	ENSMUSG00000005886	nuclear receptor coactivator 2 [Source:MGI Symbol;Acc:MGI:1276533]	-	gene	1762	8617	3440	7816	7527	2759	694	448	1255	1255	3282	893	584	707	1063	1895	599	1360	227	625	1688	2116	354	172	1958	632	2361	567	625	711	24	9	61	92	823	608	56	46	616	217
Gm38376	1	13177462	13179714	-	Gm38376	ENSMUSG00000103506	predicted gene, 38376 [Source:MGI Symbol;Acc:MGI:5611604]	-	gene	0	0	1	0	0	0	0	0	0	0	0	0	2	0	0	0	0	0	0	0	0	0	1	0	0	0	0	0	0	0	0	0	0	0	0	2	0	0	0	0
Gm37409	1	13234809	13236434	-	Gm37409	ENSMUSG00000103495	predicted gene, 37409 [Source:MGI Symbol;Acc:MGI:5610637]	-	gene	0	0	0	0	0	0	0	0	0	0	0	0	0	0	0	0	7	0	0	0	0	0	0	0	0	0	0	0	0	0	0	0	0	0	0	0	0	0	0	0
Gm38223	1	13289812	13290506	-	Gm38223	ENSMUSG00000102639	predicted gene, 38223 [Source:MGI Symbol;Acc:MGI:5611451]	-	gene	0	0	0	0	0	0	0	0	0	0	2	0	0	0	0	0	0	0	0	0	0	0	0	0	0	0	0	0	0	0	0	0	0	0	0	0	0	0	0	0
Gm37702	1	13297036	13298907	-	Gm37702	ENSMUSG00000104170	predicted gene, 37702 [Source:MGI Symbol;Acc:MGI:5610930]	-	gene	0	0	0	0	1	0	0	0	0	0	0	0	0	0	0	0	0	0	0	0	0	0	0	0	0	0	0	0	0	0	0	0	0	0	0	0	0	0	0	0
Gm38120	1	13343563	13348204	-	Gm38120	ENSMUSG00000103085	predicted gene, 38120 [Source:MGI Symbol;Acc:MGI:5611348]	-	gene	7	1	0	0	2	0	0	0	0	0	0	0	1	0	0	0	0	0	0	0	0	0	0	0	0	0	0	0	0	0	0	0	0	0	1	0	0	0	0	3
Gm38380	1	13354483	13356730	-	Gm38380	ENSMUSG00000102664	predicted gene, 38380 [Source:MGI Symbol;Acc:MGI:5611608]	-	gene	0	0	0	0	0	0	0	0	0	0	0	17	0	2	0	11	0	0	0	0	0	0	0	0	0	0	0	0	0	0	0	0	0	0	0	0	0	0	0	0
Gm29570	1	13376070	13388413	+	Gm29570	ENSMUSG00000101476	predicted gene 29570 [Source:MGI Symbol;Acc:MGI:5580276]	+	gene	0	0	0	2	0	0	0	0	0	0	0	0	0	0	0	0	0	0	0	0	0	0	0	0	0	0	4	0	0	0	0	0	0	0	0	0	0	0	0	0
Tram1	1	13564698	13589910	-	Tram1	ENSMUSG00000025935	translocating chain-associating membrane protein 1 [Source:MGI Symbol;Acc:MGI:1919515]	-	gene	2047	10170	3618	9026	8008	2445	1075	628	2337	2594	4379	1328	954	823	1353	4318	1061	2527	467	1795	5711	5471	568	319	3675	1091	6883	1263	1581	1379	47	33	251	297	1336	2123	236	111	1513	879
Lactb2	1	13623330	13660546	-	Lactb2	ENSMUSG00000025937	lactamase, beta 2 [Source:MGI Symbol;Acc:MGI:2442551]	-	gene	6125	28500	11636	23345	22702	8135	1733	1006	2858	2657	5455	1456	843	1172	1742	4813	1208	1863	445	1396	2691	2681	552	166	2407	611	2584	487	563	1291	57	47	224	203	1111	1670	360	140	1763	644
Gm38319	1	13641483	13642748	-	Gm38319	ENSMUSG00000102982	predicted gene, 38319 [Source:MGI Symbol;Acc:MGI:5611547]	-	gene	56	278	138	232	239	117	14	2	23	26	87	4	13	6	31	49	20	6	0	2	13	13	23	1	10	1	13	7	6	10	0	0	4	4	54	66	1	0	35	10
Xkr9	1	13668771	13701723	+	Xkr9	ENSMUSG00000067813	X-linked Kx blood group related 9 [Source:MGI Symbol;Acc:MGI:2686466]	+	gene	1	21	2	10	2	0	0	0	0	3	4	0	0	0	0	0	0	5	0	0	0	0	0	0	0	0	4	0	0	1	0	0	0	0	1	0	1	0	0	0
Gm36947	1	13846871	13849119	-	Gm36947	ENSMUSG00000102166	predicted gene, 36947 [Source:MGI Symbol;Acc:MGI:5610175]	-	gene	0	1	0	1	0	1	0	0	0	0	0	0	0	0	0	0	0	0	0	0	0	0	0	0	0	0	0	0	0	0	0	0	0	0	0	0	0	0	0	0
Gm37400	1	14109215	14112819	-	Gm37400	ENSMUSG00000104209	predicted gene, 37400 [Source:MGI Symbol;Acc:MGI:5610628]	-	gene	0	0	0	0	0	0	0	0	0	0	0	0	0	0	0	0	0	0	0	0	0	5	0	0	0	0	0	0	0	0	0	0	0	0	0	0	0	0	0	0
Eya1	1	14168954	14310235	-	Eya1	ENSMUSG00000025932	EYA transcriptional coactivator and phosphatase 1 [Source:MGI Symbol;Acc:MGI:109344]	-	gene	217	1048	814	972	706	308	21	7	55	32	331	14	80	19	37	92	24	282	33	69	73	77	24	37	229	54	82	8	6	43	0	0	1	2	34	27	5	0	62	5
Gm37444	1	14255552	14255990	-	Gm37444	ENSMUSG00000102588	predicted gene, 37444 [Source:MGI Symbol;Acc:MGI:5610672]	-	gene	0	3	2	1	0	0	0	0	0	0	0	0	0	0	0	0	0	0	0	0	0	0	0	0	0	0	0	0	0	0	0	0	0	0	0	0	0	0	1	0
Gm9947	1	14752937	14776931	+	Gm9947	ENSMUSG00000054493	predicted gene 9947 [Source:MGI Symbol;Acc:MGI:3642739]	+	gene	27	129	14	155	97	17	19	2	0	0	0	0	15	1	0	0	0	24	0	0	0	0	0	1	9	0	0	0	0	14	0	0	0	0	1	0	0	0	1	0
Msc	1	14753346	14755992	-	Msc	ENSMUSG00000025930	musculin [Source:MGI Symbol;Acc:MGI:1333884]	-	gene	118	481	117	515	379	53	86	5	0	2	4	0	73	12	5	5	13	181	9	3	2	1	0	22	40	6	5	0	0	85	0	0	0	0	1	0	2	0	1	0
Gm37412	1	14788645	14792965	+	Gm37412	ENSMUSG00000103492	predicted gene, 37412 [Source:MGI Symbol;Acc:MGI:5610640]	+	gene	0	0	1	1	1	1	0	0	0	0	0	0	0	0	0	0	0	0	0	0	0	0	0	0	0	0	0	0	0	0	0	0	0	0	0	0	0	0	0	0
Trpa1	1	14872648	14918862	-	Trpa1	ENSMUSG00000032769	transient receptor potential cation channel, subfamily A, member 1 [Source:MGI Symbol;Acc:MGI:3522699]	-	gene	9	22	5	36	22	11	18	15	65	88	29	0	38	13	18	71	3	74	20	76	340	67	3	7	128	40	207	14	29	18	0	0	1	0	27	3	0	0	7	3
Kcnb2	1	15287254	15723750	+	Kcnb2	ENSMUSG00000092083	potassium voltage gated channel, Shab- related subfamily, member 2 [Source:MGI Symbol;Acc:MGI:99632]	+	gene	3	1	0	0	1	0	0	0	2	2	1	9	0	0	3	15	0	0	0	0	8	2	0	0	0	0	5	3	4	0	0	0	0	1	1	0	0	0	0	0
Gm38116	1	15364302	15365834	+	Gm38116	ENSMUSG00000102937	predicted gene, 38116 [Source:MGI Symbol;Acc:MGI:5611344]	+	gene	0	0	0	0	0	0	0	0	0	0	0	0	0	0	0	0	0	0	0	0	0	0	0	0	0	0	0	0	0	0	0	0	0	0	0	0	0	0	0	0
Gm37138	1	15556249	15558337	+	Gm37138	ENSMUSG00000104149	predicted gene, 37138 [Source:MGI Symbol;Acc:MGI:5610366]	+	gene	0	0	0	0	0	0	0	0	0	0	0	0	0	0	0	0	0	0	0	0	0	0	0	0	0	0	0	0	0	0	0	0	0	0	0	0	0	0	0	0
Terf1	1	15805646	15844052	+	Terf1	ENSMUSG00000025925	telomeric repeat binding factor 1 [Source:MGI Symbol;Acc:MGI:109634]	+	gene	2302	11054	4868	9968	8931	3163	2551	949	2257	2028	3980	1454	741	1237	1410	2919	1277	2718	400	1300	2645	2686	431	293	2963	838	2996	504	447	1590	42	35	154	116	715	1139	262	89	1223	465
Gm37509	1	15853331	15856499	+	Gm37509	ENSMUSG00000104379	predicted gene, 37509 [Source:MGI Symbol;Acc:MGI:5610737]	+	gene	8	29	13	15	28	7	6	1	1	0	5	28	4	8	0	3	10	0	0	6	15	6	3	0	11	0	22	4	2	14	0	0	2	0	11	7	2	0	2	5
Sbspon	1	15853862	15892722	-	Sbspon	ENSMUSG00000032719	somatomedin B and thrombospondin, type 1 domain containing [Source:MGI Symbol;Acc:MGI:2684952]	-	gene	5	23	12	14	20	3	5	0	1	1	5	10	3	4	0	6	4	1	0	5	15	5	3	0	3	0	18	4	2	10	0	0	1	0	9	6	1	0	2	5
4930444P10Rik	1	16065979	16093325	-	4930444P10Rik	ENSMUSG00000067795	RIKEN cDNA 4930444P10 gene [Source:MGI Symbol;Acc:MGI:1923049]	-	gene	0	0	0	3	0	0	1	0	2	6	8	0	0	0	8	9	0	1	0	3	9	0	0	0	8	0	6	0	3	0	0	0	0	0	3	1	0	0	1	0
Rpl7	1	16101295	16104662	-	Rpl7	ENSMUSG00000043716	ribosomal protein L7 [Source:MGI Symbol;Acc:MGI:98073]	-	gene	49258	203801	86382	193192	172706	50535	26680	15549	52615	39956	74346	26470	1078	18786	31125	84552	27160	41975	7591	21240	50523	59941	730	5164	56677	17974	60215	11438	13533	21432	841	525	3412	3511	1123	32074	5080	2769	27826	11027
Rdh10	1	16105774	16133734	+	Rdh10	ENSMUSG00000025921	retinol dehydrogenase 10 (all-trans) [Source:MGI Symbol;Acc:MGI:1924238]	+	gene	173	782	234	591	596	165	194	75	185	289	447	573	172	113	148	332	425	483	48	117	567	722	54	46	376	109	489	160	836	203	3	0	12	29	252	429	17	6	96	52
Gm38249	1	16208197	16210517	-	Gm38249	ENSMUSG00000104165	predicted gene, 38249 [Source:MGI Symbol;Acc:MGI:5611477]	-	gene	0	0	0	0	0	0	0	0	0	0	0	0	0	0	0	0	0	0	0	0	0	0	0	0	0	0	0	0	0	0	0	0	0	0	0	0	0	0	0	0
Gm28095	1	16228506	16244062	+	Gm28095	ENSMUSG00000100868	predicted gene 28095 [Source:MGI Symbol;Acc:MGI:5578801]	+	gene	0	0	0	0	0	0	0	0	0	0	0	0	0	0	0	0	0	0	0	0	0	1	0	0	0	0	0	0	0	0	0	0	0	0	0	0	0	0	0	0
Stau2	1	16228674	16520112	-	Stau2	ENSMUSG00000025920	staufen double-stranded RNA binding protein 2 [Source:MGI Symbol;Acc:MGI:1352508]	-	gene	528	2522	1006	2330	2142	835	196	163	810	760	1938	640	216	230	497	1683	564	680	156	465	1097	1546	221	83	996	345	1194	322	465	171	12	13	31	65	516	794	20	24	357	196
Gm7568	1	16253592	16267921	+	Gm7568	ENSMUSG00000089982	predicted gene 7568 [Source:MGI Symbol;Acc:MGI:3649156]	+	gene	0	0	0	0	0	0	0	0	0	0	0	0	0	0	0	0	0	0	0	0	0	0	0	0	0	0	0	0	0	0	0	0	0	0	0	0	0	0	0	0
Ube2w	1	16540790	16619489	-	Ube2w	ENSMUSG00000025939	ubiquitin-conjugating enzyme E2W (putative) [Source:MGI Symbol;Acc:MGI:1914049]	-	gene	822	3829	1262	3162	3278	1001	372	257	936	672	1223	618	348	391	576	1175	641	931	164	719	1111	1540	310	100	1237	401	1252	214	378	352	16	13	57	59	450	673	78	39	536	190
Gm38342	1	16618560	16621539	+	Gm38342	ENSMUSG00000102457	predicted gene, 38342 [Source:MGI Symbol;Acc:MGI:5611570]	+	gene	13	48	28	40	57	44	6	4	30	10	24	12	0	2	10	39	14	3	0	2	1	0	1	2	8	0	0	0	0	1	0	0	0	0	0	4	0	0	2	0
Eloc	1	16641725	16657042	-	Eloc	ENSMUSG00000079658	elongin C [Source:MGI Symbol;Acc:MGI:1915173]	-	gene	2412	10047	4290	8794	8396	2018	2371	1450	3300	3683	4959	2198	866	2024	2478	5002	2115	5211	800	3091	6808	6691	424	459	5986	1617	5535	1115	1543	2330	53	60	240	280	797	2385	542	124	1780	737
D030040B21Rik	1	16657552	16662278	+	D030040B21Rik	ENSMUSG00000097744	RIKEN cDNA D030040B21 gene [Source:MGI Symbol;Acc:MGI:4437728]	+	gene	0	3	0	0	0	0	0	0	0	2	6	0	0	0	0	4	0	0	0	0	0	0	1	0	0	0	1	0	2	0	0	0	0	0	0	0	0	0	0	0
Tmem70	1	16665207	16678275	+	Tmem70	ENSMUSG00000025940	transmembrane protein 70 [Source:MGI Symbol;Acc:MGI:1915068]	+	gene	1273	5719	1509	4865	4927	846	683	390	1020	1139	1722	749	481	533	691	1461	689	1141	183	602	1555	1791	243	120	1444	418	1543	248	382	534	18	14	89	66	595	674	127	48	552	241
Ly96	1	16688051	16709611	+	Ly96	ENSMUSG00000025779	lymphocyte antigen 96 [Source:MGI Symbol;Acc:MGI:1341909]	+	gene	2	9	4	1	6	7	0	6	6	6	42	23	3	4	12	12	16	8	2	0	22	40	1	0	16	2	16	1	6	7	0	0	0	0	10	0	1	0	5	2
Gm28376	1	16898185	17091631	+	Gm28376	ENSMUSG00000101640	predicted gene 28376 [Source:MGI Symbol;Acc:MGI:5579082]	+	gene	0	6	6	10	6	3	0	1	3	2	3	0	1	4	11	5	2	5	1	4	1	3	2	0	3	4	3	0	0	1	0	0	0	0	1	0	0	0	3	0
4921511E07Rik	1	16930970	16931796	+	4921511E07Rik	ENSMUSG00000104133	RIKEN cDNA 4921511E07 gene [Source:MGI Symbol;Acc:MGI:1918145]	+	gene	0	0	0	0	0	0	0	0	0	0	0	0	0	0	0	0	0	0	0	0	0	0	0	0	0	0	0	0	0	0	0	0	0	0	0	0	0	0	0	0
Jph1	1	16964560	17097889	-	Jph1	ENSMUSG00000042686	junctophilin 1 [Source:MGI Symbol;Acc:MGI:1891495]	-	gene	165	886	556	942	640	297	100	231	906	291	705	217	252	331	552	482	173	609	162	485	399	464	282	63	1001	304	414	68	56	191	11	9	15	15	250	165	21	32	399	54
Gm28783	1	17124747	17128956	+	Gm28783	ENSMUSG00000100110	predicted gene 28783 [Source:MGI Symbol;Acc:MGI:5579489]	+	gene	0	0	0	0	0	0	0	0	0	0	0	0	0	0	0	0	0	0	0	0	0	0	0	0	0	0	0	0	0	0	0	0	0	0	0	0	0	0	0	0
Gdap1	1	17145362	17164271	+	Gdap1	ENSMUSG00000025777	ganglioside-induced differentiation- associated-protein 1 [Source:MGI Symbol;Acc:MGI:1338002]	+	gene	0	24	1	12	3	2	2	1	4	13	44	0	1	2	0	14	17	7	0	6	14	25	1	0	5	7	25	6	7	5	0	0	0	0	9	7	0	0	1	0
Gm28784	1	17168403	17173103	+	Gm28784	ENSMUSG00000099899	predicted gene 28784 [Source:MGI Symbol;Acc:MGI:5579490]	+	gene	0	0	0	0	0	0	0	0	0	0	0	0	0	0	0	0	0	0	0	0	0	0	0	0	0	0	0	0	0	0	0	0	0	0	0	0	0	0	0	0
Pi15	1	17601901	17630939	+	Pi15	ENSMUSG00000067780	peptidase inhibitor 15 [Source:MGI Symbol;Acc:MGI:1934659]	+	gene	1	0	0	0	0	0	0	0	4	4	0	0	1	0	0	0	0	2	0	0	26	10	0	0	0	1	14	4	4	0	0	0	0	0	2	1	0	0	0	0
Gm28154	1	17615084	17641081	-	Gm28154	ENSMUSG00000100053	predicted gene 28154 [Source:MGI Symbol;Acc:MGI:5578860]	-	gene	0	0	0	0	0	0	0	0	0	1	0	0	0	0	0	0	0	0	0	0	0	3	0	0	0	0	1	0	0	0	0	0	0	0	0	1	0	0	0	0
Gm16070	1	17676027	17727646	-	Gm16070	ENSMUSG00000085125	predicted gene 16070 [Source:MGI Symbol;Acc:MGI:3801761]	-	gene	1	1	0	0	1	0	0	1	7	7	10	3	4	4	0	2	13	15	0	12	21	40	2	0	5	5	11	4	4	4	0	0	0	0	5	5	0	0	1	0
Crispld1	1	17727045	17766344	+	Crispld1	ENSMUSG00000025776	cysteine-rich secretory protein LCCL domain containing 1 [Source:MGI Symbol;Acc:MGI:1934666]	+	gene	10	34	8	24	25	1	8	16	29	62	60	27	46	14	35	68	46	142	17	63	207	410	11	22	159	59	118	51	100	39	0	0	4	9	26	71	4	0	10	6
Gm28153	1	17741915	17805417	-	Gm28153	ENSMUSG00000099895	predicted gene 28153 [Source:MGI Symbol;Acc:MGI:5578859]	-	gene	0	0	0	0	0	0	0	0	2	0	0	0	0	0	0	0	0	0	0	0	0	0	0	0	0	0	0	0	0	0	0	0	0	0	0	0	0	0	0	0
Gm28756	1	17994462	18059056	-	Gm28756	ENSMUSG00000109887	predicted gene 28756 [Source:MGI Symbol;Acc:MGI:5579462]	-	gene	2	2	0	9	8	0	1	3	3	4	2	0	0	0	2	0	0	2	0	0	1	1	0	0	1	2	0	0	1	0	0	0	0	0	4	0	0	0	0	0
Crisp4	1	18115191	18145902	-	Crisp4	ENSMUSG00000025774	cysteine-rich secretory protein 4 [Source:MGI Symbol;Acc:MGI:1925331]	-	gene	0	0	0	0	0	0	0	0	0	0	0	0	0	0	0	0	0	0	0	0	0	0	0	0	0	0	0	0	0	0	0	0	0	0	0	0	0	0	0	0
Defb18	1	18236473	18237443	-	Defb18	ENSMUSG00000073735	defensin beta 18 [Source:MGI Symbol;Acc:MGI:3648148]	-	gene	0	0	0	0	0	0	0	0	0	0	0	0	0	0	0	0	0	0	0	0	0	0	0	0	0	0	0	0	0	0	0	0	0	0	0	0	0	0	0	0
Defb41	1	18250980	18265138	-	Defb41	ENSMUSG00000067773	defensin beta 41 [Source:MGI Symbol;Acc:MGI:1924923]	-	gene	0	0	0	0	0	0	0	0	0	0	0	0	0	0	0	0	0	0	0	0	0	0	0	0	0	0	0	0	0	0	0	0	0	0	0	0	0	0	0	0
Gm15825	1	19063300	19104840	-	Gm15825	ENSMUSG00000089787	predicted gene 15825 [Source:MGI Symbol;Acc:MGI:3801887]	-	gene	0	0	0	0	0	0	0	0	0	0	0	0	0	0	0	0	0	0	0	0	0	0	0	0	0	0	0	0	0	0	0	0	0	0	0	0	0	0	0	0
Tfap2d	1	19103022	19166346	+	Tfap2d	ENSMUSG00000042596	transcription factor AP-2, delta [Source:MGI Symbol;Acc:MGI:2153466]	+	gene	0	0	0	0	0	0	0	0	0	0	0	0	0	0	0	0	0	1	0	0	0	0	0	0	0	0	0	0	0	0	0	0	0	0	0	0	0	0	0	0
Tfap2b	1	19208914	19238576	+	Tfap2b	ENSMUSG00000025927	transcription factor AP-2 beta [Source:MGI Symbol;Acc:MGI:104672]	+	gene	0	0	0	0	0	0	5	0	0	2	0	0	1	0	0	0	0	0	0	0	0	0	0	0	4	0	1	0	0	0	0	0	0	0	0	0	0	0	0	0
Gm28340	1	19242725	19243769	+	Gm28340	ENSMUSG00000100538	predicted gene 28340 [Source:MGI Symbol;Acc:MGI:5579046]	+	gene	0	0	0	0	0	0	0	0	0	0	0	0	0	0	0	0	0	0	0	0	0	0	0	0	0	0	0	0	0	0	0	0	0	0	0	0	0	0	0	0
Gm38382	1	19614269	19616767	+	Gm38382	ENSMUSG00000102597	predicted gene, 38382 [Source:MGI Symbol;Acc:MGI:5611610]	+	gene	0	0	0	0	0	0	0	0	0	0	0	0	0	0	0	0	0	0	0	0	0	0	0	0	0	0	0	0	0	0	0	0	0	0	0	0	0	0	0	0
Pkhd1	1	20057779	20618064	-	Pkhd1	ENSMUSG00000043760	polycystic kidney and hepatic disease 1 [Source:MGI Symbol;Acc:MGI:2155808]	-	gene	121	529	267	567	429	194	105	103	176	97	63	0	122	120	122	45	0	196	28	60	56	30	45	26	207	42	124	21	12	147	3	0	9	1	43	4	13	13	46	7
Gm37315	1	20062070	20065548	-	Gm37315	ENSMUSG00000104095	predicted gene, 37315 [Source:MGI Symbol;Acc:MGI:5610543]	-	gene	0	0	2	5	1	0	0	0	0	0	0	0	0	0	4	0	0	0	0	0	0	0	0	0	0	0	0	0	0	0	0	0	0	0	0	0	0	0	0	0
4930486I03Rik	1	20356452	20392300	+	4930486I03Rik	ENSMUSG00000089914	RIKEN cDNA 4930486I03 gene [Source:MGI Symbol;Acc:MGI:1922278]	+	gene	8	21	4	13	18	11	0	5	3	0	3	0	3	1	0	6	0	3	0	4	4	0	6	1	6	0	9	0	0	2	0	0	0	0	1	0	0	0	1	0
Gm28653	1	20669882	20684298	+	Gm28653	ENSMUSG00000099906	predicted gene 28653 [Source:MGI Symbol;Acc:MGI:5579359]	+	gene	0	0	0	0	0	0	0	0	0	0	0	0	0	0	0	0	0	0	0	0	0	0	0	0	0	0	0	0	0	0	0	0	0	0	0	0	0	0	0	0
Il17a	1	20730905	20734496	+	Il17a	ENSMUSG00000025929	interleukin 17A [Source:MGI Symbol;Acc:MGI:107364]	+	gene	0	0	0	0	0	0	0	0	0	0	0	0	0	0	0	0	0	0	0	0	0	0	0	0	0	0	0	0	0	0	0	0	0	0	0	0	0	0	0	0
Il17f	1	20777146	20790617	-	Il17f	ENSMUSG00000041872	interleukin 17F [Source:MGI Symbol;Acc:MGI:2676631]	-	gene	16	93	22	62	61	5	8	3	24	14	28	0	6	7	4	11	4	23	4	4	11	4	6	0	11	1	12	2	4	9	0	0	0	1	12	2	0	0	10	1
Mcm3	1	20802968	20820312	-	Mcm3	ENSMUSG00000041859	minichromosome maintenance complex component 3 [Source:MGI Symbol;Acc:MGI:101845]	-	gene	18114	84154	31393	80014	70805	23282	9781	5332	13609	12234	21375	4276	2228	7647	10871	15890	3961	13301	1864	4438	11779	11630	1184	1795	14749	4025	15412	2210	2385	7831	133	56	582	605	2098	3246	622	504	4659	1792
Gm28065	1	20836661	20839689	+	Gm28065	ENSMUSG00000102121	predicted gene 28065 [Source:MGI Symbol;Acc:MGI:5578771]	+	gene	0	0	0	0	0	0	0	0	0	0	0	0	1	0	0	0	0	0	0	0	0	0	0	0	0	0	0	0	0	0	0	0	0	0	0	0	0	0	0	0
6720483E21Rik	1	20888650	20890473	-	6720483E21Rik	ENSMUSG00000097934	RIKEN cDNA 6720483E21 gene [Source:MGI Symbol;Acc:MGI:1924991]	-	gene	5	27	6	24	27	2	0	0	1	0	17	0	1	0	0	0	19	1	0	0	0	1	6	0	1	0	6	0	2	0	0	0	0	0	8	2	0	0	4	0
Paqr8	1	20890606	20939650	+	Paqr8	ENSMUSG00000025931	progestin and adipoQ receptor family member VIII [Source:MGI Symbol;Acc:MGI:1921479]	+	gene	197	694	536	878	734	297	66	14	39	89	240	104	57	17	37	174	59	117	10	44	164	188	13	12	76	17	187	42	131	48	0	0	3	12	37	56	4	1	16	21
Efhc1	1	20951626	20990841	+	Efhc1	ENSMUSG00000041809	EF-hand domain (C-terminal) containing 1 [Source:MGI Symbol;Acc:MGI:1919127]	+	gene	31	163	102	124	163	71	8	7	55	69	144	21	9	5	15	57	32	8	3	18	40	42	22	0	29	6	38	3	4	8	1	0	2	3	40	44	0	2	21	16
Tram2	1	20996299	21079229	-	Tram2	ENSMUSG00000041779	translocating chain-associating membrane protein 2 [Source:MGI Symbol;Acc:MGI:1924817]	-	gene	258	1372	470	1273	1224	527	113	75	261	358	911	224	95	93	186	646	255	262	49	113	618	463	119	38	324	114	917	145	233	95	3	2	27	24	363	253	5	12	149	120
Gm28287	1	21080114	21081748	+	Gm28287	ENSMUSG00000099971	predicted gene 28287 [Source:MGI Symbol;Acc:MGI:5578993]	+	gene	0	0	0	0	0	0	0	0	0	0	0	0	0	0	0	0	0	0	0	0	0	0	0	0	0	0	0	0	0	0	0	0	0	0	0	0	0	0	0	0
Tmem14a	1	21218575	21230167	+	Tmem14a	ENSMUSG00000025933	transmembrane protein 14A [Source:MGI Symbol;Acc:MGI:1922962]	+	gene	128	590	248	645	502	132	40	35	153	139	144	32	50	45	92	223	60	98	16	56	123	189	32	11	111	46	168	22	37	44	0	0	3	9	74	51	6	2	34	18
Gm38224	1	21234722	21236821	+	Gm38224	ENSMUSG00000102633	predicted gene, 38224 [Source:MGI Symbol;Acc:MGI:5611452]	+	gene	2	4	5	6	3	1	0	0	0	0	0	0	0	0	0	0	0	0	0	0	0	0	0	0	0	0	0	0	0	0	0	0	0	0	0	1	0	0	0	0
Gsta3	1	21240589	21265661	+	Gsta3	ENSMUSG00000025934	glutathione S-transferase, alpha 3 [Source:MGI Symbol;Acc:MGI:95856]	+	gene	302	1412	692	1323	884	288	242	37	24	23	29	3	117	58	15	38	6	67	2	9	17	24	8	16	65	8	59	8	7	129	1	0	4	2	19	8	23	5	3	9
Gm28836	1	21250359	21271593	-	Gm28836	ENSMUSG00000099343	predicted gene 28836 [Source:MGI Symbol;Acc:MGI:5579542]	-	gene	30	125	53	89	69	16	10	2	0	0	3	0	8	1	0	0	0	2	0	0	2	0	0	0	0	0	1	1	0	6	0	0	0	0	0	0	1	0	0	0
Khdc1a	1	21349641	21352200	+	Khdc1a	ENSMUSG00000067750	KH domain containing 1A [Source:MGI Symbol;Acc:MGI:2676610]	+	gene	2	10	6	7	0	0	0	2	0	47	3	0	0	1	0	7	0	0	0	0	35	6	0	0	0	0	85	5	1	0	0	0	3	2	20	0	0	0	0	24
Khdc1c	1	21368331	21370845	+	Khdc1c	ENSMUSG00000041722	KH domain containing 1C [Source:MGI Symbol;Acc:MGI:3583007]	+	gene	1	4	6	6	1	1	0	0	0	71	10	0	1	0	0	20	0	0	0	0	38	10	0	0	6	0	48	8	3	0	0	0	4	2	16	2	1	0	0	6
Khdc1b	1	21383556	21386373	+	Khdc1b	ENSMUSG00000085079	KH domain containing 1B [Source:MGI Symbol;Acc:MGI:2138477]	+	gene	0	0	0	0	0	0	0	0	0	24	0	0	0	3	0	0	0	0	0	0	2	0	0	0	0	0	24	0	0	0	0	0	1	0	4	0	0	0	0	0
Kcnq5	1	21398403	21961942	-	Kcnq5	ENSMUSG00000028033	potassium voltage-gated channel, subfamily Q, member 5 [Source:MGI Symbol;Acc:MGI:1924937]	-	gene	1	15	1	7	19	0	1	2	6	19	14	1	7	3	25	30	20	26	3	0	30	17	2	4	42	13	114	16	51	4	0	0	0	1	12	24	0	0	6	10
Gm36949	1	21454691	21457017	-	Gm36949	ENSMUSG00000104138	predicted gene, 36949 [Source:MGI Symbol;Acc:MGI:5610177]	-	gene	0	0	0	0	0	0	0	0	0	0	0	0	0	0	0	0	0	0	0	0	0	0	0	0	0	0	0	0	0	0	0	0	0	0	0	0	0	0	0	0
Gm38243	1	21838948	21840514	-	Gm38243	ENSMUSG00000103748	predicted gene, 38243 [Source:MGI Symbol;Acc:MGI:5611471]	-	gene	0	0	0	0	0	0	0	0	0	0	0	0	0	0	0	0	0	0	0	0	0	0	0	0	0	0	0	0	0	0	0	0	0	0	0	0	0	0	0	0
Gm26580	1	21959842	21962530	+	Gm26580	ENSMUSG00000097109	predicted gene, 26580 [Source:MGI Symbol;Acc:MGI:5477074]	+	gene	0	0	0	0	0	0	0	0	0	2	0	0	0	0	0	2	0	0	0	0	0	0	0	0	0	0	0	0	0	0	0	0	0	0	0	0	0	0	0	0
Rims1	1	22286251	22805994	-	Rims1	ENSMUSG00000041670	regulating synaptic membrane exocytosis 1 [Source:MGI Symbol;Acc:MGI:2152971]	-	gene	1	0	0	0	0	0	0	0	0	0	0	0	0	0	0	0	0	0	0	0	4	0	0	0	0	0	0	0	0	0	0	0	1	1	0	0	0	0	13	5
Gm29506	1	23048295	23235673	-	Gm29506	ENSMUSG00000101227	predicted gene 29506 [Source:MGI Symbol;Acc:MGI:5580212]	-	gene	0	0	0	0	0	0	0	0	0	0	0	0	0	0	0	0	0	0	0	0	0	0	0	0	0	0	0	0	0	0	0	0	0	0	0	0	0	0	0	0
4933415F23Rik	1	23100473	23102253	-	4933415F23Rik	ENSMUSG00000073730	RIKEN cDNA 4933415F23 gene [Source:MGI Symbol;Acc:MGI:1914005]	-	gene	0	0	0	0	0	0	0	0	0	0	0	0	0	0	0	0	0	0	0	0	0	0	0	0	0	0	0	0	0	0	0	0	0	0	0	0	0	0	0	0
Gm6420	1	23255685	23256407	-	Gm6420	ENSMUSG00000102766	predicted gene 6420 [Source:MGI Symbol;Acc:MGI:3644588]	-	gene	0	0	0	0	0	0	0	0	0	0	0	0	0	0	0	0	0	0	0	0	0	0	0	0	0	0	0	0	0	0	0	0	0	0	0	0	0	0	0	0
Gm27028	1	23291537	23291935	+	Gm27028	ENSMUSG00000097970	predicted gene, 27028 [Source:MGI Symbol;Acc:MGI:5504143]	+	gene	3	26	7	16	28	9	1	0	4	6	23	0	4	4	17	4	15	1	0	0	1	9	3	0	1	0	2	1	1	0	0	0	0	0	3	6	0	0	3	0
Gm29107	1	23293729	23294075	+	Gm29107	ENSMUSG00000100775	predicted gene 29107 [Source:MGI Symbol;Acc:MGI:5579813]	+	gene	4	1	0	0	0	0	0	0	0	0	0	0	0	0	0	0	0	0	0	0	0	0	0	0	0	0	3	0	0	0	0	0	0	0	0	0	0	0	0	0
Ogfrl1	1	23366424	23397772	-	Ogfrl1	ENSMUSG00000026158	opioid growth factor receptor-like 1 [Source:MGI Symbol;Acc:MGI:1917405]	-	gene	483	1776	693	1643	1731	566	173	210	740	616	1052	267	230	325	481	903	272	406	131	444	883	675	220	61	780	204	702	136	112	191	21	5	47	40	346	330	31	32	407	112
Gm28822	1	23574587	23596664	+	Gm28822	ENSMUSG00000099503	predicted gene 28822 [Source:MGI Symbol;Acc:MGI:5579528]	+	gene	0	0	0	0	0	0	0	0	0	0	0	0	0	0	0	0	0	0	0	0	0	0	0	0	0	0	0	0	0	0	0	0	0	0	0	0	0	0	0	0
B3gat2	1	23761753	23849158	+	B3gat2	ENSMUSG00000026156	beta-1,3-glucuronyltransferase 2 (glucuronosyltransferase S) [Source:MGI Symbol;Acc:MGI:2389490]	+	gene	821	4118	1026	3532	3289	609	302	196	733	795	1656	669	307	259	487	1359	556	1000	133	455	1406	1555	218	95	1051	282	1750	281	422	376	11	14	79	63	509	840	53	31	484	214
Smap1	1	23844846	23922317	-	Smap1	ENSMUSG00000026155	small ArfGAP 1 [Source:MGI Symbol;Acc:MGI:2138261]	-	gene	1341	7046	1885	5925	5602	1669	610	366	1287	1453	3066	1144	467	432	971	2368	1017	1359	221	654	2009	2236	318	141	1542	401	2438	404	663	577	18	26	102	87	749	1265	90	51	716	313
Sdhaf4	1	23995939	24005656	-	Sdhaf4	ENSMUSG00000026154	succinate dehydrogenase complex assembly factor 4 [Source:MGI Symbol;Acc:MGI:1915252]	-	gene	354	1574	419	1463	1201	238	264	126	577	460	905	314	146	179	390	1040	373	477	61	317	846	830	114	43	519	142	577	114	150	164	15	4	23	32	228	215	40	29	242	122
Gm26524	1	24005505	24005894	+	Gm26524	ENSMUSG00000102495	predicted gene, 26524 [Source:MGI Symbol;Acc:MGI:5477018]	+	gene	39	188	59	198	139	58	33	23	135	75	154	61	2	24	46	158	49	14	1	5	22	10	2	0	7	0	5	4	2	4	0	0	0	0	2	1	1	0	2	0
Fam135a	1	24011093	24100341	-	Fam135a	ENSMUSG00000026153	family with sequence similarity 135, member A [Source:MGI Symbol;Acc:MGI:1915437]	-	gene	1136	5243	1365	4331	4520	1234	639	467	1803	1602	2932	986	650	564	945	2541	1021	1637	371	1128	2883	3331	598	159	2109	635	3205	716	975	584	35	22	129	159	1187	1307	76	75	883	359
Gm37580	1	24100625	24103424	+	Gm37580	ENSMUSG00000102398	predicted gene, 37580 [Source:MGI Symbol;Acc:MGI:5610808]	+	gene	0	1	1	0	1	0	0	0	0	0	0	0	0	0	0	0	0	0	0	0	0	1	1	0	0	0	3	0	0	0	0	0	0	0	1	0	0	0	1	0
Col9a1	1	24177610	24252684	+	Col9a1	ENSMUSG00000026147	collagen, type IX, alpha 1 [Source:MGI Symbol;Acc:MGI:88465]	+	gene	0	0	1	3	0	0	0	1	2	2	5	0	0	6	10	3	0	10	0	6	0	0	0	1	13	0	2	0	0	0	0	0	0	0	1	0	0	0	0	0
Col19a1	1	24261890	24587472	-	Col19a1	ENSMUSG00000026141	collagen, type XIX, alpha 1 [Source:MGI Symbol;Acc:MGI:1095415]	-	gene	0	0	0	0	0	0	0	1	0	0	0	0	0	0	0	3	0	0	0	0	0	0	0	0	0	0	0	0	0	0	0	0	0	0	0	0	0	0	0	0
Lmbrd1	1	24678630	24766301	+	Lmbrd1	ENSMUSG00000073725	LMBR1 domain containing 1 [Source:MGI Symbol;Acc:MGI:1915671]	+	gene	161	882	339	817	739	282	242	119	519	486	1738	424	234	183	363	1279	415	562	81	361	930	1350	135	62	704	181	1005	198	275	199	2	5	43	54	438	511	21	15	223	158
Gm28237	1	24963209	24965158	-	Gm28237	ENSMUSG00000100483	predicted gene 28237 [Source:MGI Symbol;Acc:MGI:5578943]	-	gene	0	0	0	0	0	0	0	0	0	0	0	0	0	0	0	0	0	0	0	0	0	0	0	0	0	0	0	0	0	0	0	0	0	0	0	0	0	0	0	0
Gm29414	1	25026581	25027232	-	Gm29414	ENSMUSG00000099392	predicted gene 29414 [Source:MGI Symbol;Acc:MGI:5580120]	-	gene	0	0	0	0	0	0	0	0	0	0	0	0	0	0	0	0	0	0	0	0	0	0	0	0	0	0	0	0	0	0	0	0	0	0	0	0	0	0	0	0
Adgrb3	1	25067476	25829707	-	Adgrb3	ENSMUSG00000033569	adhesion G protein-coupled receptor B3 [Source:MGI Symbol;Acc:MGI:2441837]	-	gene	0	6	8	17	11	8	4	5	9	43	56	10	6	11	24	37	34	22	4	18	43	78	4	0	27	14	52	2	4	1	0	0	0	4	41	30	0	0	8	2
Gm20172	1	25276404	25277954	-	Gm20172	ENSMUSG00000104257	predicted gene, 20172 [Source:MGI Symbol;Acc:MGI:5012357]	-	gene	0	0	0	0	0	0	0	0	0	0	0	0	0	0	0	0	0	0	0	0	0	0	0	0	0	0	0	0	0	0	0	0	0	0	0	0	0	0	0	0
Gm37543	1	25284218	25285248	-	Gm37543	ENSMUSG00000102296	predicted gene, 37543 [Source:MGI Symbol;Acc:MGI:5610771]	-	gene	0	0	0	0	0	0	0	0	0	0	0	0	0	0	0	0	0	0	0	0	0	0	0	0	0	0	0	0	0	0	0	0	0	0	0	0	0	0	0	0
Gm37331	1	25296512	25299886	-	Gm37331	ENSMUSG00000103209	predicted gene, 37331 [Source:MGI Symbol;Acc:MGI:5610559]	-	gene	0	0	0	0	0	0	0	0	0	0	0	0	0	0	0	0	0	0	0	0	0	0	0	0	0	0	0	0	0	0	0	0	0	0	0	0	0	0	0	0
Gm37211	1	25314276	25317708	-	Gm37211	ENSMUSG00000104027	predicted gene, 37211 [Source:MGI Symbol;Acc:MGI:5610439]	-	gene	0	0	0	0	0	0	0	0	0	0	0	0	0	0	0	0	0	0	0	0	0	0	0	0	0	0	0	0	0	0	0	0	0	0	0	0	0	0	0	0
Gm37862	1	25325866	25328398	-	Gm37862	ENSMUSG00000102407	predicted gene, 37862 [Source:MGI Symbol;Acc:MGI:5611090]	-	gene	0	0	0	0	0	0	0	0	0	0	0	0	0	0	0	0	0	0	0	0	0	0	0	0	0	0	0	0	0	0	0	0	0	0	0	0	0	0	0	0
Gm38286	1	25345978	25349082	-	Gm38286	ENSMUSG00000103214	predicted gene, 38286 [Source:MGI Symbol;Acc:MGI:5611514]	-	gene	0	0	0	0	0	0	0	0	0	0	0	0	0	0	0	0	0	0	0	0	0	0	0	0	0	0	0	0	0	0	0	0	0	0	0	0	0	0	0	0
Gm37880	1	25362564	25365820	-	Gm37880	ENSMUSG00000104100	predicted gene, 37880 [Source:MGI Symbol;Acc:MGI:5611108]	-	gene	0	0	0	0	0	0	0	0	0	0	0	0	0	0	0	0	0	0	0	0	0	0	0	0	0	0	0	0	0	0	0	0	0	0	0	0	0	0	0	0
Gm37011	1	25608250	25611184	-	Gm37011	ENSMUSG00000103889	predicted gene, 37011 [Source:MGI Symbol;Acc:MGI:5610239]	-	gene	0	0	0	0	0	0	0	0	2	0	0	0	0	0	0	0	0	0	0	0	0	0	0	0	0	0	0	0	0	0	0	0	0	0	0	0	0	0	0	0
Gm37051	1	25620238	25623180	-	Gm37051	ENSMUSG00000104221	predicted gene, 37051 [Source:MGI Symbol;Acc:MGI:5610279]	-	gene	0	0	0	0	0	0	0	0	0	0	0	0	0	0	0	0	0	0	0	0	0	0	0	0	0	0	0	0	0	0	0	0	0	0	0	0	0	0	0	0
Gm38260	1	25672245	25676239	-	Gm38260	ENSMUSG00000102250	predicted gene, 38260 [Source:MGI Symbol;Acc:MGI:5611488]	-	gene	0	0	0	0	0	0	0	1	0	0	0	0	0	0	0	0	0	1	0	0	0	0	0	0	0	0	2	0	0	3	0	0	0	0	0	0	0	0	0	0
Gm37628	1	25686062	25691501	-	Gm37628	ENSMUSG00000102317	predicted gene, 37628 [Source:MGI Symbol;Acc:MGI:5610856]	-	gene	0	0	0	0	0	0	0	0	0	0	0	0	0	0	0	0	0	0	0	0	0	0	0	0	0	0	0	0	0	0	0	0	0	0	0	0	0	0	0	0
8030445P17Rik	1	25722038	25724778	-	8030445P17Rik	ENSMUSG00000103563	RIKEN cDNA 8030445P17 gene [Source:MGI Symbol;Acc:MGI:2442299]	-	gene	0	0	0	0	0	0	0	0	0	0	0	0	0	0	0	0	0	1	0	0	0	0	0	0	0	0	0	0	0	0	0	0	0	0	0	0	0	0	0	0
Gm38198	1	25735389	25738969	-	Gm38198	ENSMUSG00000102465	predicted gene, 38198 [Source:MGI Symbol;Acc:MGI:5611426]	-	gene	0	0	0	0	0	0	0	0	0	0	0	0	0	0	0	0	0	0	0	0	0	0	0	0	0	0	0	0	0	0	0	0	0	0	0	0	0	0	0	0
Gm37077	1	25755343	25759033	-	Gm37077	ENSMUSG00000102659	predicted gene, 37077 [Source:MGI Symbol;Acc:MGI:5610305]	-	gene	0	0	0	0	0	0	0	0	0	0	0	0	0	0	0	0	0	0	0	0	0	0	0	0	0	0	0	0	0	0	0	0	0	0	0	0	0	0	0	0
Gm37895	1	25775757	25780306	-	Gm37895	ENSMUSG00000103924	predicted gene, 37895 [Source:MGI Symbol;Acc:MGI:5611123]	-	gene	0	0	0	0	0	0	0	0	0	0	0	0	0	2	0	0	0	0	0	0	0	0	0	0	0	0	0	0	0	0	0	0	0	0	0	0	0	0	0	0
Gm36952	1	25797281	25800905	-	Gm36952	ENSMUSG00000104132	predicted gene, 36952 [Source:MGI Symbol;Acc:MGI:5610180]	-	gene	0	0	0	0	1	0	0	0	0	0	0	0	0	0	0	0	0	0	0	0	0	0	0	0	0	0	0	0	0	0	0	0	0	0	0	0	0	0	0	0
Gm37602	1	25804097	25807406	-	Gm37602	ENSMUSG00000102747	predicted gene, 37602 [Source:MGI Symbol;Acc:MGI:5610830]	-	gene	0	0	0	0	0	0	0	0	0	3	0	0	0	0	0	0	0	1	0	3	0	0	0	0	3	0	0	0	0	0	0	0	0	0	1	0	0	0	0	0
2900022M07Rik	1	25808956	25809972	-	2900022M07Rik	ENSMUSG00000102386	RIKEN cDNA 2900022M07 gene [Source:MGI Symbol;Acc:MGI:1920201]	-	gene	0	0	0	3	0	0	0	0	0	0	0	0	0	0	0	0	0	0	0	0	0	0	0	0	0	0	0	0	0	0	0	0	0	0	0	0	0	0	0	0
2900002M20Rik	1	25824390	25824719	-	2900002M20Rik	ENSMUSG00000103004	RIKEN cDNA 2900002M20 gene [Source:MGI Symbol;Acc:MGI:1925574]	-	gene	0	0	0	0	0	1	0	0	0	0	0	0	0	0	0	0	0	0	0	0	0	0	0	0	0	0	0	0	0	0	0	0	0	0	0	0	0	0	0	0
Gm9884	1	25830657	25831878	+	Gm9884	ENSMUSG00000104516	predicted gene 9884 [Source:MGI Symbol;Acc:MGI:3642830]	+	gene	0	0	0	0	0	0	0	0	0	2	0	0	0	0	0	0	0	0	0	2	0	0	0	0	0	0	0	0	0	0	0	0	0	0	1	0	0	0	0	0
4931408C20Rik	1	26681814	26687460	-	4931408C20Rik	ENSMUSG00000073722	RIKEN cDNA 4931408C20 gene [Source:MGI Symbol;Acc:MGI:3588222]	-	gene	0	1	0	0	1	0	0	2	0	3	0	0	0	0	0	0	0	0	0	2	0	1	0	0	0	0	7	2	1	0	0	0	0	0	0	0	0	0	0	0
Gm5524	1	27884046	27902396	+	Gm5524	ENSMUSG00000101514	predicted gene 5524 [Source:MGI Symbol;Acc:MGI:3646041]	+	gene	0	0	0	0	0	0	0	0	0	0	0	0	0	1	0	0	0	0	0	0	0	0	0	0	0	0	0	0	0	0	0	0	0	0	0	0	0	0	0	0
Gm38089	1	28569918	28571431	+	Gm38089	ENSMUSG00000103241	predicted gene, 38089 [Source:MGI Symbol;Acc:MGI:5611317]	+	gene	0	0	0	0	0	0	0	0	0	0	0	0	0	0	0	0	0	0	0	0	0	0	0	0	0	0	0	0	0	0	0	0	0	0	0	0	0	0	0	0
Gm597	1	28776117	28780252	-	Gm597	ENSMUSG00000048411	predicted gene 597 [Source:MGI Symbol;Acc:MGI:2685443]	-	gene	0	0	0	0	0	0	0	0	0	0	0	0	0	0	0	3	0	0	0	0	0	0	0	0	0	3	0	0	0	0	0	0	0	0	0	0	0	0	0	0
Gm9898	1	30718560	30719962	-	Gm9898	ENSMUSG00000053185	predicted gene 9898 [Source:MGI Symbol;Acc:MGI:3642391]	-	gene	0	0	0	0	0	0	0	0	0	0	0	0	0	0	0	0	0	0	0	0	0	0	0	0	0	0	0	0	0	0	0	0	0	0	0	0	0	0	0	0
Phf3	1	30802339	30873921	-	Phf3	ENSMUSG00000048874	PHD finger protein 3 [Source:MGI Symbol;Acc:MGI:2446126]	-	gene	4286	20557	7193	18997	18686	8343	4850	2253	5034	4537	10377	2271	2321	2930	3801	6394	2227	8478	1031	2608	6083	6430	1071	999	8086	2304	7711	1458	1613	3953	123	50	266	266	2059	1987	416	172	2144	725
Gm37522	1	30833548	30836431	-	Gm37522	ENSMUSG00000103783	predicted gene, 37522 [Source:MGI Symbol;Acc:MGI:5610750]	-	gene	1	1	2	1	0	0	0	0	0	0	0	0	0	2	2	6	0	0	0	0	0	0	0	0	0	0	0	0	0	1	0	0	0	0	2	0	0	0	0	1
Gm37906	1	30865504	30868538	-	Gm37906	ENSMUSG00000104315	predicted gene, 37906 [Source:MGI Symbol;Acc:MGI:5611134]	-	gene	1	8	9	3	6	1	1	0	1	0	2	0	5	0	4	0	2	1	0	0	0	0	1	0	0	0	5	0	0	4	0	0	0	0	0	3	0	0	1	0
Ptp4a1	1	30940302	30949309	-	Ptp4a1	ENSMUSG00000117310	protein tyrosine phosphatase 4a1 [Source:NCBI gene;Acc:19243]	-	gene	1220	6331	2493	5627	5702	2622	398	316	1293	945	1828	730	320	439	708	1815	717	1383	238	729	1671	1703	240	159	1741	471	2089	349	629	818	70	47	214	193	391	1137	305	185	2134	647
Ptp4a1	1	30940302	30949770	-	Ptp4a1	ENSMUSG00000117310	protein tyrosine phosphatase 4a1 [Source:NCBI gene;Acc:19243]	-	gene	1228	6359	2519	5713	5718	2654	407	314	1309	942	1828	689	307	442	730	1810	727	1361	239	724	1648	1683	210	157	1722	461	2052	341	621	809	70	47	209	190	360	1034	302	185	2108	643
Gm5698	1	30977243	30977968	-	Gm5698	ENSMUSG00000117091	predicted gene 5698 [Source:MGI Symbol;Acc:MGI:3649020]	-	gene	0	2	0	6	2	0	14	18	44	22	31	0	4	34	21	13	0	20	2	4	10	0	8	5	48	12	47	4	0	7	0	0	0	1	1	1	0	1	5	0
4931428L18Rik	1	30997842	31222684	-	4931428L18Rik	ENSMUSG00000086727	RIKEN cDNA 4931428L18 gene [Source:MGI Symbol;Acc:MGI:1918238]	-	gene	0	12	13	12	8	3	24	22	46	65	28	5	26	25	79	44	0	35	4	10	2	0	18	5	61	4	47	1	0	13	2	0	0	0	5	0	10	1	7	0
Gm28644	1	31041919	31043675	+	Gm28644	ENSMUSG00000100237	predicted gene 28644 [Source:MGI Symbol;Acc:MGI:5579350]	+	gene	0	0	0	1	0	0	0	0	0	0	0	0	0	0	0	0	0	0	0	0	0	0	0	0	0	0	0	0	0	0	0	0	0	0	0	0	0	0	0	0
Gm29128	1	31136026	31150105	+	Gm29128	ENSMUSG00000100910	predicted gene 29128 [Source:MGI Symbol;Acc:MGI:5579834]	+	gene	0	0	0	0	0	0	0	0	0	0	0	0	0	0	0	0	0	0	0	0	0	0	0	0	0	0	0	0	0	0	0	0	0	0	0	0	0	0	0	0
Lgsn	1	31176401	31204725	+	Lgsn	ENSMUSG00000050217	lengsin, lens protein with glutamine synthetase domain [Source:MGI Symbol;Acc:MGI:2672844]	+	gene	0	3	6	1	2	1	4	1	1	2	4	0	2	2	4	2	0	2	3	2	0	0	0	0	11	0	8	0	0	1	0	0	0	0	0	0	0	0	2	0
Pih1d3	1	31222838	31224288	+	Pih1d3	ENSMUSG00000026063	PIH1 domain containing 3 [Source:MGI Symbol;Acc:MGI:1921958]	+	gene	0	0	0	0	0	0	0	0	0	0	0	0	0	0	0	0	0	0	0	0	0	0	0	0	0	0	0	0	0	0	0	0	0	0	0	0	0	0	0	0
Khdrbs2	1	32172714	32658568	+	Khdrbs2	ENSMUSG00000026058	KH domain containing, RNA binding, signal transduction associated 2 [Source:MGI Symbol;Acc:MGI:2159649]	+	gene	13	33	45	63	19	1	17	29	49	24	47	0	34	11	13	33	0	34	10	16	19	17	31	5	102	26	24	5	3	24	0	2	1	0	18	6	7	1	29	4
Gm37999	1	32473757	32475565	+	Gm37999	ENSMUSG00000103482	predicted gene, 37999 [Source:MGI Symbol;Acc:MGI:5611227]	+	gene	0	0	0	0	0	0	0	0	0	0	0	0	0	0	0	0	0	0	0	0	0	0	0	0	0	0	0	0	0	0	0	0	0	0	0	0	0	0	0	0
Gm37110	1	32485315	32486942	+	Gm37110	ENSMUSG00000104498	predicted gene, 37110 [Source:MGI Symbol;Acc:MGI:5610338]	+	gene	0	0	0	0	0	0	0	0	0	0	0	0	0	0	0	0	0	0	0	0	0	0	0	0	0	0	0	0	0	0	0	0	0	0	0	0	0	0	0	0
Gm37911	1	32496444	32497988	+	Gm37911	ENSMUSG00000104313	predicted gene, 37911 [Source:MGI Symbol;Acc:MGI:5611139]	+	gene	0	0	0	0	0	0	0	0	0	0	0	0	0	0	0	0	0	0	0	0	0	0	0	0	0	0	0	0	0	0	0	0	0	0	0	0	0	0	0	0
Gm9839	1	32519563	32520999	-	Gm9839	ENSMUSG00000102865	predicted gene 9839 [Source:MGI Symbol;Acc:MGI:3641910]	-	gene	0	0	0	0	0	0	0	0	0	0	0	0	0	0	0	0	0	2	0	0	0	0	0	0	0	0	0	0	0	0	0	0	0	0	0	0	0	0	0	0
Gm37792	1	32539028	32542440	+	Gm37792	ENSMUSG00000102321	predicted gene, 37792 [Source:MGI Symbol;Acc:MGI:5611020]	+	gene	0	0	3	0	0	0	0	0	0	0	0	0	2	0	0	0	0	0	2	0	0	0	1	0	0	0	0	0	0	1	0	0	0	0	0	0	0	0	0	0
Gm5415	1	32543686	32547294	-	Gm5415	ENSMUSG00000091318	predicted gene 5415 [Source:MGI Symbol;Acc:MGI:3644687]	-	gene	0	0	0	1	0	0	0	0	0	0	0	0	0	1	0	0	0	1	0	0	0	0	0	0	0	0	0	0	0	0	0	0	0	0	0	0	0	0	0	0
Gm37426	1	32710179	32712648	+	Gm37426	ENSMUSG00000104433	predicted gene, 37426 [Source:MGI Symbol;Acc:MGI:5610654]	+	gene	0	0	0	0	0	0	0	0	0	0	0	0	0	0	0	0	0	0	0	0	0	0	0	0	0	0	0	0	0	0	0	0	0	0	0	0	0	0	0	0
Gm37151	1	32967484	32972490	-	Gm37151	ENSMUSG00000102926	predicted gene, 37151 [Source:MGI Symbol;Acc:MGI:5610379]	-	gene	0	1	0	0	0	0	0	0	0	0	0	0	0	0	0	0	0	0	0	0	0	0	0	0	0	0	0	0	0	0	0	0	0	0	0	0	0	0	0	0
Gm37724	1	33065130	33066350	+	Gm37724	ENSMUSG00000102917	predicted gene, 37724 [Source:MGI Symbol;Acc:MGI:5610952]	+	gene	0	0	0	0	0	0	0	0	0	0	0	0	0	0	0	0	0	0	0	0	0	0	0	0	0	0	0	0	0	0	0	0	0	0	0	0	0	0	0	0
Gm37591	1	33212774	33215475	-	Gm37591	ENSMUSG00000104230	predicted gene, 37591 [Source:MGI Symbol;Acc:MGI:5610819]	-	gene	0	0	0	0	0	0	0	0	0	0	0	0	0	0	0	0	0	0	0	0	0	0	0	0	0	0	0	0	0	0	0	0	0	0	0	0	0	0	0	0
Prim2	1	33453810	33669795	-	Prim2	ENSMUSG00000026134	DNA primase, p58 subunit [Source:MGI Symbol;Acc:MGI:97758]	-	gene	1230	5525	2599	5257	4365	1843	637	566	1593	1386	2073	449	477	796	1158	1913	395	1313	218	637	1580	1671	271	165	1744	428	1745	309	317	566	18	12	62	70	528	342	81	70	566	248
Gm37618	1	33613758	33616832	-	Gm37618	ENSMUSG00000102714	predicted gene, 37618 [Source:MGI Symbol;Acc:MGI:5610846]	-	gene	1	1	5	1	1	0	0	0	0	0	5	0	0	1	0	0	0	0	0	0	0	0	0	0	0	0	0	0	0	0	0	0	0	0	1	0	0	0	0	0
1700001G17Rik	1	33669824	33670712	+	1700001G17Rik	ENSMUSG00000103746	RIKEN cDNA 1700001G17 gene [Source:MGI Symbol;Acc:MGI:1914753]	+	gene	0	2	3	7	0	0	0	2	3	14	4	0	0	5	0	0	0	0	2	0	3	0	1	0	9	0	4	0	0	0	0	0	0	0	4	0	0	0	1	0
Gm38173	1	33671915	33674228	-	Gm38173	ENSMUSG00000102198	predicted gene, 38173 [Source:MGI Symbol;Acc:MGI:5611401]	-	gene	0	0	0	0	0	0	0	0	0	1	0	0	0	0	0	0	0	0	0	0	0	0	0	0	0	0	2	0	0	0	0	0	0	0	0	0	0	0	0	0
Rab23	1	33719887	33742564	+	Rab23	ENSMUSG00000004768	RAB23, member RAS oncogene family [Source:MGI Symbol;Acc:MGI:99833]	+	gene	592	3196	1227	2817	2550	1203	659	359	904	1135	1782	430	433	464	709	1445	510	1182	178	431	1556	1375	208	181	1375	379	2180	356	386	545	7	11	67	66	604	329	54	20	297	180
Bag2	1	33745484	33757795	-	Bag2	ENSMUSG00000042215	BCL2-associated athanogene 2 [Source:MGI Symbol;Acc:MGI:1891254]	-	gene	278	1415	294	1255	1051	329	147	109	693	773	1228	669	159	235	540	1068	508	417	86	394	999	1127	126	42	675	251	1259	206	568	112	8	3	27	40	492	262	15	10	276	251
Gm37905	1	33748007	33748347	+	Gm37905	ENSMUSG00000103072	predicted gene, 37905 [Source:MGI Symbol;Acc:MGI:5611133]	+	gene	22	111	25	124	98	32	7	5	45	47	105	35	11	19	39	123	55	21	2	13	50	39	2	1	16	1	50	6	21	6	0	0	2	0	27	11	0	0	16	17
Zfp451	1	33761545	33814595	-	Zfp451	ENSMUSG00000042197	zinc finger protein 451 [Source:MGI Symbol;Acc:MGI:2137896]	-	gene	2243	11497	4281	10081	9847	4162	1867	1055	2638	2394	4406	1175	1334	1367	2023	3445	1070	3018	509	1270	2967	3104	591	380	3701	958	4021	723	960	1660	34	26	146	123	1141	1064	251	102	1151	410
Bend6	1	33852052	33907816	-	Bend6	ENSMUSG00000042182	BEN domain containing 6 [Source:MGI Symbol;Acc:MGI:2444572]	-	gene	69	346	169	436	369	101	16	17	81	140	387	84	8	17	46	354	71	56	11	76	152	233	41	5	126	49	219	47	83	9	1	0	3	17	95	95	0	0	28	16
Gm37067	1	33889490	33891117	-	Gm37067	ENSMUSG00000104416	predicted gene, 37067 [Source:MGI Symbol;Acc:MGI:5610295]	-	gene	0	2	0	2	1	0	0	0	1	0	7	0	0	0	0	3	2	0	0	0	0	0	0	0	2	0	0	0	3	0	0	0	0	0	5	2	0	0	2	0
Dst	1	33908225	34308661	+	Dst	ENSMUSG00000026131	dystonin [Source:MGI Symbol;Acc:MGI:104627]	+	gene	5988	21592	13054	20295	16254	11236	3682	1828	3797	5139	13704	2723	2048	3335	3294	4982	2840	5612	632	2250	6041	7316	1487	667	6078	2419	6016	2050	2773	2832	66	37	283	339	3059	2397	205	146	2294	701
Gm37354	1	33922455	33924838	+	Gm37354	ENSMUSG00000103596	predicted gene, 37354 [Source:MGI Symbol;Acc:MGI:5610582]	+	gene	0	1	5	0	1	0	0	0	0	0	4	0	0	0	0	0	0	0	0	1	1	0	2	0	0	0	0	0	0	0	0	0	0	0	0	0	0	0	0	0
Gm38157	1	34032100	34033797	+	Gm38157	ENSMUSG00000103364	predicted gene, 38157 [Source:MGI Symbol;Acc:MGI:5611385]	+	gene	0	3	7	8	1	7	0	0	4	0	0	0	3	0	0	0	0	0	0	0	0	0	3	0	0	0	0	0	0	1	0	0	0	0	1	0	0	0	0	0
Gm26788	1	34165856	34178446	-	Gm26788	ENSMUSG00000096992	predicted gene, 26788 [Source:MGI Symbol;Acc:MGI:5477282]	-	gene	104	326	174	286	211	121	126	52	67	91	254	64	52	87	77	40	74	106	9	29	97	101	59	22	126	43	98	46	34	100	2	1	6	5	57	84	1	9	56	14
A930005N03Rik	1	34269882	34271128	-	A930005N03Rik	ENSMUSG00000103001	RIKEN cDNA A930005N03 gene [Source:MGI Symbol;Acc:MGI:1924441]	-	gene	104	333	201	366	266	193	35	25	44	63	204	18	20	53	45	82	28	76	3	25	80	101	16	6	88	26	110	28	57	40	0	0	2	5	29	31	1	0	34	8
Gm37958	1	34329433	34330307	-	Gm37958	ENSMUSG00000104397	predicted gene, 37958 [Source:MGI Symbol;Acc:MGI:5611186]	-	gene	0	0	0	0	0	0	0	0	0	0	0	0	0	0	0	0	0	0	0	0	0	0	0	0	0	0	0	0	0	0	0	0	0	0	0	0	0	0	0	0
Gm37385	1	34350775	34351161	+	Gm37385	ENSMUSG00000102839	predicted gene, 37385 [Source:MGI Symbol;Acc:MGI:5610613]	+	gene	0	0	0	0	0	0	0	0	0	0	0	0	0	0	0	0	0	0	0	0	0	0	0	0	0	0	0	0	0	0	0	0	0	0	0	0	0	0	0	0
Gm37233	1	34427002	34433264	-	Gm37233	ENSMUSG00000102336	predicted gene, 37233 [Source:MGI Symbol;Acc:MGI:5610461]	-	gene	0	0	0	0	0	0	2	0	4	0	0	0	4	6	0	2	1	0	0	0	6	24	0	2	17	3	6	0	9	6	0	0	0	2	7	0	0	0	0	0
Ccdc115	1	34436670	34439672	-	Ccdc115	ENSMUSG00000042111	coiled-coil domain containing 115 [Source:MGI Symbol;Acc:MGI:1916918]	-	gene	1214	5683	1911	4825	4726	1276	941	522	929	1030	1299	691	418	810	744	1071	478	884	135	380	1230	1301	184	112	868	226	1259	167	290	537	11	1	58	64	477	597	98	38	334	175
Gm28306	1	34439511	34444730	-	Gm28306	ENSMUSG00000101711	predicted gene 28306 [Source:MGI Symbol;Acc:MGI:5579012]	-	gene	198	853	247	732	660	173	432	185	327	365	433	69	193	245	254	463	69	577	69	142	407	336	48	57	599	101	496	73	57	375	6	3	19	14	126	73	57	10	124	57
Imp4	1	34439851	34449356	+	Imp4	ENSMUSG00000026127	IMP4, U3 small nucleolar ribonucleoprotein [Source:MGI Symbol;Acc:MGI:106572]	+	gene	2028	9007	4116	8689	7063	2780	3463	1609	3209	3279	3979	1050	1519	2300	2156	3675	774	4655	560	1141	3742	2998	504	672	4573	1113	5402	673	846	2847	44	27	192	121	1110	591	333	131	886	518
Ptpn18	1	34459762	34475733	+	Ptpn18	ENSMUSG00000026126	protein tyrosine phosphatase, non-receptor type 18 [Source:MGI Symbol;Acc:MGI:108410]	+	gene	29	192	69	142	125	37	204	102	292	174	215	75	181	180	208	210	19	227	36	86	129	79	72	27	190	58	121	15	13	204	2	1	7	12	114	79	16	13	123	36
Gm28417	1	34468834	34473148	-	Gm28417	ENSMUSG00000100280	predicted gene 28417 [Source:MGI Symbol;Acc:MGI:5579123]	-	gene	10	72	21	44	59	18	66	50	114	71	77	6	68	74	88	87	4	41	5	18	32	15	26	6	50	14	31	0	3	51	0	0	5	5	51	15	11	8	50	15
4930568A12Rik	1	34477167	34485933	-	4930568A12Rik	ENSMUSG00000101223	RIKEN cDNA 4930568A12 gene [Source:MGI Symbol;Acc:MGI:1923133]	-	gene	0	0	0	1	0	0	0	0	15	6	6	0	0	0	19	0	10	0	0	0	1	4	0	0	0	0	3	0	0	0	0	0	0	0	11	2	0	0	2	0
Prss39	1	34498410	34503063	+	Prss39	ENSMUSG00000026125	protease, serine 39 [Source:MGI Symbol;Acc:MGI:1270856]	+	gene	0	0	1	0	0	0	0	0	0	0	0	0	0	0	0	0	0	0	0	0	0	0	0	0	0	0	0	0	0	0	0	0	0	0	0	0	0	0	0	0
Cfc1	1	34535648	34544313	+	Cfc1	ENSMUSG00000026124	cripto, FRL-1, cryptic family 1 [Source:MGI Symbol;Acc:MGI:109448]	+	gene	1	11	9	9	0	0	8	5	13	0	17	2	7	8	11	7	10	38	0	0	2	0	4	1	4	0	6	0	1	13	0	0	0	0	2	10	1	1	8	0
Prss40	1	34543968	34560943	-	Prss40	ENSMUSG00000037529	protease, serine 40 [Source:MGI Symbol;Acc:MGI:1270857]	-	gene	0	1	3	2	2	0	5	5	7	0	10	0	6	5	5	1	0	16	0	0	0	0	3	0	1	0	3	0	0	12	0	0	0	0	1	4	1	0	6	0
1700101I19Rik	1	34579202	34579711	-	1700101I19Rik	ENSMUSG00000045815	RIKEN cDNA 1700101I19 gene [Source:MGI Symbol;Acc:MGI:1920839]	-	gene	0	0	0	0	0	0	0	0	0	0	0	0	0	0	0	0	0	0	0	0	0	0	0	0	0	0	0	0	0	0	0	0	0	0	0	0	0	0	0	0
Amer3	1	34579657	34590944	+	Amer3	ENSMUSG00000045174	APC membrane recruitment 3 [Source:MGI Symbol;Acc:MGI:3026939]	+	gene	0	0	0	2	0	0	0	0	5	0	24	0	0	1	1	10	14	0	0	0	2	20	0	0	3	0	4	1	1	0	0	0	0	0	1	6	0	0	5	0
Arhgef4	1	34678188	34813309	+	Arhgef4	ENSMUSG00000037509	Rho guanine nucleotide exchange factor (GEF) 4 [Source:MGI Symbol;Acc:MGI:2442507]	+	gene	150	819	293	657	703	192	73	74	396	228	582	142	84	145	291	333	166	226	53	116	243	381	115	24	364	94	350	72	52	74	2	1	13	18	201	137	7	13	173	54
Arhgef4	1	34801794	34801964	+	Arhgef4	ENSMUSG00000037509	Rho guanine nucleotide exchange factor (GEF) 4 [Source:MGI Symbol;Acc:MGI:2442507]	+	gene	4	29	0	20	21	0	1	0	3	0	1	0	0	0	0	1	0	0	0	0	0	0	0	0	0	0	0	0	0	0	0	0	0	0	1	0	0	0	0	0
Gm38336	1	34809360	34811908	-	Gm38336	ENSMUSG00000104002	predicted gene, 38336 [Source:MGI Symbol;Acc:MGI:5611564]	-	gene	30	182	69	157	144	40	10	12	36	65	139	49	10	31	43	51	50	27	6	9	36	59	13	0	34	12	77	12	11	1	0	0	0	2	41	19	0	1	21	9
Fam168b	1	34813219	34843065	-	Fam168b	ENSMUSG00000037503	family with sequence similarity 168, member B [Source:MGI Symbol;Acc:MGI:2448487]	-	gene	3586	17207	6497	16393	15658	5355	1892	981	2598	3688	6788	2149	1111	1649	2526	5193	2043	3752	585	1660	5769	6162	557	480	4606	1420	7043	1300	2116	1292	21	25	153	187	1454	2000	151	75	913	535
Gm37127	1	34823525	34826560	+	Gm37127	ENSMUSG00000104358	predicted gene, 37127 [Source:MGI Symbol;Acc:MGI:5610355]	+	gene	14	24	11	15	18	6	7	2	0	10	7	20	9	5	8	7	2	12	0	3	9	10	5	2	8	3	20	2	10	3	0	0	1	4	11	9	2	0	3	0
Plekhb2	1	34849976	34879580	+	Plekhb2	ENSMUSG00000026123	pleckstrin homology domain containing, family B (evectins) member 2 [Source:MGI Symbol;Acc:MGI:2385825]	+	gene	1439	7202	3235	6342	6340	1856	152	69	375	511	1669	808	159	139	361	1227	733	420	72	251	772	1318	113	46	403	158	1006	213	434	106	0	2	24	49	389	1164	19	20	162	179
Gm37068	1	35625606	35651297	-	Gm37068	ENSMUSG00000104417	predicted gene, 37068 [Source:MGI Symbol;Acc:MGI:5610296]	-	gene	0	0	0	0	0	0	0	0	0	0	0	0	0	0	0	0	0	0	0	0	0	0	0	0	0	0	0	0	0	0	0	0	0	0	0	0	0	0	0	0
Gm28415	1	35806974	35810462	+	Gm28415	ENSMUSG00000101714	predicted gene 28415 [Source:MGI Symbol;Acc:MGI:5579121]	+	gene	0	0	0	0	0	0	0	0	0	0	0	0	0	0	0	0	0	0	0	0	0	0	0	1	0	0	0	0	0	0	0	0	0	0	0	0	0	0	0	0
1110002O04Rik	1	35879845	35881119	+	1110002O04Rik	ENSMUSG00000102531	RIKEN cDNA 1110002O04 gene [Source:MGI Symbol;Acc:MGI:1915733]	+	gene	0	18	4	21	11	2	0	0	0	0	0	0	0	0	0	0	0	0	0	0	0	0	0	0	0	0	0	0	0	0	0	0	0	0	0	0	0	0	0	0
Gm37146	1	35981960	35986373	-	Gm37146	ENSMUSG00000102279	predicted gene, 37146 [Source:MGI Symbol;Acc:MGI:5610374]	-	gene	0	6	5	0	0	1	0	0	0	0	0	0	0	0	0	0	0	0	0	0	0	0	0	0	0	0	0	0	0	0	0	0	0	0	0	0	0	0	0	0
Gm33222	1	36002985	36011044	-	Gm33222	ENSMUSG00000103708	predicted gene, 33222 [Source:MGI Symbol;Acc:MGI:5592381]	-	gene	69	248	93	263	286	90	22	8	23	1	4	0	13	18	17	6	0	13	0	6	0	1	3	0	26	3	6	0	0	13	0	0	0	0	2	0	1	3	4	0
4930535G08Rik	1	36011072	36011894	+	4930535G08Rik	ENSMUSG00000104201	RIKEN cDNA 4930535G08 gene [Source:MGI Symbol;Acc:MGI:1925283]	+	gene	27	129	54	126	141	31	20	13	5	0	0	0	12	12	0	0	0	8	0	0	0	0	5	0	1	0	1	0	0	3	0	0	0	0	0	0	2	0	5	0
Gm38049	1	36029647	36031018	-	Gm38049	ENSMUSG00000102434	predicted gene, 38049 [Source:MGI Symbol;Acc:MGI:5611277]	-	gene	10	29	12	27	21	5	1	1	0	0	0	0	0	0	0	6	0	0	0	0	0	0	0	0	2	0	0	0	0	0	0	0	0	0	0	0	0	0	0	0
Hs6st1	1	36068400	36106446	+	Hs6st1	ENSMUSG00000045216	heparan sulfate 6-O-sulfotransferase 1 [Source:MGI Symbol;Acc:MGI:1354958]	+	gene	3860	16219	5248	17375	15650	4697	1160	716	1844	816	1912	564	808	1212	1579	1317	468	2448	254	525	676	716	315	247	1863	451	1190	161	363	1106	17	14	44	46	498	319	80	52	450	189
Gm37335	1	36105384	36106446	-	Gm37335	ENSMUSG00000104523	predicted gene, 37335 [Source:MGI Symbol;Acc:MGI:5610563]	-	gene	385	1764	544	1752	1614	362	145	75	171	53	151	62	109	120	153	130	58	351	35	89	101	106	37	38	283	67	166	30	44	139	1	3	5	4	61	34	17	7	51	21
Gm33280	1	36132042	36138746	+	Gm33280	ENSMUSG00000102202	predicted gene, 33280 [Source:MGI Symbol;Acc:MGI:5592439]	+	gene	2	19	6	15	16	11	3	0	4	1	2	5	0	1	0	0	0	2	0	0	13	13	0	0	2	0	8	0	5	0	0	0	0	0	4	0	0	0	1	1
Uggt1	1	36140027	36244720	-	Uggt1	ENSMUSG00000037470	UDP-glucose glycoprotein glucosyltransferase 1 [Source:MGI Symbol;Acc:MGI:2443162]	-	gene	4739	21843	8925	22299	19838	8103	2095	991	2491	3235	5482	1657	1255	1519	2064	4116	1556	3665	502	1279	4099	4375	595	496	4109	1119	6128	1032	1545	1794	41	27	176	206	1535	1687	200	79	1053	564
Neurl3	1	36264597	36274679	-	Neurl3	ENSMUSG00000047180	neuralized E3 ubiquitin protein ligase 3 [Source:MGI Symbol;Acc:MGI:2429944]	-	gene	1	4	3	11	5	0	0	2	8	3	0	0	1	4	3	0	0	7	0	2	9	6	0	0	5	0	9	2	0	0	0	0	0	0	0	0	0	0	0	0
Arid5a	1	36307733	36324029	+	Arid5a	ENSMUSG00000037447	AT rich interactive domain 5A (MRF1-like) [Source:MGI Symbol;Acc:MGI:2443039]	+	gene	66	289	102	276	226	108	33	24	43	71	75	22	28	42	77	109	7	110	9	14	55	50	9	9	49	11	96	15	36	36	0	0	3	3	44	17	3	0	15	15
4930403P22Rik	1	36332708	36333420	+	4930403P22Rik	ENSMUSG00000102762	RIKEN cDNA 4930403P22 gene [Source:MGI Symbol;Acc:MGI:1921057]	+	gene	0	0	0	1	1	0	0	0	0	0	5	0	0	0	0	0	0	0	0	0	0	0	0	0	0	0	0	0	0	0	0	0	0	0	0	0	0	0	0	0
Kansl3	1	36335730	36369181	-	Kansl3	ENSMUSG00000010453	KAT8 regulatory NSL complex subunit 3 [Source:MGI Symbol;Acc:MGI:1918055]	-	gene	2383	10635	3755	9843	9396	2899	1004	618	1670	2289	4918	1513	570	988	1448	3452	1247	1671	267	725	2752	2681	427	229	2051	616	3722	552	893	666	10	10	88	104	1081	1191	50	50	746	320
Fer1l5	1	36372291	36422110	+	Fer1l5	ENSMUSG00000037432	fer-1-like 5 (C. elegans) [Source:MGI Symbol;Acc:MGI:3616091]	+	gene	72	343	118	286	244	100	23	16	77	77	164	16	29	31	93	125	46	70	10	17	110	107	22	5	69	19	125	16	15	19	0	0	5	4	64	20	0	1	45	12
Lman2l	1	36419871	36445271	-	Lman2l	ENSMUSG00000001143	lectin, mannose-binding 2-like [Source:MGI Symbol;Acc:MGI:2443010]	-	gene	414	1791	671	1824	1579	505	238	174	553	761	1383	386	227	263	480	1055	308	544	94	257	911	1028	182	62	576	201	1184	168	208	220	9	7	46	49	490	299	19	29	271	143
Cnnm4	1	36471620	36508764	+	Cnnm4	ENSMUSG00000037408	cyclin M4 [Source:MGI Symbol;Acc:MGI:2151060]	+	gene	137	911	239	769	675	276	73	86	287	334	493	151	109	120	159	388	102	248	44	126	418	319	64	45	314	108	447	55	80	107	1	3	18	16	170	96	7	8	108	41
Gm37909	1	36473952	36476110	+	Gm37909	ENSMUSG00000104316	predicted gene, 37909 [Source:MGI Symbol;Acc:MGI:5611137]	+	gene	1	3	1	1	3	0	5	0	0	0	0	0	3	3	0	0	0	0	0	0	0	0	0	0	1	0	1	3	0	1	0	0	0	0	0	0	1	0	0	0
Cnnm3	1	36511867	36528237	+	Cnnm3	ENSMUSG00000001138	cyclin M3 [Source:MGI Symbol;Acc:MGI:2151055]	+	gene	767	3643	1174	3534	2838	843	489	326	740	1024	1471	279	420	427	620	1057	319	1018	143	371	1484	1278	163	143	1024	306	1944	284	285	522	12	6	38	65	477	257	35	30	271	136
Gm38033	1	36527534	36528237	-	Gm38033	ENSMUSG00000102845	predicted gene, 38033 [Source:MGI Symbol;Acc:MGI:5611261]	-	gene	4	11	7	14	13	0	0	1	1	3	2	0	1	1	0	0	3	7	0	3	6	10	1	0	6	0	3	2	0	1	0	0	0	0	3	0	0	0	0	0
Ankrd23	1	36530188	36536883	-	Ankrd23	ENSMUSG00000067653	ankyrin repeat domain 23 [Source:MGI Symbol;Acc:MGI:1925571]	-	gene	101	469	100	411	407	86	21	28	84	100	194	61	36	44	78	123	39	52	3	33	84	138	31	1	70	18	211	13	40	24	0	0	6	5	85	20	1	3	33	17
Gm42417	1	36530193	36539429	-	Gm42417	ENSMUSG00000109510	predicted gene, 42417 [Source:MGI Symbol;Acc:MGI:5649003]	-	gene	107	510	117	481	489	81	24	44	96	124	221	51	42	57	89	137	36	67	8	40	111	146	35	3	64	24	214	17	44	25	0	0	8	7	87	38	3	2	38	22
Ankrd39	1	36537507	36547445	-	Ankrd39	ENSMUSG00000079610	ankyrin repeat domain 39 [Source:MGI Symbol;Acc:MGI:1914816]	-	gene	173	881	262	764	746	151	58	83	232	186	377	112	60	119	151	247	48	126	13	50	176	112	61	6	112	51	278	32	48	43	1	2	13	15	150	81	3	8	92	47
Sema4c	1	36548639	36558349	-	Sema4c	ENSMUSG00000026121	sema domain, immunoglobulin domain (Ig), transmembrane domain (TM) and short cytoplasmic domain, (semaphorin) 4C [Source:MGI Symbol;Acc:MGI:109252]	-	gene	243	1040	417	1356	939	435	199	269	1008	836	1096	393	200	435	1039	1128	249	715	120	336	1026	1045	105	78	914	389	1723	249	601	236	2	2	14	30	244	252	13	21	194	93
D430040D24Rik	1	36557701	36565613	+	D430040D24Rik	ENSMUSG00000087589	RIKEN cDNA D430040D24 gene [Source:MGI Symbol;Acc:MGI:2442526]	+	gene	66	234	69	262	238	42	10	9	62	36	36	15	11	22	33	48	34	8	0	4	25	46	8	0	11	8	29	1	9	5	0	0	1	1	11	11	1	1	15	3
Fam178b	1	36562692	36683183	-	Fam178b	ENSMUSG00000046337	family with sequence similarity 178, member B [Source:MGI Symbol;Acc:MGI:3026913]	-	gene	1109	4329	1677	4419	4396	1066	236	128	283	180	273	32	147	222	204	249	56	239	27	60	83	52	57	26	252	45	196	16	6	198	3	1	23	4	82	22	11	17	115	15
Cox5b	1	36691449	36693681	+	Cox5b	ENSMUSG00000061518	cytochrome c oxidase subunit 5B [Source:MGI Symbol;Acc:MGI:88475]	+	gene	3764	15817	3565	15301	13388	1301	934	538	1944	1561	2739	808	240	913	1066	2138	414	1058	166	424	1455	1196	162	160	1208	257	1263	177	314	701	40	22	100	139	287	630	141	182	1180	470
Actr1b	1	36698114	36714422	-	Actr1b	ENSMUSG00000037351	ARP1 actin-related protein 1B, centractin beta [Source:MGI Symbol;Acc:MGI:1917446]	-	gene	3098	13062	4829	13810	11875	2879	2025	1025	2992	4255	6517	2075	909	1669	2794	5474	1519	3297	446	1398	4943	4623	403	396	3220	1162	5871	893	1648	1333	28	20	155	217	1193	1525	135	98	1035	644
4933424G06Rik	1	36710149	36757953	+	4933424G06Rik	ENSMUSG00000102416	RIKEN cDNA 4933424G06 gene [Source:MGI Symbol;Acc:MGI:1918416]	+	gene	0	12	0	1	6	2	1	0	1	0	2	0	0	0	0	0	0	0	0	0	0	1	0	0	0	0	1	0	0	0	0	0	0	0	0	0	0	2	0	0
Gm33533	1	36739048	36744792	-	Gm33533	ENSMUSG00000104237	predicted gene, 33533 [Source:MGI Symbol;Acc:MGI:5592692]	-	gene	0	0	0	0	0	0	0	0	0	0	0	0	0	0	0	0	0	0	0	0	0	0	0	0	0	0	0	0	0	0	0	0	0	0	0	0	0	0	0	0
Zap70	1	36761798	36782818	+	Zap70	ENSMUSG00000026117	zeta-chain (TCR) associated protein kinase [Source:MGI Symbol;Acc:MGI:99613]	+	gene	805	3479	989	3839	3666	775	83	44	114	72	56	18	42	90	110	61	35	34	16	34	56	44	51	6	41	22	71	4	4	59	1	0	6	1	66	15	5	13	47	22
Tmem131	1	36792191	36943666	-	Tmem131	ENSMUSG00000026116	transmembrane protein 131 [Source:MGI Symbol;Acc:MGI:1927110]	-	gene	3295	15799	5853	15377	14604	6980	2866	1297	2805	3379	5848	1247	1570	1779	2107	3434	1061	4384	602	1491	5152	4680	590	557	4701	1276	7218	1026	1121	2921	56	40	334	214	1735	1934	255	145	1273	625
Gm37506	1	36871903	36872045	-	Gm37506	ENSMUSG00000103016	predicted gene, 37506 [Source:MGI Symbol;Acc:MGI:5610734]	-	gene	1	5	0	3	1	0	0	0	0	0	1	1	0	0	0	0	0	0	0	0	0	0	0	0	0	0	0	0	0	0	0	0	0	0	0	5	0	0	0	0
Gm38115	1	36913601	36916539	-	Gm38115	ENSMUSG00000102930	predicted gene, 38115 [Source:MGI Symbol;Acc:MGI:5611343]	-	gene	0	1	0	0	0	0	0	0	0	0	0	0	0	0	0	0	0	0	0	0	0	1	0	0	0	0	0	0	0	0	0	0	0	0	0	0	0	0	0	0
F830112A20Rik	1	36922797	36926348	-	F830112A20Rik	ENSMUSG00000103159	RIKEN cDNA F830112A20 gene [Source:MGI Symbol;Acc:MGI:3641781]	-	gene	2	1	3	0	0	2	0	0	0	0	0	0	0	0	0	4	2	0	0	0	0	0	0	0	0	0	0	0	0	0	0	0	0	0	0	0	0	0	0	0
Vwa3b	1	37026596	37187613	+	Vwa3b	ENSMUSG00000050122	von Willebrand factor A domain containing 3B [Source:MGI Symbol;Acc:MGI:1918103]	+	gene	1082	4269	1802	4436	4257	1400	692	182	117	21	25	0	246	156	61	10	2	297	19	34	27	18	34	36	158	17	34	1	4	354	3	0	2	0	17	2	59	12	25	3
Gm37020	1	37132273	37133264	-	Gm37020	ENSMUSG00000103603	predicted gene, 37020 [Source:MGI Symbol;Acc:MGI:5610248]	-	gene	5	17	11	16	10	3	0	0	0	0	0	0	0	1	0	0	0	0	0	0	0	0	0	0	0	0	0	0	0	2	0	0	0	0	0	0	0	0	0	0
Cnga3	1	37214434	37263384	+	Cnga3	ENSMUSG00000026114	cyclic nucleotide gated channel alpha 3 [Source:MGI Symbol;Acc:MGI:1341818]	+	gene	26	154	100	150	189	57	35	22	11	18	14	0	22	6	10	11	0	23	2	5	8	15	6	3	13	1	12	5	3	21	0	0	0	0	12	3	3	0	4	0
1700074A21Rik	1	37299352	37299697	-	1700074A21Rik	ENSMUSG00000102231	RIKEN cDNA 1700074A21 gene [Source:MGI Symbol;Acc:MGI:1920732]	-	gene	0	0	0	0	0	0	0	0	0	0	0	0	0	0	0	0	0	0	0	0	0	0	0	0	0	0	0	0	0	0	0	0	0	0	0	0	0	0	0	0
Inpp4a	1	37299865	37410736	+	Inpp4a	ENSMUSG00000026113	inositol polyphosphate-4-phosphatase, type I [Source:MGI Symbol;Acc:MGI:1931123]	+	gene	203	1149	270	987	935	205	135	70	254	264	758	163	73	92	198	401	150	200	21	95	338	410	124	24	202	59	449	94	95	121	8	2	11	29	226	173	10	9	198	56
4930439A04Rik	1	37329667	37334172	-	4930439A04Rik	ENSMUSG00000086064	RIKEN cDNA 4930439A04 gene [Source:MGI Symbol;Acc:MGI:1925369]	-	gene	0	0	0	0	0	0	0	0	0	0	0	0	0	0	0	0	0	0	0	0	0	0	0	0	0	0	0	0	0	0	0	0	0	0	0	0	0	0	0	0
Gm37135	1	37330971	37331504	-	Gm37135	ENSMUSG00000102879	predicted gene, 37135 [Source:MGI Symbol;Acc:MGI:5610363]	-	gene	0	0	0	0	0	0	0	0	0	0	0	0	0	0	0	0	0	0	0	0	0	0	0	0	0	0	0	0	0	0	0	0	0	0	0	0	0	0	0	0
Coa5	1	37417084	37430103	-	Coa5	ENSMUSG00000026112	cytochrome C oxidase assembly factor 5 [Source:MGI Symbol;Acc:MGI:1923428]	-	gene	3273	15521	6374	14165	12775	4836	1844	1074	2782	4017	5557	1600	1157	1483	2115	5022	1441	3482	546	1742	7041	8115	501	414	4059	1206	7259	1461	1541	1825	33	30	242	261	1732	1482	183	93	1037	786
Unc50	1	37430139	37439124	+	Unc50	ENSMUSG00000026111	unc-50 homolog [Source:MGI Symbol;Acc:MGI:1914637]	+	gene	1097	4346	1269	4283	3551	555	509	269	1098	1016	1808	478	310	398	617	2038	497	883	149	488	1711	1756	176	116	1018	314	1714	311	434	358	13	12	62	72	475	433	77	37	401	203
Mgat4a	1	37439340	37541016	-	Mgat4a	ENSMUSG00000026110	mannoside acetylglucosaminyltransferase 4, isoenzyme A [Source:MGI Symbol;Acc:MGI:2662992]	-	gene	505	2406	750	2116	2131	886	292	111	432	369	649	139	214	172	305	528	154	372	69	183	609	790	155	44	549	159	624	134	136	218	10	1	26	25	287	143	21	18	216	61
4930594C11Rik	1	37485851	37488605	-	4930594C11Rik	ENSMUSG00000103948	RIKEN cDNA 4930594C11 gene [Source:MGI Symbol;Acc:MGI:1924883]	-	gene	2	15	8	14	14	7	57	46	72	103	145	17	14	47	59	116	39	147	23	63	176	153	6	17	179	42	154	26	21	88	0	1	11	8	13	44	17	7	49	16
2010300C02Rik	1	37611677	37720085	-	2010300C02Rik	ENSMUSG00000026090	RIKEN cDNA 2010300C02 gene [Source:MGI Symbol;Acc:MGI:1919347]	-	gene	13	85	24	75	112	45	9	9	20	25	88	5	4	9	24	52	18	18	3	3	30	54	3	0	26	7	33	8	68	4	0	0	3	3	33	11	0	0	7	12
4930556I23Rik	1	37614259	37615372	+	4930556I23Rik	ENSMUSG00000089767	RIKEN cDNA 4930556I23 gene [Source:MGI Symbol;Acc:MGI:1922520]	+	gene	0	0	0	0	0	0	1	0	0	0	0	0	0	0	0	0	0	0	0	0	0	0	0	0	0	0	0	0	0	0	0	0	0	0	0	0	0	0	0	0
4930470B04Rik	1	37660722	37662647	+	4930470B04Rik	ENSMUSG00000104365	RIKEN cDNA 4930470B04 gene [Source:MGI Symbol;Acc:MGI:1923057]	+	gene	0	0	0	0	0	0	0	0	0	0	0	0	0	0	0	0	0	0	0	0	0	0	0	0	0	0	0	0	0	0	0	0	0	0	0	0	0	0	0	0
Gm19863	1	37694447	37696664	-	Gm19863	ENSMUSG00000102650	predicted gene, 19863 [Source:MGI Symbol;Acc:MGI:5012048]	-	gene	0	0	0	0	0	0	1	0	0	0	0	0	0	0	0	0	0	0	0	0	0	0	0	0	0	0	0	0	0	0	0	0	0	0	0	0	0	0	0	0
Tsga10	1	37754776	37866429	-	Tsga10	ENSMUSG00000060771	testis specific 10 [Source:MGI Symbol;Acc:MGI:2685063]	-	gene	246	1221	281	861	1132	317	93	53	149	143	421	126	67	33	62	264	101	130	18	63	186	268	100	9	146	31	184	43	71	50	4	4	12	8	139	156	10	9	152	37
Gm26805	1	37865299	37871388	+	Gm26805	ENSMUSG00000097268	predicted gene, 26805 [Source:MGI Symbol;Acc:MGI:5477299]	+	gene	0	0	0	1	0	0	0	0	0	0	10	0	0	0	0	7	2	0	0	0	0	3	0	0	0	0	1	0	0	0	0	0	0	0	0	0	0	0	0	0
Lipt1	1	37871738	37876228	+	Lipt1	ENSMUSG00000037216	lipoyltransferase 1 [Source:MGI Symbol;Acc:MGI:3645211]	+	gene	163	722	373	713	609	263	157	115	287	281	457	119	158	174	221	378	137	316	37	117	367	288	60	32	324	76	399	49	67	146	3	0	14	20	168	94	25	10	95	47
Mitd1	1	37874801	37890411	-	Mitd1	ENSMUSG00000026088	MIT, microtubule interacting and transport, domain containing 1 [Source:MGI Symbol;Acc:MGI:1916278]	-	gene	611	3235	1596	2724	2300	1055	539	283	790	757	1158	338	398	455	519	1083	260	921	107	351	914	783	165	99	1032	234	1093	161	198	490	11	6	44	54	350	236	123	29	225	126
Mrpl30	1	37890477	37898535	+	Mrpl30	ENSMUSG00000026087	mitochondrial ribosomal protein L30 [Source:MGI Symbol;Acc:MGI:1333820]	+	gene	1602	6780	2713	6524	5405	1559	1079	670	1884	1973	3537	1001	436	969	1300	3162	984	1953	316	925	2685	2570	285	218	2393	627	2590	447	565	919	20	19	132	150	517	1225	146	80	846	449
Lyg2	1	37905923	37916493	-	Lyg2	ENSMUSG00000061584	lysozyme G-like 2 [Source:MGI Symbol;Acc:MGI:2685622]	-	gene	0	0	0	0	0	0	0	0	0	0	0	0	0	0	0	0	0	0	0	0	0	0	0	0	0	0	0	0	0	0	0	0	0	0	0	0	0	0	0	0
Gm15457	1	37933596	37954136	+	Gm15457	ENSMUSG00000087374	predicted gene 15457 [Source:MGI Symbol;Acc:MGI:3705190]	+	gene	0	2	0	0	0	0	0	0	0	0	0	0	0	0	0	0	0	0	0	0	0	0	0	0	0	0	0	0	0	0	0	0	0	0	0	0	0	0	0	0
Lyg1	1	37946736	37957759	-	Lyg1	ENSMUSG00000026085	lysozyme G-like 1 [Source:MGI Symbol;Acc:MGI:1916791]	-	gene	0	0	0	0	0	0	0	0	0	0	0	0	0	0	0	0	0	0	0	0	0	0	0	0	0	0	0	0	0	0	0	0	0	0	0	0	0	0	0	0
Txndc9	1	37985189	37997893	-	Txndc9	ENSMUSG00000058407	thioredoxin domain containing 9 [Source:MGI Symbol;Acc:MGI:2138153]	-	gene	2224	9269	3470	8499	7659	2547	1798	901	2844	2721	4234	1334	870	1201	1822	3925	1202	3198	593	1468	3881	3937	458	369	3772	1047	4365	812	1121	1497	37	36	197	171	918	1172	335	110	1239	541
Eif5b	1	37998010	38055579	+	Eif5b	ENSMUSG00000026083	eukaryotic translation initiation factor 5B [Source:MGI Symbol;Acc:MGI:2441772]	+	gene	7274	41226	12015	36158	33481	17559	9310	3570	9556	11235	20197	6246	2289	4360	7186	15372	5611	8615	1400	3701	10040	10448	1274	1039	10270	2471	12215	2149	2834	4932	110	99	441	465	2603	4176	546	284	3265	1354
Rev1	1	38052786	38129801	-	Rev1	ENSMUSG00000026082	REV1, DNA directed polymerase [Source:MGI Symbol;Acc:MGI:1929074]	-	gene	2306	12290	3643	9831	10143	3355	1410	896	2487	3298	5292	1693	1006	1366	1900	4557	1545	2600	366	988	2971	3158	611	409	3251	875	4876	729	1030	1025	49	27	168	190	1439	1517	176	90	1014	491
Gm37062	1	38076295	38077305	-	Gm37062	ENSMUSG00000103804	predicted gene, 37062 [Source:MGI Symbol;Acc:MGI:5610290]	-	gene	5	75	21	54	72	20	8	0	15	20	69	26	5	7	1	11	35	7	2	1	13	6	22	0	3	0	13	1	0	2	0	0	7	2	24	46	1	1	28	2
Gm5099	1	38132083	38159892	+	Gm5099	ENSMUSG00000102716	predicted gene 5099 [Source:MGI Symbol;Acc:MGI:3644917]	+	gene	0	0	0	0	0	0	0	0	0	0	3	0	0	0	0	0	0	0	0	0	0	0	0	0	0	0	0	0	0	0	0	0	0	0	0	0	0	0	0	0
Aff3	1	38177326	38664955	-	Aff3	ENSMUSG00000037138	AF4/FMR2 family, member 3 [Source:MGI Symbol;Acc:MGI:106927]	-	gene	38	225	110	225	185	79	213	313	1311	1130	1999	161	292	534	994	976	127	913	193	508	1050	486	325	142	1787	539	1608	171	68	240	6	10	69	38	419	76	11	27	673	116
Gm16150	1	38235420	38246666	+	Gm16150	ENSMUSG00000085391	predicted gene 16150 [Source:MGI Symbol;Acc:MGI:3801827]	+	gene	1	4	0	0	7	0	0	0	1	0	1	0	0	0	0	0	0	0	0	0	0	0	0	0	3	1	0	0	0	0	0	0	0	0	0	0	0	0	0	0
Gm16151	1	38307902	38311930	+	Gm16151	ENSMUSG00000085280	predicted gene 16151 [Source:MGI Symbol;Acc:MGI:3801826]	+	gene	0	0	0	0	0	0	0	0	0	0	0	0	0	0	0	0	0	0	0	0	0	0	0	0	0	0	0	0	0	0	0	0	0	0	0	0	0	0	0	0
Gm16152	1	38384949	38393974	+	Gm16152	ENSMUSG00000087131	predicted gene 16152 [Source:MGI Symbol;Acc:MGI:3802058]	+	gene	0	0	0	0	0	0	0	0	0	0	0	0	0	0	0	0	0	0	0	0	0	0	0	0	0	0	0	0	0	0	0	0	0	0	0	0	0	0	0	0
2610300A13Rik	1	38767184	38767686	+	2610300A13Rik	ENSMUSG00000103531	RIKEN cDNA 2610300A13 gene [Source:MGI Symbol;Acc:MGI:1917693]	+	gene	0	0	0	0	0	0	0	0	0	0	0	0	0	0	0	0	0	0	0	0	0	0	0	0	0	0	0	0	0	0	0	0	0	0	0	0	0	0	0	0
Lonrf2	1	38793645	38836711	-	Lonrf2	ENSMUSG00000048814	LON peptidase N-terminal domain and ring finger 2 [Source:MGI Symbol;Acc:MGI:1920209]	-	gene	110	504	175	490	453	148	13	7	55	54	70	0	12	13	26	90	0	29	16	31	157	221	7	5	69	30	242	44	30	5	0	0	0	12	48	9	0	0	18	11
Chst10	1	38863867	38898161	-	Chst10	ENSMUSG00000026080	carbohydrate sulfotransferase 10 [Source:MGI Symbol;Acc:MGI:2138283]	-	gene	110	500	97	464	524	183	69	54	182	242	309	20	105	81	160	317	42	225	37	82	321	237	40	39	299	69	380	42	34	64	3	1	9	18	120	29	6	5	85	42
Gm37707	1	38884754	38888072	+	Gm37707	ENSMUSG00000103647	predicted gene, 37707 [Source:MGI Symbol;Acc:MGI:5610935]	+	gene	0	0	0	0	0	0	0	0	0	0	0	0	0	0	0	0	0	0	0	0	0	0	0	0	0	0	0	0	0	0	0	0	0	0	0	0	0	0	0	0
Nms	1	38939149	38950276	+	Nms	ENSMUSG00000067604	neuromedin S [Source:MGI Symbol;Acc:MGI:3583618]	+	gene	0	0	0	0	0	0	0	0	0	0	0	0	0	0	0	0	0	0	0	0	0	0	0	0	0	0	0	0	0	0	0	0	0	0	0	0	0	0	0	0
Pdcl3	1	38985608	38997238	+	Pdcl3	ENSMUSG00000026078	phosducin-like 3 [Source:MGI Symbol;Acc:MGI:1916083]	+	gene	1380	6036	2375	5609	5135	2262	1152	550	2475	2687	5490	1508	492	756	1805	5372	1622	2018	316	1234	2925	2794	401	244	2289	710	3274	620	964	802	23	17	149	164	686	1140	79	65	942	459
Gm37309	1	38992678	38994316	+	Gm37309	ENSMUSG00000103046	predicted gene, 37309 [Source:MGI Symbol;Acc:MGI:5610537]	+	gene	9	65	15	54	56	37	6	4	16	23	74	31	11	1	13	62	37	15	0	3	8	13	15	2	15	6	55	5	9	6	0	0	1	3	28	54	0	1	21	4
Gm37821	1	39048648	39057637	-	Gm37821	ENSMUSG00000104188	predicted gene, 37821 [Source:MGI Symbol;Acc:MGI:5611049]	-	gene	0	0	0	0	0	0	0	0	0	1	1	0	0	0	0	0	0	0	0	0	0	0	0	0	0	0	0	0	0	0	0	0	0	0	0	0	0	0	0	0
Gm37091	1	39081252	39083338	-	Gm37091	ENSMUSG00000103182	predicted gene, 37091 [Source:MGI Symbol;Acc:MGI:5610319]	-	gene	0	1	0	0	0	0	0	0	0	0	0	0	0	0	0	0	0	0	0	0	0	0	0	0	0	0	0	0	0	0	0	0	0	0	0	0	0	0	0	0
Npas2	1	39193731	39363236	+	Npas2	ENSMUSG00000026077	neuronal PAS domain protein 2 [Source:MGI Symbol;Acc:MGI:109232]	+	gene	6	58	13	28	24	13	15	3	2	6	8	0	6	2	0	6	0	14	0	2	6	11	0	2	0	0	5	0	0	4	0	0	0	1	4	0	0	0	2	4
Rpl31	1	39367842	39371911	+	Rpl31	ENSMUSG00000073702	ribosomal protein L31 [Source:MGI Symbol;Acc:MGI:2149632]	+	gene	20573	86046	47313	92049	70064	23228	15016	9890	25724	26661	49794	19308	625	16197	22626	45308	15646	22576	3199	11993	30341	33674	380	2338	25046	6985	23118	4524	5710	9663	328	226	1571	1746	636	17821	1796	1108	12388	5084
Tbc1d8	1	39371492	39478755	-	Tbc1d8	ENSMUSG00000003134	TBC1 domain family, member 8 [Source:MGI Symbol;Acc:MGI:1927225]	-	gene	560	2964	918	2320	2328	632	259	172	500	665	1149	269	246	195	332	946	307	698	108	269	729	867	141	79	842	211	1014	192	238	252	4	6	21	37	378	363	78	15	281	143
Gm37265	1	39419048	39419932	-	Gm37265	ENSMUSG00000102607	predicted gene, 37265 [Source:MGI Symbol;Acc:MGI:5610493]	-	gene	0	1	0	0	0	0	0	0	0	0	0	0	0	0	0	0	0	0	0	0	0	0	0	0	0	0	0	0	0	0	0	0	0	0	0	0	0	0	0	0
Cnot11	1	39534992	39546889	+	Cnot11	ENSMUSG00000003135	CCR4-NOT transcription complex, subunit 11 [Source:MGI Symbol;Acc:MGI:106580]	+	gene	1430	6410	2303	6197	5082	1480	1203	418	1334	1765	2525	508	763	705	1069	2114	601	2231	312	962	2845	2408	284	258	2345	732	3233	560	695	1032	23	18	89	101	724	489	136	45	567	259
Gm15832	1	39547570	39552002	-	Gm15832	ENSMUSG00000085894	predicted gene 15832 [Source:MGI Symbol;Acc:MGI:3834078]	-	gene	313	1459	265	1136	1057	210	122	100	296	285	445	183	259	147	171	474	120	662	99	235	685	704	129	62	715	231	894	171	178	283	10	6	25	45	240	268	56	21	295	101
Rnf149	1	39551296	39577405	-	Rnf149	ENSMUSG00000048234	ring finger protein 149 [Source:MGI Symbol;Acc:MGI:2677438]	-	gene	1147	5015	1447	4549	4050	1237	873	629	1608	1438	2468	640	669	837	1157	2380	651	2314	351	850	2429	2621	320	253	2317	691	2833	560	636	849	22	23	84	106	637	706	159	58	723	320
Creg2	1	39618406	39651474	-	Creg2	ENSMUSG00000050967	cellular repressor of E1A-stimulated genes 2 [Source:MGI Symbol;Acc:MGI:1928333]	-	gene	8	23	0	14	15	9	2	0	0	0	31	0	0	0	0	2	1	2	0	0	4	18	0	0	4	0	3	1	0	0	0	0	0	0	5	1	0	0	0	0
D930019O06Rik	1	39650176	39657390	+	D930019O06Rik	ENSMUSG00000097083	RIKEN cDNA D930019O06 [Source:MGI Symbol;Acc:MGI:3043219]	+	gene	11	31	19	24	36	4	2	3	0	0	2	0	3	0	0	0	1	0	0	0	0	3	0	1	1	0	4	0	0	0	0	0	0	0	0	0	1	0	0	0
Rfx8	1	39665301	39720997	-	Rfx8	ENSMUSG00000057173	regulatory factor X 8 [Source:MGI Symbol;Acc:MGI:3588206]	-	gene	10	31	5	8	10	1	1	1	7	1	10	4	0	0	5	1	0	0	0	0	5	2	0	0	0	0	7	3	2	0	0	0	0	0	3	7	0	0	1	0
Gm3646	1	39804148	39805332	-	Gm3646	ENSMUSG00000091937	predicted gene 3646 [Source:MGI Symbol;Acc:MGI:3781822]	-	gene	0	0	0	0	0	0	0	0	0	0	0	0	0	0	0	0	0	0	0	0	0	0	0	0	0	0	0	0	0	0	0	0	0	0	0	0	0	0	0	0
1700066B17Rik	1	39839175	39847334	-	1700066B17Rik	ENSMUSG00000101634	RIKEN cDNA 1700066B17 gene [Source:MGI Symbol;Acc:MGI:1920676]	-	gene	0	10	2	2	0	0	1	0	3	0	1	0	0	0	0	0	0	0	0	0	0	0	0	0	0	0	1	0	0	0	0	0	0	0	0	0	0	0	1	0
Map4k4	1	39900913	40026310	+	Map4k4	ENSMUSG00000026074	mitogen-activated protein kinase kinase kinase kinase 4 [Source:MGI Symbol;Acc:MGI:1349394]	+	gene	6218	31027	10540	30270	27674	11786	5546	1765	5707	6695	17297	6732	1361	2629	4682	11290	6313	6176	864	2362	5938	7681	942	827	6827	2091	9653	2363	6164	2196	60	34	326	405	2037	4885	204	158	2328	1016
4930456G14Rik	1	40049039	40050368	-	4930456G14Rik	ENSMUSG00000102985	RIKEN cDNA 4930456G14 gene [Source:MGI Symbol;Acc:MGI:1921928]	-	gene	0	0	0	0	0	0	0	0	0	0	0	0	0	0	0	0	0	0	0	0	0	0	0	0	0	0	0	0	0	0	0	0	0	0	0	0	0	0	0	0
Il1r2	1	40074079	40125231	+	Il1r2	ENSMUSG00000026073	interleukin 1 receptor, type II [Source:MGI Symbol;Acc:MGI:96546]	+	gene	10	44	34	51	28	12	11	9	29	22	32	17	11	9	1	21	0	16	3	8	10	3	12	4	20	3	17	2	0	8	0	0	0	2	7	3	4	0	10	2
Gm16894	1	40076228	40085851	-	Gm16894	ENSMUSG00000097899	predicted gene, 16894 [Source:MGI Symbol;Acc:MGI:4439818]	-	gene	0	0	0	0	0	0	0	0	0	0	0	0	0	0	0	0	0	0	0	0	0	0	0	0	0	0	0	0	0	0	0	0	0	0	0	0	0	0	0	0
Gm37347	1	40088511	40091581	+	Gm37347	ENSMUSG00000102975	predicted gene, 37347 [Source:MGI Symbol;Acc:MGI:5610575]	+	gene	0	0	0	0	0	0	0	0	0	0	0	0	0	0	0	0	0	0	0	0	0	0	0	0	0	0	0	0	0	0	0	0	0	0	0	0	0	0	0	0
Il1r1	1	40225080	40317257	+	Il1r1	ENSMUSG00000026072	interleukin 1 receptor, type I [Source:MGI Symbol;Acc:MGI:96545]	+	gene	12	84	21	71	63	31	28	11	25	16	38	0	13	19	18	11	1	31	6	8	19	27	7	1	27	6	27	4	17	11	0	0	4	0	6	2	1	0	2	2
Gm38070	1	40238020	40244499	+	Gm38070	ENSMUSG00000103560	predicted gene, 38070 [Source:MGI Symbol;Acc:MGI:5611298]	+	gene	0	1	0	0	0	0	0	0	0	0	0	0	0	0	0	0	0	0	0	0	0	0	0	0	0	0	0	0	0	0	0	0	0	0	0	0	0	0	0	0
Il1rl2	1	40324610	40367562	+	Il1rl2	ENSMUSG00000070942	interleukin 1 receptor-like 2 [Source:MGI Symbol;Acc:MGI:1913107]	+	gene	1	7	13	15	5	1	12	4	18	6	2	16	14	5	21	3	0	23	7	12	19	0	7	3	49	7	15	0	1	10	0	0	1	0	3	0	1	0	2	0
Il1rl1	1	40429570	40465415	+	Il1rl1	ENSMUSG00000026069	interleukin 1 receptor-like 1 [Source:MGI Symbol;Acc:MGI:98427]	+	gene	0	0	0	0	0	0	0	0	0	0	0	0	0	0	0	0	0	0	1	2	4	0	0	0	7	0	6	0	0	0	0	0	0	0	0	0	0	0	0	0
Il18r1	1	40465552	40500854	+	Il18r1	ENSMUSG00000026070	interleukin 18 receptor 1 [Source:MGI Symbol;Acc:MGI:105383]	+	gene	1	13	17	26	7	1	3	0	0	1	0	0	7	1	0	0	0	0	0	0	0	0	0	0	0	0	0	0	0	0	0	0	0	0	0	0	0	0	7	0
Il18rap	1	40515362	40551705	+	Il18rap	ENSMUSG00000026068	interleukin 18 receptor accessory protein [Source:MGI Symbol;Acc:MGI:1338888]	+	gene	0	0	0	0	0	0	0	0	1	0	0	0	0	0	0	0	9	2	0	0	4	0	0	0	1	0	0	2	7	0	0	0	0	0	0	0	0	0	0	0
Gm35801	1	40572188	40580662	-	Gm35801	ENSMUSG00000104441	predicted gene, 35801 [Source:MGI Symbol;Acc:MGI:5594960]	-	gene	0	0	0	0	0	0	0	0	0	0	0	0	0	0	0	0	0	0	0	0	0	0	0	0	0	0	0	0	0	0	0	0	0	0	0	0	0	0	0	0
Slc9a4	1	40580081	40630725	+	Slc9a4	ENSMUSG00000026065	solute carrier family 9 (sodium/hydrogen exchanger), member 4 [Source:MGI Symbol;Acc:MGI:105074]	+	gene	0	0	0	0	0	0	0	0	0	0	0	0	0	0	0	0	0	1	0	0	0	0	0	0	0	0	0	0	0	0	0	0	0	0	0	0	0	0	0	0
Gm37435	1	40582895	40586841	-	Gm37435	ENSMUSG00000102676	predicted gene, 37435 [Source:MGI Symbol;Acc:MGI:5610663]	-	gene	0	0	0	0	0	0	0	0	0	0	0	0	0	0	0	0	0	0	0	0	0	0	0	0	0	0	0	0	0	0	0	0	0	0	0	0	0	0	0	0
Slc9a2	1	40680574	40769273	+	Slc9a2	ENSMUSG00000026062	solute carrier family 9 (sodium/hydrogen exchanger), member 2 [Source:MGI Symbol;Acc:MGI:105075]	+	gene	2	20	8	10	9	5	0	0	15	7	23	0	5	1	2	16	0	5	0	0	6	8	2	0	4	5	8	0	0	10	0	0	0	0	5	0	0	0	1	2
Gm37623	1	40691442	40697636	-	Gm37623	ENSMUSG00000103679	predicted gene, 37623 [Source:MGI Symbol;Acc:MGI:5610851]	-	gene	0	0	0	0	0	0	0	0	0	0	0	0	0	0	0	0	0	0	0	1	0	0	0	0	0	0	0	0	0	0	0	0	0	0	0	0	0	0	0	0
Gm37915	1	40771385	40785343	+	Gm37915	ENSMUSG00000103270	predicted gene, 37915 [Source:MGI Symbol;Acc:MGI:5611143]	+	gene	17	93	48	107	95	40	14	7	37	36	64	48	28	18	35	69	27	48	8	30	64	51	22	1	47	17	70	15	19	20	0	0	2	5	51	12	3	3	31	18
Mfsd9	1	40772038	40790687	-	Mfsd9	ENSMUSG00000041945	major facilitator superfamily domain containing 9 [Source:MGI Symbol;Acc:MGI:2443548]	-	gene	28	147	78	160	145	66	21	11	59	53	109	50	33	19	45	92	31	73	12	37	89	64	23	4	61	30	100	18	24	26	1	0	5	6	70	28	3	4	42	25
Tmem182	1	40805601	40856887	+	Tmem182	ENSMUSG00000079588	transmembrane protein 182 [Source:MGI Symbol;Acc:MGI:1923725]	+	gene	0	0	0	0	0	0	0	0	0	0	0	0	0	0	0	0	0	0	0	0	0	0	0	0	0	0	0	0	0	0	0	0	0	0	0	0	0	0	0	0
4930448I06Rik	1	41167587	41181252	-	4930448I06Rik	ENSMUSG00000104072	RIKEN cDNA 4930448I06 gene [Source:MGI Symbol;Acc:MGI:1922147]	-	gene	0	0	0	0	0	0	0	0	0	0	0	0	0	0	0	0	0	0	0	0	0	0	0	0	0	0	0	0	0	0	0	0	0	0	0	0	0	0	0	0
Gm28634	1	41526931	41529543	-	Gm28634	ENSMUSG00000100185	predicted gene 28634 [Source:MGI Symbol;Acc:MGI:5579340]	-	gene	0	0	0	0	0	0	0	0	0	0	0	0	0	0	0	0	0	0	0	0	0	0	0	0	0	0	0	0	0	0	0	0	0	0	0	0	0	0	0	0
Gm29260	1	41781808	41939560	+	Gm29260	ENSMUSG00000100832	predicted gene 29260 [Source:MGI Symbol;Acc:MGI:5579966]	+	gene	0	0	0	0	0	0	0	0	0	0	0	0	0	0	0	0	0	0	0	0	0	0	0	0	0	0	0	0	0	0	0	0	0	0	0	0	0	0	0	0
Gm9915	1	42229726	42231108	+	Gm9915	ENSMUSG00000053640	predicted gene 9915 [Source:MGI Symbol;Acc:MGI:3641924]	+	gene	0	0	0	0	0	0	0	0	0	0	0	0	0	0	0	0	0	0	0	0	0	0	0	0	0	0	0	0	0	0	0	0	0	0	0	0	0	0	0	0
Gm29664	1	42238233	42238695	-	Gm29664	ENSMUSG00000101919	predicted gene 29664 [Source:MGI Symbol;Acc:MGI:5580370]	-	gene	0	0	0	0	0	0	0	0	0	0	0	0	0	0	0	0	0	0	0	0	0	0	0	0	0	0	0	0	0	0	0	0	0	0	0	0	0	0	0	0
Gm28175	1	42261855	42304412	+	Gm28175	ENSMUSG00000101299	predicted gene 28175 [Source:MGI Symbol;Acc:MGI:5578881]	+	gene	0	0	0	0	0	0	0	0	0	0	0	0	0	0	0	0	0	0	0	0	0	0	0	0	0	0	0	0	0	0	0	0	0	0	0	0	0	0	0	0
Gm28140	1	42324590	42355937	-	Gm28140	ENSMUSG00000100180	predicted gene 28140 [Source:MGI Symbol;Acc:MGI:5578846]	-	gene	1	0	0	0	0	0	0	0	0	0	0	0	0	0	0	0	0	0	0	0	0	0	0	0	0	0	0	0	0	0	0	0	0	0	0	0	0	0	0	0
Gm37047	1	42491813	42495663	+	Gm37047	ENSMUSG00000103106	predicted gene, 37047 [Source:MGI Symbol;Acc:MGI:5610275]	+	gene	0	0	0	0	0	0	0	0	0	0	0	0	0	0	0	0	0	0	0	0	0	0	0	0	0	0	0	0	0	0	0	0	0	0	0	0	0	0	0	0
Pantr1	1	42590782	42694842	-	Pantr1	ENSMUSG00000060424	POU domain, class 3, transcription factor 3 adjacent noncoding transcript 1 [Source:MGI Symbol;Acc:MGI:1913547]	-	gene	0	0	0	1	1	0	0	0	0	0	2	0	0	0	0	0	0	0	0	0	0	0	0	0	0	0	0	0	0	0	0	0	0	0	1	0	0	0	0	0
4930420N18Rik	1	42651726	42652401	+	4930420N18Rik	ENSMUSG00000104199	RIKEN cDNA 4930420N18 gene [Source:MGI Symbol;Acc:MGI:1921202]	+	gene	0	0	0	0	0	0	0	0	0	0	0	0	0	0	0	0	0	0	0	0	0	0	0	0	0	0	0	0	0	0	0	0	0	0	0	0	0	0	0	0
Gm20646	1	42694925	42744791	+	Gm20646	ENSMUSG00000093436	predicted gene 20646 [Source:MGI Symbol;Acc:MGI:5313093]	+	gene	0	0	0	0	0	0	0	0	0	0	0	0	0	0	0	0	0	0	0	0	0	0	0	0	0	0	0	0	0	0	0	0	0	0	0	0	0	0	0	0
Pou3f3	1	42695768	42703176	+	Pou3f3	ENSMUSG00000045515	POU domain, class 3, transcription factor 3 [Source:MGI Symbol;Acc:MGI:102564]	+	gene	12	90	14	92	87	44	9	7	3	11	8	0	5	7	0	16	2	4	0	1	15	5	1	0	7	3	34	2	2	0	0	0	0	0	2	0	0	0	1	2
Pantr2	1	42707061	42713454	-	Pantr2	ENSMUSG00000097063	POU domain, class 3, transcription factor 3 adjacent noncoding transcript 2 [Source:MGI Symbol;Acc:MGI:1913870]	-	gene	0	0	0	0	0	0	0	0	1	0	5	0	0	0	0	0	0	0	0	0	0	0	0	0	0	0	9	0	0	0	0	0	0	0	0	0	0	0	0	0
Dalir	1	42750712	42752881	+	Dalir	ENSMUSG00000099784	DNMT1 associated long intergenic non-coding RNA [Source:MGI Symbol;Acc:MGI:5579231]	+	gene	0	0	0	0	0	0	0	0	0	0	0	0	0	0	0	0	0	0	0	0	0	0	0	0	0	0	0	0	0	0	0	0	0	0	0	0	0	0	0	0
Mrps9	1	42851233	42905683	+	Mrps9	ENSMUSG00000060679	mitochondrial ribosomal protein S9 [Source:MGI Symbol;Acc:MGI:1916777]	+	gene	2092	9566	3923	7935	7334	3020	1046	635	1835	1687	3032	967	442	977	1129	2469	606	1382	265	701	2026	2057	330	186	1802	430	2018	367	400	637	16	9	98	82	592	792	124	64	670	258
Gpr45	1	42952872	43035456	+	Gpr45	ENSMUSG00000041907	G protein-coupled receptor 45 [Source:MGI Symbol;Acc:MGI:2135882]	+	gene	4	45	17	27	35	12	2	9	41	11	50	14	13	9	29	62	8	27	6	49	55	40	12	1	32	11	48	0	4	5	0	0	2	3	27	21	0	0	18	3
Tgfbrap1	1	43047200	43098637	-	Tgfbrap1	ENSMUSG00000070939	transforming growth factor, beta receptor associated protein 1 [Source:MGI Symbol;Acc:MGI:2447427]	-	gene	496	2201	767	2097	2044	645	181	124	413	721	1462	476	151	188	348	1051	381	452	69	219	925	934	127	57	574	232	1801	261	431	148	5	7	32	38	489	231	11	15	185	169
Gm28782	1	43056267	43057134	+	Gm28782	ENSMUSG00000100269	predicted gene 28782 [Source:MGI Symbol;Acc:MGI:5579488]	+	gene	2	2	0	2	0	0	0	0	0	0	0	0	0	0	0	0	0	0	0	0	1	0	0	0	0	0	5	0	0	0	0	0	0	0	1	3	0	0	0	0
8430432A02Rik	1	43092588	43093835	+	8430432A02Rik	ENSMUSG00000041878	RIKEN cDNA 8430432A02 gene [Source:MGI Symbol;Acc:MGI:1918774]	+	gene	1	5	3	17	4	1	0	0	2	1	32	15	1	1	0	3	0	0	0	1	1	8	7	0	2	0	1	0	4	0	0	0	0	0	9	4	0	0	7	2
AI597479	1	43098710	43115947	+	AI597479	ENSMUSG00000010290	expressed sequence AI597479 [Source:MGI Symbol;Acc:MGI:2138299]	+	gene	1142	6094	2061	4916	4761	1441	800	538	1769	1371	3000	1083	830	724	957	3052	983	1453	265	878	2143	2641	454	181	2136	515	2393	477	517	778	22	19	95	122	973	1152	195	76	814	322
Fhl2	1	43123074	43196984	-	Fhl2	ENSMUSG00000008136	four and a half LIM domains 2 [Source:MGI Symbol;Acc:MGI:1338762]	-	gene	75	160	63	371	294	49	108	28	194	265	517	561	162	45	168	578	505	537	54	146	362	389	40	39	259	68	540	121	520	126	3	1	18	11	176	562	23	4	65	63
Gm29040	1	43250156	43302925	-	Gm29040	ENSMUSG00000099576	predicted gene 29040 [Source:MGI Symbol;Acc:MGI:5579746]	-	gene	0	1	0	1	0	0	0	0	3	0	0	0	1	1	0	0	0	0	0	0	0	0	0	0	1	0	0	0	0	1	0	0	0	0	0	0	0	0	0	0
Nck2	1	43444579	43570515	+	Nck2	ENSMUSG00000066877	non-catalytic region of tyrosine kinase adaptor protein 2 [Source:MGI Symbol;Acc:MGI:1306821]	+	gene	432	2122	833	2169	1947	510	162	109	375	422	932	433	115	161	315	793	425	362	64	202	557	702	99	55	404	128	619	109	255	127	5	1	21	30	257	397	8	18	182	132
Gm37536	1	43488447	43490937	+	Gm37536	ENSMUSG00000103422	predicted gene, 37536 [Source:MGI Symbol;Acc:MGI:5610764]	+	gene	0	0	0	1	0	0	0	0	0	0	0	0	0	0	0	0	0	0	0	0	0	0	0	0	0	0	0	0	0	0	0	0	0	0	0	0	0	0	0	0
Gm38228	1	43560273	43561565	+	Gm38228	ENSMUSG00000103945	predicted gene, 38228 [Source:MGI Symbol;Acc:MGI:5611456]	+	gene	10	45	29	39	32	28	5	3	7	8	37	16	16	12	13	13	27	19	2	15	17	13	14	0	9	0	27	2	14	13	0	0	0	1	15	45	2	2	21	0
1500015O10Rik	1	43730602	43742578	+	1500015O10Rik	ENSMUSG00000026051	RIKEN cDNA 1500015O10 gene [Source:MGI Symbol;Acc:MGI:1926146]	+	gene	7	14	5	15	7	3	0	2	9	9	1	0	2	4	16	5	3	7	0	3	3	0	0	0	5	2	4	0	0	0	0	0	0	0	2	0	0	0	2	0
Gm29155	1	43741961	43743895	-	Gm29155	ENSMUSG00000100764	predicted gene 29155 [Source:MGI Symbol;Acc:MGI:5579861]	-	gene	1	5	1	5	1	0	0	0	0	0	1	0	0	0	0	0	0	0	0	0	0	0	0	0	0	0	4	0	0	0	0	0	0	0	1	0	0	0	0	0
Gm29157	1	43742915	43743526	+	Gm29157	ENSMUSG00000100635	predicted gene 29157 [Source:MGI Symbol;Acc:MGI:5579863]	+	gene	0	4	0	0	0	0	0	0	0	1	0	0	0	0	0	0	0	0	0	0	0	0	0	0	0	0	0	0	0	0	0	0	0	0	2	0	0	0	0	0
Gm29156	1	43745784	43746282	-	Gm29156	ENSMUSG00000100480	predicted gene 29156 [Source:MGI Symbol;Acc:MGI:5579862]	-	gene	2	10	2	8	7	3	0	0	1	2	1	0	0	0	0	0	0	1	0	1	0	0	0	0	3	0	3	0	0	0	0	0	0	0	0	0	0	0	0	0
Uxs1	1	43746966	43827800	-	Uxs1	ENSMUSG00000057363	UDP-glucuronate decarboxylase 1 [Source:MGI Symbol;Acc:MGI:1915133]	-	gene	1286	5866	2340	5336	4790	1732	775	391	1068	1046	1702	477	370	565	912	1548	601	1055	140	581	1782	1383	234	111	1078	366	1755	297	502	489	16	12	64	57	442	558	113	34	521	201
Tpp2	1	43933647	44003000	+	Tpp2	ENSMUSG00000041763	tripeptidyl peptidase II [Source:MGI Symbol;Acc:MGI:102724]	+	gene	3375	17290	5950	14555	14987	4998	2999	1723	4807	4743	8611	2397	1561	2400	3245	5863	1968	6012	1041	3066	7370	7920	880	691	7269	1975	8866	1618	1918	3093	85	73	318	316	1680	2446	377	175	2359	764
Mettl21c	1	44009408	44020034	-	Mettl21c	ENSMUSG00000047343	methyltransferase like 21C [Source:MGI Symbol;Acc:MGI:3611450]	-	gene	2	11	0	15	9	0	3	0	3	2	1	0	2	4	0	9	11	0	0	0	2	7	2	0	5	0	0	0	0	0	0	0	0	0	3	3	0	0	1	0
Gm8251	1	44055872	44079746	-	Gm8251	ENSMUSG00000091844	predicted gene 8251 [Source:MGI Symbol;Acc:MGI:3647616]	-	gene	0	9	0	1	1	0	6	1	0	2	4	0	2	3	0	0	0	10	0	2	5	3	0	0	0	2	18	3	11	2	0	0	0	1	4	0	0	0	0	0
Tex30	1	44086613	44102441	-	Tex30	ENSMUSG00000026049	testis expressed 30 [Source:MGI Symbol;Acc:MGI:1922873]	-	gene	1344	6177	1857	4860	4986	1227	1170	672	1618	1466	2420	874	609	999	1119	2054	744	2187	320	1206	2364	2588	342	227	2255	620	2404	560	570	1047	30	25	129	100	570	974	268	89	941	305
Gm29247	1	44091463	44110790	-	Gm29247	ENSMUSG00000101104	predicted gene 29247 [Source:MGI Symbol;Acc:MGI:5579953]	-	gene	500	2259	1027	1924	1857	650	407	263	814	897	1466	384	242	386	597	1289	494	709	129	504	1313	1583	167	81	888	248	1312	273	336	386	8	6	59	60	320	615	79	38	380	169
Kdelc1	1	44106546	44118808	-	Kdelc1	ENSMUSG00000026047	KDEL (Lys-Asp-Glu-Leu) containing 1 [Source:MGI Symbol;Acc:MGI:1919300]	-	gene	1166	5356	2530	4905	4223	1544	612	529	1997	2651	4104	1498	545	713	1376	4603	1385	1269	274	1075	4134	4858	429	156	1884	630	4207	734	1137	594	27	32	147	211	1050	1729	88	60	764	518
Bivm	1	44118957	44144770	+	Bivm	ENSMUSG00000041684	basic, immunoglobulin-like variable motif containing [Source:MGI Symbol;Acc:MGI:2179809]	+	gene	766	4178	1428	3354	3557	1259	418	306	1224	1529	2582	636	488	377	847	2615	780	843	202	726	2676	2698	318	111	1277	424	2344	440	468	387	17	8	108	137	1000	878	50	58	538	315
Ercc5	1	44147744	44181260	+	Ercc5	ENSMUSG00000026048	excision repair cross-complementing rodent repair deficiency, complementation group 5 [Source:MGI Symbol;Acc:MGI:103582]	+	gene	859	3871	1726	3409	3183	1143	561	386	986	1617	3377	1328	371	521	739	2465	1203	1229	166	499	1642	1989	304	149	1509	406	2275	484	578	422	17	5	67	87	830	982	43	41	436	279
Mettl21e	1	44204070	44218961	-	Mettl21e	ENSMUSG00000046828	methyltransferase like 21E [Source:MGI Symbol;Acc:MGI:2685837]	-	gene	0	0	0	0	0	0	0	0	0	0	2	0	0	0	0	0	0	0	0	0	0	0	0	0	0	0	0	0	0	1	0	0	0	0	0	0	0	0	0	0
Gm28893	1	44392809	44394447	+	Gm28893	ENSMUSG00000100769	predicted gene 28893 [Source:MGI Symbol;Acc:MGI:5579599]	+	gene	0	0	0	0	0	0	0	0	0	0	0	0	0	0	0	0	0	0	0	0	0	0	0	0	0	0	0	0	0	0	0	0	0	0	0	0	0	0	0	0
Gulp1	1	44551511	44796838	+	Gulp1	ENSMUSG00000056870	GULP, engulfment adaptor PTB domain containing 1 [Source:MGI Symbol;Acc:MGI:1920407]	+	gene	119	393	188	508	462	103	0	60	433	401	758	149	102	107	273	740	245	323	92	537	1159	1134	182	31	651	281	740	207	112	41	9	13	38	40	346	247	5	12	368	105
Gm37626	1	44560885	44565447	+	Gm37626	ENSMUSG00000102319	predicted gene, 37626 [Source:MGI Symbol;Acc:MGI:5610854]	+	gene	0	0	0	3	2	0	0	0	0	0	0	0	1	3	0	0	0	0	0	0	2	0	1	0	0	0	0	0	0	0	0	0	0	0	0	0	0	0	0	0
4930521E06Rik	1	44739676	44744949	-	4930521E06Rik	ENSMUSG00000101701	RIKEN cDNA 4930521E06 gene [Source:MGI Symbol;Acc:MGI:1922316]	-	gene	0	0	0	0	0	0	0	0	0	0	0	0	0	0	0	0	0	0	0	0	0	0	0	0	0	0	0	0	0	0	0	0	0	0	0	0	0	0	0	0
Gm38110	1	44756942	44758492	+	Gm38110	ENSMUSG00000103071	predicted gene, 38110 [Source:MGI Symbol;Acc:MGI:5611338]	+	gene	0	0	0	1	0	0	0	0	0	0	0	0	0	0	0	0	0	0	0	0	0	0	0	0	0	0	0	0	0	0	0	0	0	0	0	0	0	0	0	0
Col3a1	1	45311538	45349706	+	Col3a1	ENSMUSG00000026043	collagen, type III, alpha 1 [Source:MGI Symbol;Acc:MGI:88453]	+	gene	0	0	7	0	3	11	2	0	2	32	61	141	4	9	6	163	322	25	4	23	98	125	2	4	72	13	87	30	131	2	0	0	0	5	16	62	0	0	1	1
Col5a2	1	45374321	45503282	-	Col5a2	ENSMUSG00000026042	collagen, type V, alpha 2 [Source:MGI Symbol;Acc:MGI:88458]	-	gene	1	24	3	20	11	11	25	21	60	42	95	166	31	45	37	140	275	130	17	36	92	58	10	17	149	46	99	30	242	36	0	0	2	1	19	67	1	0	4	5
Gm38211	1	45485836	45493052	-	Gm38211	ENSMUSG00000104476	predicted gene, 38211 [Source:MGI Symbol;Acc:MGI:5611439]	-	gene	0	0	0	0	0	0	0	0	0	0	0	0	0	0	0	0	0	0	0	0	0	0	0	0	0	0	0	0	0	0	0	0	0	0	0	0	0	0	0	0
Gm23984	1	45772962	45773164	+	Gm23984	ENSMUSG00000087764	predicted gene, 23984 [Source:MGI Symbol;Acc:MGI:5453761]	+	gene	0	0	0	0	0	0	0	0	0	0	0	0	0	0	0	0	0	0	0	0	0	0	0	0	0	0	0	0	0	0	0	0	0	0	0	0	0	0	0	0
Wdr75	1	45795166	45823619	+	Wdr75	ENSMUSG00000025995	WD repeat domain 75 [Source:MGI Symbol;Acc:MGI:1920924]	+	gene	4628	20082	7127	17210	16065	5684	5609	2576	6636	6833	9047	2043	1584	3277	4960	7729	1939	8070	1188	3582	9164	8201	857	956	9543	2732	10465	1712	1630	4417	83	63	435	308	1461	2027	607	223	2467	920
Gm5269	1	45889525	45890273	-	Gm5269	ENSMUSG00000098549	predicted gene 5269 [Source:MGI Symbol;Acc:MGI:3646793]	-	gene	0	5	0	2	5	0	1	1	5	0	2	2	0	1	0	0	0	4	1	2	5	5	0	0	4	1	5	0	0	3	0	0	0	0	0	0	0	0	2	1
Slc40a1	1	45908068	45926523	-	Slc40a1	ENSMUSG00000025993	solute carrier family 40 (iron-regulated transporter), member 1 [Source:MGI Symbol;Acc:MGI:1315204]	-	gene	3	15	24	9	8	76	473	160	835	296	1226	128	701	233	546	797	219	2951	179	361	417	387	163	265	960	312	904	175	173	1048	7	10	37	28	305	123	68	15	349	128
Dnah7b	1	46066315	46373550	+	Dnah7b	ENSMUSG00000041144	dynein, axonemal, heavy chain 7B [Source:MGI Symbol;Acc:MGI:2684953]	+	gene	4	24	6	17	4	0	25	8	18	36	40	0	14	12	8	32	13	20	1	10	37	35	8	0	36	2	53	1	1	5	0	0	2	2	39	18	3	0	16	13
Dnah7c	1	46425592	46807476	+	Dnah7c	ENSMUSG00000101337	dynein, axonemal, heavy chain 7C [Source:MGI Symbol;Acc:MGI:3639762]	+	gene	5	65	15	53	51	17	10	6	15	9	10	0	16	6	2	7	7	13	0	2	15	0	2	3	20	3	9	1	0	16	1	0	5	1	6	0	1	0	8	4
Slc39a10	1	46807544	46892852	-	Slc39a10	ENSMUSG00000025986	solute carrier family 39 (zinc transporter), member 10 [Source:MGI Symbol;Acc:MGI:1914515]	-	gene	4426	21775	7460	18747	18747	7134	2393	1226	3139	3471	5843	1894	1667	1646	2160	4468	1794	4726	781	2669	9445	7500	744	528	5490	1695	10723	1522	1285	2448	44	34	329	267	2244	2704	295	114	1937	589
Gm28151	1	46849529	46850479	-	Gm28151	ENSMUSG00000100213	predicted gene 28151 [Source:MGI Symbol;Acc:MGI:5578857]	-	gene	3	31	5	23	27	1	13	5	8	76	107	12	10	10	6	58	17	8	1	8	17	32	28	1	16	1	71	6	2	12	0	0	6	7	63	15	1	2	35	17
Gm37393	1	46877203	46881072	-	Gm37393	ENSMUSG00000103129	predicted gene, 37393 [Source:MGI Symbol;Acc:MGI:5610621]	-	gene	0	0	0	0	0	0	0	0	0	2	0	0	1	3	0	0	0	0	0	0	0	0	0	0	0	0	2	0	0	0	0	0	0	0	0	0	1	0	0	0
Gm28826	1	47153461	47189071	+	Gm28826	ENSMUSG00000101447	predicted gene 28826 [Source:MGI Symbol;Acc:MGI:5579532]	+	gene	0	0	0	0	0	0	0	0	0	0	0	0	0	0	0	0	0	0	0	0	0	0	0	0	0	0	1	0	0	0	0	0	0	0	0	0	0	0	0	0
Gm38090	1	47433824	47435765	-	Gm38090	ENSMUSG00000103246	predicted gene, 38090 [Source:MGI Symbol;Acc:MGI:5611318]	-	gene	0	0	0	0	0	0	0	0	0	0	0	0	0	0	0	0	0	0	0	0	0	0	0	0	0	0	0	0	0	0	0	0	0	0	0	0	0	0	0	0
Gm37196	1	47605996	47606901	+	Gm37196	ENSMUSG00000104067	predicted gene, 37196 [Source:MGI Symbol;Acc:MGI:5610424]	+	gene	0	0	0	0	0	0	0	0	0	0	0	0	0	0	0	0	0	0	0	0	0	0	0	0	0	0	0	0	0	0	0	0	0	0	0	0	0	0	0	0
C230029F24Rik	1	49244616	49340443	+	C230029F24Rik	ENSMUSG00000051616	RIKEN cDNA C230029F24 gene [Source:MGI Symbol;Acc:MGI:3045370]	+	gene	0	0	0	0	0	0	0	0	0	0	0	0	0	0	0	0	0	0	0	0	0	0	0	0	0	0	0	0	0	0	0	0	0	0	0	0	0	0	0	0
4933411E06Rik	1	50107470	50108962	+	4933411E06Rik	ENSMUSG00000099608	RIKEN cDNA 4933411E06 gene [Source:MGI Symbol;Acc:MGI:1918431]	+	gene	0	0	0	0	0	0	0	0	0	0	0	0	0	0	0	0	0	0	0	0	0	0	0	0	0	0	0	0	0	0	0	0	0	0	0	0	0	0	0	0
Gm29665	1	50397552	50398079	-	Gm29665	ENSMUSG00000100451	predicted gene 29665 [Source:MGI Symbol;Acc:MGI:5580371]	-	gene	0	0	0	0	0	0	0	0	0	0	0	0	0	0	0	0	0	0	0	0	0	0	0	0	0	0	0	0	0	0	0	0	0	0	0	0	0	0	0	0
Gm28321	1	50815375	50817701	+	Gm28321	ENSMUSG00000100816	predicted gene 28321 [Source:MGI Symbol;Acc:MGI:5579027]	+	gene	4	7	0	1	9	0	0	4	1	0	1	13	2	0	2	8	0	11	0	0	0	2	3	0	5	0	0	0	0	1	0	0	0	0	1	0	0	0	0	0
Tmeff2	1	50900647	51187270	+	Tmeff2	ENSMUSG00000026109	transmembrane protein with EGF-like and two follistatin-like domains 2 [Source:MGI Symbol;Acc:MGI:1861735]	+	gene	0	3	0	6	5	3	1	0	13	9	20	0	1	0	9	21	0	18	7	8	9	13	5	1	31	3	10	0	2	0	0	0	0	0	8	2	0	0	6	0
Gm28322	1	50904444	50905918	+	Gm28322	ENSMUSG00000100671	predicted gene 28322 [Source:MGI Symbol;Acc:MGI:5579028]	+	gene	0	0	0	0	0	0	0	0	0	0	0	0	0	0	0	0	0	0	0	0	0	0	0	0	0	0	0	0	0	0	0	0	0	0	0	0	0	0	0	0
Gm28319	1	51138281	51141222	-	Gm28319	ENSMUSG00000101242	predicted gene 28319 [Source:MGI Symbol;Acc:MGI:5579025]	-	gene	0	0	0	0	0	0	0	0	0	0	0	0	0	0	0	0	0	0	0	0	0	0	0	0	0	0	0	0	0	0	0	0	0	0	0	0	0	0	0	0
Gm28320	1	51148309	51150581	+	Gm28320	ENSMUSG00000099924	predicted gene 28320 [Source:MGI Symbol;Acc:MGI:5579026]	+	gene	0	0	0	0	0	0	0	0	0	0	0	0	0	0	0	0	0	0	0	0	0	0	0	0	0	0	0	0	0	0	0	0	0	0	0	0	0	0	0	0
Gm29325	1	51195221	51197748	+	Gm29325	ENSMUSG00000099625	predicted gene 29325 [Source:MGI Symbol;Acc:MGI:5580031]	+	gene	0	0	0	0	0	0	0	0	0	0	0	0	0	0	0	0	0	0	0	0	0	0	0	0	0	0	0	0	0	0	0	0	0	0	0	0	0	0	0	0
9330175M20Rik	1	51218386	51333779	-	9330175M20Rik	ENSMUSG00000101799	RIKEN cDNA 9330175M20 gene [Source:MGI Symbol;Acc:MGI:3045285]	-	gene	0	0	0	0	2	0	0	0	0	0	0	0	0	0	0	0	0	0	0	0	0	0	0	0	0	0	0	0	0	1	0	0	0	0	0	0	0	0	0	0
Cavin2	1	51289126	51302960	+	Cavin2	ENSMUSG00000045954	caveolae associated 2 [Source:MGI Symbol;Acc:MGI:99513]	+	gene	0	0	0	0	0	1	0	0	0	0	0	0	0	0	0	0	0	0	0	0	2	0	0	0	0	0	0	0	0	2	0	0	0	0	0	0	0	0	0	0
1700072G22Rik	1	51457932	51458931	-	1700072G22Rik	ENSMUSG00000101702	RIKEN cDNA 1700072G22 gene [Source:MGI Symbol;Acc:MGI:1920746]	-	gene	0	0	0	0	0	0	0	0	0	2	0	0	0	0	0	0	0	0	0	0	0	0	0	0	0	1	0	0	0	0	0	0	0	0	0	0	0	0	0	0
Nabp1	1	51465862	51478425	-	Nabp1	ENSMUSG00000026107	nucleic acid binding protein 1 [Source:MGI Symbol;Acc:MGI:1923258]	-	gene	1167	6043	2238	4914	4669	1732	1305	472	1351	1258	2095	1226	877	583	852	2058	1125	2132	306	992	2266	2720	423	202	1910	498	2398	527	1440	1288	34	34	129	180	969	1121	241	79	1047	505
Gm17767	1	51507086	51596718	-	Gm17767	ENSMUSG00000099413	predicted gene, 17767 [Source:MGI Symbol;Acc:MGI:5009931]	-	gene	0	0	0	1	0	0	3	0	0	0	0	0	0	1	0	0	0	2	0	0	0	2	0	0	1	0	2	0	0	0	0	0	0	0	0	0	0	0	2	0
Gm37535	1	51527005	51529369	-	Gm37535	ENSMUSG00000103424	predicted gene, 37535 [Source:MGI Symbol;Acc:MGI:5610763]	-	gene	0	0	0	0	0	0	0	0	0	0	0	0	0	0	0	0	0	0	0	0	0	0	0	0	0	0	0	0	0	0	0	0	0	0	0	0	0	0	0	0
Gm28055	1	51696324	51746943	-	Gm28055	ENSMUSG00000101741	predicted gene 28055 [Source:MGI Symbol;Acc:MGI:5578761]	-	gene	0	1	0	5	1	0	0	0	0	0	0	0	0	0	0	0	0	0	0	0	0	0	0	0	0	0	0	0	0	0	0	0	0	0	0	0	0	0	0	0
Myo1b	1	51749765	51916071	-	Myo1b	ENSMUSG00000018417	myosin IB [Source:MGI Symbol;Acc:MGI:107752]	-	gene	3433	17096	6013	13463	12983	5350	1376	923	3395	2756	6287	1870	845	1332	2415	4397	1802	3186	648	2015	3960	3661	721	347	5016	1371	4549	945	1431	1210	45	33	172	189	1096	1642	107	86	1423	525
Gm29453	1	51847840	51849118	-	Gm29453	ENSMUSG00000101724	predicted gene 29453 [Source:MGI Symbol;Acc:MGI:5580159]	-	gene	0	0	0	0	0	0	0	0	0	0	0	0	0	0	0	0	0	0	0	0	0	0	0	0	0	0	0	0	0	0	0	0	0	0	0	0	0	0	0	0
Gm28323	1	51877110	51879608	-	Gm28323	ENSMUSG00000100313	predicted gene 28323 [Source:MGI Symbol;Acc:MGI:5579029]	-	gene	0	0	0	2	2	0	0	0	2	0	0	0	0	0	1	0	0	0	0	0	0	5	0	0	0	0	0	0	0	0	0	0	0	0	0	0	0	0	0	0
Stat4	1	51987148	52107189	+	Stat4	ENSMUSG00000062939	signal transducer and activator of transcription 4 [Source:MGI Symbol;Acc:MGI:103062]	+	gene	142	508	232	424	405	258	151	69	174	77	187	8	143	96	173	79	0	456	67	181	162	107	45	58	495	158	143	11	2	182	0	1	4	4	42	0	7	4	40	11
Gm28177	1	52077261	52156087	+	Gm28177	ENSMUSG00000101628	predicted gene 28177 [Source:MGI Symbol;Acc:MGI:5578883]	+	gene	272	1157	668	1035	945	502	336	68	209	242	515	106	218	88	169	391	92	494	56	128	223	228	54	64	520	128	359	56	147	210	1	2	9	8	112	65	33	8	63	36
Gm31812	1	52108121	52113751	-	Gm31812	ENSMUSG00000109599	predicted gene, 31812 [Source:MGI Symbol;Acc:MGI:5590971]	-	gene	0	3	4	5	5	1	0	0	9	11	21	0	0	3	15	2	3	4	0	0	13	11	0	0	14	1	9	0	0	0	0	0	0	0	11	0	0	0	2	0
Stat1	1	52119440	52161865	+	Stat1	ENSMUSG00000026104	signal transducer and activator of transcription 1 [Source:MGI Symbol;Acc:MGI:103063]	+	gene	333	1432	858	1305	1170	573	389	70	223	280	654	183	245	100	156	580	133	487	56	97	254	303	55	58	422	79	450	99	222	216	4	1	8	12	148	109	40	9	92	53
Gls	1	52163448	52233232	-	Gls	ENSMUSG00000026103	glutaminase [Source:MGI Symbol;Acc:MGI:95752]	-	gene	5866	27264	8319	21110	22425	4200	1525	880	3431	2847	5608	2680	1249	1227	2210	4316	2140	3644	716	2182	4615	5704	1419	444	4807	1523	6115	1368	1569	1610	69	86	253	300	1942	3412	224	205	3515	722
Nab1	1	52457294	52500679	-	Nab1	ENSMUSG00000002881	Ngfi-A binding protein 1 [Source:MGI Symbol;Acc:MGI:107564]	-	gene	178	1066	379	756	710	203	195	107	397	530	1263	347	256	130	316	1143	310	404	100	315	811	1525	151	49	526	208	1005	363	404	288	4	8	38	68	445	359	55	24	246	121
Gm553	1	52522902	52582679	+	Gm553	ENSMUSG00000100120	predicted gene 553 [Source:MGI Symbol;Acc:MGI:2685399]	+	gene	0	0	0	0	0	0	0	0	0	0	0	0	0	0	0	0	0	0	0	0	0	0	0	0	0	0	1	0	0	0	0	0	0	0	0	0	0	0	0	0
Gm28178	1	52570014	52580291	-	Gm28178	ENSMUSG00000099878	predicted gene 28178 [Source:MGI Symbol;Acc:MGI:5578884]	-	gene	0	0	0	0	0	0	0	0	0	0	0	0	0	0	0	0	0	0	0	0	0	0	0	0	0	0	0	0	0	0	0	0	0	0	0	0	0	0	0	0
Nemp2	1	52630703	52651919	+	Nemp2	ENSMUSG00000043015	nuclear envelope integral membrane protein 2 [Source:MGI Symbol;Acc:MGI:2444113]	+	gene	605	2761	1081	2484	2469	672	179	206	736	655	1715	383	203	249	571	1333	346	285	96	232	528	580	385	43	536	149	686	96	116	138	14	11	45	46	534	346	29	35	597	115
Gm37242	1	52653808	52655892	-	Gm37242	ENSMUSG00000103630	predicted gene, 37242 [Source:MGI Symbol;Acc:MGI:5610470]	-	gene	5	1	0	5	1	0	0	0	2	0	0	0	0	0	0	0	0	0	0	0	0	0	0	0	1	0	1	0	0	0	0	0	0	0	0	0	0	0	0	0
Mfsd6	1	52656286	52727462	-	Mfsd6	ENSMUSG00000041439	major facilitator superfamily domain containing 6 [Source:MGI Symbol;Acc:MGI:1922925]	-	gene	40	204	127	283	231	99	20	16	110	54	130	24	26	30	64	102	9	99	13	29	28	59	27	16	133	28	93	13	24	36	0	0	1	0	25	7	2	1	20	1
Gm29670	1	52702272	52704762	-	Gm29670	ENSMUSG00000100302	predicted gene 29670 [Source:MGI Symbol;Acc:MGI:5580376]	-	gene	0	0	0	0	0	0	0	0	0	0	0	0	0	0	0	0	0	0	0	0	0	0	0	0	0	0	0	0	0	0	0	0	0	0	0	0	0	0	0	0
Inpp1	1	52785427	52817688	-	Inpp1	ENSMUSG00000026102	inositol polyphosphate-1-phosphatase [Source:MGI Symbol;Acc:MGI:104848]	-	gene	58	278	86	237	246	65	172	27	166	147	336	97	71	60	138	320	131	166	19	129	279	321	105	26	235	103	384	64	54	68	1	2	8	11	140	49	7	2	112	35
Hibch	1	52844929	52920986	+	Hibch	ENSMUSG00000041426	3-hydroxyisobutyryl-Coenzyme A hydrolase [Source:MGI Symbol;Acc:MGI:1923792]	+	gene	623	2788	1316	2422	2234	847	448	253	973	856	1490	319	347	418	750	1359	305	730	142	553	1157	1163	221	70	973	299	914	159	144	308	14	11	46	48	445	325	64	41	393	133
1700019D03Rik	1	52922324	53020179	-	1700019D03Rik	ENSMUSG00000043629	RIKEN cDNA 1700019D03 gene [Source:MGI Symbol;Acc:MGI:1914330]	-	gene	952	4684	2248	4070	3942	1021	427	236	493	230	1707	120	438	369	290	555	82	658	122	379	316	254	297	60	993	205	310	44	17	581	32	24	34	14	195	173	150	73	977	56
Mstn	1	53061640	53068079	+	Mstn	ENSMUSG00000026100	myostatin [Source:MGI Symbol;Acc:MGI:95691]	+	gene	0	0	0	0	0	0	0	0	0	0	0	0	0	0	0	0	0	0	0	0	0	0	0	0	0	0	0	0	0	0	0	0	0	0	0	0	0	0	0	0
1700019A02Rik	1	53158577	53187636	-	1700019A02Rik	ENSMUSG00000060715	RIKEN cDNA 1700019A02 gene [Source:MGI Symbol;Acc:MGI:1916647]	-	gene	150	813	269	676	581	112	242	285	411	232	239	34	120	318	365	124	8	268	52	101	99	19	83	20	297	56	119	15	8	138	11	10	18	2	49	6	48	23	182	11
Pms1	1	53189187	53297018	-	Pms1	ENSMUSG00000026098	PMS1 homolog 1, mismatch repair system component [Source:MGI Symbol;Acc:MGI:1202302]	-	gene	1214	5539	2337	4556	4616	1981	724	442	1429	1235	2564	588	636	586	742	1922	605	1310	300	754	1882	2051	349	137	1670	450	1636	356	250	674	21	20	105	94	728	529	122	51	662	258
Gm28777	1	53196113	53197695	+	Gm28777	ENSMUSG00000100763	predicted gene 28777 [Source:MGI Symbol;Acc:MGI:5579483]	+	gene	59	264	135	236	229	103	44	36	60	77	184	47	36	36	34	96	25	63	14	37	100	115	22	7	92	22	90	21	4	35	1	0	1	6	43	31	6	4	29	15
Ormdl1	1	53297095	53310309	+	Ormdl1	ENSMUSG00000026097	ORM1-like 1 (S. cerevisiae) [Source:MGI Symbol;Acc:MGI:2181669]	+	gene	865	4314	1749	3442	3252	929	553	249	778	971	1765	526	383	393	455	1648	416	981	124	602	1811	1976	214	97	1014	317	1534	337	320	443	9	15	84	99	594	693	99	35	465	290
Gm28778	1	53297111	53318035	+	Gm28778	ENSMUSG00000100679	predicted gene 28778 [Source:MGI Symbol;Acc:MGI:5579484]	+	gene	297	1453	722	1196	1146	518	267	154	426	529	942	277	134	277	275	869	209	340	58	220	679	701	80	37	481	135	564	109	104	162	1	2	34	37	236	230	22	9	160	107
Osgepl1	1	53313624	53326343	+	Osgepl1	ENSMUSG00000026096	O-sialoglycoprotein endopeptidase-like 1 [Source:MGI Symbol;Acc:MGI:1919335]	+	gene	608	3023	1268	2403	2229	772	369	321	943	897	1371	552	350	451	559	1242	398	748	157	564	1432	1796	255	76	1095	324	1154	235	220	343	13	15	67	76	649	538	53	36	398	190
Gm28551	1	53325507	53352667	-	Gm28551	ENSMUSG00000099913	predicted gene 28551 [Source:MGI Symbol;Acc:MGI:5579257]	-	gene	2425	11469	4085	9978	9083	2672	1963	1174	3392	3303	5954	1568	963	1565	1961	4593	1361	2675	515	1468	3758	4301	559	304	3526	1037	4111	795	672	1522	47	56	289	234	1325	2048	265	132	1385	756
Asnsd1	1	53344617	53352752	-	Asnsd1	ENSMUSG00000026095	asparagine synthetase domain containing 1 [Source:MGI Symbol;Acc:MGI:1917646]	-	gene	2626	12528	4455	10852	9879	2855	2177	1281	3692	3616	6642	1773	1111	1757	2115	5087	1576	3066	575	1640	4215	4861	636	355	4031	1156	4676	912	762	1767	60	63	330	275	1513	2340	306	145	1588	857
Asdurf	1	53348479	53352619	-	Asdurf	ENSMUSG00000117809	Asnsd1 upstream reading frame [Source:NCBI gene;Acc:110599589]	-	gene	374	1874	445	1570	1453	321	244	158	533	452	706	121	79	215	242	607	152	262	41	134	332	397	42	19	289	75	286	56	62	174	4	14	24	22	106	213	51	11	137	92
Dnah7a	1	53397006	53706784	-	Dnah7a	ENSMUSG00000096141	dynein, axonemal, heavy chain 7A [Source:MGI Symbol;Acc:MGI:2685838]	-	gene	39	142	177	192	129	31	142	77	58	28	32	11	68	102	28	9	4	152	6	22	39	12	25	20	188	43	64	1	1	84	0	0	3	1	6	0	7	3	27	5
Stk17b	1	53755506	53785224	-	Stk17b	ENSMUSG00000026094	serine/threonine kinase 17b (apoptosis- inducing) [Source:MGI Symbol;Acc:MGI:2138162]	-	gene	632	3329	1333	2594	2876	842	838	415	1408	537	1941	340	673	566	787	1162	313	1834	263	893	853	1118	601	178	1982	619	1059	219	227	883	25	33	61	51	444	752	152	79	1630	157
Gm37863	1	53791201	53792657	+	Gm37863	ENSMUSG00000102405	predicted gene, 37863 [Source:MGI Symbol;Acc:MGI:5611091]	+	gene	0	0	0	0	0	0	0	0	0	0	0	0	0	0	0	0	0	0	0	0	0	0	0	0	0	0	0	0	0	0	0	0	0	0	0	0	0	0	0	0
Hecw2	1	53806876	54195168	-	Hecw2	ENSMUSG00000042807	HECT, C2 and WW domain containing E3 ubiquitin protein ligase 2 [Source:MGI Symbol;Acc:MGI:2685817]	-	gene	90	291	134	244	201	103	222	46	201	92	205	8	142	78	209	141	22	544	34	109	180	112	65	49	289	93	190	31	21	166	1	1	14	5	95	16	14	3	63	19
Gm37633	1	54152397	54155096	-	Gm37633	ENSMUSG00000102868	predicted gene, 37633 [Source:MGI Symbol;Acc:MGI:5610861]	-	gene	0	0	0	0	0	0	0	0	0	0	0	0	0	0	0	0	0	0	0	0	0	0	0	0	0	0	0	0	0	0	0	0	0	0	0	0	0	0	0	0
Ccdc150	1	54250683	54368727	+	Ccdc150	ENSMUSG00000025983	coiled-coil domain containing 150 [Source:MGI Symbol;Acc:MGI:1925266]	+	gene	25	227	52	158	131	69	6	9	54	73	217	86	11	22	47	144	41	18	7	24	90	119	33	4	27	12	106	12	21	1	1	1	7	11	72	47	0	3	36	14
Gtf3c3	1	54396004	54438971	-	Gtf3c3	ENSMUSG00000041303	general transcription factor IIIC, polypeptide 3 [Source:MGI Symbol;Acc:MGI:2138383]	-	gene	2361	11607	4053	9895	9394	3286	1974	833	2632	2426	4059	1288	1100	1055	1651	3278	878	2678	474	1679	3845	4336	553	321	3604	995	4369	816	822	1329	43	22	187	159	1104	912	235	85	1185	428
Gm34066	1	54443404	54456763	-	Gm34066	ENSMUSG00000109809	predicted gene, 34066 [Source:MGI Symbol;Acc:MGI:5593225]	-	gene	0	0	0	0	0	0	0	0	0	0	1	0	1	0	0	0	0	1	0	0	0	0	0	0	2	0	0	0	0	0	0	0	0	0	0	0	0	0	0	0
Pgap1	1	54472994	54557684	-	Pgap1	ENSMUSG00000073678	post-GPI attachment to proteins 1 [Source:MGI Symbol;Acc:MGI:2443342]	-	gene	973	5212	2968	4455	4536	1508	724	402	1208	952	2692	231	821	565	640	1527	244	1800	252	1123	2173	2200	416	227	2020	952	2607	483	294	1035	17	23	69	76	843	303	111	34	664	277
Gm36955	1	54518610	54520270	-	Gm36955	ENSMUSG00000104136	predicted gene, 36955 [Source:MGI Symbol;Acc:MGI:5610183]	-	gene	1	0	0	1	0	0	0	0	0	0	0	0	0	0	0	0	0	0	0	0	0	0	0	0	0	0	0	0	0	0	0	0	0	0	0	0	0	0	0	0
Ankrd44	1	54645340	54926387	-	Ankrd44	ENSMUSG00000052331	ankyrin repeat domain 44 [Source:MGI Symbol;Acc:MGI:3045243]	-	gene	399	2012	343	1880	2033	739	66	21	65	73	170	83	36	23	57	152	81	59	16	46	103	118	13	16	96	37	142	39	59	44	0	0	5	3	40	48	9	2	32	17
4930444A19Rik	1	54681729	54767524	+	4930444A19Rik	ENSMUSG00000101674	RIKEN cDNA 4930444A19 gene [Source:MGI Symbol;Acc:MGI:1921230]	+	gene	13	77	17	60	75	30	4	0	1	2	2	7	0	0	0	0	0	0	0	1	1	1	0	0	4	3	8	0	2	2	0	0	0	0	0	0	0	0	1	0
Gm37370	1	54737166	54738575	-	Gm37370	ENSMUSG00000102503	predicted gene, 37370 [Source:MGI Symbol;Acc:MGI:5610598]	-	gene	1	3	0	0	5	4	0	0	0	0	3	0	0	0	1	0	0	0	0	0	0	0	0	0	0	0	1	0	0	0	0	0	0	0	0	0	0	0	0	0
A130048G24Rik	1	54913845	54916594	-	A130048G24Rik	ENSMUSG00000102642	RIKEN cDNA A130048G24 gene [Source:MGI Symbol;Acc:MGI:2443520]	-	gene	0	0	0	0	0	0	0	0	0	0	0	0	0	0	0	0	0	0	0	0	0	0	0	0	0	0	0	0	0	0	0	0	0	0	0	0	0	0	0	0
Sf3b1	1	54985169	55027481	-	Sf3b1	ENSMUSG00000025982	splicing factor 3b, subunit 1 [Source:MGI Symbol;Acc:MGI:1932339]	-	gene	16798	82780	31691	72463	70664	32611	9515	5087	15580	15543	29005	9679	3514	6672	10298	22400	8721	17099	2787	8942	23705	24701	2317	2095	20056	5642	25304	4152	5269	9368	245	203	1112	1170	4158	12792	1410	725	9633	3384
E330011M16Rik	1	55051319	55053112	-	E330011M16Rik	ENSMUSG00000103030	RIKEN cDNA E330011M16 gene [Source:MGI Symbol;Acc:MGI:3704186]	-	gene	45	225	56	229	171	43	18	5	56	24	46	33	4	24	13	33	8	9	1	1	10	4	1	2	2	1	9	1	6	2	0	0	0	0	4	1	0	0	1	2
Coq10b	1	55052770	55072702	+	Coq10b	ENSMUSG00000025981	coenzyme Q10B [Source:MGI Symbol;Acc:MGI:1915126]	+	gene	649	3094	989	2497	2350	720	342	176	583	421	428	269	293	255	364	437	299	764	124	267	554	566	98	84	812	240	865	160	439	363	4	6	25	25	169	197	62	33	169	90
Hspd1	1	55077835	55088243	-	Hspd1	ENSMUSG00000025980	heat shock protein 1 (chaperonin) [Source:MGI Symbol;Acc:MGI:96242]	-	gene	41527	182643	65999	159674	145958	69860	30244	15223	34199	32748	38457	9520	2379	18157	23431	41892	11148	47887	6064	14897	40394	39572	1106	5940	52473	14552	52658	8879	9416	26520	433	257	1811	1684	2025	7986	3613	1028	11318	5394
Hspe1	1	55088132	55091307	+	Hspe1	ENSMUSG00000073676	heat shock protein 1 (chaperonin 10) [Source:MGI Symbol;Acc:MGI:104680]	+	gene	10473	49727	17992	48159	41293	11901	9002	5281	13839	13231	21126	6921	831	7777	9261	20743	5753	16351	2142	7212	17831	16511	463	1813	16734	4398	16836	2784	2686	7500	186	170	842	838	784	6481	2127	583	6521	2466
Mob4	1	55131231	55154899	+	Mob4	ENSMUSG00000025979	MOB family member 4, phocein [Source:MGI Symbol;Acc:MGI:104899]	+	gene	1704	7702	2305	6512	6512	1495	1541	824	2355	1906	3309	1365	924	1206	1712	2886	1154	3197	512	2106	3903	4614	525	320	3700	1104	3724	724	1094	1481	45	32	132	121	795	1231	321	106	1428	359
Rftn2	1	55170159	55226782	-	Rftn2	ENSMUSG00000025978	raftlin family member 2 [Source:MGI Symbol;Acc:MGI:1921263]	-	gene	32	169	108	118	106	44	5	0	2	13	44	11	3	1	8	39	31	5	0	1	40	209	0	0	12	3	41	19	17	7	0	0	0	4	10	27	0	0	0	4
Gm10561	1	55226251	55235622	+	Gm10561	ENSMUSG00000097649	predicted gene 10561 [Source:MGI Symbol;Acc:MGI:3648163]	+	gene	1	20	9	8	8	7	4	1	0	2	9	6	0	0	0	0	8	4	0	2	7	41	0	0	0	0	12	6	4	4	0	0	0	3	4	9	0	0	0	0
Mars2	1	55237177	55248470	+	Mars2	ENSMUSG00000046994	methionine-tRNA synthetase 2 (mitochondrial) [Source:MGI Symbol;Acc:MGI:2444136]	+	gene	779	3568	1111	2944	2808	669	412	257	556	421	829	270	524	366	356	620	275	950	134	322	568	891	255	109	1049	233	1088	236	188	552	14	11	47	66	482	440	94	40	296	108
Boll	1	55248658	55363469	-	Boll	ENSMUSG00000025977	boule homolog, RNA binding protein [Source:MGI Symbol;Acc:MGI:1922638]	-	gene	42	200	61	141	157	53	53	10	41	23	13	0	19	21	48	16	15	32	9	13	29	2	8	6	66	7	17	7	2	30	0	0	2	0	8	1	2	5	38	2
Plcl1	1	55405921	55754285	+	Plcl1	ENSMUSG00000038349	phospholipase C-like 1 [Source:MGI Symbol;Acc:MGI:3036262]	+	gene	3	31	3	19	19	7	3	5	11	1	3	0	4	1	1	2	0	15	0	3	8	25	0	1	5	1	4	4	6	3	0	0	0	0	1	1	0	0	2	0
Gm38056	1	55440904	55445930	+	Gm38056	ENSMUSG00000102145	predicted gene, 38056 [Source:MGI Symbol;Acc:MGI:5611284]	+	gene	16	113	48	110	117	27	14	3	8	6	8	1	22	4	10	19	0	29	2	8	29	32	0	5	28	5	23	1	6	9	9	0	57	47	6	4	153	38	313	121
Gm37382	1	55559460	55561055	+	Gm37382	ENSMUSG00000102831	predicted gene, 37382 [Source:MGI Symbol;Acc:MGI:5610610]	+	gene	0	0	0	0	0	0	0	0	0	0	0	0	0	0	0	0	0	0	0	0	0	0	0	0	0	0	0	0	0	0	0	0	0	0	0	0	0	0	0	0
9130227L01Rik	1	55931241	55972328	+	9130227L01Rik	ENSMUSG00000099950	RIKEN cDNA 9130227L01 gene [Source:MGI Symbol;Acc:MGI:2445084]	+	gene	0	0	0	2	0	1	0	0	0	0	0	0	1	0	5	0	0	3	0	0	0	0	0	0	1	0	3	1	0	0	0	0	0	0	1	0	0	0	0	0
Gm36986	1	55960404	55960756	-	Gm36986	ENSMUSG00000102491	predicted gene, 36986 [Source:MGI Symbol;Acc:MGI:5610214]	-	gene	0	0	0	0	0	0	0	0	0	0	0	0	0	0	0	0	0	0	0	0	0	0	0	0	0	0	0	0	0	0	0	0	0	0	0	0	0	0	0	0
1700003I22Rik	1	56018978	56020203	+	1700003I22Rik	ENSMUSG00000100372	RIKEN cDNA 1700003I22 gene [Source:MGI Symbol;Acc:MGI:1916606]	+	gene	0	0	0	0	0	0	0	0	0	0	0	0	0	0	0	0	0	0	0	0	0	0	0	0	0	0	0	0	0	0	0	0	0	0	0	0	0	0	0	0
Gm28240	1	56531824	56533876	+	Gm28240	ENSMUSG00000101332	predicted gene 28240 [Source:MGI Symbol;Acc:MGI:5578946]	+	gene	0	0	0	0	0	0	0	0	0	0	0	0	0	0	0	0	0	0	0	0	0	0	0	0	0	0	0	0	0	0	0	0	0	0	0	0	0	0	0	0
Hsfy2	1	56636044	56637435	-	Hsfy2	ENSMUSG00000045336	heat shock transcription factor, Y-linked 2 [Source:MGI Symbol;Acc:MGI:1918316]	-	gene	0	0	0	0	0	0	0	0	0	0	0	0	0	0	0	0	0	0	0	0	0	0	0	0	0	0	0	0	0	0	0	0	0	0	0	0	0	0	0	0
Satb2	1	56793981	56978650	-	Satb2	ENSMUSG00000038331	special AT-rich sequence binding protein 2 [Source:MGI Symbol;Acc:MGI:2679336]	-	gene	158	768	224	820	777	331	181	38	112	108	160	14	63	31	44	98	39	239	15	37	91	85	35	19	120	26	247	30	103	138	0	0	0	5	35	10	9	2	38	60
9130024F11Rik	1	56971412	57050084	+	9130024F11Rik	ENSMUSG00000087022	RIKEN cDNA 9130024F11 gene [Source:MGI Symbol;Acc:MGI:1926150]	+	gene	17	77	3	69	98	12	8	2	4	12	17	0	5	1	0	0	1	6	0	2	4	0	2	0	13	0	10	0	3	5	0	0	0	0	2	1	0	0	5	3
Gm4081	1	56976803	56978640	+	Gm4081	ENSMUSG00000104310	predicted gene 4081 [Source:MGI Symbol;Acc:MGI:3782256]	+	gene	0	0	0	0	0	0	0	0	0	0	0	0	0	0	0	0	0	0	0	0	0	0	0	0	0	0	0	0	0	0	0	0	0	0	0	0	0	0	0	0
1700126A01Rik	1	57127340	57129400	+	1700126A01Rik	ENSMUSG00000099945	RIKEN cDNA 1700126A01 gene [Source:MGI Symbol;Acc:MGI:1920852]	+	gene	0	0	0	0	0	0	0	0	0	0	0	0	0	0	0	0	0	0	0	0	0	0	0	0	0	0	0	0	0	0	0	0	0	0	0	0	0	0	0	0
BC055402	1	57200645	57214993	-	BC055402	ENSMUSG00000101429	cDNA sequence BC055402 [Source:MGI Symbol;Acc:MGI:3039597]	-	gene	0	0	0	0	1	0	0	0	0	0	0	0	0	0	0	0	0	0	0	0	0	0	0	0	0	0	0	0	0	0	0	0	0	0	0	0	0	0	0	0
4930558J18Rik	1	57359222	57377544	-	4930558J18Rik	ENSMUSG00000097519	RIKEN cDNA 4930558J18 gene [Source:MGI Symbol;Acc:MGI:1922573]	-	gene	142	586	252	481	569	194	78	46	130	98	218	95	62	79	97	185	46	78	18	43	99	110	45	9	95	18	133	11	12	49	2	2	2	5	93	52	7	5	65	24
1700066M21Rik	1	57377620	57385423	+	1700066M21Rik	ENSMUSG00000038323	RIKEN cDNA 1700066M21 gene [Source:MGI Symbol;Acc:MGI:1920717]	+	gene	355	2034	725	1629	1778	317	118	67	290	198	470	143	172	82	209	417	97	247	45	181	414	528	148	15	397	123	406	121	92	146	6	4	22	20	207	120	43	14	267	82
Tyw5	1	57388237	57407101	-	Tyw5	ENSMUSG00000048495	tRNA-yW synthesizing protein 5 [Source:MGI Symbol;Acc:MGI:1915986]	-	gene	694	3252	1012	2785	2567	794	658	337	1043	1186	1484	486	351	570	749	1730	389	847	145	553	1336	1195	190	95	1032	259	1209	199	248	457	12	4	61	65	459	393	79	41	287	173
Maip1	1	57406328	57417953	+	Maip1	ENSMUSG00000025971	matrix AAA peptidase interacting protein 1 [Source:MGI Symbol;Acc:MGI:1915365]	+	gene	789	3185	977	3037	2638	597	676	389	1168	1274	1757	553	369	585	650	1676	487	1076	147	486	1520	1391	189	133	1148	310	1471	245	344	609	7	13	64	69	463	618	98	43	401	199
Gm37373	1	57520831	57523642	-	Gm37373	ENSMUSG00000102685	predicted gene, 37373 [Source:MGI Symbol;Acc:MGI:5610601]	-	gene	0	0	0	0	0	0	0	0	0	0	0	0	0	0	0	0	0	0	0	0	0	0	0	0	0	0	0	0	0	0	0	0	0	0	0	0	0	0	0	0
Spats2l	1	57774162	57948394	+	Spats2l	ENSMUSG00000038305	spermatogenesis associated, serine-rich 2- like [Source:MGI Symbol;Acc:MGI:1914448]	+	gene	105	333	166	429	364	158	31	16	124	94	163	34	49	29	131	108	86	247	36	80	189	182	35	30	248	75	230	61	67	39	0	0	2	8	62	29	1	3	36	9
Gm17234	1	57909835	57917111	-	Gm17234	ENSMUSG00000091283	predicted gene 17234 [Source:MGI Symbol;Acc:MGI:4938061]	-	gene	0	0	0	0	0	0	0	0	0	0	0	0	0	0	0	0	0	0	0	0	0	0	0	0	0	0	0	0	0	0	0	0	0	0	0	0	0	0	0	0
Kctd18	1	57955101	58018956	-	Kctd18	ENSMUSG00000054770	potassium channel tetramerisation domain containing 18 [Source:MGI Symbol;Acc:MGI:3603813]	-	gene	3510	16986	6807	15398	14579	5628	1680	751	2170	1480	3292	1034	1035	880	1255	2252	966	2513	435	1320	1899	2119	709	236	2887	785	2479	514	512	1403	35	34	121	116	981	944	229	95	1375	297
Sgo2a	1	57995971	58025899	+	Sgo2a	ENSMUSG00000026039	shugoshin 2A [Source:MGI Symbol;Acc:MGI:1098767]	+	gene	4798	23840	8992	21621	20591	6923	2293	986	2754	1635	3691	1178	1331	1122	1656	2601	1069	3422	631	1771	2262	2441	845	339	3891	977	2633	665	574	1953	54	50	133	117	995	931	314	140	1764	341
Aox1	1	58029931	58106413	+	Aox1	ENSMUSG00000063558	aldehyde oxidase 1 [Source:MGI Symbol;Acc:MGI:88035]	+	gene	30	108	41	108	104	31	19	14	32	47	62	45	7	17	30	87	3	18	6	8	25	16	16	6	26	9	48	8	16	4	0	0	2	1	24	8	1	0	7	1
Aox3	1	58113130	58200698	+	Aox3	ENSMUSG00000064294	aldehyde oxidase 3 [Source:MGI Symbol;Acc:MGI:1918974]	+	gene	18	51	73	73	19	21	43	10	5	8	8	0	18	14	0	9	11	47	6	4	26	20	0	0	25	5	24	10	3	47	0	0	1	0	7	0	2	0	2	5
Aox4	1	58210397	58268597	+	Aox4	ENSMUSG00000038242	aldehyde oxidase 4 [Source:MGI Symbol;Acc:MGI:1919122]	+	gene	14	57	13	48	66	18	21	15	18	8	0	0	17	17	22	5	7	30	2	5	7	3	2	0	38	3	18	2	1	18	0	0	1	0	7	0	0	0	3	2
Gm15759	1	58254117	58315656	-	Gm15759	ENSMUSG00000089822	predicted gene 15759 [Source:MGI Symbol;Acc:MGI:3783202]	-	gene	1	11	4	17	9	1	4	1	0	0	0	0	2	2	5	0	0	7	0	0	1	0	0	0	11	0	2	1	0	3	0	0	1	0	0	0	0	0	0	0
Aox2	1	58278326	58380259	+	Aox2	ENSMUSG00000079554	aldehyde oxidase 2 [Source:MGI Symbol;Acc:MGI:3529596]	+	gene	1	23	9	28	12	10	1	2	0	1	0	0	0	4	9	0	0	0	0	0	0	0	0	0	3	0	0	2	0	3	0	0	0	0	1	0	0	0	0	0
Gm37607	1	58383512	58386134	-	Gm37607	ENSMUSG00000103839	predicted gene, 37607 [Source:MGI Symbol;Acc:MGI:5610835]	-	gene	21	114	14	86	67	29	7	16	25	25	40	0	26	18	18	24	7	20	7	15	15	39	11	3	41	7	60	8	9	12	2	0	2	1	27	0	7	0	9	8
Bzw1	1	58392898	58407353	+	Bzw1	ENSMUSG00000051223	basic leucine zipper and W2 domains 1 [Source:MGI Symbol;Acc:MGI:1914132]	+	gene	15431	67804	25588	60002	54953	20114	19424	8840	21094	21901	28929	7964	3902	11187	14192	28298	8158	33950	4912	14399	41122	41007	1559	4028	39781	11562	41897	8953	9382	18323	359	222	1383	1422	3118	6348	3880	646	8183	4078
Clk1	1	58410189	58424066	-	Clk1	ENSMUSG00000026034	CDC-like kinase 1 [Source:MGI Symbol;Acc:MGI:107403]	-	gene	3153	14854	7917	13120	12002	4995	1473	987	2848	2007	5716	2019	1163	1280	2132	3899	1684	3438	424	1100	2224	2507	914	366	2983	890	3886	646	671	1733	43	48	108	183	1053	2155	326	158	2259	421
Ppil3	1	58430994	58445486	-	Ppil3	ENSMUSG00000026035	peptidylprolyl isomerase (cyclophilin)-like 3 [Source:MGI Symbol;Acc:MGI:1917475]	-	gene	644	2980	1225	2782	2336	782	864	450	1093	1513	1762	606	427	755	851	1942	564	1683	176	647	2238	2150	179	181	1415	380	1743	342	425	689	16	17	69	92	469	402	129	41	427	259
Nif3l1	1	58445151	58481816	+	Nif3l1	ENSMUSG00000026036	Ngg1 interacting factor 3-like 1 (S. pombe) [Source:MGI Symbol;Acc:MGI:1929485]	+	gene	1777	8065	3760	7231	6104	2286	2265	1202	2913	3401	3630	1101	1309	1805	2174	4012	939	3496	515	1477	4821	3762	453	449	3817	1093	4550	709	797	2089	44	24	193	174	1220	643	282	109	850	494
Orc2	1	58462771	58505109	-	Orc2	ENSMUSG00000026037	origin recognition complex, subunit 2 [Source:MGI Symbol;Acc:MGI:1328306]	-	gene	3991	18157	7187	15173	15057	5334	4437	2516	5992	5318	5941	1366	1736	3166	3872	4968	1380	6800	992	3335	7364	6475	784	765	7518	2009	6799	1255	1210	4224	104	73	330	253	1352	1581	740	249	2009	625
Gm15834	1	58505148	58523230	+	Gm15834	ENSMUSG00000085054	predicted gene 15834 [Source:MGI Symbol;Acc:MGI:3802168]	+	gene	40	126	42	96	93	11	7	15	19	43	57	27	32	17	19	42	14	25	0	11	41	62	17	3	41	7	34	10	26	37	1	0	4	6	56	28	5	4	24	13
Fam126b	1	58522806	58586323	-	Fam126b	ENSMUSG00000038174	family with sequence similarity 126, member B [Source:MGI Symbol;Acc:MGI:1098784]	-	gene	624	2824	1051	2404	2654	606	313	210	480	367	829	386	471	241	344	708	262	646	123	368	869	1174	232	62	840	267	838	174	299	531	16	11	50	57	474	568	85	36	399	146
Ndufb3	1	58586384	58595964	+	Ndufb3	ENSMUSG00000026032	NADH:ubiquinone oxidoreductase subunit B3 [Source:MGI Symbol;Acc:MGI:1913745]	+	gene	1462	6720	3413	6112	5443	2106	990	774	1862	1891	3715	1287	338	1178	1734	3149	1167	1290	259	768	2065	2204	196	128	1664	502	1692	306	435	485	20	13	64	76	362	706	112	46	605	265
Als2cr12	1	58646903	58695989	-	Als2cr12	ENSMUSG00000047528	amyotrophic lateral sclerosis 2 chromosome region 12 [Source:MGI Symbol;Acc:MGI:1918359]	-	gene	705	3050	943	2987	2623	631	397	242	598	561	825	229	128	290	470	720	204	602	130	370	799	996	60	75	1011	267	822	155	159	365	20	9	68	67	121	196	129	48	541	245
Cflar	1	58711508	58758884	+	Cflar	ENSMUSG00000026031	CASP8 and FADD-like apoptosis regulator [Source:MGI Symbol;Acc:MGI:1336166]	+	gene	42	248	147	288	168	132	82	62	278	250	516	205	140	110	121	515	219	341	54	170	520	508	65	36	401	103	524	122	206	109	4	3	19	25	258	173	21	8	118	72
Casp8	1	58795374	58847503	+	Casp8	ENSMUSG00000026029	caspase 8 [Source:MGI Symbol;Acc:MGI:1261423]	+	gene	37	190	66	180	150	69	47	15	46	110	113	56	32	30	49	116	35	49	7	86	292	287	18	11	103	44	264	47	96	16	1	0	10	13	123	18	1	1	26	26
Gm37760	1	58797783	58801623	+	Gm37760	ENSMUSG00000102719	predicted gene, 37760 [Source:MGI Symbol;Acc:MGI:5610988]	+	gene	1	9	3	19	0	2	0	0	6	2	5	0	2	2	6	0	0	4	1	4	4	0	0	0	1	0	0	0	0	0	0	0	0	0	1	0	2	0	0	0
Trak2	1	58900449	58973430	-	Trak2	ENSMUSG00000026028	trafficking protein, kinesin binding 2 [Source:MGI Symbol;Acc:MGI:1918077]	-	gene	1231	5208	1747	5015	4704	1896	1035	455	868	980	1735	453	568	589	708	1117	477	1390	177	448	1417	1384	208	193	1435	378	2000	337	577	730	17	5	44	49	525	336	59	29	372	137
Stradb	1	58973522	58995715	+	Stradb	ENSMUSG00000026027	STE20-related kinase adaptor beta [Source:MGI Symbol;Acc:MGI:2144047]	+	gene	362	1866	560	1584	1647	465	138	73	291	336	808	231	103	78	188	699	232	223	39	135	495	524	138	30	264	71	545	102	125	121	8	2	22	25	305	315	5	15	250	117
C2cd6	1	58997116	59094900	-	C2cd6	ENSMUSG00000072295	C2 calcium dependent domain containing 6 [Source:MGI Symbol;Acc:MGI:1920713]	-	gene	7	65	5	30	41	20	8	1	4	1	1	0	5	0	0	0	0	0	0	0	0	0	0	0	0	0	4	0	0	1	0	0	0	0	0	0	0	0	0	0
C2cd6	1	58997123	59003539	-	C2cd6	ENSMUSG00000072295	C2 calcium dependent domain containing 6 [Source:MGI Symbol;Acc:MGI:1920713]	-	gene	0	0	0	0	0	0	0	0	0	0	0	0	0	0	0	0	0	0	0	0	0	0	0	0	0	0	0	0	0	0	0	0	0	0	0	0	0	0	0	0
Gm29018	1	59014224	59059481	+	Gm29018	ENSMUSG00000099752	predicted gene 29018 [Source:MGI Symbol;Acc:MGI:5579724]	+	gene	0	0	0	0	0	0	0	0	0	0	0	0	0	0	0	0	0	0	0	0	0	0	0	0	0	0	0	0	0	0	0	0	0	0	0	0	0	0	0	0
Tmem237	1	59100590	59120408	-	Tmem237	ENSMUSG00000038079	transmembrane protein 237 [Source:MGI Symbol;Acc:MGI:2138365]	-	gene	471	1895	609	1731	1487	384	380	247	961	959	1790	514	272	337	812	1760	353	716	146	485	1467	1497	234	92	946	316	1578	240	289	296	8	5	60	64	479	524	44	32	422	163
G730003C15Rik	1	59119833	59122141	+	G730003C15Rik	ENSMUSG00000097573	RIKEN cDNA G730003C15 gene [Source:MGI Symbol;Acc:MGI:3641700]	+	gene	3	38	8	44	32	8	15	5	33	36	71	16	10	14	28	70	6	20	4	12	27	31	4	2	14	3	37	6	6	6	0	0	0	1	33	12	1	0	14	7
Mpp4	1	59120935	59163389	-	Mpp4	ENSMUSG00000079550	membrane protein, palmitoylated 4 (MAGUK p55 subfamily member 4) [Source:MGI Symbol;Acc:MGI:2386681]	-	gene	93	469	140	439	396	79	59	41	80	103	232	17	53	38	65	145	47	88	23	38	115	130	22	13	106	33	154	33	36	50	0	0	4	7	67	31	5	1	33	14
Gm29017	1	59151047	59169320	+	Gm29017	ENSMUSG00000101586	predicted gene 29017 [Source:MGI Symbol;Acc:MGI:5579723]	+	gene	84	482	105	416	392	120	88	31	65	93	272	29	28	37	34	163	21	90	12	38	103	77	21	7	62	29	127	31	30	49	1	0	1	5	44	22	5	0	30	21
Als2	1	59162926	59237231	-	Als2	ENSMUSG00000026024	alsin Rho guanine nucleotide exchange factor [Source:MGI Symbol;Acc:MGI:1921268]	-	gene	1827	9457	3112	8522	8200	3294	1652	803	1643	2035	5544	969	799	969	1117	2845	961	1967	283	714	2086	2258	366	246	2112	667	3053	654	747	1081	14	6	85	89	878	658	93	52	688	302
Cdk15	1	59256906	59352993	+	Cdk15	ENSMUSG00000026023	cyclin-dependent kinase 15 [Source:MGI Symbol;Acc:MGI:3583944]	+	gene	9	36	4	44	38	13	8	0	2	4	0	0	5	2	3	0	0	2	0	0	1	5	0	1	0	0	3	0	0	6	0	0	0	0	2	0	0	0	0	0
Gm29016	1	59378930	59392299	+	Gm29016	ENSMUSG00000099922	predicted gene 29016 [Source:MGI Symbol;Acc:MGI:5579722]	+	gene	16	81	19	68	82	4	0	0	0	0	0	0	0	1	0	0	0	0	0	0	0	0	0	0	0	0	0	0	0	1	0	0	0	0	0	0	0	0	0	0
Gm37737	1	59447865	59449502	-	Gm37737	ENSMUSG00000104502	predicted gene, 37737 [Source:MGI Symbol;Acc:MGI:5610965]	-	gene	1	1	1	0	0	0	18	8	5	0	0	0	5	4	0	12	0	3	0	0	0	0	0	0	0	1	4	0	0	9	0	0	0	0	0	0	1	0	2	0
Fzd7	1	59482424	59486955	+	Fzd7	ENSMUSG00000041075	frizzled class receptor 7 [Source:MGI Symbol;Acc:MGI:108570]	+	gene	2098	9894	4082	9707	9204	2600	1746	1366	4919	1418	2858	912	1477	2168	3243	1912	730	3919	757	2684	1617	1552	844	434	4999	1761	2325	268	451	1854	77	59	83	84	795	826	254	228	2360	260
Gm26813	1	59488480	59492605	-	Gm26813	ENSMUSG00000097819	predicted gene, 26813 [Source:MGI Symbol;Acc:MGI:5477307]	-	gene	30	141	44	129	92	37	29	34	95	27	18	31	31	38	77	37	5	51	6	65	16	26	26	4	57	15	30	2	10	24	0	0	1	1	13	7	2	0	28	0
Gm973	1	59516264	59636417	+	Gm973	ENSMUSG00000047361	predicted gene 973 [Source:MGI Symbol;Acc:MGI:2685819]	+	gene	41	179	42	101	89	38	24	24	7	8	2	0	20	17	10	12	13	22	1	3	0	0	5	0	20	5	5	0	0	19	0	0	0	0	4	3	2	2	15	0
Gm28411	1	59532991	59549521	-	Gm28411	ENSMUSG00000099811	predicted gene 28411 [Source:MGI Symbol;Acc:MGI:5579117]	-	gene	0	0	0	0	0	0	0	0	0	0	0	0	0	0	0	0	0	0	0	0	0	0	0	0	0	0	0	0	0	0	0	0	0	0	0	0	0	0	0	0
1700122D07Rik	1	59534811	59537229	-	1700122D07Rik	ENSMUSG00000101409	RIKEN cDNA 1700122D07 gene [Source:MGI Symbol;Acc:MGI:1923911]	-	gene	0	0	0	0	0	0	0	0	0	0	0	0	0	0	0	0	0	0	0	0	0	0	0	0	0	0	0	0	0	0	0	0	0	0	0	0	0	0	0	0
Sumo1	1	59586558	59670834	-	Sumo1	ENSMUSG00000026021	small ubiquitin-like modifier 1 [Source:MGI Symbol;Acc:MGI:1197010]	-	gene	5694	24839	12897	20103	19281	11441	3800	2241	6244	5766	6761	2563	629	2712	3695	7402	2431	5237	858	3308	7156	7405	336	506	6491	1781	6348	1286	1295	2798	115	110	398	470	549	1788	1068	278	2902	1140
D430013B06Rik	1	59646200	59648071	-	D430013B06Rik	ENSMUSG00000103821	RIKEN cDNA D430013B06 gene [Source:MGI Symbol;Acc:MGI:3026994]	-	gene	14	98	20	50	74	41	6	9	22	26	17	0	11	5	21	47	4	20	5	2	8	13	8	1	17	0	9	0	0	18	0	0	1	1	19	17	0	0	12	2
Nop58	1	59684971	59719044	+	Nop58	ENSMUSG00000026020	NOP58 ribonucleoprotein [Source:MGI Symbol;Acc:MGI:1933184]	+	gene	11416	52952	19413	46764	43223	18188	16646	6835	15262	15664	20118	5390	2226	8474	10792	17740	5780	20288	3173	8989	20084	19671	1035	2330	22566	6800	20950	3919	4044	11741	251	147	963	704	1919	5520	1965	442	4268	2157
Bmpr2	1	59763400	59879014	+	Bmpr2	ENSMUSG00000067336	bone morphogenetic protein receptor, type II (serine/threonine kinase) [Source:MGI Symbol;Acc:MGI:1095407]	+	gene	822	4007	1234	3470	3695	1316	390	225	787	702	1584	923	529	269	517	1090	1024	1216	254	704	1572	2145	425	163	1422	461	1863	527	1433	610	21	17	60	90	766	1330	58	49	651	244
Gm38125	1	59801263	59804700	+	Gm38125	ENSMUSG00000104052	predicted gene, 38125 [Source:MGI Symbol;Acc:MGI:5611353]	+	gene	0	0	0	0	0	0	0	0	0	0	0	0	0	0	0	0	0	0	0	0	0	0	0	0	0	0	0	0	0	0	0	0	0	0	0	0	0	0	0	0
Gm37977	1	59886969	59887689	-	Gm37977	ENSMUSG00000103131	predicted gene, 37977 [Source:MGI Symbol;Acc:MGI:5611205]	-	gene	0	0	0	0	0	0	0	0	0	0	0	0	0	0	0	0	0	0	0	0	0	0	0	0	0	0	0	0	0	0	0	0	0	0	0	0	0	0	0	0
Fam117b	1	59913006	59985346	+	Fam117b	ENSMUSG00000041040	family with sequence similarity 117, member B [Source:MGI Symbol;Acc:MGI:1920000]	+	gene	1869	9567	2764	8066	7955	2892	669	385	1206	1034	1911	1138	647	492	800	1531	926	1073	261	648	1870	2968	367	141	1331	388	1768	387	509	781	20	17	88	105	802	931	107	51	807	289
Gm37531	1	59929688	59935102	+	Gm37531	ENSMUSG00000103696	predicted gene, 37531 [Source:MGI Symbol;Acc:MGI:5610759]	+	gene	0	1	1	1	0	2	1	0	1	0	0	0	0	0	0	0	0	0	0	0	0	7	0	0	0	0	0	0	0	0	0	0	0	0	2	0	0	0	0	0
Ica1l	1	59982490	60043184	-	Ica1l	ENSMUSG00000026018	islet cell autoantigen 1-like [Source:MGI Symbol;Acc:MGI:1917625]	-	gene	260	1223	358	1039	1054	423	74	44	194	204	460	185	73	75	114	486	123	113	38	69	340	429	50	17	152	59	302	76	124	59	1	0	18	31	161	151	8	3	79	77
Wdr12	1	60069785	60098645	-	Wdr12	ENSMUSG00000026019	WD repeat domain 12 [Source:MGI Symbol;Acc:MGI:1927241]	-	gene	2993	13161	5435	12139	10911	3682	3036	1482	3895	3683	5739	1356	1154	1828	2532	4530	1217	4934	693	1754	4855	4780	511	570	5234	1385	5352	903	780	2606	56	24	263	191	1039	1280	378	163	1508	539
Carf	1	60098247	60153953	+	Carf	ENSMUSG00000026017	calcium response factor [Source:MGI Symbol;Acc:MGI:2182269]	+	gene	238	1216	413	1055	1112	360	114	80	357	220	817	228	118	112	228	558	285	213	63	155	352	463	153	27	331	89	515	108	96	110	8	8	24	33	275	313	20	22	264	81
Nbeal1	1	60180599	60338328	+	Nbeal1	ENSMUSG00000073664	neurobeachin like 1 [Source:MGI Symbol;Acc:MGI:2444343]	+	gene	1106	5005	1613	4591	4447	1022	414	335	1151	845	2790	942	686	543	718	1566	919	1177	234	953	1602	2015	634	120	1257	466	1609	425	597	720	48	29	92	128	1113	1365	95	71	1131	280
Cyp20a1	1	60343323	60388060	+	Cyp20a1	ENSMUSG00000049439	cytochrome P450, family 20, subfamily a, polypeptide 1 [Source:MGI Symbol;Acc:MGI:1925201]	+	gene	596	2735	939	2358	2368	725	335	297	756	803	1466	641	360	400	645	1464	442	792	122	411	1220	1213	200	78	880	274	1515	224	355	391	10	7	36	69	434	559	48	28	329	187
6030460B20Rik	1	60353119	60354176	+	6030460B20Rik	ENSMUSG00000103822	RIKEN cDNA 6030460B20 gene [Source:MGI Symbol;Acc:MGI:1924974]	+	gene	0	1	1	3	0	0	0	0	0	0	0	0	0	0	0	4	2	0	0	0	0	0	0	0	0	0	0	0	0	0	0	0	0	0	0	10	0	0	0	0
Abi2	1	60409619	60481158	+	Abi2	ENSMUSG00000026782	abl-interactor 2 [Source:MGI Symbol;Acc:MGI:106913]	+	gene	1407	6741	2050	5862	6303	2309	946	728	2343	1591	3370	850	1155	993	1508	2378	1182	3070	508	1548	2889	3032	648	340	3687	952	3546	538	573	1584	47	41	119	110	1026	1339	152	79	1244	283
Raph1	1	60482292	60567104	-	Raph1	ENSMUSG00000026014	Ras association (RalGDS/AF-6) and pleckstrin homology domains 1 [Source:MGI Symbol;Acc:MGI:1924550]	-	gene	1916	6988	3387	7755	6954	2433	973	610	1621	1537	2993	866	1156	809	1093	2053	785	2473	342	826	1919	1976	676	243	2354	554	2856	469	864	1319	45	33	119	131	1100	790	177	101	1173	306
Gm38388	1	60594807	60596236	-	Gm38388	ENSMUSG00000103215	predicted gene, 38388 [Source:MGI Symbol;Acc:MGI:5613624]	-	gene	0	0	0	0	0	0	0	0	0	0	0	0	0	0	0	0	0	0	0	0	0	0	0	0	0	0	0	0	0	0	0	0	0	0	0	0	0	0	0	0
Cd28	1	60716800	60773359	+	Cd28	ENSMUSG00000026012	CD28 antigen [Source:MGI Symbol;Acc:MGI:88327]	+	gene	0	3	0	0	1	0	0	0	0	0	0	0	0	0	0	0	0	0	0	0	0	0	0	0	0	0	0	0	0	0	0	0	0	0	0	0	0	0	0	0
Gm11579	1	60776665	60781834	-	Gm11579	ENSMUSG00000086795	predicted gene 11579 [Source:MGI Symbol;Acc:MGI:3650510]	-	gene	0	0	0	0	0	0	0	0	0	0	0	0	0	0	0	0	0	0	0	0	0	0	0	0	0	0	0	0	0	0	0	0	0	0	0	0	0	0	0	0
2310016D23Rik	1	60778843	60803790	+	2310016D23Rik	ENSMUSG00000085965	RIKEN cDNA 2310016D23 gene [Source:MGI Symbol;Acc:MGI:1923693]	+	gene	0	0	0	0	0	0	0	0	0	0	0	0	0	0	0	0	0	0	0	0	0	0	0	0	0	0	0	0	0	0	0	0	0	0	0	0	0	0	0	0
Gm37198	1	60779352	60781461	+	Gm37198	ENSMUSG00000104069	predicted gene, 37198 [Source:MGI Symbol;Acc:MGI:5610426]	+	gene	0	0	0	0	0	0	0	0	0	0	0	0	0	0	0	0	0	0	0	0	0	0	0	0	0	0	0	0	0	0	0	0	0	0	0	0	0	0	0	0
Gm38137	1	60880338	60881738	+	Gm38137	ENSMUSG00000102549	predicted gene, 38137 [Source:MGI Symbol;Acc:MGI:5611365]	+	gene	0	2	0	8	1	0	0	0	0	0	0	0	0	0	0	0	0	0	0	0	0	0	0	0	0	0	0	0	0	0	0	0	0	0	0	0	0	0	2	0
Ctla4	1	60887000	60915832	+	Ctla4	ENSMUSG00000026011	cytotoxic T-lymphocyte-associated protein 4 [Source:MGI Symbol;Acc:MGI:88556]	+	gene	0	0	0	1	0	0	0	0	0	0	0	0	0	0	0	0	0	0	0	0	0	0	0	0	0	0	0	0	0	0	0	0	0	0	0	0	0	0	0	0
Icos	1	60977927	61000320	+	Icos	ENSMUSG00000026009	inducible T cell co-stimulator [Source:MGI Symbol;Acc:MGI:1858745]	+	gene	0	0	0	0	0	0	0	0	0	0	0	0	0	0	0	0	0	0	0	0	0	0	0	0	0	0	0	0	0	0	0	0	0	0	0	0	0	0	0	0
Gm37039	1	60989479	60991963	+	Gm37039	ENSMUSG00000102561	predicted gene, 37039 [Source:MGI Symbol;Acc:MGI:5610267]	+	gene	0	0	0	0	0	0	0	0	0	0	0	0	0	0	0	0	0	0	0	0	0	0	0	0	0	0	0	0	0	0	0	0	0	0	0	0	0	0	0	0
Gm28083	1	61265291	61271514	-	Gm28083	ENSMUSG00000100893	predicted gene 28083 [Source:MGI Symbol;Acc:MGI:5578789]	-	gene	0	0	0	0	0	0	0	0	0	0	0	0	0	0	0	0	0	0	0	0	0	0	0	0	0	0	0	0	0	0	0	0	0	0	0	0	0	0	0	0
Gm11587	1	61301909	61307746	+	Gm11587	ENSMUSG00000085248	predicted gene 11587 [Source:MGI Symbol;Acc:MGI:3652110]	+	gene	0	0	0	0	0	0	0	0	0	0	0	0	0	0	0	0	0	0	0	0	0	0	0	0	0	0	0	0	0	0	0	0	0	0	0	0	0	0	0	0
9530026F06Rik	1	61378432	61395904	+	9530026F06Rik	ENSMUSG00000085447	RIKEN cDNA 9530026F06 gene [Source:MGI Symbol;Acc:MGI:1924591]	+	gene	0	0	0	0	0	0	0	0	0	0	0	0	0	0	0	0	0	0	0	0	0	0	0	0	0	0	0	0	0	0	0	0	0	0	0	0	0	0	0	0
Gm11588	1	61440101	61469475	+	Gm11588	ENSMUSG00000086408	predicted gene 11588 [Source:MGI Symbol;Acc:MGI:3650951]	+	gene	0	0	0	0	0	0	0	0	0	0	0	0	0	0	0	0	0	0	0	0	0	0	0	0	0	0	0	0	0	0	0	0	0	0	0	0	0	0	0	0
Gm28449	1	61474951	61476028	+	Gm28449	ENSMUSG00000100965	predicted gene 28449 [Source:MGI Symbol;Acc:MGI:5579155]	+	gene	0	0	0	0	0	0	0	0	0	0	0	0	0	0	0	0	0	0	0	0	0	0	0	0	0	0	0	0	0	0	0	0	0	0	0	0	0	0	0	0
Gm36943	1	61545882	61546163	+	Gm36943	ENSMUSG00000102168	predicted gene, 36943 [Source:MGI Symbol;Acc:MGI:5610171]	+	gene	0	0	0	0	0	0	0	0	0	0	0	0	0	0	0	0	0	0	0	0	0	0	0	0	0	0	0	0	0	0	0	0	0	0	0	0	0	0	0	0
4930587A21Rik	1	61616943	61621149	-	4930587A21Rik	ENSMUSG00000086009	RIKEN cDNA 4930587A21 gene [Source:MGI Symbol;Acc:MGI:1923146]	-	gene	0	0	0	0	0	0	0	0	0	0	0	0	0	0	0	0	0	0	0	0	0	0	0	0	0	0	0	0	0	0	0	0	0	0	0	0	0	0	0	0
Pard3b	1	61638824	62642284	+	Pard3b	ENSMUSG00000052062	par-3 family cell polarity regulator beta [Source:MGI Symbol;Acc:MGI:1919301]	+	gene	18	84	24	75	105	17	10	2	12	59	143	28	2	0	13	122	34	10	6	23	97	101	8	0	42	12	105	33	41	5	0	1	0	3	51	33	0	0	14	16
Gm37205	1	61654423	61657158	+	Gm37205	ENSMUSG00000103656	predicted gene, 37205 [Source:MGI Symbol;Acc:MGI:5610433]	+	gene	0	0	0	0	0	0	0	0	0	0	0	0	0	0	0	0	0	0	0	0	0	0	0	0	0	0	0	0	0	0	0	0	0	0	0	0	0	0	0	0
Gm38012	1	61677249	61680277	+	Gm38012	ENSMUSG00000104402	predicted gene, 38012 [Source:MGI Symbol;Acc:MGI:5611240]	+	gene	0	0	0	0	0	0	0	0	0	0	0	0	0	0	0	0	0	0	0	0	0	0	0	0	0	0	0	0	0	0	0	0	0	0	0	0	0	0	0	0
Gm38278	1	61702527	61703891	+	Gm38278	ENSMUSG00000104081	predicted gene, 38278 [Source:MGI Symbol;Acc:MGI:5611506]	+	gene	0	0	0	0	0	0	0	0	0	0	0	0	0	0	0	0	0	0	0	0	0	0	0	0	0	0	0	0	0	0	0	0	0	0	0	0	0	0	0	0
Pard3bos1	1	61767415	61851540	-	Pard3bos1	ENSMUSG00000085842	par-3 family cell polarity regulator beta, opposite strand 1 [Source:MGI Symbol;Acc:MGI:1921911]	-	gene	0	1	0	0	1	0	1	0	0	0	2	0	0	0	0	0	0	0	0	0	0	0	0	0	0	0	0	0	0	0	0	0	0	0	0	0	0	0	0	0
Gm38075	1	61805221	61806140	+	Gm38075	ENSMUSG00000103002	predicted gene, 38075 [Source:MGI Symbol;Acc:MGI:5611303]	+	gene	0	0	0	0	0	0	0	0	0	0	0	0	0	0	0	0	0	0	0	0	0	0	0	0	0	0	0	0	0	0	0	0	0	0	0	0	0	0	0	0
Pard3bos2	1	62131195	62136109	-	Pard3bos2	ENSMUSG00000085019	par-3 family cell polarity regulator beta, opposite strand 2 [Source:MGI Symbol;Acc:MGI:3650411]	-	gene	0	0	0	0	0	0	0	0	0	0	0	0	0	0	0	0	0	0	0	0	0	0	0	0	0	0	2	0	0	0	0	0	0	0	0	0	0	0	0	0
Gm38351	1	62247153	62249670	+	Gm38351	ENSMUSG00000102359	predicted gene, 38351 [Source:MGI Symbol;Acc:MGI:5611579]	+	gene	0	0	0	0	0	0	0	0	0	0	0	0	0	0	0	0	0	0	0	0	0	0	0	0	0	0	0	0	0	0	0	0	0	0	0	0	0	0	0	0
Pard3bos3	1	62456725	62499261	-	Pard3bos3	ENSMUSG00000085400	par-3 family cell polarity regulator beta, opposite strand 3 [Source:MGI Symbol;Acc:MGI:3651159]	-	gene	0	0	0	0	0	0	0	0	0	0	0	0	0	0	0	0	0	0	0	0	0	0	0	0	0	0	0	0	0	0	0	0	0	0	0	0	0	0	0	0
Gm29084	1	62534491	62535942	-	Gm29084	ENSMUSG00000100750	predicted gene 29084 [Source:MGI Symbol;Acc:MGI:5579790]	-	gene	0	2	0	2	0	0	0	0	0	0	0	0	0	0	0	0	0	0	0	0	0	0	0	0	0	0	0	0	0	0	0	0	0	0	0	0	0	0	0	0
Nrp2	1	62703285	62818695	+	Nrp2	ENSMUSG00000025969	neuropilin 2 [Source:MGI Symbol;Acc:MGI:1100492]	+	gene	798	3362	3617	3821	1540	1034	5684	175	126	514	891	761	855	282	103	725	728	1623	133	175	2298	2497	63	230	758	108	3546	610	1072	1427	8	0	41	51	615	739	173	7	53	111
Gm29083	1	62714723	62718073	-	Gm29083	ENSMUSG00000100811	predicted gene 29083 [Source:MGI Symbol;Acc:MGI:5579789]	-	gene	0	0	0	0	0	0	0	0	0	0	0	0	0	0	0	0	0	0	0	0	0	0	0	0	0	0	0	0	0	0	0	0	0	0	0	0	0	0	0	0
Gm37121	1	62809302	62811857	+	Gm37121	ENSMUSG00000103032	predicted gene, 37121 [Source:MGI Symbol;Acc:MGI:5610349]	+	gene	7	1	15	7	0	5	13	1	0	0	0	1	4	1	0	0	0	2	0	0	4	14	0	0	0	0	4	0	5	11	0	0	0	0	2	2	0	0	0	0
Gm4208	1	62821355	62832370	-	Gm4208	ENSMUSG00000100426	predicted gene 4208 [Source:MGI Symbol;Acc:MGI:3782384]	-	gene	0	0	0	0	0	0	0	0	0	0	1	0	0	0	0	0	0	0	0	0	0	0	0	0	0	0	8	0	0	0	0	0	0	0	1	0	0	0	0	0
Ino80d	1	62958418	63114667	-	Ino80d	ENSMUSG00000040865	INO80 complex subunit D [Source:MGI Symbol;Acc:MGI:3027003]	-	gene	833	4150	1700	4414	4137	1795	1109	411	1083	876	1659	551	1036	662	576	981	445	1833	261	848	1416	1567	612	207	1983	618	1893	392	460	1332	25	26	80	52	726	551	125	69	783	188
Ino80dos	1	63113078	63158290	+	Ino80dos	ENSMUSG00000084799	INO80 complex subunit D, opposite strand [Source:MGI Symbol;Acc:MGI:3651861]	+	gene	582	2581	799	2296	1930	650	389	266	662	602	936	200	166	321	402	929	294	784	121	368	918	838	139	71	1051	270	1055	216	192	448	11	4	36	36	172	313	57	17	276	90
Gm20342	1	63117118	63126837	+	Gm20342	ENSMUSG00000101599	predicted gene, 20342 [Source:MGI Symbol;Acc:MGI:5012527]	+	gene	81	246	110	269	269	71	25	23	59	72	178	108	35	34	24	84	57	38	10	19	21	44	80	4	28	8	98	14	24	36	0	2	3	11	122	70	6	9	102	22
Ndufs1	1	63143596	63176833	-	Ndufs1	ENSMUSG00000025968	NADH:ubiquinone oxidoreductase core subunit S1 [Source:MGI Symbol;Acc:MGI:2443241]	-	gene	4877	22056	9384	19412	16990	6537	3699	2424	5659	5461	9339	2422	1378	3124	4181	7263	2303	6391	932	2808	6965	7256	696	717	7904	2164	8015	1533	1591	3070	80	36	280	257	1275	1913	483	208	2100	828
Eef1b2	1	63176825	63180486	+	Eef1b2	ENSMUSG00000025967	eukaryotic translation elongation factor 1 beta 2 [Source:MGI Symbol;Acc:MGI:1929520]	+	gene	31394	131495	49913	128800	106108	20746	33597	23517	57045	61449	97527	39154	1564	36537	45582	100654	28065	49198	6934	20277	56853	59626	980	5678	51622	13407	54882	9442	13293	22360	735	526	3380	3619	1625	37375	4420	2623	25743	11527
Gpr1	1	63182691	63214543	-	Gpr1	ENSMUSG00000046856	G protein-coupled receptor 1 [Source:MGI Symbol;Acc:MGI:2385324]	-	gene	3	10	6	11	5	6	16	1	12	11	30	0	11	7	4	37	0	11	3	3	51	1	3	1	8	4	25	5	3	8	0	0	1	0	5	1	3	0	4	0
Platr12	1	63200313	63207967	+	Platr12	ENSMUSG00000086730	pluripotency associated transcript 12 [Source:MGI Symbol;Acc:MGI:3651341]	+	gene	65	182	74	212	215	92	70	31	84	64	65	18	48	40	58	75	3	79	8	15	30	23	20	5	65	9	48	2	1	58	0	0	4	0	24	7	12	5	22	5
1700039I01Rik	1	63248021	63248499	-	1700039I01Rik	ENSMUSG00000102536	RIKEN cDNA 1700039I01 gene [Source:MGI Symbol;Acc:MGI:1920596]	-	gene	0	0	0	0	1	0	0	0	0	1	1	0	0	0	0	1	0	0	0	0	1	0	0	0	1	0	0	0	0	0	0	0	0	0	1	0	0	0	0	0
Gm11608	1	63266848	63273120	-	Gm11608	ENSMUSG00000087561	predicted gene 11608 [Source:MGI Symbol;Acc:MGI:3651337]	-	gene	0	2	2	1	1	1	1	0	1	3	3	0	7	2	0	5	0	12	0	0	2	0	0	0	3	0	5	0	0	6	0	0	0	0	2	2	2	0	0	3
Zdbf2	1	63273265	63314576	+	Zdbf2	ENSMUSG00000027520	zinc finger, DBF-type containing 2 [Source:MGI Symbol;Acc:MGI:1921134]	+	gene	2074	8402	2339	8699	7230	2467	3557	1389	3835	5329	4355	1653	2897	2009	2965	5296	1701	6133	1107	4992	14298	11749	701	822	7120	3165	14515	2341	1837	4297	85	73	330	406	2570	1595	499	120	887	490
Adam23	1	63445891	63596276	+	Adam23	ENSMUSG00000025964	a disintegrin and metallopeptidase domain 23 [Source:MGI Symbol;Acc:MGI:1345162]	+	gene	168	884	456	736	344	191	380	189	537	422	842	100	351	400	435	567	90	414	74	256	500	432	401	46	488	150	588	84	40	315	16	14	62	29	402	137	59	17	462	50
Gm39653	1	63615968	63620819	+	Gm39653	ENSMUSG00000115378	predicted gene, 39653 [Source:MGI Symbol;Acc:MGI:5622538]	+	gene	0	0	0	0	0	0	0	0	0	0	0	0	0	0	0	11	0	0	0	0	0	0	0	0	0	0	0	1	0	0	0	0	0	0	0	0	0	0	0	0
Dytn	1	63622851	63686927	-	Dytn	ENSMUSG00000069085	dystrotelin [Source:MGI Symbol;Acc:MGI:2685061]	-	gene	0	0	0	0	0	0	0	0	0	2	0	0	0	0	0	0	0	0	0	0	1	0	0	0	0	0	0	0	0	0	0	0	0	0	0	0	0	0	0	0
Mdh1b	1	63698819	63730318	-	Mdh1b	ENSMUSG00000025963	malate dehydrogenase 1B, NAD (soluble) [Source:MGI Symbol;Acc:MGI:1923918]	-	gene	5	20	1	9	7	3	1	0	3	10	17	0	5	0	9	17	0	4	0	3	11	0	3	0	0	0	10	3	0	2	0	0	0	0	4	4	0	0	3	0
Fastkd2	1	63730614	63754655	+	Fastkd2	ENSMUSG00000025962	FAST kinase domains 2 [Source:MGI Symbol;Acc:MGI:1922869]	+	gene	1382	6057	2838	5269	4645	1470	1596	1118	2844	2799	4428	1122	1210	1432	1556	3896	904	2769	459	1496	3780	3252	504	331	3768	1048	4410	759	759	1830	38	24	208	168	1130	964	445	93	1234	526
4933402D24Rik	1	63754907	63769267	-	4933402D24Rik	ENSMUSG00000025961	RIKEN cDNA 4933402D24 gene [Source:MGI Symbol;Acc:MGI:1921676]	-	gene	4	4	1	9	5	0	3	0	0	2	8	0	6	0	1	12	0	5	2	2	14	10	0	0	0	2	15	2	0	0	0	0	0	0	3	0	2	0	0	0
Gm13749	1	63964727	63968999	+	Gm13749	ENSMUSG00000044689	predicted gene 13749 [Source:MGI Symbol;Acc:MGI:3649721]	+	gene	0	0	0	0	0	0	0	0	0	0	0	0	0	0	0	0	0	0	0	0	0	0	0	0	0	0	0	0	0	0	0	0	0	0	0	0	0	0	0	0
Klf7	1	64029447	64122282	-	Klf7	ENSMUSG00000025959	Kruppel-like factor 7 (ubiquitous) [Source:MGI Symbol;Acc:MGI:1935151]	-	gene	265	1065	339	1214	1065	459	364	271	1432	906	2087	373	478	396	1182	1355	392	1398	232	647	653	656	358	164	1432	470	1198	220	254	354	19	24	55	34	337	370	43	29	475	78
Gm26649	1	64029463	64032927	+	Gm26649	ENSMUSG00000097272	predicted gene, 26649 [Source:MGI Symbol;Acc:MGI:5477143]	+	gene	69	334	65	361	355	148	103	65	493	311	609	85	155	112	336	502	128	457	79	231	268	258	94	48	503	184	457	90	92	120	2	4	19	5	117	95	13	6	110	21
Gm13748	1	64078654	64090782	+	Gm13748	ENSMUSG00000086836	predicted gene 13748 [Source:MGI Symbol;Acc:MGI:3702115]	+	gene	0	1	0	1	1	0	0	0	1	1	2	0	0	0	1	0	0	1	0	0	0	0	0	0	2	0	0	0	1	0	0	0	0	0	0	0	0	0	0	0
Gm28981	1	64185991	64303043	-	Gm28981	ENSMUSG00000101895	predicted gene 28981 [Source:MGI Symbol;Acc:MGI:5579687]	-	gene	0	0	0	0	0	0	0	0	0	0	0	0	0	0	0	0	0	0	0	0	0	0	0	0	0	0	0	0	0	0	0	0	0	0	0	0	0	0	0	0
Creb1	1	64532645	64604548	+	Creb1	ENSMUSG00000025958	cAMP responsive element binding protein 1 [Source:MGI Symbol;Acc:MGI:88494]	+	gene	1605	7867	2715	6983	6769	2438	1242	849	3112	2620	4385	1187	1179	1283	1838	3510	1306	3096	615	2439	5526	6218	826	348	4680	1537	4988	1216	1052	1463	55	46	187	219	1508	1640	159	95	1379	470
Mettl21a	1	64606473	64617242	-	Mettl21a	ENSMUSG00000025956	methyltransferase like 21A [Source:MGI Symbol;Acc:MGI:1914349]	-	gene	341	1840	493	1482	1434	460	222	175	555	504	750	398	202	294	341	825	236	411	74	234	603	705	123	39	550	126	646	85	149	172	11	3	32	40	355	155	31	15	224	123
Gm28982	1	64617784	64626033	+	Gm28982	ENSMUSG00000101832	predicted gene 28982 [Source:MGI Symbol;Acc:MGI:5579688]	+	gene	0	0	0	0	0	0	0	0	0	0	2	0	0	0	0	0	0	0	0	0	0	0	0	0	0	0	0	0	0	0	0	0	0	0	0	0	0	0	0	0
Gm29152	1	64649935	64652756	+	Gm29152	ENSMUSG00000100437	predicted gene 29152 [Source:MGI Symbol;Acc:MGI:5579858]	+	gene	0	0	0	0	0	0	0	0	0	0	0	0	0	0	0	0	0	0	0	0	0	0	0	0	0	0	0	0	0	0	0	0	0	0	0	0	0	0	0	0
2810408I11Rik	1	64679871	64690659	-	2810408I11Rik	ENSMUSG00000087213	RIKEN cDNA 2810408I11 gene [Source:MGI Symbol;Acc:MGI:1917191]	-	gene	152	693	232	640	495	106	106	64	256	223	345	84	84	108	198	435	52	132	45	120	292	259	49	10	291	72	306	26	30	105	2	3	15	18	151	65	20	11	84	50
Ccnyl1	1	64690455	64725644	+	Ccnyl1	ENSMUSG00000070871	cyclin Y-like 1 [Source:MGI Symbol;Acc:MGI:2138614]	+	gene	908	4148	1304	3655	3433	1045	666	311	977	996	1390	402	349	381	740	1369	325	1107	173	727	1560	1269	201	125	1515	452	1626	254	298	530	16	8	73	95	437	274	85	36	477	210
Fzd5	1	64730558	64737751	-	Fzd5	ENSMUSG00000045005	frizzled class receptor 5 [Source:MGI Symbol;Acc:MGI:108571]	-	gene	1644	7803	3424	8361	6862	2372	997	319	856	364	849	136	539	412	553	502	161	1050	139	344	405	431	222	145	1074	224	637	92	172	681	6	6	16	15	198	156	70	43	316	61
Gm38058	1	64736240	64740607	+	Gm38058	ENSMUSG00000102140	predicted gene, 38058 [Source:MGI Symbol;Acc:MGI:5611286]	+	gene	242	1204	287	1239	957	162	157	43	87	36	121	7	64	51	61	31	19	73	13	17	31	34	17	16	56	12	40	4	11	62	0	0	0	1	26	11	6	6	30	6
Plekhm3	1	64785983	64956824	-	Plekhm3	ENSMUSG00000051344	pleckstrin homology domain containing, family M, member 3 [Source:MGI Symbol;Acc:MGI:2443627]	-	gene	664	3051	1150	2767	2444	1004	319	168	420	284	651	161	185	242	316	411	162	433	72	240	347	497	99	42	521	149	475	110	139	223	7	3	15	14	135	60	25	13	129	31
Akr1cl	1	65012689	65032759	-	Akr1cl	ENSMUSG00000025955	aldo-keto reductase family 1, member C-like [Source:MGI Symbol;Acc:MGI:1918111]	-	gene	0	3	3	4	2	0	8	1	0	0	0	0	0	1	0	20	0	3	0	0	0	6	0	0	5	0	1	2	0	2	0	0	0	0	0	0	0	0	0	0
Cryge	1	65048554	65051149	-	Cryge	ENSMUSG00000070870	crystallin, gamma E [Source:MGI Symbol;Acc:MGI:88525]	-	gene	4	17	0	13	14	0	0	0	4	2	1	0	0	0	0	0	0	3	0	0	0	0	1	0	0	0	0	0	0	0	0	0	0	0	0	0	0	0	1	0
Crygd	1	65061872	65063452	-	Crygd	ENSMUSG00000067299	crystallin, gamma D [Source:MGI Symbol;Acc:MGI:88524]	-	gene	3	29	6	46	65	9	0	0	1	0	0	0	0	0	0	0	0	3	0	0	0	0	0	0	6	0	0	0	0	1	0	0	0	0	0	0	0	0	0	0
Crygc	1	65071525	65073689	-	Crygc	ENSMUSG00000025952	crystallin, gamma C [Source:MGI Symbol;Acc:MGI:88523]	-	gene	1	19	1	9	0	5	7	0	2	0	0	0	3	0	0	0	0	1	0	0	0	0	0	1	0	0	1	1	0	3	0	0	0	0	0	0	0	0	0	2
Crygb	1	65080219	65082288	-	Crygb	ENSMUSG00000073658	crystallin, gamma B [Source:MGI Symbol;Acc:MGI:88522]	-	gene	0	0	0	1	1	0	0	0	0	0	0	0	0	0	0	0	0	0	0	0	0	0	0	0	0	0	0	0	1	0	0	0	0	0	0	0	0	0	0	0
Cryga	1	65100389	65103373	-	Cryga	ENSMUSG00000044429	crystallin, gamma A [Source:MGI Symbol;Acc:MGI:88521]	-	gene	4	9	2	13	13	2	2	5	7	4	14	8	2	17	2	17	0	8	0	2	0	0	0	2	19	2	7	0	0	4	0	0	0	0	3	0	0	1	0	0
Gm28845	1	65100619	65119558	-	Gm28845	ENSMUSG00000100846	predicted gene 28845 [Source:MGI Symbol;Acc:MGI:5579551]	-	gene	23	147	72	113	117	62	73	45	64	62	39	36	31	69	49	67	11	69	5	8	27	8	9	15	80	15	53	3	3	27	1	0	2	1	20	2	2	3	7	4
D630023F18Rik	1	65105285	65123214	-	D630023F18Rik	ENSMUSG00000044816	RIKEN cDNA D630023F18 gene [Source:MGI Symbol;Acc:MGI:2138198]	-	gene	127	612	247	489	472	139	244	176	189	185	189	50	172	178	125	136	30	273	43	67	135	53	56	55	484	65	285	31	21	151	4	0	14	3	78	19	41	12	61	13
Idh1	1	65158616	65186500	-	Idh1	ENSMUSG00000025950	isocitrate dehydrogenase 1 (NADP+), soluble [Source:MGI Symbol;Acc:MGI:96413]	-	gene	4963	21625	8875	19685	17445	7468	1640	2004	7184	4764	6872	2235	1054	2798	5583	8319	2556	3921	917	3888	7086	6888	797	417	7326	3024	7435	1459	1966	1874	51	57	131	251	1080	1351	229	160	2196	774
Pikfyve	1	65186683	65278695	+	Pikfyve	ENSMUSG00000025949	phosphoinositide kinase, FYVE type zinc finger containing [Source:MGI Symbol;Acc:MGI:1335106]	+	gene	2497	11606	4817	10615	11401	4195	1104	816	2338	2064	5610	1469	973	966	1629	3210	1259	2242	411	1240	3304	3627	841	252	2581	814	3238	734	761	1199	36	30	157	185	1392	1875	115	128	1683	413
Pth2r	1	65282056	65389244	+	Pth2r	ENSMUSG00000025946	parathyroid hormone 2 receptor [Source:MGI Symbol;Acc:MGI:2180917]	+	gene	0	0	0	3	0	0	2	0	9	0	3	0	1	2	0	0	0	3	0	0	8	2	0	0	1	5	0	0	0	2	0	0	0	0	6	0	0	0	0	0
Crygf	1	65926520	65928307	+	Crygf	ENSMUSG00000025945	crystallin, gamma F [Source:MGI Symbol;Acc:MGI:88526]	+	gene	0	1	0	0	0	0	0	0	0	0	0	0	0	0	0	0	0	0	0	0	0	0	0	0	0	0	0	0	0	0	0	0	0	0	0	0	0	0	0	0
Map2	1	66175273	66442583	+	Map2	ENSMUSG00000015222	microtubule-associated protein 2 [Source:MGI Symbol;Acc:MGI:97175]	+	gene	161	473	477	716	541	215	55	67	414	340	654	58	158	110	268	575	74	343	90	327	577	517	132	35	546	202	774	143	61	161	6	7	28	40	275	78	17	5	167	67
Gm10558	1	66322276	66328796	-	Gm10558	ENSMUSG00000073656	predicted gene 10558 [Source:MGI Symbol;Acc:MGI:3642906]	-	gene	2	5	5	6	1	1	0	2	4	1	7	0	0	1	0	12	3	0	0	3	6	5	1	0	3	1	4	0	0	1	0	0	0	0	1	1	0	0	1	0
Unc80	1	66468367	66699148	+	Unc80	ENSMUSG00000055567	unc-80, NALCN activator [Source:MGI Symbol;Acc:MGI:2652882]	+	gene	56	159	114	189	106	36	10	21	52	24	59	0	13	33	26	30	0	43	18	61	60	58	17	2	94	35	94	11	0	15	2	1	6	2	32	8	0	2	12	4
Gm37181	1	66690630	66692356	-	Gm37181	ENSMUSG00000103375	predicted gene, 37181 [Source:MGI Symbol;Acc:MGI:5610409]	-	gene	1	0	0	0	1	0	0	0	2	0	0	8	0	0	15	0	0	0	0	0	0	6	0	0	0	0	2	0	0	0	0	0	0	0	0	0	0	0	0	0
Rpe	1	66700831	66719805	+	Rpe	ENSMUSG00000026005	ribulose-5-phosphate-3-epimerase [Source:MGI Symbol;Acc:MGI:1913896]	+	gene	3114	12848	6379	11996	13486	3747	1244	760	1851	2180	6026	1213	869	997	1130	4362	1225	2866	419	1464	3148	4635	546	248	2950	820	3539	1013	904	1430	40	44	218	242	1188	2177	274	115	1395	769
Kansl1l	1	66719248	66817562	-	Kansl1l	ENSMUSG00000026004	KAT8 regulatory NSL complex subunit 1-like [Source:MGI Symbol;Acc:MGI:1915941]	-	gene	347	1415	518	1259	1411	302	61	75	241	189	704	113	155	106	155	411	264	288	71	207	425	611	151	21	425	114	379	128	138	160	9	7	34	41	258	358	42	20	293	102
Gm37570	1	66765626	66768731	-	Gm37570	ENSMUSG00000102559	predicted gene, 37570 [Source:MGI Symbol;Acc:MGI:5610798]	-	gene	9	30	9	43	33	7	2	7	13	8	25	11	9	1	15	17	6	5	0	8	16	21	17	0	6	2	31	4	4	9	0	0	2	3	24	17	1	0	15	5
Gm38387	1	66769290	66771866	-	Gm38387	ENSMUSG00000102374	predicted gene, 38387 [Source:MGI Symbol;Acc:MGI:5613622]	-	gene	5	41	6	32	30	7	0	0	18	16	38	31	3	8	4	7	43	3	0	8	12	14	7	0	5	2	23	0	4	0	0	0	1	3	15	18	0	0	17	4
Gm38162	1	66775511	66780107	+	Gm38162	ENSMUSG00000102776	predicted gene, 38162 [Source:MGI Symbol;Acc:MGI:5611390]	+	gene	9	39	15	40	42	6	3	2	8	16	22	10	2	4	19	8	0	2	0	6	13	51	10	0	0	4	19	2	1	2	0	0	1	3	31	12	0	0	9	5
6820402A03Rik	1	66793645	66796298	-	6820402A03Rik	ENSMUSG00000103706	RIKEN cDNA 6820402A03 gene [Source:MGI Symbol;Acc:MGI:1922992]	-	gene	10	34	16	35	22	8	0	0	4	12	16	30	4	1	0	10	0	4	0	4	5	12	3	0	11	0	13	2	0	2	0	0	0	0	16	9	0	0	3	3
Gm37285	1	66799659	66800797	-	Gm37285	ENSMUSG00000103756	predicted gene, 37285 [Source:MGI Symbol;Acc:MGI:5610513]	-	gene	17	95	46	112	83	9	35	16	35	29	62	0	23	20	16	33	6	24	1	25	31	34	11	8	30	9	27	4	19	22	0	0	0	2	11	11	2	0	17	1
Gm37755	1	66812315	66814493	+	Gm37755	ENSMUSG00000103382	predicted gene, 37755 [Source:MGI Symbol;Acc:MGI:5610983]	+	gene	3	8	1	4	5	0	1	0	3	0	9	0	2	0	0	0	0	0	0	0	3	10	5	0	5	0	11	1	3	0	0	0	1	0	7	2	1	0	1	1
Gm38218	1	66821226	66825914	-	Gm38218	ENSMUSG00000103553	predicted gene, 38218 [Source:MGI Symbol;Acc:MGI:5611446]	-	gene	0	0	0	0	2	0	0	0	0	0	0	0	1	0	0	0	0	0	0	0	0	0	0	0	0	0	0	0	0	0	0	0	0	0	1	0	0	0	0	0
Acadl	1	66830839	66863277	-	Acadl	ENSMUSG00000026003	acyl-Coenzyme A dehydrogenase, long-chain [Source:MGI Symbol;Acc:MGI:87866]	-	gene	840	3705	1914	3647	3040	926	298	261	1453	1110	2784	487	416	373	855	2078	589	1182	198	576	1513	1482	294	134	1343	392	1862	303	359	436	10	11	86	86	554	492	57	58	705	275
Myl1	1	66924295	66945404	-	Myl1	ENSMUSG00000061816	myosin, light polypeptide 1 [Source:MGI Symbol;Acc:MGI:97269]	-	gene	0	0	0	0	0	0	0	0	1	0	5	0	0	0	0	8	0	0	0	0	0	8	0	0	2	0	0	0	10	0	0	0	0	0	1	7	0	0	0	0
Lancl1	1	67000517	67038872	-	Lancl1	ENSMUSG00000026000	LanC (bacterial lantibiotic synthetase component C)-like 1 [Source:MGI Symbol;Acc:MGI:1336997]	-	gene	1327	5716	2295	5337	5202	1413	636	336	1365	819	2139	885	295	536	973	1620	602	790	167	455	948	1366	317	97	1123	303	1100	223	272	352	14	15	63	68	584	740	53	73	683	253
Cps1	1	67123026	67231259	+	Cps1	ENSMUSG00000025991	carbamoyl-phosphate synthetase 1 [Source:MGI Symbol;Acc:MGI:891996]	+	gene	1	0	0	6	0	0	0	0	5	3	4	0	1	0	0	0	0	0	0	0	3	0	0	0	0	0	1	0	3	0	0	0	0	0	0	0	0	0	1	1
Gm15668	1	67249200	67323609	+	Gm15668	ENSMUSG00000086204	predicted gene 15668 [Source:MGI Symbol;Acc:MGI:3783110]	+	gene	0	0	0	0	0	0	0	0	0	0	0	0	0	0	0	0	0	0	0	0	0	0	0	0	0	0	0	0	0	0	0	0	0	0	0	0	0	0	0	0
Gm15669	1	67792481	67805324	+	Gm15669	ENSMUSG00000085075	predicted gene 15669 [Source:MGI Symbol;Acc:MGI:3783111]	+	gene	0	0	0	0	0	0	0	0	0	0	0	0	0	0	0	0	0	0	0	0	0	0	0	0	0	0	0	0	0	0	0	0	0	0	0	0	0	0	0	0
Gm37957	1	67903230	67905532	+	Gm37957	ENSMUSG00000104395	predicted gene, 37957 [Source:MGI Symbol;Acc:MGI:5611185]	+	gene	0	0	0	0	0	0	0	0	0	0	0	0	0	0	0	0	0	0	0	0	0	0	0	0	0	0	0	0	0	0	0	0	0	0	0	0	0	0	0	0
Gm15671	1	68024243	68025763	+	Gm15671	ENSMUSG00000087329	predicted gene 15671 [Source:MGI Symbol;Acc:MGI:3783113]	+	gene	0	0	0	0	0	0	0	0	0	0	0	0	0	0	0	0	0	0	0	0	0	0	0	0	0	0	0	0	0	0	0	0	0	0	0	0	0	0	0	0
Erbb4	1	68032186	69108059	-	Erbb4	ENSMUSG00000062209	erb-b2 receptor tyrosine kinase 4 [Source:MGI Symbol;Acc:MGI:104771]	-	gene	0	0	0	0	0	0	0	0	2	0	9	0	0	0	0	0	3	3	0	1	6	5	0	0	0	2	1	0	0	0	0	0	0	0	4	4	0	0	0	0
Gm37100	1	68115195	68116547	-	Gm37100	ENSMUSG00000102449	predicted gene, 37100 [Source:MGI Symbol;Acc:MGI:5610328]	-	gene	0	0	0	0	0	0	0	0	0	0	0	0	0	0	0	0	0	0	0	0	0	0	0	0	0	0	0	0	0	0	0	0	0	0	0	0	0	0	0	0
Gm19335	1	68591618	68593686	-	Gm19335	ENSMUSG00000103307	predicted gene, 19335 [Source:MGI Symbol;Acc:MGI:5011520]	-	gene	0	0	0	0	0	0	0	0	0	0	0	0	0	0	0	0	0	0	0	0	0	0	0	0	0	0	0	0	0	0	0	0	0	0	0	0	0	0	0	0
Gm37735	1	68639424	68640829	-	Gm37735	ENSMUSG00000104508	predicted gene, 37735 [Source:MGI Symbol;Acc:MGI:5610963]	-	gene	0	0	0	0	0	0	0	0	0	0	0	0	0	0	0	0	0	0	0	0	0	0	0	0	0	0	0	0	0	0	0	0	0	0	0	0	0	0	0	0
Gm37769	1	68711037	68713405	-	Gm37769	ENSMUSG00000103642	predicted gene, 37769 [Source:MGI Symbol;Acc:MGI:5610997]	-	gene	0	0	0	0	0	0	0	0	0	0	0	0	0	0	0	0	0	0	0	0	0	0	0	0	0	0	0	0	0	0	0	0	0	0	0	0	0	0	0	0
Gm37061	1	68758485	68761727	-	Gm37061	ENSMUSG00000103809	predicted gene, 37061 [Source:MGI Symbol;Acc:MGI:5610289]	-	gene	0	0	0	0	0	0	0	0	0	0	0	0	0	0	0	0	0	0	0	0	0	0	0	0	0	0	0	0	0	0	0	0	0	0	0	0	0	0	0	0
Gm16076	1	69091913	69106740	-	Gm16076	ENSMUSG00000087514	predicted gene 16076 [Source:MGI Symbol;Acc:MGI:3802084]	-	gene	0	0	0	1	0	0	0	0	0	0	0	0	0	0	0	0	0	0	0	0	0	0	0	0	0	0	0	0	0	0	0	0	0	0	0	0	0	0	0	0
Gm28497	1	69441056	69444084	+	Gm28497	ENSMUSG00000099804	predicted gene 28497 [Source:MGI Symbol;Acc:MGI:5579203]	+	gene	0	0	0	0	0	0	0	0	0	0	0	0	0	0	0	0	0	0	0	0	0	0	0	0	0	0	0	0	0	0	0	0	0	0	0	0	0	0	0	0
Gm29113	1	69490357	69493788	-	Gm29113	ENSMUSG00000100354	predicted gene 29113 [Source:MGI Symbol;Acc:MGI:5579819]	-	gene	0	0	0	0	0	0	0	0	0	0	0	0	0	0	0	0	0	0	0	0	0	0	0	0	0	0	0	0	0	0	0	0	0	0	0	0	0	0	0	0
Gm29114	1	69513932	69547707	+	Gm29114	ENSMUSG00000101156	predicted gene 29114 [Source:MGI Symbol;Acc:MGI:5579820]	+	gene	0	0	0	0	0	0	1	0	2	1	2	0	1	0	0	0	0	1	0	0	0	3	0	0	4	1	3	0	0	1	0	0	0	0	0	0	0	0	0	0
Ikzf2	1	69531214	69687245	-	Ikzf2	ENSMUSG00000025997	IKAROS family zinc finger 2 [Source:MGI Symbol;Acc:MGI:1342541]	-	gene	11	83	64	103	79	53	12	15	64	16	115	53	63	35	22	56	56	92	10	32	31	89	27	3	34	20	56	17	29	38	0	0	1	3	49	52	1	2	45	10
Gm29112	1	69595036	69598522	-	Gm29112	ENSMUSG00000100815	predicted gene 29112 [Source:MGI Symbol;Acc:MGI:5579818]	-	gene	0	0	0	0	0	0	0	0	0	0	0	0	0	0	0	0	0	0	0	0	0	0	0	0	0	0	0	0	0	0	0	0	0	0	0	0	0	0	0	0
Gm28112	1	69660187	69662061	-	Gm28112	ENSMUSG00000099954	predicted gene 28112 [Source:MGI Symbol;Acc:MGI:5578818]	-	gene	0	0	0	0	0	0	0	0	0	0	0	0	0	0	0	0	0	0	0	0	0	0	0	0	0	0	0	0	0	0	0	0	0	0	0	0	0	0	0	0
Gm37930	1	69770868	69772753	+	Gm37930	ENSMUSG00000103402	predicted gene, 37930 [Source:MGI Symbol;Acc:MGI:5611158]	+	gene	0	0	0	0	0	0	0	0	0	0	0	0	0	0	0	0	0	0	0	0	0	0	0	0	0	0	0	0	0	0	0	0	0	0	0	0	0	0	0	0
Spag16	1	69826970	70725132	+	Spag16	ENSMUSG00000053153	sperm associated antigen 16 [Source:MGI Symbol;Acc:MGI:1913972]	+	gene	25	98	42	85	38	15	28	44	168	165	209	73	26	52	96	137	50	53	29	96	215	199	57	4	169	54	146	31	27	26	3	3	10	5	91	38	2	7	90	18
Gm38272	1	70310512	70312911	-	Gm38272	ENSMUSG00000103052	predicted gene, 38272 [Source:MGI Symbol;Acc:MGI:5611500]	-	gene	0	0	0	0	0	0	0	0	0	0	0	0	0	0	0	0	0	0	0	0	0	0	0	0	0	0	0	0	0	0	0	0	0	0	0	0	0	0	0	0
Gm37456	1	70571435	70577271	-	Gm37456	ENSMUSG00000104287	predicted gene, 37456 [Source:MGI Symbol;Acc:MGI:5610684]	-	gene	0	1	0	0	0	0	0	0	0	0	0	0	0	0	0	0	0	0	0	0	0	0	0	0	0	0	0	0	0	0	0	0	0	0	0	0	0	0	0	0
Vwc2l	1	70725715	70885397	+	Vwc2l	ENSMUSG00000045648	von Willebrand factor C domain-containing protein 2-like [Source:MGI Symbol;Acc:MGI:2444069]	+	gene	0	0	0	0	0	0	0	0	0	0	0	0	0	0	0	0	0	0	0	0	0	0	0	0	0	0	0	0	0	0	0	0	0	0	0	0	0	0	0	0
Bard1	1	71027498	71103146	-	Bard1	ENSMUSG00000026196	BRCA1 associated RING domain 1 [Source:MGI Symbol;Acc:MGI:1328361]	-	gene	1819	8701	3483	9026	8508	2619	1073	706	1661	1244	2607	641	822	906	1102	1938	580	1719	336	838	1529	1822	534	241	2215	568	1804	343	254	1082	26	18	94	85	723	528	137	76	1038	275
Abca12	1	71242276	71414910	-	Abca12	ENSMUSG00000050296	ATP-binding cassette, sub-family A (ABC1), member 12 [Source:MGI Symbol;Acc:MGI:2676312]	-	gene	0	1	0	6	0	0	0	3	0	1	3	0	3	6	2	0	0	0	0	3	4	9	0	2	2	1	0	0	0	3	0	0	0	0	0	1	0	0	0	0
Atic	1	71557150	71579631	+	Atic	ENSMUSG00000026192	5-aminoimidazole-4-carboxamide ribonucleotide formyltransferase/IMP cyclohydrolase [Source:MGI Symbol;Acc:MGI:1351352]	+	gene	6586	29556	12513	29732	24642	7830	9401	4039	9598	11485	15192	3265	1643	5976	7697	13679	3789	13486	1656	4035	12325	11181	770	1870	12951	3490	16015	2265	2413	6198	102	54	469	502	1568	2808	691	264	2674	1609
Fn1	1	71585520	71653200	-	Fn1	ENSMUSG00000026193	fibronectin 1 [Source:MGI Symbol;Acc:MGI:95566]	-	gene	49678	231852	124054	242681	208485	129181	7556	2275	3268	4001	14787	28896	2764	3839	3037	9630	25232	7912	754	1499	6120	14450	1222	1075	6628	1245	7816	2498	18537	5559	72	32	350	808	3173	30517	384	245	2633	1103
Apol7d	1	71652837	71662843	+	Apol7d	ENSMUSG00000073652	apolipoprotein L 7d [Source:MGI Symbol;Acc:MGI:3723449]	+	gene	1048	5174	2186	5060	5055	2096	141	61	102	111	312	507	52	75	40	252	420	106	10	16	83	268	37	17	89	12	93	29	170	105	0	0	6	13	104	542	4	3	58	21
Gm37217	1	71843090	71846610	-	Gm37217	ENSMUSG00000102689	predicted gene, 37217 [Source:MGI Symbol;Acc:MGI:5610445]	-	gene	0	1	2	2	3	0	0	0	0	6	0	0	0	0	2	9	0	7	0	0	0	0	3	0	0	0	0	0	0	2	0	0	0	0	0	0	0	0	0	0
Gm8883	1	71888112	71891204	+	Gm8883	ENSMUSG00000099707	predicted gene 8883 [Source:MGI Symbol;Acc:MGI:3649116]	+	gene	0	0	0	0	0	0	0	0	0	0	0	0	0	0	0	0	0	0	0	0	0	0	0	0	0	0	0	0	2	0	0	0	0	0	0	0	0	0	0	0
Gm28818	1	71894068	71917125	-	Gm28818	ENSMUSG00000101211	predicted gene 28818 [Source:MGI Symbol;Acc:MGI:5579524]	-	gene	0	0	0	0	0	0	0	0	0	0	0	0	0	0	0	0	0	0	0	0	0	0	0	0	0	0	0	0	0	0	0	0	0	0	0	0	0	0	0	0
4933417E11Rik	1	71958998	72005195	-	4933417E11Rik	ENSMUSG00000101848	RIKEN cDNA 4933417E11 gene [Source:MGI Symbol;Acc:MGI:1918384]	-	gene	0	0	1	0	0	0	0	0	0	0	0	14	0	1	0	0	0	0	0	0	1	0	0	0	0	0	3	0	0	0	0	0	0	0	0	0	0	0	0	0
4930556G22Rik	1	71983681	72038731	-	4930556G22Rik	ENSMUSG00000101764	RIKEN cDNA 4930556G22 gene [Source:MGI Symbol;Acc:MGI:1925457]	-	gene	0	0	0	0	0	0	0	0	0	0	0	0	0	0	0	0	0	0	0	1	0	0	0	0	0	0	0	0	0	0	0	0	0	0	0	0	0	0	0	0
Gm4319	1	72107155	72122001	-	Gm4319	ENSMUSG00000102123	predicted gene 4319 [Source:MGI Symbol;Acc:MGI:3782500]	-	gene	0	0	0	0	0	1	0	0	0	0	0	0	0	0	0	0	0	2	0	0	0	0	0	0	0	0	0	0	0	0	0	0	0	0	0	0	0	0	0	0
Mreg	1	72159442	72212307	-	Mreg	ENSMUSG00000039395	melanoregulin [Source:MGI Symbol;Acc:MGI:2151839]	-	gene	4542	20040	5699	19777	20385	8277	1858	358	401	245	602	150	663	407	246	511	149	1656	156	203	361	347	127	150	827	112	530	85	191	1262	17	4	27	17	205	165	205	40	175	82
D230017M19Rik	1	72236465	72274869	+	D230017M19Rik	ENSMUSG00000097131	RIKEN cDNA D230017M19 gene [Source:MGI Symbol;Acc:MGI:2445071]	+	gene	83	522	132	373	410	92	71	27	41	55	89	43	33	38	15	53	40	68	7	20	27	53	53	8	53	6	44	9	5	28	1	0	8	3	68	81	2	4	57	10
Pecr	1	72259167	72284314	-	Pecr	ENSMUSG00000026189	peroxisomal trans-2-enoyl-CoA reductase [Source:MGI Symbol;Acc:MGI:2148199]	-	gene	915	4409	1323	3564	3373	1117	187	212	836	568	1304	451	153	292	580	945	310	301	52	240	469	533	166	37	522	100	452	66	90	137	5	4	35	45	317	412	14	33	351	150
Tmem169	1	72284369	72303104	+	Tmem169	ENSMUSG00000026188	transmembrane protein 169 [Source:MGI Symbol;Acc:MGI:2442781]	+	gene	1	11	0	7	1	0	0	1	9	15	14	20	1	0	13	15	12	6	0	3	20	0	2	0	3	4	18	0	0	1	0	0	1	0	7	0	0	0	1	0
Xrcc5	1	72307427	72394952	+	Xrcc5	ENSMUSG00000026187	X-ray repair complementing defective repair in Chinese hamster cells 5 [Source:MGI Symbol;Acc:MGI:104517]	+	gene	5662	25975	10512	23620	20572	9178	3479	2256	6109	5742	9283	1345	1158	2792	4327	8410	1340	4634	884	2477	5024	4247	735	559	6630	1710	5472	944	819	2849	75	54	303	287	1174	1176	466	228	2149	925
2004-03-01	1	72427112	72536930	-	2004-03-01	ENSMUSG00000039372	membrane-associated ring finger (C3HC4) 4 [Source:MGI Symbol;Acc:MGI:2683550]	-	gene	0	0	1	0	1	0	0	0	0	0	0	0	0	0	0	0	0	0	0	0	0	0	0	0	0	0	1	0	0	0	0	0	0	0	0	0	0	0	0	0
Smarcal1	1	72583251	72633134	+	Smarcal1	ENSMUSG00000039354	SWI/SNF related matrix associated, actin dependent regulator of chromatin, subfamily a-like 1 [Source:MGI Symbol;Acc:MGI:1859183]	+	gene	1076	5473	1882	5072	4369	1648	639	336	889	1190	2330	588	430	482	740	1939	524	1173	143	396	1632	1585	266	134	1305	389	1825	269	339	459	14	5	64	68	595	527	62	40	412	173
Gm39662	1	72641188	72642963	+	Gm39662	ENSMUSG00000110712	predicted gene, 39662 [Source:MGI Symbol;Acc:MGI:5622547]	+	gene	14	38	32	71	47	10	11	4	23	8	15	6	6	8	1	12	0	4	2	1	1	2	15	0	7	0	10	1	0	8	0	0	0	0	8	8	4	1	19	4
Ankar	1	72642980	72700579	-	Ankar	ENSMUSG00000039342	ankyrin and armadillo repeat containing [Source:MGI Symbol;Acc:MGI:2442559]	-	gene	0	4	1	0	5	1	0	0	0	1	0	0	0	0	0	0	0	0	0	0	0	0	0	0	0	0	2	0	0	1	0	0	0	0	1	0	0	0	0	0
Rpl37a	1	72711290	72713813	+	Rpl37a	ENSMUSG00000046330	ribosomal protein L37a [Source:MGI Symbol;Acc:MGI:98068]	+	gene	9086	42523	19141	43526	34720	6362	5363	3066	10750	7683	14520	5456	368	4558	6658	18040	4625	8147	1146	2851	8534	8471	219	998	9727	2826	9797	1535	2025	2958	65	45	413	532	376	3462	648	334	3164	1777
Igfbp2	1	72824503	72852474	+	Igfbp2	ENSMUSG00000039323	insulin-like growth factor binding protein 2 [Source:MGI Symbol;Acc:MGI:96437]	+	gene	15364	61024	29826	69297	56862	14885	3162	2730	7713	4463	6123	1442	987	4918	7108	5247	1114	4376	778	2912	5430	3484	817	506	5191	1541	3300	227	178	2077	77	40	272	202	1230	2377	245	473	3926	609
Igfbp5	1	72857932	72874884	-	Igfbp5	ENSMUSG00000026185	insulin-like growth factor binding protein 5 [Source:MGI Symbol;Acc:MGI:96440]	-	gene	148	787	289	643	543	232	9	29	215	199	434	250	27	53	191	335	480	72	10	87	58	208	48	11	39	73	117	23	455	29	2	2	2	8	81	290	6	2	76	30
1700027A15Rik	1	72984844	73025507	+	1700027A15Rik	ENSMUSG00000101968	RIKEN cDNA 1700027A15 gene [Source:MGI Symbol;Acc:MGI:1916699]	+	gene	0	6	0	2	3	0	0	0	0	0	0	0	0	0	0	0	0	0	0	0	0	0	0	0	0	0	0	0	0	0	0	0	0	0	0	0	0	0	0	0
Tnp1	1	73015074	73015909	-	Tnp1	ENSMUSG00000026182	transition protein 1 [Source:MGI Symbol;Acc:MGI:98784]	-	gene	0	2	0	1	1	0	0	1	0	0	0	0	0	0	0	0	0	0	0	0	0	0	0	0	0	0	0	0	0	0	0	0	0	0	0	0	0	0	0	0
Gm38106	1	73206890	73209423	-	Gm38106	ENSMUSG00000102266	predicted gene, 38106 [Source:MGI Symbol;Acc:MGI:5611334]	-	gene	0	0	0	0	0	0	0	0	0	0	0	0	0	0	0	0	0	0	0	0	0	0	0	0	0	0	0	0	0	0	0	0	0	0	0	0	0	0	0	0
Gm29185	1	73269064	73306360	+	Gm29185	ENSMUSG00000101112	predicted gene 29185 [Source:MGI Symbol;Acc:MGI:5579891]	+	gene	0	0	0	0	0	2	0	0	0	0	0	0	0	0	0	0	0	0	0	0	0	0	0	0	0	0	0	0	0	0	0	0	0	0	0	0	0	0	0	0
Pinc	1	73390775	73407569	-	Pinc	ENSMUSG00000099877	pregnancy induced noncoding RNA [Source:MGI Symbol;Acc:MGI:3623820]	-	gene	1	0	0	0	0	0	0	0	0	0	0	0	0	0	0	0	0	0	0	0	0	0	0	0	0	0	0	0	0	0	0	0	0	0	0	0	0	0	0	0
D530049I02Rik	1	73398968	73430790	+	D530049I02Rik	ENSMUSG00000101812	RIKEN cDNA D530049I02 gene [Source:MGI Symbol;Acc:MGI:1925968]	+	gene	0	0	0	0	0	0	0	0	0	0	0	0	0	0	0	0	0	0	0	0	0	0	0	0	0	0	0	0	0	0	0	0	0	0	0	0	0	0	0	0
C530043A13Rik	1	73522095	73529790	-	C530043A13Rik	ENSMUSG00000100444	RIKEN cDNA C530043A13 gene [Source:MGI Symbol;Acc:MGI:2441914]	-	gene	1	3	0	4	0	0	0	0	0	1	0	0	0	0	0	0	0	0	0	0	2	0	0	0	0	0	1	0	2	0	0	0	0	0	0	0	0	0	0	0
Gm29186	1	73528937	73536349	+	Gm29186	ENSMUSG00000100429	predicted gene 29186 [Source:MGI Symbol;Acc:MGI:5579892]	+	gene	0	0	0	0	0	0	0	0	0	0	0	0	0	0	0	0	0	0	0	0	0	0	0	0	0	0	0	0	0	0	0	0	0	0	0	0	0	0	0	0
6030407O03Rik	1	73618088	73864466	-	6030407O03Rik	ENSMUSG00000100301	RIKEN cDNA 6030407O03 gene [Source:MGI Symbol;Acc:MGI:1924410]	-	gene	18	109	44	100	45	26	0	5	1	0	0	0	2	1	0	0	0	4	0	1	0	0	0	0	0	0	0	0	0	1	0	0	0	0	0	0	0	0	0	0
Gm29183	1	73750321	73841917	-	Gm29183	ENSMUSG00000101344	predicted gene 29183 [Source:MGI Symbol;Acc:MGI:5579889]	-	gene	17	57	15	35	40	11	0	0	2	1	1	0	0	1	0	0	0	0	0	0	0	0	0	0	0	0	0	0	0	1	0	0	0	0	0	0	0	0	0	0
Tns1	1	73910231	74124449	-	Tns1	ENSMUSG00000055322	tensin 1 [Source:MGI Symbol;Acc:MGI:104552]	-	gene	430	2388	778	2219	1823	942	462	47	117	257	389	301	141	76	128	388	186	214	25	76	758	963	15	23	169	66	646	103	110	237	3	0	6	27	279	114	19	9	27	53
Rufy4	1	74125541	74148223	+	Rufy4	ENSMUSG00000061815	RUN and FYVE domain containing 4 [Source:MGI Symbol;Acc:MGI:3588214]	+	gene	3	23	8	26	17	7	3	5	5	3	22	6	5	1	6	4	0	6	5	3	9	10	1	0	9	0	5	1	0	4	0	0	0	0	1	2	0	0	2	0
Cxcr2	1	74153989	74161246	+	Cxcr2	ENSMUSG00000026180	chemokine (C-X-C motif) receptor 2 [Source:MGI Symbol;Acc:MGI:105303]	+	gene	0	0	0	0	0	3	0	0	2	11	21	0	0	0	20	57	12	5	0	18	24	14	0	0	3	6	34	3	21	0	0	0	0	0	0	0	0	0	0	0
Cxcr1	1	74191785	74194631	-	Cxcr1	ENSMUSG00000048480	chemokine (C-X-C motif) receptor 1 [Source:MGI Symbol;Acc:MGI:2448715]	-	gene	0	7	0	4	5	0	0	0	0	0	1	0	0	0	0	0	0	0	0	0	3	1	0	0	0	0	0	0	0	0	0	0	0	0	0	0	0	0	0	0
Arpc2	1	74236084	74268209	+	Arpc2	ENSMUSG00000006304	actin related protein 2/3 complex, subunit 2 [Source:MGI Symbol;Acc:MGI:1923959]	+	gene	3626	16529	6135	15837	13722	4869	2650	1331	5543	6307	12402	4277	881	1838	3871	11110	4008	4700	895	2659	8130	8151	508	513	5398	1576	8542	1532	2612	2175	69	61	334	464	1136	4459	364	150	2270	1412
Gpbar1	1	74278550	74279624	+	Gpbar1	ENSMUSG00000064272	G protein-coupled bile acid receptor 1 [Source:MGI Symbol;Acc:MGI:2653863]	+	gene	0	2	0	2	0	0	0	0	10	0	4	0	0	2	1	0	0	5	0	0	3	5	0	0	3	0	4	0	0	0	0	0	0	0	0	1	0	0	0	0
Aamp	1	74279840	74284738	-	Aamp	ENSMUSG00000006299	angio-associated migratory protein [Source:MGI Symbol;Acc:MGI:107809]	-	gene	4821	20407	9778	22211	18431	6357	3851	1696	3973	5459	8032	2397	949	2958	3823	7218	2001	4365	523	1408	5911	4936	518	578	4536	1396	7913	989	1558	1778	35	18	180	255	1126	1232	193	165	1318	880
Gm28364	1	74281161	74281866	+	Gm28364	ENSMUSG00000101503	predicted gene 28364 [Source:MGI Symbol;Acc:MGI:5579070]	+	gene	396	1682	784	1897	1490	409	288	108	295	406	571	122	59	222	277	495	126	417	46	148	542	546	37	67	448	159	774	90	166	118	2	2	14	23	89	112	11	10	100	74
Pnkd	1	74284930	74353694	+	Pnkd	ENSMUSG00000026179	paroxysmal nonkinesiogenic dyskinesia [Source:MGI Symbol;Acc:MGI:1930773]	+	gene	1202	5322	2169	5015	4885	1487	436	264	896	835	1260	373	257	440	710	1409	246	857	155	243	1016	826	133	93	820	233	1040	124	119	261	3	2	24	45	336	308	37	34	274	109
Gm37503	1	74287542	74287860	-	Gm37503	ENSMUSG00000103013	predicted gene, 37503 [Source:MGI Symbol;Acc:MGI:5610731]	-	gene	1	2	0	1	1	1	0	0	1	0	0	0	2	0	0	0	0	0	0	0	0	0	0	0	0	0	0	0	0	0	0	0	0	0	0	0	0	0	0	0
Tmbim1	1	74288247	74305622	-	Tmbim1	ENSMUSG00000006301	transmembrane BAX inhibitor motif containing 1 [Source:MGI Symbol;Acc:MGI:1916910]	-	gene	1177	5235	2283	5373	4234	1608	319	138	699	1202	3016	938	185	202	585	2317	868	696	101	325	1743	1858	230	81	550	204	2058	377	869	212	1	6	59	126	782	943	25	21	359	277
Gm29358	1	74295603	74298867	+	Gm29358	ENSMUSG00000099931	predicted gene 29358 [Source:MGI Symbol;Acc:MGI:5580064]	+	gene	46	194	70	164	148	36	7	5	7	17	64	29	4	1	23	62	33	5	0	1	8	12	11	0	9	1	16	1	4	3	0	0	1	5	25	19	0	0	17	6
Gm37931	1	74307848	74310713	+	Gm37931	ENSMUSG00000103403	predicted gene, 37931 [Source:MGI Symbol;Acc:MGI:5611159]	+	gene	3	8	6	13	14	14	2	0	0	0	0	0	0	0	0	0	0	0	0	0	0	0	0	0	0	0	0	0	0	0	0	0	0	1	0	0	0	0	0	0
Catip	1	74362108	74369321	+	Catip	ENSMUSG00000073650	ciliogenesis associated TTC17 interacting protein [Source:MGI Symbol;Acc:MGI:2685062]	+	gene	21	93	69	86	103	56	27	23	24	22	18	26	27	27	33	25	0	25	3	9	15	5	1	5	27	3	7	1	0	21	0	0	1	0	6	0	1	0	3	2
Slc11a1	1	74375195	74386062	+	Slc11a1	ENSMUSG00000026177	solute carrier family 11 (proton-coupled divalent metal ion transporters), member 1 [Source:MGI Symbol;Acc:MGI:1345275]	+	gene	431	1591	900	1541	1512	448	29	59	58	41	66	15	42	129	34	40	2	68	16	27	18	16	20	7	86	23	49	1	5	52	0	0	0	1	11	6	5	1	13	3
Ctdsp1	1	74391509	74397285	+	Ctdsp1	ENSMUSG00000026176	CTD (carboxy-terminal domain, RNA polymerase II, polypeptide A) small phosphatase 1 [Source:MGI Symbol;Acc:MGI:2654470]	+	gene	634	2558	990	2880	2201	651	396	164	613	700	1503	455	188	304	593	1177	258	736	106	322	1383	1225	107	130	957	267	1532	175	341	253	8	2	29	54	352	288	14	20	207	121
Vil1	1	74409376	74435559	+	Vil1	ENSMUSG00000026175	villin 1 [Source:MGI Symbol;Acc:MGI:98930]	+	gene	78	373	143	401	360	149	34	7	58	55	66	12	23	12	35	54	18	54	4	31	51	45	22	6	65	15	57	5	22	15	0	0	2	2	32	16	0	0	28	6
Usp37	1	74435511	74544284	-	Usp37	ENSMUSG00000033364	ubiquitin specific peptidase 37 [Source:MGI Symbol;Acc:MGI:2442483]	-	gene	2479	14129	5362	12024	13238	6105	1852	942	2135	2159	3946	982	1228	1207	1179	2424	1042	2647	458	1219	3448	3676	593	315	3504	906	3874	683	770	1595	36	28	154	170	1237	1423	189	91	1164	417
Gm37733	1	74500340	74503301	-	Gm37733	ENSMUSG00000103227	predicted gene, 37733 [Source:MGI Symbol;Acc:MGI:5610961]	-	gene	1	6	1	4	1	0	0	0	2	0	8	0	5	1	1	0	0	1	0	6	0	2	0	0	1	0	9	0	0	2	0	0	0	0	2	1	2	0	2	0
Cnot9	1	74506058	74530842	+	Cnot9	ENSMUSG00000026174	CCR4-NOT transcription complex, subunit 9 [Source:MGI Symbol;Acc:MGI:1928902]	+	gene	5128	24989	9753	22311	21284	8415	3928	2123	5858	6395	9860	2422	1699	2825	4264	7982	2599	6223	1032	2888	9708	8975	856	796	8211	2441	10905	1623	1973	3705	67	50	351	386	1937	2316	416	204	2341	1111
Plcd4	1	74542888	74567794	+	Plcd4	ENSMUSG00000026173	phospholipase C, delta 4 [Source:MGI Symbol;Acc:MGI:107469]	+	gene	109	543	193	489	431	126	111	47	147	178	338	96	82	79	98	281	100	200	21	41	214	247	36	24	233	43	452	63	88	85	1	0	15	14	164	85	7	6	59	40
Zfp142	1	74565127	74588246	-	Zfp142	ENSMUSG00000026135	zinc finger protein 142 [Source:MGI Symbol;Acc:MGI:1924514]	-	gene	566	2894	906	2682	2383	1000	545	331	713	1160	1938	413	549	495	649	1442	408	1087	102	242	1066	1138	204	154	1148	312	2371	268	436	635	9	10	58	65	657	352	39	29	302	183
Bcs1l	1	74588289	74592443	+	Bcs1l	ENSMUSG00000026172	BCS1-like (yeast) [Source:MGI Symbol;Acc:MGI:1914071]	+	gene	518	2037	1057	2061	1703	554	475	266	558	793	1350	315	279	397	540	1001	313	656	97	245	799	658	160	76	801	163	841	127	180	336	9	4	25	34	367	222	49	25	208	138
Rnf25	1	74593748	74601397	-	Rnf25	ENSMUSG00000026171	ring finger protein 25 [Source:MGI Symbol;Acc:MGI:1890215]	-	gene	377	1710	765	1768	1467	529	474	276	682	913	1349	476	278	431	488	1201	339	779	131	327	1436	1093	150	112	802	231	1635	207	345	336	9	2	48	50	411	348	49	14	209	138
Stk36	1	74601445	74636894	+	Stk36	ENSMUSG00000033276	serine/threonine kinase 36 [Source:MGI Symbol;Acc:MGI:1920831]	+	gene	125	713	341	669	554	150	111	64	96	167	322	143	32	71	88	209	108	109	17	39	146	175	38	15	140	23	272	53	75	58	0	0	4	10	112	59	0	3	69	22
Ttll4	1	74661745	74703730	+	Ttll4	ENSMUSG00000033257	tubulin tyrosine ligase-like family, member 4 [Source:MGI Symbol;Acc:MGI:1914784]	+	gene	3266	14463	4850	13139	11919	4021	3055	1768	4726	6062	8820	2614	2082	2483	3598	6372	2425	5631	869	2535	9171	8108	1097	665	7047	2117	10649	1735	1840	2664	48	55	325	326	2630	2075	251	164	2024	905
Cyp27a1	1	74713574	74737892	+	Cyp27a1	ENSMUSG00000026170	cytochrome P450, family 27, subfamily a, polypeptide 1 [Source:MGI Symbol;Acc:MGI:88594]	+	gene	12	157	30	92	90	14	5	8	62	150	501	229	3	14	70	341	166	8	2	17	48	144	39	1	45	3	140	21	38	3	0	0	7	13	151	111	0	4	76	45
Prkag3	1	74738922	74749221	-	Prkag3	ENSMUSG00000006542	protein kinase, AMP-activated, gamma 3 non- catalytic subunit [Source:MGI Symbol;Acc:MGI:1891343]	-	gene	8	62	11	26	25	3	6	0	7	4	32	0	2	0	0	50	12	9	0	0	0	12	5	3	3	0	10	2	5	0	0	0	0	0	10	7	0	0	0	0
Wnt6	1	74771892	74785322	+	Wnt6	ENSMUSG00000033227	wingless-type MMTV integration site family, member 6 [Source:MGI Symbol;Acc:MGI:98960]	+	gene	16	94	16	79	74	6	110	9	14	464	1832	549	16	11	21	1847	364	19	1	1	332	874	0	3	18	5	455	191	227	12	0	0	4	57	290	472	2	0	1	109
Gm29539	1	74774943	74777405	-	Gm29539	ENSMUSG00000099472	predicted gene 29539 [Source:MGI Symbol;Acc:MGI:5580245]	-	gene	5	3	2	6	7	0	7	0	0	5	36	5	0	0	0	57	7	0	0	0	0	26	0	0	0	0	10	7	4	0	0	0	0	0	10	6	0	0	0	3
Wnt10a	1	74791516	74804179	+	Wnt10a	ENSMUSG00000026167	wingless-type MMTV integration site family, member 10A [Source:MGI Symbol;Acc:MGI:108071]	+	gene	0	12	1	7	2	3	12	0	0	24	65	65	2	0	0	101	20	7	0	4	22	95	0	0	0	3	37	24	23	0	0	0	0	4	9	28	0	0	0	5
Gm16582	1	74850895	74879953	+	Gm16582	ENSMUSG00000089964	predicted gene 16582 [Source:MGI Symbol;Acc:MGI:4415002]	+	gene	0	0	0	1	0	0	0	0	0	0	0	0	0	0	0	0	0	0	0	0	0	0	0	0	0	0	0	0	0	0	0	0	0	0	0	0	0	0	1	0
Cdk5r2	1	74854934	74857732	+	Cdk5r2	ENSMUSG00000090071	cyclin-dependent kinase 5, regulatory subunit 2 (p39) [Source:MGI Symbol;Acc:MGI:1330828]	+	gene	43	188	52	247	135	29	42	42	132	20	45	3	46	56	57	56	6	45	7	27	22	23	54	5	55	19	25	1	4	78	0	0	0	0	22	4	3	12	112	1
Fev	1	74881509	74885419	-	Fev	ENSMUSG00000055197	FEV (ETS oncogene family) [Source:MGI Symbol;Acc:MGI:2449712]	-	gene	0	0	0	0	0	0	4	0	0	6	20	1	0	0	4	22	0	0	0	0	3	9	0	0	0	0	15	7	7	0	0	0	0	0	0	5	0	0	1	1
Cryba2	1	74889934	74893143	-	Cryba2	ENSMUSG00000006546	crystallin, beta A2 [Source:MGI Symbol;Acc:MGI:104336]	-	gene	0	0	1	1	0	0	0	0	0	0	4	2	0	0	0	26	6	0	0	0	0	1	0	0	0	0	2	0	3	0	0	0	0	0	2	1	0	0	0	2
Cfap65	1	74902071	74935599	-	Cfap65	ENSMUSG00000047021	cilia and flagella associated protein 65 [Source:MGI Symbol;Acc:MGI:2444274]	-	gene	0	3	0	0	1	0	0	0	3	6	10	9	0	0	0	20	0	0	0	0	0	8	0	0	0	0	7	0	0	0	0	0	1	1	5	0	0	0	2	0
Gm15841	1	74902371	74907653	+	Gm15841	ENSMUSG00000089653	predicted gene 15841 [Source:MGI Symbol;Acc:MGI:3801860]	+	gene	0	0	0	0	0	0	0	0	0	0	1	0	0	0	0	5	0	0	0	0	0	0	0	0	0	0	0	0	0	0	0	0	0	0	0	0	0	0	1	0
Ihh	1	74945315	74951672	-	Ihh	ENSMUSG00000006538	Indian hedgehog [Source:MGI Symbol;Acc:MGI:96533]	-	gene	7	2	1	15	15	1	1	0	11	26	37	33	5	0	9	18	0	11	0	1	15	9	3	3	8	2	95	24	79	0	0	0	0	0	38	0	0	0	13	45
Gm37744	1	74954252	74955841	+	Gm37744	ENSMUSG00000103145	predicted gene, 37744 [Source:MGI Symbol;Acc:MGI:5610972]	+	gene	0	0	0	1	0	1	0	0	0	0	0	0	0	0	0	0	0	2	0	0	0	0	0	0	1	0	0	0	0	0	0	0	0	0	0	0	0	0	0	0
Nhej1	1	74967139	75125200	-	Nhej1	ENSMUSG00000026162	nonhomologous end-joining factor 1 [Source:MGI Symbol;Acc:MGI:1922820]	-	gene	55	272	86	299	190	35	119	93	145	119	137	28	91	112	146	155	7	213	33	91	208	190	37	30	182	73	243	43	42	86	6	0	11	7	73	36	13	8	49	18
Slc23a3	1	75125541	75133890	-	Slc23a3	ENSMUSG00000026205	solute carrier family 23 (nucleobase transporters), member 3 [Source:MGI Symbol;Acc:MGI:104516]	-	gene	0	4	0	1	8	1	0	0	7	6	14	0	0	0	0	0	0	1	0	0	2	0	0	2	0	0	4	0	0	0	0	0	0	0	1	0	0	0	0	0
Cnppd1	1	75134554	75142711	-	Cnppd1	ENSMUSG00000033159	cyclin Pas1/PHO80 domain containing 1 [Source:MGI Symbol;Acc:MGI:1916421]	-	gene	449	2253	619	1777	1886	564	300	115	655	822	2679	472	157	276	494	1600	364	545	86	259	1290	1559	201	97	693	195	1776	292	381	148	8	4	30	58	507	417	15	33	399	171
Retreg2	1	75142778	75147913	+	Retreg2	ENSMUSG00000049339	reticulophagy regulator family member 2 [Source:MGI Symbol;Acc:MGI:2388278]	+	gene	658	3216	729	2989	3059	610	360	240	641	1076	3207	686	222	387	730	1734	476	582	98	281	1301	1431	201	70	734	246	1611	300	364	234	4	2	35	55	548	453	24	31	427	175
Zfand2b	1	75168646	75171629	+	Zfand2b	ENSMUSG00000026197	zinc finger, AN1 type domain 2B [Source:MGI Symbol;Acc:MGI:1916068]	+	gene	349	1359	531	1451	1091	278	169	155	429	408	670	179	119	264	366	683	156	239	35	115	421	356	110	26	255	72	470	56	103	100	5	2	15	27	246	140	18	13	187	70
Abcb6	1	75171717	75180392	-	Abcb6	ENSMUSG00000026198	ATP-binding cassette, sub-family B (MDR/TAP), member 6 [Source:MGI Symbol;Acc:MGI:1921354]	-	gene	657	3348	1351	3166	2385	692	539	199	634	1203	1916	532	204	359	573	1414	410	469	86	321	1762	1932	157	75	601	193	1659	275	310	243	3	2	46	70	598	398	29	14	259	186
Gm29253	1	75171731	75185146	-	Gm29253	ENSMUSG00000099519	predicted gene 29253 [Source:MGI Symbol;Acc:MGI:5579959]	-	gene	777	3963	1545	3874	2868	823	566	218	725	1248	2092	601	250	414	638	1571	446	624	96	360	1879	2117	185	98	765	223	1853	279	351	302	2	4	54	83	701	457	36	22	324	218
Atg9a	1	75180860	75192196	-	Atg9a	ENSMUSG00000033124	autophagy related 9A [Source:MGI Symbol;Acc:MGI:2138446]	-	gene	470	2302	714	2141	1775	537	232	108	392	464	987	337	151	213	327	736	294	481	54	151	807	914	113	66	545	129	863	107	184	206	4	1	27	40	358	266	15	17	214	107
Ankzf1	1	75192151	75199387	+	Ankzf1	ENSMUSG00000026199	ankyrin repeat and zinc finger domain containing 1 [Source:MGI Symbol;Acc:MGI:1098746]	+	gene	1432	6858	2288	5854	5562	1664	476	332	1061	949	1095	606	319	529	937	1187	487	589	137	358	1119	1290	354	69	862	206	1141	139	223	327	14	11	63	75	731	387	39	70	531	213
Glb1l	1	75198236	75210813	-	Glb1l	ENSMUSG00000026200	galactosidase, beta 1-like [Source:MGI Symbol;Acc:MGI:1921827]	-	gene	286	1459	423	1296	1154	251	93	84	243	261	404	222	71	100	237	393	100	140	34	98	388	378	77	19	167	49	488	55	103	62	1	0	14	39	252	97	8	11	122	56
Stk16	1	75210838	75215606	+	Stk16	ENSMUSG00000026201	serine/threonine kinase 16 [Source:MGI Symbol;Acc:MGI:1313271]	+	gene	1214	5168	1376	5036	3898	646	1039	652	1602	2048	2035	686	683	1018	1087	2285	642	1688	285	664	2703	1828	328	213	1959	481	3089	328	579	805	12	11	108	100	859	373	128	59	526	259
Tuba4a	1	75214228	75219865	-	Tuba4a	ENSMUSG00000026202	tubulin, alpha 4A [Source:MGI Symbol;Acc:MGI:1095410]	-	gene	3996	16808	8813	19114	12492	4905	3447	2079	4498	3853	6403	1309	1348	3242	3684	4678	917	6403	792	1786	5553	3930	573	794	7011	1562	5772	728	613	2925	43	28	207	184	1210	577	318	139	1565	609
A630095N17Rik	1	75220095	75232102	-	A630095N17Rik	ENSMUSG00000096094	RIKEN cDNA A630095N17 gene [Source:MGI Symbol;Acc:MGI:2686470]	-	gene	7	28	18	15	21	6	12	6	0	4	1	0	6	8	0	1	6	7	0	1	1	3	0	0	6	0	3	0	0	6	0	0	0	0	0	0	3	1	1	0
Dnajb2	1	75236406	75245692	+	Dnajb2	ENSMUSG00000026203	DnaJ heat shock protein family (Hsp40) member B2 [Source:MGI Symbol;Acc:MGI:1928739]	+	gene	242	1320	396	1364	1011	282	266	115	442	664	1146	305	103	235	373	903	338	279	40	123	470	508	121	41	261	107	805	105	228	123	6	0	13	22	243	274	21	24	187	92
Ptprn	1	75247027	75264502	-	Ptprn	ENSMUSG00000026204	protein tyrosine phosphatase, receptor type, N [Source:MGI Symbol;Acc:MGI:102765]	-	gene	14	70	37	72	56	25	222	62	233	357	1095	704	89	107	259	1028	439	501	68	174	650	1065	75	53	325	111	1261	264	783	98	0	1	10	49	258	377	4	7	93	48
Gm28294	1	75252322	75257427	+	Gm28294	ENSMUSG00000101840	predicted gene 28294 [Source:MGI Symbol;Acc:MGI:5579000]	+	gene	1	3	4	5	1	0	19	7	12	14	90	57	4	8	12	39	26	29	6	16	39	84	5	1	16	7	88	24	44	3	0	0	0	4	17	17	0	1	4	4
Resp18	1	75272199	75278415	-	Resp18	ENSMUSG00000033061	regulated endocrine-specific protein 18 [Source:MGI Symbol;Acc:MGI:1098222]	-	gene	0	0	0	0	0	0	0	0	1	0	7	0	0	0	0	22	0	5	1	2	6	5	0	0	0	0	1	0	0	3	0	0	0	0	1	0	0	0	1	0
Gm28902	1	75272605	75275652	+	Gm28902	ENSMUSG00000100556	predicted gene 28902 [Source:MGI Symbol;Acc:MGI:5579608]	+	gene	0	0	0	0	0	0	0	0	0	0	0	0	0	0	0	0	0	0	0	0	0	0	0	0	0	0	0	0	0	0	0	0	0	0	0	0	0	0	0	0
Dnpep	1	75307896	75317990	-	Dnpep	ENSMUSG00000026209	aspartyl aminopeptidase [Source:MGI Symbol;Acc:MGI:1278328]	-	gene	3408	15441	5378	15567	13042	3411	1353	977	2745	3137	5952	2160	529	1424	2377	5961	1742	1815	251	1000	3635	3495	451	218	2063	726	4220	656	1031	884	21	10	142	186	881	1501	101	109	1303	655
Des	1	75360329	75368579	+	Des	ENSMUSG00000026208	desmin [Source:MGI Symbol;Acc:MGI:94885]	+	gene	79	338	168	405	347	122	87	42	222	358	1174	1304	37	56	161	700	880	106	19	64	269	230	61	12	123	43	262	52	110	33	1	1	15	31	216	662	3	7	112	92
Gm15179	1	75368212	75375012	-	Gm15179	ENSMUSG00000085653	predicted gene 15179 [Source:MGI Symbol;Acc:MGI:3705125]	-	gene	0	0	1	0	0	0	0	0	1	1	1	8	0	0	0	0	5	6	0	0	0	0	2	1	0	0	0	0	0	0	0	0	0	0	1	0	0	0	0	0
Speg	1	75375297	75432320	+	Speg	ENSMUSG00000026207	SPEG complex locus [Source:MGI Symbol;Acc:MGI:109282]	+	gene	13	49	10	87	61	7	47	54	428	549	1174	621	56	119	424	968	517	187	59	157	822	766	88	18	233	142	748	95	209	41	0	0	14	48	359	473	0	10	114	77
Gm15178	1	75392131	75396363	-	Gm15178	ENSMUSG00000086053	predicted gene 15178 [Source:MGI Symbol;Acc:MGI:3705132]	-	gene	0	0	0	0	0	0	0	0	0	0	0	0	0	0	0	0	0	0	0	0	0	0	0	0	0	0	0	0	0	0	0	0	0	0	0	0	0	0	0	0
Gmppa	1	75435930	75443179	+	Gmppa	ENSMUSG00000033021	GDP-mannose pyrophosphorylase A [Source:MGI Symbol;Acc:MGI:1916330]	+	gene	810	3636	1557	3473	2942	1148	351	228	880	744	1368	589	219	431	715	1277	446	669	133	303	934	922	211	78	802	227	1263	158	231	274	2	8	47	49	466	456	23	34	356	228
Asic4	1	75450436	75474343	+	Asic4	ENSMUSG00000033007	acid-sensing (proton-gated) ion channel family member 4 [Source:MGI Symbol;Acc:MGI:2652846]	+	gene	0	2	0	0	3	0	0	0	3	0	4	9	0	0	6	11	11	0	0	0	3	6	0	0	0	0	3	4	0	0	0	0	0	0	5	15	0	0	0	1
Gm37264	1	75468570	75470761	-	Gm37264	ENSMUSG00000102605	predicted gene, 37264 [Source:MGI Symbol;Acc:MGI:5610492]	-	gene	0	0	0	0	0	1	0	0	0	0	1	10	0	0	0	0	4	0	0	0	0	0	0	0	4	0	3	2	0	0	0	0	0	0	0	5	0	0	0	0
Chpf	1	75474569	75479307	-	Chpf	ENSMUSG00000032997	chondroitin polymerizing factor [Source:MGI Symbol;Acc:MGI:106576]	-	gene	495	2349	811	2624	2087	393	405	167	673	1062	1520	400	175	354	571	1282	267	470	57	237	1299	1156	122	78	590	163	1428	167	279	239	2	2	46	63	517	337	10	20	245	189
Obsl1	1	75479310	75506452	-	Obsl1	ENSMUSG00000026211	obscurin-like 1 [Source:MGI Symbol;Acc:MGI:2138628]	-	gene	886	4047	1143	4606	3972	696	449	199	1044	2194	3522	1290	183	396	1335	2985	1071	790	160	548	2682	2634	234	87	941	464	3004	450	995	183	5	7	70	108	932	531	8	25	382	326
Tmem198	1	75479532	75485705	+	Tmem198	ENSMUSG00000051703	transmembrane protein 198 [Source:MGI Symbol;Acc:MGI:2443133]	+	gene	22	104	18	70	109	12	15	7	16	24	65	17	1	5	15	64	6	10	0	1	42	52	6	3	8	1	89	6	13	9	0	0	0	5	21	15	0	0	6	4
Inha	1	75507077	75510366	+	Inha	ENSMUSG00000032968	inhibin alpha [Source:MGI Symbol;Acc:MGI:96569]	+	gene	52	180	35	186	165	28	4	1	8	25	30	52	2	4	8	23	9	0	0	0	13	31	4	0	3	1	21	1	7	1	0	0	0	0	35	12	0	0	4	2
Stk11ip	1	75521529	75537335	+	Stk11ip	ENSMUSG00000026213	serine/threonine kinase 11 interacting protein [Source:MGI Symbol;Acc:MGI:1918978]	+	gene	720	3331	1050	3382	3108	679	606	391	797	985	1739	336	327	594	701	1234	252	832	116	279	967	893	203	112	1021	278	1724	230	314	383	5	3	34	31	407	180	33	31	321	105
Slc4a3	1	75546266	75562172	+	Slc4a3	ENSMUSG00000006576	solute carrier family 4 (anion exchanger), member 3 [Source:MGI Symbol;Acc:MGI:109350]	+	gene	50	252	70	254	253	39	40	35	166	307	454	156	38	83	218	293	79	119	19	36	246	190	36	24	137	43	407	32	60	25	0	0	9	17	130	60	0	8	55	33
Gm29065	1	76016658	76018756	-	Gm29065	ENSMUSG00000099996	predicted gene 29065 [Source:MGI Symbol;Acc:MGI:5579771]	-	gene	0	0	0	0	0	0	0	0	0	0	0	0	0	0	0	0	0	0	0	0	0	0	0	0	0	0	0	0	0	0	0	0	0	0	0	0	0	0	0	0
Gm29069	1	76420692	76528422	+	Gm29069	ENSMUSG00000100827	predicted gene 29069 [Source:MGI Symbol;Acc:MGI:5579775]	+	gene	0	0	0	0	0	0	0	0	0	0	0	0	0	0	0	0	0	0	0	0	0	0	0	0	0	0	0	0	0	0	0	0	0	0	0	0	0	0	0	0
Gm17751	1	76489133	76502028	+	Gm17751	ENSMUSG00000100553	predicted gene, 17751 [Source:MGI Symbol;Acc:MGI:5009832]	+	gene	0	0	0	0	0	0	0	0	0	0	0	0	0	0	0	0	0	0	0	0	0	0	0	0	0	0	0	0	0	0	0	0	0	0	0	0	0	0	0	0
Gm816	1	76890472	77027792	-	Gm816	ENSMUSG00000100534	predicted gene 816 [Source:MGI Symbol;Acc:MGI:2685662]	-	gene	0	0	0	0	0	0	0	0	0	0	0	0	0	0	0	0	0	0	0	0	0	0	0	0	0	0	0	0	0	0	0	0	0	0	0	0	0	0	0	0
Gm38265	1	77143227	77146992	-	Gm38265	ENSMUSG00000102904	predicted gene, 38265 [Source:MGI Symbol;Acc:MGI:5611493]	-	gene	0	0	0	0	0	0	0	0	0	0	0	0	0	0	0	0	0	0	0	0	0	0	0	0	0	0	0	0	0	0	0	0	0	0	0	0	0	0	0	0
Epha4	1	77367185	77515088	-	Epha4	ENSMUSG00000026235	Eph receptor A4 [Source:MGI Symbol;Acc:MGI:98277]	-	gene	1418	7975	3221	7060	5438	2851	990	90	101	292	509	450	432	78	123	372	348	783	44	139	949	2657	22	118	291	102	777	312	485	610	1	2	11	51	340	532	79	5	60	86
Gm28386	1	77515280	77517128	+	Gm28386	ENSMUSG00000101849	predicted gene 28386 [Source:MGI Symbol;Acc:MGI:5579092]	+	gene	0	20	14	22	12	8	3	0	0	6	6	0	0	0	0	7	0	2	0	0	3	12	0	0	3	0	6	0	1	0	0	0	0	0	7	1	0	0	0	0
Gm28387	1	77942966	77972376	-	Gm28387	ENSMUSG00000102052	predicted gene 28387 [Source:MGI Symbol;Acc:MGI:5579093]	-	gene	0	0	0	0	0	0	0	0	0	0	0	0	0	0	0	0	0	0	0	0	0	0	0	0	0	0	0	0	0	0	0	0	0	0	0	0	0	0	0	0
Pax3	1	78101267	78197134	-	Pax3	ENSMUSG00000004872	paired box 3 [Source:MGI Symbol;Acc:MGI:97487]	-	gene	0	2	0	2	5	3	1	0	3	17	12	2	0	0	0	29	44	1	0	0	26	69	0	1	5	0	47	9	34	0	0	0	0	1	13	46	0	0	0	11
Sgpp2	1	78310345	78420289	+	Sgpp2	ENSMUSG00000032908	sphingosine-1-phosphate phosphotase 2 [Source:MGI Symbol;Acc:MGI:3589109]	+	gene	38	117	55	189	94	38	9	2	18	51	66	0	7	9	20	106	5	22	4	12	40	28	0	0	39	14	77	15	6	3	0	0	0	5	15	10	1	0	0	13
Gm28410	1	78325628	78340106	-	Gm28410	ENSMUSG00000099561	predicted gene 28410 [Source:MGI Symbol;Acc:MGI:5579116]	-	gene	0	0	0	2	0	0	0	0	0	3	1	0	0	0	0	0	0	0	0	0	0	0	0	0	0	0	0	0	0	0	0	0	0	0	0	0	0	0	0	0
Gm37884	1	78375614	78376431	+	Gm37884	ENSMUSG00000102945	predicted gene, 37884 [Source:MGI Symbol;Acc:MGI:5611112]	+	gene	0	0	0	0	0	0	0	0	0	0	0	0	0	0	0	0	0	0	0	0	0	0	0	0	0	0	0	0	0	0	0	0	0	0	0	0	0	0	0	0
Farsb	1	78417975	78488897	-	Farsb	ENSMUSG00000026245	phenylalanyl-tRNA synthetase, beta subunit [Source:MGI Symbol;Acc:MGI:1346035]	-	gene	4329	19485	7186	17212	15439	5687	3774	2233	6952	5706	9006	2218	1065	2647	4834	8000	2210	5349	1025	2651	6003	6179	686	624	7222	1791	7319	1142	1187	3214	108	68	412	308	1092	2437	486	281	2586	1066
4833412K13Rik	1	78465448	78466926	-	4833412K13Rik	ENSMUSG00000104018	RIKEN cDNA 4833412K13 gene [Source:MGI Symbol;Acc:MGI:1921857]	-	gene	1	19	19	16	22	13	0	0	8	4	11	0	3	0	0	1	6	5	1	0	0	2	7	0	0	0	5	0	0	0	0	0	0	0	9	16	0	1	13	2
BC035947	1	78497026	78512158	-	BC035947	ENSMUSG00000090486	cDNA sequence BC035947 [Source:MGI Symbol;Acc:MGI:2652858]	-	gene	1	0	1	0	0	5	1	2	3	10	12	0	0	4	11	11	0	2	0	0	6	1	1	0	1	0	12	0	0	1	0	0	1	0	5	0	0	0	3	0
Mogat1	1	78510991	78538173	+	Mogat1	ENSMUSG00000012187	monoacylglycerol O-acyltransferase 1 [Source:MGI Symbol;Acc:MGI:1915643]	+	gene	0	1	0	0	0	0	1	1	0	16	12	0	0	0	3	2	0	0	0	2	10	11	0	0	3	0	2	1	4	0	0	0	0	0	3	3	0	0	0	0
5730419F03Rik	1	78595031	78609508	-	5730419F03Rik	ENSMUSG00000099364	RIKEN cDNA 5730419F03 gene [Source:MGI Symbol;Acc:MGI:1917787]	-	gene	11	76	37	52	49	17	26	12	2	19	15	4	13	15	9	29	0	19	2	3	25	15	0	3	18	5	35	9	32	11	0	0	3	0	8	0	1	0	0	2
Gm29611	1	78615467	78620165	+	Gm29611	ENSMUSG00000100562	predicted gene 29611 [Source:MGI Symbol;Acc:MGI:5580317]	+	gene	1	9	5	8	10	4	0	0	0	4	0	0	0	0	0	0	0	0	0	0	0	0	1	0	0	0	1	0	1	0	0	0	0	0	0	0	0	0	1	0
Acsl3	1	78657825	78707743	+	Acsl3	ENSMUSG00000032883	acyl-CoA synthetase long-chain family member 3 [Source:MGI Symbol;Acc:MGI:1921455]	+	gene	5321	25810	8762	21426	21915	9203	1430	1644	5426	9319	16554	5740	957	2002	3723	14756	6822	3321	810	3095	13434	11268	775	366	5454	2012	14762	2940	5535	1393	48	56	377	472	1863	5711	206	153	2447	1344
Utp14b	1	78658038	78671512	+	Utp14b	ENSMUSG00000079470	UTP14B small subunit processome component [Source:MGI Symbol;Acc:MGI:2445092]	+	gene	1117	5378	2655	5054	5025	2557	953	687	1959	2595	3901	1044	889	763	1147	3389	993	1665	336	1072	2925	2516	561	171	2030	650	3007	563	989	1110	20	14	161	132	985	669	125	59	1223	341
Gm29536	1	78791623	79224511	-	Gm29536	ENSMUSG00000099706	predicted gene 29536 [Source:MGI Symbol;Acc:MGI:5580242]	-	gene	0	0	0	0	0	0	0	0	0	0	0	0	0	0	5	0	0	0	0	0	0	0	0	0	0	0	0	0	0	0	0	0	0	0	0	0	0	0	0	0
Kcne4	1	78816758	78820028	+	Kcne4	ENSMUSG00000047330	potassium voltage-gated channel, Isk-related subfamily, gene 4 [Source:MGI Symbol;Acc:MGI:1891125]	+	gene	0	3	0	1	0	0	0	0	0	2	0	0	0	0	0	2	0	0	0	0	0	0	0	0	0	0	0	0	1	0	0	0	0	0	0	0	0	0	0	0
Gm29187	1	78821258	78822652	+	Gm29187	ENSMUSG00000101324	predicted gene 29187 [Source:MGI Symbol;Acc:MGI:5579893]	+	gene	0	0	0	0	0	0	0	0	0	0	0	0	0	0	0	0	0	0	0	0	0	0	0	0	0	0	0	0	0	0	0	0	0	0	0	0	0	0	0	0
Scg2	1	79434669	79440120	-	Scg2	ENSMUSG00000050711	secretogranin II [Source:MGI Symbol;Acc:MGI:103033]	-	gene	0	0	0	0	0	0	0	0	0	0	19	14	1	0	3	23	0	1	0	5	3	0	0	0	5	2	2	0	0	0	0	0	0	0	0	0	0	0	0	0
Ap1s3	1	79606876	79671972	-	Ap1s3	ENSMUSG00000054702	adaptor-related protein complex AP-1, sigma 3 [Source:MGI Symbol;Acc:MGI:1891304]	-	gene	195	750	271	718	571	168	401	196	842	371	488	56	411	250	526	457	89	1307	395	1391	1129	912	244	125	2363	719	1193	208	218	435	29	16	64	36	306	91	68	30	591	128
Gm37886	1	79619522	79621034	-	Gm37886	ENSMUSG00000102235	predicted gene, 37886 [Source:MGI Symbol;Acc:MGI:5611114]	-	gene	0	2	0	0	0	0	0	0	0	0	0	0	1	2	0	0	0	5	1	0	1	0	3	2	6	2	11	0	1	1	0	0	0	0	5	0	0	0	1	1
Wdfy1	1	79702262	79776143	-	Wdfy1	ENSMUSG00000073643	WD repeat and FYVE domain containing 1 [Source:MGI Symbol;Acc:MGI:1916618]	-	gene	2871	13964	5283	12781	12982	4220	860	484	1906	1596	5210	1660	756	699	1107	3246	1236	1441	302	908	2664	3137	560	148	1646	410	2656	588	784	912	19	12	136	163	1146	1675	138	94	1357	525
Gm10555	1	79762717	79764507	+	Gm10555	ENSMUSG00000104497	predicted gene 10555 [Source:MGI Symbol;Acc:MGI:3642807]	+	gene	0	2	0	0	0	0	0	0	0	0	0	0	0	0	0	2	0	0	0	0	1	0	0	0	0	0	0	0	0	0	0	0	0	0	0	0	0	0	0	0
Mrpl44	1	79776018	79781445	+	Mrpl44	ENSMUSG00000026248	mitochondrial ribosomal protein L44 [Source:MGI Symbol;Acc:MGI:1916413]	+	gene	1147	5123	1802	4488	4041	1100	1035	546	1359	1497	2286	525	534	696	978	2019	467	1507	231	601	1774	1698	243	178	1643	451	2193	304	353	762	20	3	74	90	549	510	142	50	464	246
Serpine2	1	79794197	79861180	-	Serpine2	ENSMUSG00000026249	serine (or cysteine) peptidase inhibitor, clade E, member 2 [Source:MGI Symbol;Acc:MGI:101780]	-	gene	285	1751	793	1397	1119	340	869	349	956	1085	2013	1128	422	469	719	1888	1136	1033	195	539	1629	1889	231	155	1730	427	2255	485	1837	400	9	7	66	96	592	1271	80	37	430	270
Gm38339	1	80146973	80148801	-	Gm38339	ENSMUSG00000102518	predicted gene, 38339 [Source:MGI Symbol;Acc:MGI:5611567]	-	gene	0	0	0	0	0	0	0	0	0	0	0	0	0	0	0	0	0	0	0	0	0	0	0	0	0	0	0	0	0	0	0	0	0	0	0	0	0	0	0	0
9830004L10Rik	1	80184719	80192073	+	9830004L10Rik	ENSMUSG00000099552	RIKEN cDNA 9830004L10 gene [Source:MGI Symbol;Acc:MGI:3642808]	+	gene	0	10	4	5	4	3	0	0	0	0	0	0	0	0	0	0	0	0	0	0	0	0	0	0	0	0	0	0	0	0	0	0	0	0	0	0	0	0	0	0
Fam124b	1	80198706	80218473	-	Fam124b	ENSMUSG00000043230	family with sequence similarity 124, member B [Source:MGI Symbol;Acc:MGI:3026880]	-	gene	0	1	2	3	1	0	0	0	2	0	0	0	1	0	0	0	0	0	0	0	2	4	0	0	0	3	10	4	0	0	0	0	0	0	1	0	0	0	1	0
2310015K22Rik	1	80225044	80228792	+	2310015K22Rik	ENSMUSG00000101257	RIKEN cDNA 2310015K22 gene [Source:MGI Symbol;Acc:MGI:1916815]	+	gene	2	33	7	18	20	0	0	0	4	0	0	0	0	0	0	0	0	0	0	0	2	0	0	0	0	0	0	0	0	0	0	0	0	0	0	0	0	0	0	0
Gm37932	1	80255031	80256197	-	Gm37932	ENSMUSG00000103404	predicted gene, 37932 [Source:MGI Symbol;Acc:MGI:5611160]	-	gene	0	0	0	0	0	0	0	0	0	0	0	0	0	0	0	0	0	0	0	0	0	0	0	0	0	0	0	0	0	0	0	0	0	0	0	0	0	0	0	0
Cul3	1	80264923	80340480	-	Cul3	ENSMUSG00000004364	cullin 3 [Source:MGI Symbol;Acc:MGI:1347360]	-	gene	4216	21340	7789	18124	17757	6724	3830	1990	5243	4763	8379	2595	1631	2399	3282	5868	2417	6988	1219	3596	7743	7659	843	848	8941	2426	9344	1753	2057	3638	93	65	302	315	1468	3211	522	187	2462	864
Gm37902	1	80274731	80276413	-	Gm37902	ENSMUSG00000103076	predicted gene, 37902 [Source:MGI Symbol;Acc:MGI:5611130]	-	gene	5	38	9	10	26	5	4	1	2	4	6	13	11	1	0	2	0	5	0	1	3	10	10	1	12	0	11	0	3	7	0	0	1	0	8	10	3	0	1	1
Gm37262	1	80326177	80327994	-	Gm37262	ENSMUSG00000103525	predicted gene, 37262 [Source:MGI Symbol;Acc:MGI:5610490]	-	gene	0	1	0	1	0	0	0	0	0	0	0	0	0	0	0	0	0	0	0	0	0	0	1	0	0	0	0	0	0	0	0	0	0	0	0	0	0	0	0	0
Gm29125	1	80382822	80386251	+	Gm29125	ENSMUSG00000101722	predicted gene 29125 [Source:MGI Symbol;Acc:MGI:5579831]	+	gene	2	5	1	11	1	0	29	16	52	28	21	0	9	23	36	12	8	33	0	7	6	3	10	8	68	15	53	3	0	7	0	0	0	0	1	0	2	0	7	0
1700016L21Rik	1	80445932	80479867	+	1700016L21Rik	ENSMUSG00000101483	RIKEN cDNA 1700016L21 gene [Source:MGI Symbol;Acc:MGI:1919458]	+	gene	0	1	0	0	0	0	0	0	0	0	0	0	0	0	0	0	0	0	0	0	0	0	0	0	0	0	0	0	0	0	0	0	0	0	0	0	0	0	0	0
Gm45261	1	80449597	80461448	-	Gm45261	ENSMUSG00000110100	predicted gene 45261 [Source:MGI Symbol;Acc:MGI:5791097]	-	gene	0	0	0	0	0	0	0	0	0	0	0	0	0	0	0	0	0	0	0	0	0	0	0	0	0	0	0	0	0	0	0	0	0	0	0	0	0	0	0	0
Dock10	1	80501073	80758527	-	Dock10	ENSMUSG00000038608	dedicator of cytokinesis 10 [Source:MGI Symbol;Acc:MGI:2146320]	-	gene	3	25	11	37	12	1	10	4	8	6	4	0	0	1	0	8	0	1	0	2	16	21	0	0	13	11	16	4	3	2	0	0	0	0	4	9	0	0	0	0
Gm37645	1	80666009	80669564	-	Gm37645	ENSMUSG00000103192	predicted gene, 37645 [Source:MGI Symbol;Acc:MGI:5610873]	-	gene	0	0	0	0	0	0	0	0	0	0	0	0	0	0	0	0	0	0	0	0	0	0	0	0	0	0	0	0	0	0	0	0	0	0	0	0	0	0	0	0
Gm38062	1	80728809	80730664	-	Gm38062	ENSMUSG00000104488	predicted gene, 38062 [Source:MGI Symbol;Acc:MGI:5611290]	-	gene	0	0	0	0	0	0	0	0	0	0	0	0	0	0	0	0	0	0	0	0	0	0	0	0	0	0	0	0	0	0	0	0	0	0	0	0	0	0	0	0
A630081D01Rik	1	80747222	80749054	-	A630081D01Rik	ENSMUSG00000102721	RIKEN cDNA A630081D01 gene [Source:MGI Symbol;Acc:MGI:2138649]	-	gene	0	0	0	0	0	0	0	0	0	0	0	0	0	0	0	0	0	0	0	0	0	0	0	0	0	0	0	0	0	0	0	0	0	0	0	0	0	0	0	0
Nyap2	1	81076950	81341764	+	Nyap2	ENSMUSG00000054976	neuronal tyrosine-phophorylated phosphoinositide 3-kinase adaptor 2 [Source:MGI Symbol;Acc:MGI:2443135]	+	gene	3	5	0	24	7	0	2	2	7	5	16	0	6	23	31	7	0	39	7	9	15	2	9	9	39	9	37	8	5	22	0	0	0	2	8	0	0	0	2	6
Gm37210	1	81520338	81522341	-	Gm37210	ENSMUSG00000104029	predicted gene, 37210 [Source:MGI Symbol;Acc:MGI:5610438]	-	gene	0	0	0	0	0	0	0	0	0	0	0	0	0	0	0	0	0	0	0	0	0	0	0	0	0	0	0	0	0	0	0	0	0	0	0	0	0	0	0	0
Gm37114	1	82105180	82106983	+	Gm37114	ENSMUSG00000103571	predicted gene, 37114 [Source:MGI Symbol;Acc:MGI:5610342]	+	gene	0	0	0	0	0	0	0	0	0	0	0	0	0	0	0	0	0	0	0	0	0	0	0	0	0	0	0	0	0	0	0	0	0	0	0	0	0	0	0	0
Irs1	1	82233101	82291416	-	Irs1	ENSMUSG00000055980	insulin receptor substrate 1 [Source:MGI Symbol;Acc:MGI:99454]	-	gene	19	141	113	183	148	74	13	3	111	163	540	144	39	27	82	420	240	180	43	163	605	907	32	18	316	121	435	139	334	22	0	0	15	43	312	201	0	4	46	43
Gm9747	1	82233112	82235933	+	Gm9747	ENSMUSG00000022591	predicted gene 9747 [Source:MGI Symbol;Acc:MGI:3710571]	+	gene	7	51	18	66	48	29	7	1	47	70	208	40	12	9	22	178	110	73	16	72	298	446	11	4	140	61	187	60	125	14	0	0	5	22	131	71	0	2	20	15
Rhbdd1	1	82316452	82445366	+	Rhbdd1	ENSMUSG00000026142	rhomboid domain containing 1 [Source:MGI Symbol;Acc:MGI:1924117]	+	gene	1076	5423	2153	5094	4672	1926	234	224	1042	948	2476	791	171	359	728	2032	684	425	105	387	1151	1651	247	52	649	233	1172	242	314	166	15	14	90	95	816	1119	24	45	333	259
Gm19552	1	82352217	82355049	+	Gm19552	ENSMUSG00000104493	predicted gene, 19552 [Source:MGI Symbol;Acc:MGI:5011737]	+	gene	1	12	15	14	23	7	0	2	1	2	2	0	0	0	0	0	0	1	0	2	0	9	2	0	0	3	2	0	0	0	0	0	0	0	4	11	0	0	1	0
Gm28940	1	82392493	82402746	-	Gm28940	ENSMUSG00000100786	predicted gene 28940 [Source:MGI Symbol;Acc:MGI:5579646]	-	gene	0	0	0	0	1	0	11	4	8	14	0	0	2	3	0	7	0	6	0	0	0	0	1	0	10	7	11	0	0	4	0	0	0	0	0	0	0	0	0	0
Col4a4	1	82448423	82586849	-	Col4a4	ENSMUSG00000067158	collagen, type IV, alpha 4 [Source:MGI Symbol;Acc:MGI:104687]	-	gene	1	5	5	9	6	3	0	0	4	1	1	0	0	0	0	8	0	2	0	1	6	15	0	0	0	0	0	2	0	0	0	0	0	0	0	3	0	0	0	0
Col4a3	1	82586921	82722059	+	Col4a3	ENSMUSG00000079465	collagen, type IV, alpha 3 [Source:MGI Symbol;Acc:MGI:104688]	+	gene	0	1	0	5	0	0	0	0	0	5	18	0	0	0	0	0	0	3	0	0	0	5	0	0	5	0	3	0	3	0	0	0	0	0	1	0	0	0	0	0
C430014B12Rik	1	82691928	82725169	-	C430014B12Rik	ENSMUSG00000097564	RIKEN cDNA C430014B12 gene [Source:MGI Symbol;Acc:MGI:2444820]	-	gene	122	571	70	490	388	46	43	21	123	58	130	30	5	32	20	96	13	6	0	0	9	10	4	0	7	0	9	0	2	6	0	0	0	0	16	18	0	2	9	2
Mff	1	82724890	82752394	+	Mff	ENSMUSG00000026150	mitochondrial fission factor [Source:MGI Symbol;Acc:MGI:1922984]	+	gene	2144	9255	3150	8407	8008	1774	1340	975	2516	2355	4305	1506	812	1114	1720	4026	1573	2449	411	1449	3742	3966	716	270	2921	843	3731	692	894	999	39	35	196	196	1207	1992	226	122	1558	516
Gm28941	1	82739691	82740707	+	Gm28941	ENSMUSG00000101450	predicted gene 28941 [Source:MGI Symbol;Acc:MGI:5579647]	+	gene	6	52	29	44	70	7	6	1	7	11	47	45	4	1	16	8	5	13	2	2	9	0	21	0	10	4	25	1	3	2	0	0	2	0	30	13	0	0	17	4
Tm4sf20	1	82756649	82768461	-	Tm4sf20	ENSMUSG00000026149	transmembrane 4 L six family member 20 [Source:MGI Symbol;Acc:MGI:1913511]	-	gene	0	0	0	0	1	0	0	0	0	0	0	0	0	0	9	0	0	0	0	0	1	0	0	0	0	0	0	0	0	0	0	0	0	0	2	0	0	0	0	0
Gm47791	1	82770824	82771243	-	Gm47791	ENSMUSG00000114299	predicted gene, 47791 [Source:MGI Symbol;Acc:MGI:6096961]	-	gene	0	0	0	0	2	0	0	0	0	0	0	0	0	0	0	0	0	0	0	0	0	0	0	0	0	0	0	0	0	0	0	0	0	0	0	0	0	0	0	0
Gm36999	1	82806423	82807468	-	Gm36999	ENSMUSG00000102280	predicted gene, 36999 [Source:MGI Symbol;Acc:MGI:5610227]	-	gene	0	0	0	0	0	0	0	0	0	0	0	0	0	0	0	0	0	0	0	0	0	0	0	0	0	0	0	0	0	0	0	0	0	0	0	0	0	0	0	0
Gm28942	1	82819835	82820377	+	Gm28942	ENSMUSG00000100170	predicted gene 28942 [Source:MGI Symbol;Acc:MGI:5579648]	+	gene	0	1	0	4	0	0	0	0	0	0	0	0	0	0	0	0	0	0	0	0	0	0	0	0	0	0	0	0	0	0	0	0	0	0	0	0	0	0	0	0
Agfg1	1	82839483	82901182	+	Agfg1	ENSMUSG00000026159	ArfGAP with FG repeats 1 [Source:MGI Symbol;Acc:MGI:1333754]	+	gene	4777	22871	6586	21560	20533	5454	2770	1083	3150	2817	5403	2220	1590	1324	1953	4220	2034	4448	691	1985	4177	4612	873	551	4545	1231	5241	911	1566	2385	64	43	221	208	1670	2441	376	138	2014	733
A030005L19Rik	1	82913325	82914130	+	A030005L19Rik	ENSMUSG00000113880	RIKEN cDNA A030005L19 gene [Source:MGI Symbol;Acc:MGI:1925172]	+	gene	0	2	1	1	0	0	0	0	0	0	0	0	0	0	0	0	0	0	0	0	0	0	0	0	0	0	2	0	1	0	0	0	0	0	3	0	0	0	0	0
A030014E15Rik	1	82924917	82925712	+	A030014E15Rik	ENSMUSG00000113973	RIKEN cDNA A030014E15 gene [Source:MGI Symbol;Acc:MGI:1925167]	+	gene	0	0	1	0	2	0	0	0	0	0	0	0	0	0	0	0	0	0	0	0	0	0	0	0	0	0	0	0	0	0	0	0	0	0	0	3	0	0	0	0
Gm6217	1	82930571	82931399	-	Gm6217	ENSMUSG00000113846	predicted gene 6217 [Source:MGI Symbol;Acc:MGI:3644079]	-	gene	0	0	0	0	0	0	0	0	0	0	0	0	0	0	0	0	0	0	0	0	0	0	0	0	0	0	0	0	0	0	0	0	0	0	0	0	0	0	0	0
A030003K21Rik	1	82942559	82943388	-	A030003K21Rik	ENSMUSG00000113084	RIKEN cDNA A030003K21 gene [Source:MGI Symbol;Acc:MGI:1925163]	-	gene	0	0	0	0	0	0	0	0	0	0	0	0	0	0	0	0	0	0	0	0	0	0	0	0	0	0	0	0	0	0	0	0	0	0	0	0	0	0	0	0
Gm7544	1	82955186	82956013	-	Gm7544	ENSMUSG00000113925	predicted gene 7544 [Source:MGI Symbol;Acc:MGI:3779750]	-	gene	0	0	1	2	0	0	0	0	0	0	0	0	0	0	0	0	0	0	0	0	0	0	0	0	0	0	0	0	0	0	0	0	0	0	0	0	0	0	0	0
Gm47955	1	82960286	82960924	+	Gm47955	ENSMUSG00000114011	predicted gene, 47955 [Source:MGI Symbol;Acc:MGI:6097226]	+	gene	0	1	0	0	0	0	0	0	0	0	0	0	0	0	0	0	0	0	0	0	0	0	0	0	0	0	0	0	0	0	0	0	0	0	0	0	0	0	0	0
Gm47959	1	83000548	83001480	+	Gm47959	ENSMUSG00000113097	predicted gene, 47959 [Source:MGI Symbol;Acc:MGI:6097234]	+	gene	3	0	0	2	3	0	0	0	0	0	0	0	0	0	0	0	0	0	0	0	0	0	0	0	0	0	0	0	0	0	0	0	0	0	0	0	0	0	0	0
Slc19a3	1	83012523	83038448	-	Slc19a3	ENSMUSG00000038496	solute carrier family 19, member 3 [Source:MGI Symbol;Acc:MGI:1931307]	-	gene	24	180	126	197	152	62	7	26	130	152	521	32	22	39	108	231	30	56	11	30	144	241	43	7	65	17	142	36	15	18	1	3	10	6	135	32	3	3	72	15
Krtap28-10	1	83041524	83042480	-	Krtap28-10	ENSMUSG00000100190	keratin associated protein 28-10 [Source:MGI Symbol;Acc:MGI:3779575]	-	gene	0	0	0	0	0	0	0	0	0	0	10	0	0	0	0	0	0	0	0	0	0	0	0	0	0	0	0	0	0	0	0	0	0	0	0	0	0	0	0	0
Gm47969	1	83044932	83045946	+	Gm47969	ENSMUSG00000113267	predicted gene, 47969 [Source:MGI Symbol;Acc:MGI:6097249]	+	gene	0	1	0	0	0	0	0	0	0	0	0	0	0	0	0	0	0	0	0	0	0	0	0	0	0	0	0	0	0	0	0	0	0	0	0	0	0	0	0	0
A030005K14Rik	1	83058286	83059378	-	A030005K14Rik	ENSMUSG00000104423	RIKEN cDNA A030005K14 gene [Source:MGI Symbol;Acc:MGI:1925171]	-	gene	0	0	0	0	0	0	0	0	0	0	0	0	0	0	0	2	0	0	0	0	0	0	0	0	0	0	0	0	0	0	0	0	0	0	0	0	0	0	0	0
Krtap28-13	1	83060930	83061921	+	Krtap28-13	ENSMUSG00000101315	keratin associated protein 28-13 [Source:MGI Symbol;Acc:MGI:1918636]	+	gene	0	0	0	0	0	0	0	0	0	0	0	0	0	0	0	0	0	0	0	0	0	0	0	0	0	0	0	0	0	0	0	0	0	0	0	0	0	0	0	0
Ccl20	1	83116766	83119167	+	Ccl20	ENSMUSG00000026166	chemokine (C-C motif) ligand 20 [Source:MGI Symbol;Acc:MGI:1329031]	+	gene	0	0	0	0	0	0	33	7	3	0	20	0	9	4	12	14	0	23	3	20	7	0	5	0	19	12	18	1	0	13	0	0	1	0	5	0	0	0	6	0
Daw1	1	83159752	83210574	+	Daw1	ENSMUSG00000053161	dynein assembly factor with WDR repeat domains 1 [Source:MGI Symbol;Acc:MGI:1923089]	+	gene	0	0	0	1	0	0	1	0	0	0	9	0	0	0	0	5	0	0	0	0	0	0	0	0	0	0	0	0	0	0	0	0	0	0	2	0	0	0	3	0
Sphkap	1	83254139	83408200	-	Sphkap	ENSMUSG00000026163	SPHK1 interactor, AKAP domain containing [Source:MGI Symbol;Acc:MGI:1924879]	-	gene	5	0	0	1	0	0	19	10	22	12	15	0	33	35	17	11	4	73	2	5	28	14	0	7	20	12	49	4	2	56	0	0	2	0	12	4	0	0	3	1
Gm37517	1	83331298	83332586	-	Gm37517	ENSMUSG00000104374	predicted gene, 37517 [Source:MGI Symbol;Acc:MGI:5610745]	-	gene	0	0	0	0	0	0	0	0	0	0	0	0	0	0	0	0	0	0	0	0	0	0	0	0	0	0	0	0	0	0	0	0	0	0	0	0	0	0	0	0
Gm37989	1	83426596	83427398	-	Gm37989	ENSMUSG00000104219	predicted gene, 37989 [Source:MGI Symbol;Acc:MGI:5611217]	-	gene	0	0	0	0	0	0	0	0	0	0	0	0	0	0	0	0	0	0	0	0	0	0	0	0	0	0	0	0	0	0	0	0	0	0	0	0	0	0	0	0
4933436I20Rik	1	83659550	83911644	-	4933436I20Rik	ENSMUSG00000100580	RIKEN cDNA 4933436I20 gene [Source:MGI Symbol;Acc:MGI:1918540]	-	gene	0	0	0	0	0	1	0	0	1	0	5	0	0	0	0	3	0	0	0	1	4	0	0	0	0	0	0	0	0	1	0	0	0	0	2	2	0	0	0	0
Pid1	1	84036296	84364180	-	Pid1	ENSMUSG00000045658	phosphotyrosine interaction domain containing 1 [Source:MGI Symbol;Acc:MGI:2138391]	-	gene	101	364	256	399	321	74	124	46	280	534	1082	224	133	89	191	1052	267	441	54	124	954	1383	60	51	417	118	955	245	128	132	0	2	44	59	554	391	13	6	95	138
Gm37058	1	84132867	84134510	-	Gm37058	ENSMUSG00000102750	predicted gene, 37058 [Source:MGI Symbol;Acc:MGI:5610286]	-	gene	0	0	0	0	0	0	0	0	0	0	0	0	0	0	0	0	0	0	0	0	0	0	0	0	0	0	0	0	0	0	0	0	0	0	0	0	0	0	0	0
Dner	1	84369839	84696221	-	Dner	ENSMUSG00000036766	delta/notch-like EGF repeat containing [Source:MGI Symbol;Acc:MGI:2152889]	-	gene	85	355	216	542	509	167	36	8	11	27	141	15	16	9	7	67	9	64	7	11	124	119	3	2	24	12	89	23	12	28	0	0	0	5	52	79	3	0	11	3
Gm37959	1	84392503	84395399	-	Gm37959	ENSMUSG00000104396	predicted gene, 37959 [Source:MGI Symbol;Acc:MGI:5611187]	-	gene	0	0	0	0	5	0	0	0	0	0	0	0	0	0	0	0	0	0	0	0	1	0	0	0	0	0	0	0	0	0	0	0	0	0	0	0	0	0	0	0
Gm37925	1	84665189	84669443	-	Gm37925	ENSMUSG00000102481	predicted gene, 37925 [Source:MGI Symbol;Acc:MGI:5611153]	-	gene	0	0	0	0	0	0	0	0	0	0	0	0	0	0	0	0	0	0	0	0	0	0	0	0	0	0	0	0	0	0	0	0	0	0	0	0	0	0	0	0
Trip12	1	84721189	84840516	-	Trip12	ENSMUSG00000026219	thyroid hormone receptor interactor 12 [Source:MGI Symbol;Acc:MGI:1309481]	-	gene	20955	101841	35777	92771	94500	42401	22807	9757	17018	15718	28655	7199	5724	12084	11953	19014	7606	28711	3667	8414	19193	18075	2389	3329	27515	6596	24825	4636	6110	21330	327	166	930	884	4050	6965	2435	760	7211	2513
Gm38374	1	84807158	84809190	-	Gm38374	ENSMUSG00000103505	predicted gene, 38374 [Source:MGI Symbol;Acc:MGI:5611602]	-	gene	0	2	2	0	1	0	0	0	0	0	0	0	0	0	0	0	0	0	0	0	0	0	0	0	0	0	0	0	0	0	0	0	0	0	0	0	0	0	0	0
Gm37738	1	84819968	84824683	-	Gm37738	ENSMUSG00000104503	predicted gene, 37738 [Source:MGI Symbol;Acc:MGI:5610966]	-	gene	7	2	1	3	2	0	2	0	0	1	0	0	8	3	0	0	0	5	0	1	3	3	1	0	5	0	1	0	0	5	0	0	0	0	2	0	1	1	0	2
Fbxo36	1	84839841	84900487	+	Fbxo36	ENSMUSG00000073633	F-box protein 36 [Source:MGI Symbol;Acc:MGI:1289192]	+	gene	124	659	193	573	501	145	65	15	28	79	325	133	80	22	21	274	130	74	6	20	83	93	16	5	35	19	89	10	14	96	0	1	1	2	67	111	20	1	36	22
Slc16a14	1	84905898	84935134	-	Slc16a14	ENSMUSG00000026220	solute carrier family 16 (monocarboxylic acid transporters), member 14 [Source:MGI Symbol;Acc:MGI:1919031]	-	gene	36	274	78	226	204	90	11	12	57	34	78	9	6	11	49	96	5	14	2	12	23	23	6	4	32	6	26	5	2	17	0	0	0	0	25	1	0	0	12	6
C130026I21Rik	1	84992690	85270566	-	C130026I21Rik	ENSMUSG00000052477	RIKEN cDNA C130026I21 gene [Source:MGI Symbol;Acc:MGI:3612702]	-	gene	0	1	2	2	2	0	1	7	6	12	5	0	5	4	12	8	13	5	0	1	0	0	1	0	5	1	3	0	0	0	0	0	0	0	1	0	0	0	1	2
A530032D15Rik	1	85083069	85109853	-	A530032D15Rik	ENSMUSG00000089844	RIKEN cDNA A530032D15Rik gene [Source:MGI Symbol;Acc:MGI:3037746]	-	gene	1	15	7	20	20	3	8	5	3	9	19	0	6	9	5	26	0	8	1	3	12	24	1	3	17	2	9	0	4	9	0	0	0	0	7	5	0	0	7	0
Gm10553	1	85099512	85101074	+	Gm10553	ENSMUSG00000073631	predicted gene 10553 [Source:MGI Symbol;Acc:MGI:3642178]	+	gene	0	0	0	0	0	0	0	0	0	0	0	0	0	0	0	2	0	0	0	0	1	0	0	0	0	0	0	0	0	0	0	0	0	0	0	0	0	0	1	0
A530040E14Rik	1	85105946	85114035	+	A530040E14Rik	ENSMUSG00000072109	RIKEN cDNA A530040E14 gene [Source:MGI Symbol;Acc:MGI:3612703]	+	gene	2	0	5	5	4	0	5	9	8	13	13	0	10	10	19	8	4	8	0	0	0	0	6	0	10	6	8	0	0	1	0	0	0	0	5	4	2	0	4	5
Gm16028	1	85246851	85255465	+	Gm16028	ENSMUSG00000090252	predicted gene 16028 [Source:MGI Symbol;Acc:MGI:3801982]	+	gene	0	1	0	0	0	0	0	0	1	0	0	0	0	0	0	0	0	2	0	0	0	0	0	0	0	0	0	0	0	0	0	0	0	0	0	0	0	0	0	0
Gm16025	1	85326729	85342615	+	Gm16025	ENSMUSG00000089652	predicted gene 16025 [Source:MGI Symbol;Acc:MGI:3802144]	+	gene	0	2	1	4	2	0	0	0	0	0	0	0	0	0	0	0	0	2	0	0	0	0	0	0	0	0	0	0	1	0	0	0	0	0	0	0	0	0	0	0
Gm16092	1	85511133	85527161	-	Gm16092	ENSMUSG00000089714	predicted gene 16092 [Source:MGI Symbol;Acc:MGI:3841241]	-	gene	0	17	14	10	25	20	9	1	2	3	4	2	1	3	4	0	0	0	0	1	18	16	2	0	10	0	5	3	6	0	1	0	0	1	3	0	0	0	3	3
G530012D18Rik	1	85575676	85577295	+	G530012D18Rik	ENSMUSG00000094127	RIKEN cDNA G530012D1 gene [Source:MGI Symbol;Acc:MGI:3642025]	+	gene	0	0	0	0	0	0	0	0	0	0	0	0	0	0	0	0	0	0	0	0	0	0	0	0	0	0	0	0	0	0	0	0	0	0	0	0	0	0	0	0
Sp110	1	85576899	85598817	-	Sp110	ENSMUSG00000070034	Sp110 nuclear body protein [Source:MGI Symbol;Acc:MGI:1923364]	-	gene	0	1	1	4	0	0	6	1	6	0	6	5	5	5	9	13	0	4	0	2	1	0	1	2	12	1	14	0	0	7	0	0	0	0	0	0	1	0	7	0
Gm16094	1	85599286	85599839	+	Gm16094	ENSMUSG00000090103	predicted gene 16094 [Source:MGI Symbol;Acc:MGI:3801967]	+	gene	0	0	0	0	0	0	0	0	0	0	0	0	0	0	0	0	0	0	0	0	0	0	0	0	0	0	0	0	0	0	0	0	0	0	0	0	0	0	0	0
Sp140	1	85600378	85645037	+	Sp140	ENSMUSG00000070031	Sp140 nuclear body protein [Source:MGI Symbol;Acc:MGI:3702467]	+	gene	2	23	5	4	11	5	2	6	7	11	25	4	6	3	4	12	19	8	0	14	14	10	9	0	7	3	24	1	4	6	0	0	1	1	11	25	2	0	11	2
Gm10552	1	85604085	85611896	-	Gm10552	ENSMUSG00000073628	predicted gene 10552 [Source:MGI Symbol;Acc:MGI:3642083]	-	gene	0	0	0	0	0	0	0	0	0	2	0	0	0	0	0	0	0	0	0	0	0	0	0	0	0	0	0	0	0	0	0	0	0	0	0	0	0	0	0	0
Gm17017	1	85641222	85650585	-	Gm17017	ENSMUSG00000090246	predicted gene 17017 [Source:MGI Symbol;Acc:MGI:4820558]	-	gene	0	15	0	0	2	0	0	0	1	3	5	0	1	1	1	2	0	1	0	6	3	1	1	0	1	0	11	0	0	2	0	0	0	0	2	6	0	0	4	0
Sp100	1	85649988	85709998	+	Sp100	ENSMUSG00000026222	nuclear antigen Sp100 [Source:MGI Symbol;Acc:MGI:109561]	+	gene	1	5	9	19	5	5	2	0	1	0	2	0	2	0	0	16	0	0	0	0	2	0	0	0	0	0	0	0	0	1	0	0	0	0	0	1	0	0	0	0
A630001G21Rik	1	85717083	85778643	-	A630001G21Rik	ENSMUSG00000052760	RIKEN cDNA A630001G21 gene [Source:MGI Symbol;Acc:MGI:2443131]	-	gene	12	44	16	60	55	11	11	26	37	22	17	0	19	22	0	11	1	12	0	7	17	8	13	0	19	3	17	0	0	19	0	0	2	0	13	5	3	2	15	5
9930111H07Rik	1	85775271	85784694	+	9930111H07Rik	ENSMUSG00000100217	RIKEN cDNA 9930111H07 gene [Source:MGI Symbol;Acc:MGI:1925012]	+	gene	0	0	0	0	0	0	0	0	0	0	0	0	0	0	0	0	0	0	0	0	0	0	0	0	0	0	0	0	0	0	0	0	0	0	0	0	0	0	0	0
Cab39	1	85793441	85851576	+	Cab39	ENSMUSG00000036707	calcium binding protein 39 [Source:MGI Symbol;Acc:MGI:107438]	+	gene	3880	17896	6221	15623	14535	4414	2611	1212	3562	3374	5584	1742	1407	1480	2602	5035	1529	4648	831	2871	7261	7987	769	473	5584	1758	7226	1654	1733	2337	72	42	260	279	1548	1630	353	149	2083	687
Itm2c	1	85894281	85908675	+	Itm2c	ENSMUSG00000026223	integral membrane protein 2C [Source:MGI Symbol;Acc:MGI:1927594]	+	gene	552	2891	1309	2801	2342	709	301	273	1160	2018	4256	1470	313	498	991	3619	1063	1071	168	636	3125	3270	274	127	1076	393	2577	495	750	305	3	11	101	176	931	1961	29	48	599	501
4933407L21Rik	1	85928483	85940624	+	4933407L21Rik	ENSMUSG00000026224	RIKEN cDNA 4933407L21 gene [Source:MGI Symbol;Acc:MGI:1918391]	+	gene	0	0	0	0	0	0	0	0	0	3	0	0	0	0	0	0	0	0	0	0	0	3	0	0	0	0	2	0	0	0	0	0	0	0	0	0	0	0	0	0
Gm28884	1	85933247	85937332	-	Gm28884	ENSMUSG00000099767	predicted gene 28884 [Source:MGI Symbol;Acc:MGI:5579590]	-	gene	0	0	0	0	0	0	2	0	4	5	3	0	0	0	0	8	6	0	0	0	0	0	0	0	0	0	4	2	0	0	0	0	1	0	1	0	0	0	0	0
Gpr55	1	85938318	85961007	-	Gpr55	ENSMUSG00000049608	G protein-coupled receptor 55 [Source:MGI Symbol;Acc:MGI:2685064]	-	gene	0	0	0	0	0	0	0	0	0	6	3	0	0	0	0	8	0	0	0	0	1	1	0	0	0	0	4	4	0	0	0	0	0	0	2	0	0	0	0	0
Gm28100	1	85972365	85986917	-	Gm28100	ENSMUSG00000100108	predicted gene 28100 [Source:MGI Symbol;Acc:MGI:5578806]	-	gene	0	0	0	0	0	0	0	0	0	0	0	0	0	0	0	0	0	0	0	0	0	0	0	0	0	0	0	0	0	0	0	0	0	0	0	0	0	0	0	0
Spata3	1	86016816	86029958	+	Spata3	ENSMUSG00000026226	spermatogenesis associated 3 [Source:MGI Symbol;Acc:MGI:1917310]	+	gene	0	0	0	1	1	0	0	1	2	1	0	0	0	0	0	10	0	1	0	0	0	0	0	0	0	0	2	0	0	0	0	0	0	0	0	0	0	0	2	0
2810459M11Rik	1	86045863	86055456	+	2810459M11Rik	ENSMUSG00000026227	RIKEN cDNA 2810459M11 gene [Source:MGI Symbol;Acc:MGI:1920042]	+	gene	6	65	14	48	69	19	15	21	96	104	97	8	31	30	71	124	9	63	13	64	160	112	25	7	85	38	161	36	13	21	0	2	7	3	79	13	2	8	99	16
Psmd1	1	86064387	86139151	+	Psmd1	ENSMUSG00000026229	proteasome (prosome, macropain) 26S subunit, non-ATPase, 1 [Source:MGI Symbol;Acc:MGI:1917497]	+	gene	10291	49382	21057	44214	39261	15631	9781	5081	13699	14263	22104	5568	2116	6474	10462	18929	5204	13607	1995	5984	14732	14598	1222	1708	15081	4363	16240	2867	3337	6764	145	106	691	643	2072	4730	1006	430	4753	2112
Htr2b	1	86099026	86111970	-	Htr2b	ENSMUSG00000026228	5-hydroxytryptamine (serotonin) receptor 2B [Source:MGI Symbol;Acc:MGI:109323]	-	gene	4	2	0	8	1	1	0	4	0	0	2	0	4	1	4	6	4	2	0	0	0	1	0	0	0	0	0	0	3	0	0	0	0	0	2	5	0	0	0	0
Gm37914	1	86120883	86123561	+	Gm37914	ENSMUSG00000103272	predicted gene, 37914 [Source:MGI Symbol;Acc:MGI:5611142]	+	gene	1	8	9	5	22	8	5	3	0	6	17	18	0	0	2	11	5	7	0	0	0	11	9	1	5	0	1	0	0	3	0	0	0	0	8	15	0	0	13	1
Gm21972	1	86133637	86162788	+	Gm21972	ENSMUSG00000094638	predicted gene 21972 [Source:MGI Symbol;Acc:MGI:5439441]	+	gene	935	4760	1835	4242	3510	1536	959	511	1266	1479	2180	611	294	604	1020	2240	606	858	126	360	1007	1035	182	94	960	227	922	166	227	503	16	16	66	65	300	530	115	41	478	195
Armc9	1	86154780	86278284	+	Armc9	ENSMUSG00000062590	armadillo repeat containing 9 [Source:MGI Symbol;Acc:MGI:1926045]	+	gene	411	1836	655	1717	1496	433	477	198	400	831	772	327	226	264	338	719	272	513	70	226	925	936	87	54	563	153	1222	204	289	265	8	1	21	44	367	162	25	10	135	119
Gm16341	1	86275509	86301375	-	Gm16341	ENSMUSG00000087538	predicted gene 16341 [Source:MGI Symbol;Acc:MGI:3840137]	-	gene	0	1	0	0	0	0	1	2	0	1	3	0	2	1	1	0	0	2	0	0	0	0	0	0	0	1	0	0	0	0	0	0	0	0	0	0	0	0	0	0
B3gnt7	1	86302832	86307305	+	B3gnt7	ENSMUSG00000079445	UDP-GlcNAc:betaGal beta-1,3-N- acetylglucosaminyltransferase 7 [Source:MGI Symbol;Acc:MGI:2384394]	+	gene	598	3034	1886	3089	1697	620	1954	833	2763	3262	4725	456	1053	1335	2312	3595	308	3687	435	1204	4883	3979	525	490	4114	1089	6412	622	265	1936	42	18	254	187	1459	389	146	126	1352	699
Gm28626	1	86303195	86304059	-	Gm28626	ENSMUSG00000099644	predicted gene 28626 [Source:MGI Symbol;Acc:MGI:5579332]	-	gene	30	157	80	150	97	42	65	31	194	120	197	4	27	47	89	182	7	25	0	7	76	58	8	9	23	15	46	4	3	25	0	0	4	3	41	11	7	2	11	17
Ncl	1	86344719	86359400	-	Ncl	ENSMUSG00000026234	nucleolin [Source:MGI Symbol;Acc:MGI:97286]	-	gene	80378	389723	144800	351087	307653	172098	98484	43646	105933	107437	138947	30125	7068	52832	75956	113513	31993	119596	18514	51151	122417	113251	2908	13922	137501	37931	120371	19663	19194	69984	1456	852	4896	4208	5410	25851	7281	2919	29584	12750
C130036L24Rik	1	86359574	86373791	+	C130036L24Rik	ENSMUSG00000073627	RIKEN cDNA C130036L24 gene [Source:MGI Symbol;Acc:MGI:2441877]	+	gene	2	86	23	89	92	9	24	9	49	111	142	10	21	19	36	73	45	25	5	13	178	132	14	2	25	11	209	18	24	16	0	1	8	11	103	7	1	2	23	25
Nmur1	1	86386303	86426228	-	Nmur1	ENSMUSG00000026237	neuromedin U receptor 1 [Source:MGI Symbol;Acc:MGI:1341898]	-	gene	0	9	0	8	7	3	0	0	0	0	0	0	0	0	0	0	0	0	0	0	0	3	0	0	0	0	0	0	0	1	0	0	0	0	0	0	0	0	0	0
Tex44	1	86426329	86428052	+	Tex44	ENSMUSG00000036574	testis expressed 44 [Source:MGI Symbol;Acc:MGI:1919113]	+	gene	3	15	2	10	5	4	0	0	2	0	2	0	0	1	0	0	0	0	0	0	0	0	0	0	1	0	0	0	0	0	0	0	0	0	0	0	0	1	0	0
Ptma	1	86526726	86530712	+	Ptma	ENSMUSG00000026238	prothymosin alpha [Source:MGI Symbol;Acc:MGI:97803]	+	gene	60371	285364	112184	273877	230708	49625	26502	19817	42666	39961	47860	14334	1461	32558	34321	43078	9643	49059	7221	22092	51450	37951	903	5199	51992	13315	42793	6599	7564	27499	1176	941	3352	3148	1225	15644	7951	3426	31971	9985
Pde6d	1	86542994	86582629	-	Pde6d	ENSMUSG00000026239	phosphodiesterase 6D, cGMP-specific, rod, delta [Source:MGI Symbol;Acc:MGI:1270843]	-	gene	612	2637	759	2566	2246	412	285	281	888	1065	1977	713	201	434	609	1929	602	469	86	286	908	1049	205	50	572	167	857	167	227	201	10	5	44	68	438	670	44	47	385	211
Gm37152	1	86580058	86581232	+	Gm37152	ENSMUSG00000102927	predicted gene, 37152 [Source:MGI Symbol;Acc:MGI:5610380]	+	gene	0	1	0	0	5	0	0	4	1	0	0	18	0	0	0	5	0	1	0	0	2	0	0	0	0	0	1	0	1	0	0	0	0	0	6	0	0	0	0	1
Cops7b	1	86582904	86609375	+	Cops7b	ENSMUSG00000026240	COP9 signalosome subunit 7B [Source:MGI Symbol;Acc:MGI:1349388]	+	gene	1003	4473	1633	4350	3519	1137	1027	476	1060	1380	1835	574	498	724	877	1876	618	1271	176	513	1642	1648	215	189	1495	442	2137	307	444	622	9	6	65	55	605	473	79	33	270	191
Gm37022	1	86638201	86640454	+	Gm37022	ENSMUSG00000103609	predicted gene, 37022 [Source:MGI Symbol;Acc:MGI:5610250]	+	gene	0	1	3	1	2	0	0	0	0	0	1	0	0	0	0	0	0	0	0	0	0	0	0	0	0	0	0	0	0	0	0	0	0	0	0	0	0	0	0	0
Nppc	1	86666291	86670571	-	Nppc	ENSMUSG00000026241	natriuretic peptide type C [Source:MGI Symbol;Acc:MGI:97369]	-	gene	1	13	7	19	18	3	4	1	5	1	0	0	5	7	0	8	0	0	0	0	4	4	0	0	5	0	3	0	0	2	0	0	0	0	0	0	0	0	5	0
Dis3l2	1	86703808	87050095	+	Dis3l2	ENSMUSG00000053333	DIS3 like 3'-5' exoribonuclease 2 [Source:MGI Symbol;Acc:MGI:2442555]	+	gene	1007	5552	2178	4856	4537	1922	274	214	706	843	2381	676	185	309	618	1472	554	369	75	246	861	1029	179	40	668	224	1119	208	252	149	7	3	28	66	436	685	14	23	326	158
Gm29055	1	86774819	86776528	+	Gm29055	ENSMUSG00000100768	predicted gene 29055 [Source:MGI Symbol;Acc:MGI:5579761]	+	gene	0	8	0	1	6	0	1	0	0	0	0	0	0	0	0	0	0	0	0	1	0	0	0	0	5	0	0	0	0	0	0	0	0	0	0	0	0	0	0	0
Gm37485	1	86801075	86804027	+	Gm37485	ENSMUSG00000104121	predicted gene, 37485 [Source:MGI Symbol;Acc:MGI:5610713]	+	gene	0	0	0	0	0	0	0	0	0	0	0	0	1	0	0	0	0	1	0	0	0	0	0	0	0	0	0	0	0	0	0	0	0	0	0	0	1	0	0	0
Gm38142	1	86826101	86829655	+	Gm38142	ENSMUSG00000102383	predicted gene, 38142 [Source:MGI Symbol;Acc:MGI:5611370]	+	gene	0	3	4	0	0	1	0	0	5	0	0	0	0	0	0	0	0	0	0	0	1	0	0	0	0	0	0	0	0	0	0	0	0	0	0	0	0	0	0	0
Gm38010	1	86834995	86837778	+	Gm38010	ENSMUSG00000104400	predicted gene, 38010 [Source:MGI Symbol;Acc:MGI:5611238]	+	gene	0	0	0	1	3	0	0	0	0	0	0	0	0	0	0	0	0	0	0	0	0	0	0	0	0	0	0	0	0	0	0	0	0	0	0	0	0	0	0	0
Gm37541	1	86874350	86876664	+	Gm37541	ENSMUSG00000102293	predicted gene, 37541 [Source:MGI Symbol;Acc:MGI:5610769]	+	gene	0	1	0	1	1	0	0	0	0	0	0	0	0	1	0	0	0	0	0	0	1	0	0	0	0	0	0	0	0	0	0	0	0	0	0	0	0	0	0	0
Gm38021	1	86893573	86895132	+	Gm38021	ENSMUSG00000102649	predicted gene, 38021 [Source:MGI Symbol;Acc:MGI:5611249]	+	gene	0	3	0	2	0	0	0	0	0	0	0	0	0	0	0	0	0	0	0	0	0	0	0	0	0	0	0	0	0	0	0	0	0	0	1	1	0	0	0	0
Gm37967	1	86917992	86920656	+	Gm37967	ENSMUSG00000102571	predicted gene, 37967 [Source:MGI Symbol;Acc:MGI:5611195]	+	gene	0	0	0	2	0	1	0	0	0	0	0	0	0	0	0	0	0	0	0	0	0	0	0	0	0	0	0	0	0	0	0	0	0	0	0	0	0	0	0	0
Gm28375	1	86929387	87057596	-	Gm28375	ENSMUSG00000099401	predicted gene 28375 [Source:MGI Symbol;Acc:MGI:5579081]	-	gene	1	0	0	0	0	0	0	0	0	0	0	0	0	0	0	0	0	0	0	0	0	0	0	0	0	0	0	0	0	0	0	0	0	0	0	0	0	0	0	0
Gm37017	1	86988270	86989016	+	Gm37017	ENSMUSG00000102956	predicted gene, 37017 [Source:MGI Symbol;Acc:MGI:5610245]	+	gene	0	0	1	0	0	0	0	0	0	0	0	0	0	0	0	0	0	0	0	0	0	0	0	0	0	0	0	0	0	0	0	0	0	0	0	0	0	0	0	0
Gm37447	1	87036723	87039650	+	Gm37447	ENSMUSG00000103984	predicted gene, 37447 [Source:MGI Symbol;Acc:MGI:5610675]	+	gene	3	7	5	7	6	7	0	0	6	7	5	0	1	0	0	1	0	0	0	0	1	6	3	0	0	0	1	0	0	0	0	1	1	1	8	0	0	0	2	0
Gm29371	1	87080171	87096418	+	Gm29371	ENSMUSG00000101625	predicted gene 29371 [Source:MGI Symbol;Acc:MGI:5580077]	+	gene	0	0	0	0	0	0	0	0	0	0	0	0	0	0	0	0	0	0	0	0	0	0	0	0	0	0	0	0	0	0	0	0	0	0	0	0	0	0	0	0
Alppl2	1	87086694	87089928	-	Alppl2	ENSMUSG00000026246	alkaline phosphatase, placental-like 2 [Source:MGI Symbol;Acc:MGI:108009]	-	gene	5	12	1	12	8	9	2	1	0	0	0	0	2	4	0	8	0	0	0	0	0	4	0	0	0	0	0	0	0	0	0	0	0	0	0	0	0	0	1	0
Alpi	1	87098002	87101606	-	Alpi	ENSMUSG00000079440	alkaline phosphatase, intestinal [Source:MGI Symbol;Acc:MGI:1924018]	-	gene	0	0	0	0	0	0	0	0	0	0	0	0	0	0	0	0	0	0	0	0	0	0	0	0	0	0	0	0	0	0	0	0	0	0	0	0	0	0	0	0
Akp3	1	87124973	87127912	+	Akp3	ENSMUSG00000036500	alkaline phosphatase 3, intestine, not Mn requiring [Source:MGI Symbol;Acc:MGI:87984]	+	gene	0	1	0	6	0	0	0	0	0	0	3	1	0	0	2	0	0	0	0	0	1	1	0	0	0	0	0	2	2	0	0	0	0	0	0	3	0	0	0	0
Gm29374	1	87142874	87146983	-	Gm29374	ENSMUSG00000099839	predicted gene 29374 [Source:MGI Symbol;Acc:MGI:5580080]	-	gene	0	3	2	0	1	0	0	0	3	0	0	0	0	0	0	0	0	0	0	0	1	0	0	0	0	0	0	0	0	0	0	0	0	0	1	0	0	0	0	0
Ecel1	1	87147655	87156521	-	Ecel1	ENSMUSG00000026247	endothelin converting enzyme-like 1 [Source:MGI Symbol;Acc:MGI:1343461]	-	gene	35	181	49	212	232	32	10	15	173	75	202	16	15	28	124	218	25	37	12	28	94	35	43	3	72	17	97	11	9	8	2	0	1	7	59	25	2	6	68	15
Prss56	1	87183313	87188405	+	Prss56	ENSMUSG00000036480	protease, serine 56 [Source:MGI Symbol;Acc:MGI:1916703]	+	gene	2	14	3	12	24	0	0	0	8	9	30	76	0	0	3	79	111	0	0	1	14	106	0	1	1	1	30	9	596	0	0	0	0	1	20	75	0	0	0	13
Chrnd	1	87190607	87200070	+	Chrnd	ENSMUSG00000026251	cholinergic receptor, nicotinic, delta polypeptide [Source:MGI Symbol;Acc:MGI:87893]	+	gene	28	138	106	123	110	35	1	1	28	11	32	4	1	4	20	30	8	11	6	4	3	10	1	3	8	3	8	5	2	0	0	0	0	0	4	6	0	0	6	1
Chrng	1	87204657	87212694	+	Chrng	ENSMUSG00000026253	cholinergic receptor, nicotinic, gamma polypeptide [Source:MGI Symbol;Acc:MGI:87895]	+	gene	0	3	0	4	0	1	0	0	4	0	4	25	0	0	3	12	9	0	0	1	0	0	1	0	0	1	3	0	1	0	0	0	0	0	0	6	0	0	0	1
Eif4e2	1	87213914	87240488	+	Eif4e2	ENSMUSG00000026254	eukaryotic translation initiation factor 4E member 2 [Source:MGI Symbol;Acc:MGI:1914440]	+	gene	4243	17217	7421	18380	14054	6095	2441	1244	2906	3564	5322	2041	967	1730	2246	4953	1499	3370	459	1250	4093	3994	459	386	3585	988	4864	703	1444	1767	31	23	163	198	983	1342	285	107	923	561
Efhd1	1	87264363	87310839	+	Efhd1	ENSMUSG00000026255	EF hand domain containing 1 [Source:MGI Symbol;Acc:MGI:1921607]	+	gene	53	317	131	279	268	75	107	21	17	13	24	69	30	17	1	47	142	37	2	5	55	43	1	9	50	8	41	4	332	35	0	0	0	2	11	112	5	1	11	3
Efhd1os	1	87264481	87265174	-	Efhd1os	ENSMUSG00000089821	EF hand domain containing 1, opposite strand [Source:MGI Symbol;Acc:MGI:4413444]	-	gene	4	38	5	33	27	2	10	2	0	0	1	3	1	2	0	0	3	2	0	0	1	0	0	0	0	0	2	0	13	0	0	0	0	0	2	10	0	0	0	0
Gigyf2	1	87326998	87450796	+	Gigyf2	ENSMUSG00000048000	GRB10 interacting GYF protein 2 [Source:MGI Symbol;Acc:MGI:2138584]	+	gene	4454	23638	8901	22084	20615	9946	2983	1434	3882	4324	8331	2291	1395	1875	2988	5687	2258	4142	566	1515	4375	4248	916	472	4660	1279	5276	895	1136	2113	48	37	248	263	1817	1863	222	170	1780	736
Kcnj13	1	87386363	87394729	-	Kcnj13	ENSMUSG00000079436	potassium inwardly-rectifying channel, subfamily J, member 13 [Source:MGI Symbol;Acc:MGI:3781032]	-	gene	4	26	12	19	13	6	0	0	4	2	12	3	2	1	0	1	11	1	0	1	5	1	3	1	1	0	10	0	0	0	0	0	0	2	3	7	1	1	0	0
Snorc	1	87470271	87475482	+	Snorc	ENSMUSG00000026258	secondary ossification center associated regulator of chondrocyte maturation [Source:MGI Symbol;Acc:MGI:1920484]	+	gene	0	0	0	1	3	0	0	2	2	0	1	0	1	0	0	0	8	1	0	0	0	0	1	0	0	0	0	0	0	0	0	0	0	0	0	0	0	0	0	0
Ngef	1	87476834	87573870	-	Ngef	ENSMUSG00000026259	neuronal guanine nucleotide exchange factor [Source:MGI Symbol;Acc:MGI:1858414]	-	gene	21	90	22	83	64	9	16	17	45	70	119	29	19	38	19	66	22	40	1	8	37	38	9	0	21	6	45	13	56	25	0	0	0	2	32	24	2	0	6	8
Neu2	1	87509889	87597845	+	Neu2	ENSMUSG00000079434	neuraminidase 2 [Source:MGI Symbol;Acc:MGI:1344417]	+	gene	1	7	0	2	8	0	0	0	0	1	0	0	0	3	0	0	0	0	0	0	1	0	0	0	0	0	0	0	0	0	0	0	0	0	0	0	0	0	0	0
Inpp5d	1	87620312	87720507	+	Inpp5d	ENSMUSG00000026288	inositol polyphosphate-5-phosphatase D [Source:MGI Symbol;Acc:MGI:107357]	+	gene	6296	30445	11473	30027	28402	11705	1871	1124	1152	589	595	66	685	1310	1004	459	95	1630	168	171	231	175	256	247	1807	259	942	104	78	1210	23	4	33	14	201	41	106	89	308	65
Atg16l1	1	87755870	87792428	+	Atg16l1	ENSMUSG00000026289	autophagy related 16-like 1 (S. cerevisiae) [Source:MGI Symbol;Acc:MGI:1924290]	+	gene	1495	6165	2051	5897	5170	1390	1552	654	1416	1848	2558	821	725	1015	1331	2077	604	1949	220	479	1776	1611	303	252	1741	504	2606	340	590	930	17	10	90	94	779	601	127	43	466	257
Gm25395	1	87776938	87777209	+	Gm25395	ENSMUSG00000087968	predicted gene, 25395 [Source:MGI Symbol;Acc:MGI:5455172]	+	gene	1	7	9	3	3	1	0	3	3	10	17	29	0	4	0	4	12	2	0	0	12	1	2	0	6	0	0	0	0	0	0	0	0	0	2	3	0	0	2	0
Scarna6	1	87784556	87784820	+	Scarna6	ENSMUSG00000089281	small Cajal body-specific RNA 6 [Source:MGI Symbol;Acc:MGI:3819487]	+	gene	2	9	1	10	5	2	0	0	10	3	14	32	2	5	0	10	0	3	0	0	7	2	1	0	0	0	2	0	1	1	0	0	0	0	1	5	0	0	3	0
Sag	1	87803680	87845158	+	Sag	ENSMUSG00000056055	S-antigen, retina and pineal gland (arrestin) [Source:MGI Symbol;Acc:MGI:98227]	+	gene	1	6	3	13	5	2	4	5	0	2	4	1	2	3	1	2	2	9	0	0	10	11	2	0	3	0	12	1	3	1	0	0	0	0	4	0	0	0	1	2
Dgkd	1	87853287	87945180	+	Dgkd	ENSMUSG00000070738	diacylglycerol kinase, delta [Source:MGI Symbol;Acc:MGI:2138334]	+	gene	3902	19096	6003	16061	17508	5176	1954	1435	4517	4040	9778	2369	1072	2116	3732	6209	2093	3498	588	1620	4354	4400	892	442	4436	1318	5549	860	1163	1441	41	30	192	206	1492	1842	113	143	1940	567
Gm19582	1	87853347	87854299	-	Gm19582	ENSMUSG00000101942	predicted gene, 19582 [Source:MGI Symbol;Acc:MGI:5011767]	-	gene	42	181	63	177	170	55	12	10	47	24	82	15	4	20	27	47	13	7	1	1	14	6	3	0	4	2	8	0	0	5	0	0	0	0	14	10	1	1	3	2
4833421G17Rik	1	87865073	87865916	+	4833421G17Rik	ENSMUSG00000103996	RIKEN cDNA 4833421G17 gene [Source:MGI Symbol;Acc:MGI:1921007]	+	gene	0	3	0	0	0	0	0	0	0	0	0	0	1	0	0	0	1	0	0	0	0	0	0	0	0	0	0	0	0	0	0	0	0	0	0	0	0	0	0	0
Gm38365	1	87897540	87900532	+	Gm38365	ENSMUSG00000103591	predicted gene, 38365 [Source:MGI Symbol;Acc:MGI:5611593]	+	gene	0	0	0	0	1	0	0	0	0	0	0	0	0	0	0	0	0	0	0	1	0	0	1	0	0	0	0	0	0	0	0	0	0	0	0	10	0	0	3	0
Usp40	1	87945119	88008551	-	Usp40	ENSMUSG00000005501	ubiquitin specific peptidase 40 [Source:MGI Symbol;Acc:MGI:2443184]	-	gene	719	3133	1097	2539	2420	818	669	297	679	849	1546	526	344	407	606	1241	525	739	126	364	1173	1521	200	98	967	299	1695	328	360	407	4	7	55	88	535	341	49	29	302	172
Ugt1a10	1	88055388	88219004	+	Ugt1a10	ENSMUSG00000090165	UDP glycosyltransferase 1 family, polypeptide A10 [Source:MGI Symbol;Acc:MGI:3580642]	+	gene	0	0	4	1	1	0	1	2	14	1	12	0	3	7	6	0	0	1	0	0	2	0	1	0	5	5	26	0	0	1	0	0	0	0	6	0	0	0	18	2
Gm20528	1	88055393	88218584	-	Gm20528	ENSMUSG00000092220	predicted gene 20528 [Source:MGI Symbol;Acc:MGI:5141993]	-	gene	0	0	1	0	1	0	0	1	5	0	1	0	0	2	3	0	0	0	0	0	0	0	0	0	1	0	7	0	0	0	0	0	0	0	2	0	0	0	4	1
Ugt1a9	1	88070800	88218997	+	Ugt1a9	ENSMUSG00000090175	UDP glucuronosyltransferase 1 family, polypeptide A9 [Source:MGI Symbol;Acc:MGI:3576092]	+	gene	0	0	4	2	1	0	1	2	14	1	12	0	3	7	6	0	0	1	0	0	2	0	1	0	5	5	26	0	0	1	0	0	0	0	6	0	0	0	18	2
Ugt1a8	1	88087813	88219004	+	Ugt1a8	ENSMUSG00000089675	UDP glucuronosyltransferase 1 family, polypeptide A8 [Source:MGI Symbol;Acc:MGI:3576090]	+	gene	1	0	4	1	1	0	1	2	14	1	12	0	3	7	6	0	0	1	0	0	2	0	1	0	5	5	26	0	0	1	0	0	0	0	6	0	0	0	18	2
Ugt1a7c	1	88095062	88220002	+	Ugt1a7c	ENSMUSG00000090124	UDP glucuronosyltransferase 1 family, polypeptide A7C [Source:MGI Symbol;Acc:MGI:3032636]	+	gene	0	0	6	1	3	0	1	2	18	5	13	0	3	9	6	0	10	1	0	0	2	0	3	0	5	7	41	0	3	1	0	0	0	0	8	0	0	0	23	5
Ugt1a6b	1	88103252	88219003	+	Ugt1a6b	ENSMUSG00000090145	UDP glucuronosyltransferase 1 family, polypeptide A6B [Source:MGI Symbol;Acc:MGI:3580629]	+	gene	0	0	5	5	2	0	1	2	14	1	12	0	3	7	6	0	0	1	0	0	2	0	1	0	5	5	26	0	0	3	0	0	0	0	6	0	0	0	18	2
Ugt1a6a	1	88134809	88218997	+	Ugt1a6a	ENSMUSG00000054545	UDP glucuronosyltransferase 1 family, polypeptide A6A [Source:MGI Symbol;Acc:MGI:2137698]	+	gene	0	1	4	1	3	0	1	2	16	1	12	0	3	7	6	0	0	1	0	0	2	0	1	0	5	5	28	0	0	1	0	0	0	0	6	0	0	0	18	2
Ugt1a5	1	88166012	88218997	+	Ugt1a5	ENSMUSG00000089943	UDP glucuronosyltransferase 1 family, polypeptide A5 [Source:MGI Symbol;Acc:MGI:3032634]	+	gene	0	0	4	1	1	0	1	2	14	1	12	0	3	7	6	0	0	1	0	0	2	0	1	0	5	5	26	0	0	1	0	0	0	0	6	0	0	0	18	2
Ugt1a2	1	88200601	88218997	+	Ugt1a2	ENSMUSG00000090171	UDP glucuronosyltransferase 1 family, polypeptide A2 [Source:MGI Symbol;Acc:MGI:3576049]	+	gene	0	0	4	1	1	0	1	2	14	1	12	0	3	7	6	0	0	1	0	0	2	0	1	0	5	5	26	0	0	1	0	0	0	0	6	0	0	0	18	2
Dnajb3	1	88204732	88205782	-	Dnajb3	ENSMUSG00000081984	DnaJ heat shock protein family (Hsp40) member B3 [Source:MGI Symbol;Acc:MGI:1306822]	-	gene	21	53	18	82	92	15	18	13	67	62	27	6	27	28	49	91	16	15	6	34	49	68	14	0	30	5	47	8	13	13	0	0	5	6	44	13	6	4	24	4
Ugt1a1	1	88211959	88218997	+	Ugt1a1	ENSMUSG00000089960	UDP glucuronosyltransferase 1 family, polypeptide A1 [Source:MGI Symbol;Acc:MGI:98898]	+	gene	0	0	4	1	1	0	1	2	14	1	12	0	3	7	6	0	0	1	0	0	2	0	1	0	5	5	26	0	0	1	0	0	0	0	6	0	0	0	18	2
Mroh2a	1	88226986	88262289	+	Mroh2a	ENSMUSG00000079429	maestro heat-like repeat family member 2A [Source:MGI Symbol;Acc:MGI:3705228]	+	gene	11	109	36	88	105	32	15	6	14	29	92	35	12	8	21	85	21	23	2	20	85	129	15	4	24	9	141	36	35	10	0	0	0	4	31	28	0	0	9	6
Hjurp	1	88262471	88277633	-	Hjurp	ENSMUSG00000044783	Holliday junction recognition protein [Source:MGI Symbol;Acc:MGI:2685821]	-	gene	3505	21953	6909	19358	17611	5804	3020	2318	5948	6827	14842	5787	1720	3357	4654	10395	4435	4712	856	2002	6347	7699	1926	585	7267	2048	11181	1596	2023	2421	81	64	395	473	3340	4904	287	332	4312	1213
Trpm8	1	88277661	88389293	+	Trpm8	ENSMUSG00000036251	transient receptor potential cation channel, subfamily M, member 8 [Source:MGI Symbol;Acc:MGI:2181435]	+	gene	0	0	0	0	0	0	0	0	0	0	0	0	0	0	0	0	0	2	0	0	0	0	0	0	0	0	0	0	0	0	0	0	0	0	0	0	0	0	0	0
4930453O03Rik	1	88347489	88352930	-	4930453O03Rik	ENSMUSG00000085420	RIKEN cDNA 4930453O03 gene [Source:MGI Symbol;Acc:MGI:1922135]	-	gene	0	0	0	0	0	0	0	0	0	0	0	0	0	0	0	0	0	0	0	0	0	0	0	0	0	0	0	0	0	0	0	0	0	0	0	0	0	0	0	0
Spp2	1	88406961	88426438	+	Spp2	ENSMUSG00000026295	secreted phosphoprotein 2 [Source:MGI Symbol;Acc:MGI:1922646]	+	gene	0	0	0	0	0	0	0	0	1	0	0	0	0	0	0	0	0	0	0	0	0	0	0	0	0	0	0	0	0	0	0	0	0	0	0	0	0	0	0	0
Gm29538	1	88443969	88462608	-	Gm29538	ENSMUSG00000099553	predicted gene 29538 [Source:MGI Symbol;Acc:MGI:5580244]	-	gene	0	2	0	2	1	0	2	0	0	0	0	0	0	0	0	0	0	0	0	0	0	0	0	0	0	0	0	0	0	0	0	0	0	0	0	0	0	0	0	0
Gm28888	1	88459683	88465558	+	Gm28888	ENSMUSG00000100908	predicted gene 28888 [Source:MGI Symbol;Acc:MGI:5579594]	+	gene	38	55	29	78	70	36	22	0	3	0	0	0	4	4	0	0	0	5	0	0	0	0	0	0	0	0	0	0	0	11	0	0	0	0	0	0	0	0	1	0
Glrp1	1	88499871	88510066	-	Glrp1	ENSMUSG00000062310	glutamine repeat protein 1 [Source:MGI Symbol;Acc:MGI:108038]	-	gene	40	130	52	91	108	58	2	4	2	4	0	0	0	0	0	10	0	0	0	2	0	0	0	0	0	0	3	0	2	0	0	0	0	0	0	0	0	0	0	0
Gm19589	1	88551517	88562167	+	Gm19589	ENSMUSG00000100798	predicted gene, 19589 [Source:MGI Symbol;Acc:MGI:5011774]	+	gene	0	0	0	0	0	0	0	0	5	1	0	0	6	4	8	0	6	1	4	0	1	0	1	0	3	0	0	1	5	0	0	0	0	1	3	0	0	0	0	0
Gm38130	1	88653085	88654845	+	Gm38130	ENSMUSG00000104057	predicted gene, 38130 [Source:MGI Symbol;Acc:MGI:5611358]	+	gene	0	0	0	0	0	0	0	0	0	0	0	0	0	0	0	0	0	3	0	0	0	0	0	0	0	0	0	0	0	0	0	0	0	0	0	0	0	0	0	0
Gm29336	1	88656308	88658100	+	Gm29336	ENSMUSG00000100367	predicted gene 29336 [Source:MGI Symbol;Acc:MGI:5580042]	+	gene	0	0	0	0	0	0	0	0	0	0	0	0	0	0	0	0	0	0	0	0	0	0	0	0	0	0	0	0	0	0	0	0	0	0	0	0	0	0	0	0
Arl4c	1	88673125	88702221	-	Arl4c	ENSMUSG00000049866	ADP-ribosylation factor-like 4C [Source:MGI Symbol;Acc:MGI:2445172]	-	gene	109	433	182	553	563	189	335	445	3124	2716	14830	2755	592	725	2068	8017	2813	1768	320	1647	3343	3050	719	139	1942	824	2301	444	1576	548	15	47	153	200	1705	2620	51	63	1698	560
Platr5	1	88754890	88755736	+	Platr5	ENSMUSG00000097398	pluripotency associated transcript 5 [Source:MGI Symbol;Acc:MGI:1925900]	+	gene	107	354	298	467	355	40	496	267	343	149	64	0	216	342	257	95	0	465	34	91	69	16	56	33	423	67	85	7	5	361	4	3	13	3	34	2	74	10	75	12
Gm29337	1	88868475	88875410	-	Gm29337	ENSMUSG00000099848	predicted gene 29337 [Source:MGI Symbol;Acc:MGI:5580043]	-	gene	0	0	0	0	0	0	0	0	0	0	0	0	0	0	0	0	0	0	0	0	0	0	0	0	0	0	0	0	0	0	0	0	0	0	0	0	0	0	0	0
1700067G17Rik	1	89016113	89022210	+	1700067G17Rik	ENSMUSG00000099378	RIKEN cDNA 1700067G17 gene [Source:MGI Symbol;Acc:MGI:1920725]	+	gene	1	7	0	7	7	2	2	0	0	0	1	0	0	0	0	0	0	0	0	0	0	0	0	0	0	0	0	0	0	0	0	0	0	0	0	0	0	0	0	0
Sh3bp4	1	89070415	89155068	+	Sh3bp4	ENSMUSG00000036206	SH3-domain binding protein 4 [Source:MGI Symbol;Acc:MGI:2138297]	+	gene	1454	6918	3119	6929	6069	2080	2022	868	2191	1804	3957	758	900	1416	2020	2383	734	2717	322	802	1947	1223	348	412	2874	800	2393	273	355	1532	25	8	105	66	782	600	100	65	735	259
Gm38312	1	89097073	89098818	+	Gm38312	ENSMUSG00000102700	predicted gene, 38312 [Source:MGI Symbol;Acc:MGI:5611540]	+	gene	190	792	466	644	578	142	76	81	231	143	239	35	84	103	144	85	21	302	62	175	294	334	85	27	401	113	343	47	19	137	7	5	27	15	113	37	25	24	305	50
Gm28342	1	89302719	89358144	-	Gm28342	ENSMUSG00000101288	predicted gene 28342 [Source:MGI Symbol;Acc:MGI:5579048]	-	gene	0	0	0	0	0	0	0	0	0	0	0	0	0	0	0	0	0	0	0	0	0	0	0	0	0	0	0	0	0	0	0	0	0	0	0	0	0	0	0	0
C030007H22Rik	1	89360342	89406133	-	C030007H22Rik	ENSMUSG00000099938	RIKEN cDNA C030007H22 gene [Source:MGI Symbol;Acc:MGI:1924581]	-	gene	0	0	0	0	0	0	0	0	0	0	0	0	0	0	0	0	0	0	0	0	0	0	0	0	0	0	0	0	0	0	0	0	0	0	0	0	0	0	0	0
Agap1	1	89454806	89897617	+	Agap1	ENSMUSG00000055013	ArfGAP with GTPase domain, ankyrin repeat and PH domain 1 [Source:MGI Symbol;Acc:MGI:2653690]	+	gene	611	3642	1494	3538	3153	1386	556	278	939	981	2201	420	371	493	855	1427	369	1045	177	462	1545	1662	272	124	1224	354	1767	303	361	436	15	17	65	71	729	491	29	40	420	210
Gm37297	1	89483438	89485821	+	Gm37297	ENSMUSG00000104114	predicted gene, 37297 [Source:MGI Symbol;Acc:MGI:5610525]	+	gene	0	0	0	0	0	0	0	0	0	0	0	0	0	0	0	0	0	0	0	0	0	0	0	0	0	0	0	0	0	0	0	0	0	0	0	0	0	0	0	0
Gm28499	1	89568765	89576602	+	Gm28499	ENSMUSG00000101662	predicted gene 28499 [Source:MGI Symbol;Acc:MGI:5579205]	+	gene	0	1	0	0	0	1	0	0	0	0	7	0	0	1	0	0	0	0	0	0	0	3	2	0	0	1	0	0	0	0	0	0	0	0	0	7	0	0	3	0
4933400F21Rik	1	89650529	89683908	-	4933400F21Rik	ENSMUSG00000102009	RIKEN cDNA 4933400F21 gene [Source:MGI Symbol;Acc:MGI:1921653]	-	gene	0	0	3	1	0	0	0	0	0	0	0	0	0	0	0	0	0	0	0	0	0	6	0	0	0	1	0	0	0	0	0	0	0	0	0	0	0	0	0	0
Gm37521	1	89825481	89827525	+	Gm37521	ENSMUSG00000103252	predicted gene, 37521 [Source:MGI Symbol;Acc:MGI:5610749]	+	gene	0	0	0	0	0	1	0	0	0	0	0	0	0	0	0	0	0	0	0	0	0	0	0	0	0	0	0	0	0	0	0	0	0	0	1	0	0	0	0	0
Gbx2	1	89927956	89931179	-	Gbx2	ENSMUSG00000034486	gastrulation brain homeobox 2 [Source:MGI Symbol;Acc:MGI:95668]	-	gene	230	1208	267	1239	918	129	626	121	646	1271	1893	388	292	226	495	1126	231	415	54	326	3713	3694	134	65	476	203	2144	332	191	405	10	7	62	94	615	115	49	15	272	234
D130058E05Rik	1	89930234	89933290	+	D130058E05Rik	ENSMUSG00000092627	RIKEN cDNA D130058E05 gene [Source:MGI Symbol;Acc:MGI:2444614]	+	gene	197	1169	222	1151	831	84	152	76	371	477	730	85	74	135	226	422	59	59	19	100	487	445	62	9	168	45	308	25	32	77	5	0	24	30	305	43	11	10	107	70
Asb18	1	89950220	90014666	-	Asb18	ENSMUSG00000067081	ankyrin repeat and SOCS box-containing 18 [Source:MGI Symbol;Acc:MGI:2655109]	-	gene	0	6	0	7	3	3	0	0	4	6	10	0	0	0	0	2	8	0	0	0	3	5	0	0	1	0	6	0	0	0	0	0	0	0	3	0	0	0	0	0
Iqca	1	90042132	90153401	-	Iqca	ENSMUSG00000026301	IQ motif containing with AAA domain [Source:MGI Symbol;Acc:MGI:1922168]	-	gene	1019	4486	2146	3835	3232	1282	50	76	71	15	46	0	42	47	39	17	0	16	5	10	11	5	29	2	32	3	16	2	0	52	0	0	0	0	9	2	13	12	35	2
4930434B07Rik	1	90153628	90159462	+	4930434B07Rik	ENSMUSG00000100850	RIKEN cDNA 4930434B07 gene [Source:MGI Symbol;Acc:MGI:1921223]	+	gene	0	0	0	0	0	0	0	0	0	0	0	0	0	0	0	0	0	0	0	1	0	0	0	0	3	0	0	0	0	0	0	0	0	0	0	0	0	0	0	0
Ackr3	1	90203980	90216751	+	Ackr3	ENSMUSG00000044337	atypical chemokine receptor 3 [Source:MGI Symbol;Acc:MGI:109562]	+	gene	264	1129	287	1055	797	230	201	36	54	40	82	115	151	50	26	47	75	323	15	45	84	73	6	15	70	15	61	9	24	160	0	0	1	1	26	47	26	1	16	7
Gm38277	1	90227160	90228526	-	Gm38277	ENSMUSG00000104087	predicted gene, 38277 [Source:MGI Symbol;Acc:MGI:5611505]	-	gene	0	0	0	0	0	0	0	0	0	0	0	0	0	0	0	0	0	2	0	0	0	0	0	0	0	0	0	0	0	0	0	0	0	0	0	0	0	0	0	0
Gm28721	1	90255276	90260120	-	Gm28721	ENSMUSG00000101951	predicted gene 28721 [Source:MGI Symbol;Acc:MGI:5579427]	-	gene	0	0	0	0	0	0	0	0	0	0	0	0	0	0	0	0	0	0	0	0	2	0	0	0	0	0	0	0	0	0	0	0	0	0	0	0	0	0	0	0
Gm28723	1	90280458	90283912	+	Gm28723	ENSMUSG00000101028	predicted gene 28723 [Source:MGI Symbol;Acc:MGI:5579429]	+	gene	0	1	0	0	1	0	1	0	0	0	0	0	0	0	0	0	0	0	0	0	0	0	0	0	0	0	0	0	0	0	0	0	0	0	0	0	0	0	0	0
Gm28722	1	90453394	90454501	-	Gm28722	ENSMUSG00000101997	predicted gene 28722 [Source:MGI Symbol;Acc:MGI:5579428]	-	gene	1	0	1	1	0	0	0	0	0	0	0	0	0	0	0	0	0	0	0	0	0	0	0	0	0	0	0	0	0	0	0	0	0	0	0	0	0	0	0	0
Gm35048	1	90520496	90523297	+	Gm35048	ENSMUSG00000103292	predicted gene, 35048 [Source:MGI Symbol;Acc:MGI:5594207]	+	gene	3	37	17	34	46	14	2	0	0	0	0	0	0	0	0	0	0	0	0	0	0	0	0	0	0	0	2	0	0	2	0	0	0	0	0	0	0	0	0	0
Cops8	1	90602981	90613341	+	Cops8	ENSMUSG00000034432	COP9 signalosome subunit 8 [Source:MGI Symbol;Acc:MGI:1915363]	+	gene	2330	10604	3566	9811	8807	2401	2275	1038	2845	3162	4928	1431	811	1474	2207	4539	1300	3453	525	1423	4352	3807	438	424	3971	1202	5821	771	1136	1665	26	17	173	128	894	1247	155	79	1129	465
Gm9991	1	90675161	90679793	+	Gm9991	ENSMUSG00000056128	predicted gene 9991 [Source:MGI Symbol;Acc:MGI:3643217]	+	gene	0	0	0	0	0	0	0	0	0	0	2	0	0	0	0	0	0	0	0	0	0	0	0	0	0	0	0	0	0	0	0	0	0	0	0	0	0	0	0	0
Col6a3	1	90765923	90843971	-	Col6a3	ENSMUSG00000048126	collagen, type VI, alpha 3 [Source:MGI Symbol;Acc:MGI:88461]	-	gene	0	6	23	3	1	3	9	8	11	9	37	51	5	7	2	8	52	28	0	12	16	21	3	1	4	1	13	3	144	13	0	0	0	0	6	32	0	0	7	0
Gm36970	1	90837275	90839133	-	Gm36970	ENSMUSG00000103061	predicted gene, 36970 [Source:MGI Symbol;Acc:MGI:5610198]	-	gene	0	0	0	0	0	0	0	0	0	0	0	0	0	0	0	0	0	0	0	0	0	0	0	0	0	0	0	0	0	0	0	0	0	0	0	0	0	0	0	0
4930474B08Rik	1	90870583	90871419	-	4930474B08Rik	ENSMUSG00000103978	RIKEN cDNA 4930474B08 gene [Source:MGI Symbol;Acc:MGI:1922186]	-	gene	0	0	0	0	0	0	0	0	0	0	0	0	0	0	0	0	0	0	0	0	0	0	0	0	0	0	0	0	0	0	0	0	0	0	0	0	0	0	0	0
Mlph	1	90915085	90951142	+	Mlph	ENSMUSG00000026303	melanophilin [Source:MGI Symbol;Acc:MGI:2176380]	+	gene	4	10	1	9	4	3	0	3	13	8	15	0	2	4	13	10	1	16	1	5	5	8	0	0	2	1	8	0	1	2	0	0	0	1	6	0	0	0	3	0
Prlh	1	90953108	90954027	+	Prlh	ENSMUSG00000090550	prolactin releasing hormone [Source:MGI Symbol;Acc:MGI:3644668]	+	gene	0	0	0	0	0	0	0	0	0	0	0	0	0	0	0	0	0	0	0	0	0	0	0	0	0	0	0	0	0	0	0	0	0	0	0	0	0	0	0	0
Rab17	1	90958133	90969661	-	Rab17	ENSMUSG00000026304	RAB17, member RAS oncogene family [Source:MGI Symbol;Acc:MGI:104640]	-	gene	27	84	54	109	89	12	24	8	14	8	18	25	30	8	11	10	10	48	1	2	17	17	4	9	26	1	15	3	0	12	0	0	0	0	12	2	1	0	6	2
Gm28199	1	90974459	90975260	-	Gm28199	ENSMUSG00000100791	predicted gene 28199 [Source:MGI Symbol;Acc:MGI:5578905]	-	gene	0	0	0	0	0	0	0	0	0	0	0	0	0	0	0	0	0	0	0	0	0	0	0	0	0	0	1	0	0	0	0	0	0	0	0	0	0	0	0	0
Lrrfip1	1	90998737	91128944	+	Lrrfip1	ENSMUSG00000026305	leucine rich repeat (in FLII) interacting protein 1 [Source:MGI Symbol;Acc:MGI:1342770]	+	gene	348	1988	1013	1689	1215	523	531	421	1519	1484	4110	2029	524	563	1166	3141	2250	2184	285	684	1835	2183	332	260	2067	504	2338	563	1450	595	11	11	85	110	775	1750	40	39	600	298
Rbm44	1	91145089	91170795	+	Rbm44	ENSMUSG00000070732	RNA binding motif protein 44 [Source:MGI Symbol;Acc:MGI:2685663]	+	gene	288	2592	790	1401	1416	479	143	207	481	156	262	29	105	174	191	85	7	38	39	102	53	33	189	3	290	50	98	3	10	89	6	8	22	4	135	28	27	47	464	46
Ramp1	1	91179822	91225196	+	Ramp1	ENSMUSG00000034353	receptor (calcitonin) activity modifying protein 1 [Source:MGI Symbol;Acc:MGI:1858418]	+	gene	0	0	0	0	2	0	0	0	1	1	4	3	0	0	7	1	0	7	0	1	1	10	0	0	2	0	4	1	9	0	0	0	0	0	2	3	0	0	0	0
Ube2f	1	91250304	91290337	+	Ube2f	ENSMUSG00000034343	ubiquitin-conjugating enzyme E2F (putative) [Source:MGI Symbol;Acc:MGI:1915171]	+	gene	912	3989	1636	3596	3137	1057	803	461	1651	1433	2466	849	516	725	1150	2175	794	1558	222	721	2145	2145	300	171	1806	571	2498	416	611	640	24	16	99	91	567	800	101	65	601	279
Gm26683	1	91297203	91304405	-	Gm26683	ENSMUSG00000097285	predicted gene, 26683 [Source:MGI Symbol;Acc:MGI:5477177]	-	gene	0	2	0	4	5	0	0	0	1	0	0	0	0	0	1	1	0	0	0	1	0	9	0	0	2	0	1	0	1	0	0	1	12	8	0	0	7	2	51	16
Scly	1	91298338	91321075	+	Scly	ENSMUSG00000026307	selenocysteine lyase [Source:MGI Symbol;Acc:MGI:1355310]	+	gene	367	1749	774	1767	1535	504	112	157	440	814	1798	346	179	280	440	1382	207	423	63	204	796	863	113	44	462	162	720	134	160	137	4	1	23	41	417	202	22	13	197	159
Gm17090	1	91305092	91321101	-	Gm17090	ENSMUSG00000090322	predicted gene 17090 [Source:MGI Symbol;Acc:MGI:4937917]	-	gene	33	160	85	149	155	58	6	6	41	66	151	8	19	21	44	116	7	35	2	18	72	64	8	2	44	15	59	14	18	14	0	0	2	5	41	13	1	0	25	7
Espnl	1	91322075	91348306	+	Espnl	ENSMUSG00000049515	espin-like [Source:MGI Symbol;Acc:MGI:2685402]	+	gene	1	11	7	11	5	3	1	2	4	9	8	0	8	6	13	0	2	6	2	1	6	0	0	0	4	0	13	0	1	3	0	0	1	0	2	0	0	0	5	0
Klhl30	1	91351016	91362416	+	Klhl30	ENSMUSG00000026308	kelch-like 30 [Source:MGI Symbol;Acc:MGI:1918038]	+	gene	7	73	51	61	77	6	3	0	4	7	10	28	0	0	2	27	19	10	1	0	12	6	2	1	12	4	15	0	28	1	0	0	0	0	4	9	0	0	1	0
Erfe	1	91366430	91374217	+	Erfe	ENSMUSG00000047443	erythroferrone [Source:MGI Symbol;Acc:MGI:3606476]	+	gene	223	887	254	799	728	138	39	83	383	421	520	166	90	132	383	575	146	283	54	121	314	307	52	31	271	81	280	37	80	77	3	0	25	20	190	114	2	9	91	44
Ilkap	1	91373861	91398815	-	Ilkap	ENSMUSG00000026309	integrin-linked kinase-associated serine/threonine phosphatase 2C [Source:MGI Symbol;Acc:MGI:1914694]	-	gene	1703	7285	2843	6561	5886	1556	1025	742	2090	2629	4007	1051	453	1048	1690	3256	1022	1600	311	885	2931	2413	375	223	2090	620	3287	481	571	618	19	14	110	111	771	958	80	60	690	364
1700020N18Rik	1	91404879	91406029	-	1700020N18Rik	ENSMUSG00000100253	RIKEN cDNA 1700020N18 gene [Source:MGI Symbol;Acc:MGI:1914336]	-	gene	0	0	0	0	0	0	0	0	0	0	0	0	0	0	0	0	0	0	0	0	0	0	0	0	0	0	0	0	0	0	0	0	0	0	0	0	0	0	0	0
Hes6	1	91411483	91414038	-	Hes6	ENSMUSG00000067071	hairy and enhancer of split 6 [Source:MGI Symbol;Acc:MGI:1859852]	-	gene	514	2254	900	2046	1735	220	309	502	1284	1019	1505	496	342	873	1151	1155	299	1284	139	331	1094	845	251	131	878	291	1025	135	164	465	10	2	51	52	438	325	32	57	576	157
Per2	1	91415982	91459324	-	Per2	ENSMUSG00000055866	period circadian clock 2 [Source:MGI Symbol;Acc:MGI:1195265]	-	gene	1	76	14	32	31	17	31	17	82	44	38	35	11	34	53	36	17	54	17	57	85	121	12	9	109	49	86	10	15	16	0	0	2	0	39	48	0	1	12	4
Gm28382	1	91483024	91484774	+	Gm28382	ENSMUSG00000100151	predicted gene 28382 [Source:MGI Symbol;Acc:MGI:5579088]	+	gene	0	0	0	0	0	0	0	0	0	0	1	0	0	0	0	0	0	0	0	0	0	0	0	0	0	0	0	0	0	0	0	0	0	0	0	0	0	0	0	0
Traf3ip1	1	91494647	91529307	+	Traf3ip1	ENSMUSG00000034292	TRAF3 interacting protein 1 [Source:MGI Symbol;Acc:MGI:1921269]	+	gene	647	2891	1034	2791	2641	987	546	263	639	1051	1338	277	335	373	614	1379	335	897	153	376	1451	1066	181	111	1125	332	1808	237	198	363	8	2	60	41	471	232	33	19	264	117
Asb1	1	91540544	91559589	+	Asb1	ENSMUSG00000026311	ankyrin repeat and SOCS box-containing 1 [Source:MGI Symbol;Acc:MGI:1929735]	+	gene	439	1874	863	1818	1513	420	587	289	956	667	2100	373	415	452	637	1024	317	946	122	465	718	655	441	116	1288	370	1414	230	222	485	4	14	76	28	574	364	34	31	1056	153
Gm28380	1	91611406	91624500	+	Gm28380	ENSMUSG00000101705	predicted gene 28380 [Source:MGI Symbol;Acc:MGI:5579086]	+	gene	0	0	0	0	0	0	0	0	0	0	0	0	0	0	0	0	0	0	0	0	0	0	0	0	0	0	0	0	0	0	0	0	0	0	0	0	0	0	0	0
Gm29100	1	91798528	91802937	-	Gm29100	ENSMUSG00000100980	predicted gene 29100 [Source:MGI Symbol;Acc:MGI:5579806]	-	gene	0	1	0	0	0	0	0	0	2	19	20	27	0	3	5	5	7	0	0	1	2	6	2	0	1	0	4	0	3	0	0	0	0	0	13	16	0	0	0	6
Twist2	1	91801461	91848028	+	Twist2	ENSMUSG00000007805	twist basic helix-loop-helix transcription factor 2 [Source:MGI Symbol;Acc:MGI:104685]	+	gene	0	0	0	0	0	0	0	0	3	15	27	32	0	4	3	10	0	0	1	2	8	12	4	0	0	1	4	1	8	0	0	0	0	0	8	21	0	0	1	4
Gm29101	1	91822515	91823985	+	Gm29101	ENSMUSG00000101414	predicted gene 29101 [Source:MGI Symbol;Acc:MGI:5579807]	+	gene	0	0	0	1	0	0	0	0	0	0	0	0	0	0	0	0	0	0	0	0	0	0	0	0	0	0	0	0	0	0	0	0	0	0	0	0	0	0	0	0
Gm37600	1	91916260	91919551	+	Gm37600	ENSMUSG00000102745	predicted gene, 37600 [Source:MGI Symbol;Acc:MGI:5610828]	+	gene	0	0	0	2	0	1	0	0	0	0	0	0	0	0	0	0	0	0	0	0	0	0	0	0	0	0	0	0	0	0	0	0	0	0	0	0	0	0	0	0
Hdac4	1	91928779	92195699	-	Hdac4	ENSMUSG00000026313	histone deacetylase 4 [Source:MGI Symbol;Acc:MGI:3036234]	-	gene	775	4079	1644	3966	3453	1364	647	344	924	921	2197	721	356	519	764	1230	467	976	155	340	882	1219	275	108	1154	303	1332	230	294	462	14	11	67	62	631	662	23	57	493	163
Gm37048	1	91975987	91981564	+	Gm37048	ENSMUSG00000103101	predicted gene, 37048 [Source:MGI Symbol;Acc:MGI:5610276]	+	gene	1	1	0	0	1	0	0	0	0	1	6	0	0	0	0	0	0	0	0	0	0	0	1	0	0	0	0	0	0	0	0	0	0	0	1	7	0	0	4	0
Gm26720	1	91989051	91992628	+	Gm26720	ENSMUSG00000096941	predicted gene, 26720 [Source:MGI Symbol;Acc:MGI:5477214]	+	gene	13	53	33	70	65	31	11	3	10	24	44	22	6	11	7	21	9	16	3	5	15	11	8	3	20	4	17	3	2	10	0	0	1	0	11	26	0	0	8	1
Gm37036	1	92019592	92022097	-	Gm37036	ENSMUSG00000102565	predicted gene, 37036 [Source:MGI Symbol;Acc:MGI:5610264]	-	gene	0	0	0	0	0	0	0	0	0	0	0	0	0	0	0	0	0	0	0	1	0	0	0	0	0	0	0	0	0	0	0	0	0	0	0	0	0	0	0	0
Gm29099	1	92324510	92329888	+	Gm29099	ENSMUSG00000101265	predicted gene 29099 [Source:MGI Symbol;Acc:MGI:5579805]	+	gene	0	0	0	1	0	0	0	0	0	0	0	0	0	0	0	0	0	0	0	0	0	0	0	0	0	0	0	0	0	0	0	0	0	0	0	0	0	0	0	0
Ndufa10	1	92439010	92473860	-	Ndufa10	ENSMUSG00000026260	NADH:ubiquinone oxidoreductase subunit A10 [Source:MGI Symbol;Acc:MGI:1914523]	-	gene	2961	12896	4464	12836	10800	2780	1540	887	2954	2752	5143	1369	692	1274	1997	4194	1209	2511	363	840	2481	2600	383	303	2771	672	3589	453	795	1285	36	28	157	156	774	1216	199	147	1102	587
Olfr1416	1	92475925	92485113	-	Olfr1416	ENSMUSG00000067064	olfactory receptor 1416 [Source:MGI Symbol;Acc:MGI:3031250]	-	gene	0	0	0	0	0	0	0	0	0	3	0	0	0	0	0	0	0	0	0	0	0	0	0	0	0	0	0	0	0	0	0	0	0	0	0	0	0	0	0	0
Olfr1415	1	92489101	92496101	-	Olfr1415	ENSMUSG00000057464	olfactory receptor 1415 [Source:MGI Symbol;Acc:MGI:3031249]	-	gene	0	0	0	0	0	0	0	0	0	0	0	0	0	0	0	0	0	0	0	0	0	0	0	0	0	0	0	0	0	0	0	0	0	0	0	0	0	0	0	0
Olfr1414	1	92506366	92518661	-	Olfr1414	ENSMUSG00000042849	olfactory receptor 1414 [Source:MGI Symbol;Acc:MGI:3031248]	-	gene	0	0	0	0	0	0	0	0	0	0	0	0	0	0	0	0	0	0	0	0	0	0	0	0	0	0	0	0	0	0	0	0	0	0	0	0	0	0	0	0
Olfr1413	1	92571322	92574397	+	Olfr1413	ENSMUSG00000058904	olfactory receptor 1413 [Source:MGI Symbol;Acc:MGI:3031247]	+	gene	0	0	0	0	0	0	0	0	0	0	0	0	0	0	0	0	0	0	0	0	0	0	0	0	0	0	0	0	0	0	0	0	0	0	0	0	0	0	0	0
1700054K02Rik	1	92572374	92572749	-	1700054K02Rik	ENSMUSG00000097001	RIKEN cDNA 1700054K02 gene [Source:MGI Symbol;Acc:MGI:1925600]	-	gene	0	0	0	0	0	0	0	0	0	0	0	0	0	0	0	0	0	0	0	0	0	0	0	0	0	0	0	0	0	0	0	0	0	0	0	0	0	0	0	0
Olfr1412	1	92585779	92591375	+	Olfr1412	ENSMUSG00000046300	olfactory receptor 1412 [Source:MGI Symbol;Acc:MGI:3031246]	+	gene	0	0	0	0	0	0	0	0	0	0	0	0	0	0	0	0	0	0	0	0	0	0	0	0	0	0	0	0	0	0	0	0	0	0	0	0	0	0	0	0
Olfr1411	1	92594411	92597753	+	Olfr1411	ENSMUSG00000062497	olfactory receptor 1411 [Source:MGI Symbol;Acc:MGI:3031245]	+	gene	0	0	0	0	0	0	0	0	0	0	0	0	0	0	0	0	0	0	0	0	0	0	0	0	0	0	0	0	0	0	0	0	0	0	0	0	0	0	0	0
Olfr1410	1	92605782	92614806	+	Olfr1410	ENSMUSG00000063583	olfactory receptor 1410 [Source:MGI Symbol;Acc:MGI:3031244]	+	gene	0	0	1	0	1	0	0	0	0	1	0	0	0	0	0	0	0	0	0	0	0	0	0	0	0	0	0	0	2	0	0	0	0	0	0	0	0	0	0	0
Olfr12	1	92617788	92623412	+	Olfr12	ENSMUSG00000061616	olfactory receptor 12 [Source:MGI Symbol;Acc:MGI:107863]	+	gene	0	0	0	0	0	0	0	0	0	0	0	0	0	0	0	0	0	0	0	0	0	0	0	0	0	0	0	0	0	0	0	0	0	0	0	0	0	0	0	0
Cops9	1	92637145	92641985	-	Cops9	ENSMUSG00000073616	COP9 signalosome subunit 9 [Source:MGI Symbol;Acc:MGI:1914165]	-	gene	395	1833	850	1916	1552	303	480	492	1285	1612	2471	1624	250	864	1093	2305	716	1188	191	539	2007	1673	196	102	1266	336	1751	245	512	390	17	17	76	116	370	1210	99	50	865	380
Otos	1	92644218	92648841	-	Otos	ENSMUSG00000044055	otospiralin [Source:MGI Symbol;Acc:MGI:2672814]	-	gene	0	0	0	0	0	0	0	0	0	1	3	0	0	0	0	0	1	0	0	0	0	0	0	0	3	0	2	0	0	1	0	0	0	0	1	0	0	0	0	0
Gm29483	1	92714234	92717202	-	Gm29483	ENSMUSG00000100546	predicted gene 29483 [Source:MGI Symbol;Acc:MGI:5580189]	-	gene	0	0	0	0	0	0	0	0	0	0	0	2	0	0	0	0	0	0	0	0	0	0	0	0	0	0	0	0	0	0	0	0	0	0	0	0	0	0	0	0
Gm29482	1	92759213	92760480	-	Gm29482	ENSMUSG00000099665	predicted gene 29482 [Source:MGI Symbol;Acc:MGI:5580188]	-	gene	0	0	0	0	0	0	0	0	0	0	0	0	0	0	0	0	0	0	0	0	0	0	0	0	0	0	0	0	0	0	0	0	0	0	0	0	0	0	0	0
Gm29481	1	92820958	92837896	-	Gm29481	ENSMUSG00000100781	predicted gene 29481 [Source:MGI Symbol;Acc:MGI:5580187]	-	gene	0	0	0	0	0	0	0	0	0	0	0	0	0	0	0	0	0	0	0	0	0	0	0	0	0	0	0	0	0	0	0	0	0	0	0	0	0	0	0	0
Gpc1	1	92831645	92860779	+	Gpc1	ENSMUSG00000034220	glypican 1 [Source:MGI Symbol;Acc:MGI:1194891]	+	gene	393	1539	694	2084	1809	507	225	208	1081	1785	2910	1040	318	541	1098	3206	888	1321	205	609	2840	2270	234	150	1458	479	2716	353	860	302	5	7	76	123	876	790	13	32	309	225
Gm29480	1	92842177	92848771	-	Gm29480	ENSMUSG00000101995	predicted gene 29480 [Source:MGI Symbol;Acc:MGI:5580186]	-	gene	0	1	0	1	0	0	0	0	0	1	0	0	0	0	0	0	0	0	0	1	1	1	0	0	0	0	0	1	0	0	0	0	0	0	0	0	0	0	0	1
Ankmy1	1	92859803	92902906	-	Ankmy1	ENSMUSG00000034212	ankyrin repeat and MYND domain containing 1 [Source:MGI Symbol;Acc:MGI:3045261]	-	gene	43	196	70	239	184	55	32	25	114	151	288	52	63	51	132	333	102	265	37	127	446	341	51	18	277	65	349	68	102	63	0	1	10	20	149	119	6	5	43	36
Dusp28	1	92906981	92908435	+	Dusp28	ENSMUSG00000047067	dual specificity phosphatase 28 [Source:MGI Symbol;Acc:MGI:1914696]	+	gene	51	269	78	259	186	26	35	24	58	84	43	22	24	38	40	48	21	63	8	23	110	76	15	6	44	17	118	9	27	19	1	0	3	2	41	16	3	0	21	10
5033417F24Rik	1	92908378	92910764	-	5033417F24Rik	ENSMUSG00000097251	RIKEN cDNA 5033417F24 gene [Source:MGI Symbol;Acc:MGI:1923245]	-	gene	1	30	5	22	15	1	5	0	5	7	14	0	4	4	3	30	0	10	2	2	29	18	6	0	8	4	22	3	9	4	0	0	0	0	9	1	0	0	3	2
Rnpepl1	1	92910783	92924384	+	Rnpepl1	ENSMUSG00000026269	arginyl aminopeptidase (aminopeptidase B)- like 1 [Source:MGI Symbol;Acc:MGI:1914170]	+	gene	523	2632	662	2647	2625	555	151	127	518	814	1504	333	122	203	581	1208	316	521	60	182	1007	822	124	86	671	222	1694	217	340	108	5	3	44	49	478	232	3	17	211	140
9430060I03Rik	1	92933526	92950590	-	9430060I03Rik	ENSMUSG00000100632	RIKEN cDNA 9430060I03 gene [Source:MGI Symbol;Acc:MGI:3702484]	-	gene	65	319	30	357	273	27	27	22	135	71	44	14	10	45	40	83	17	14	3	9	33	23	5	3	23	8	39	5	6	19	0	0	2	2	29	8	0	1	7	7
Capn10	1	92934376	92947941	+	Capn10	ENSMUSG00000026270	calpain 10 [Source:MGI Symbol;Acc:MGI:1344392]	+	gene	707	2971	776	3237	2600	533	592	465	1170	1455	1148	419	363	814	1074	1576	290	874	144	428	1522	1299	163	139	1257	444	2027	287	370	368	6	8	33	56	454	155	35	32	239	145
Gpr35	1	92950865	92986391	+	Gpr35	ENSMUSG00000026271	G protein-coupled receptor 35 [Source:MGI Symbol;Acc:MGI:1929509]	+	gene	0	2	1	2	3	0	7	1	5	3	4	0	3	3	0	4	6	19	0	0	7	20	0	2	3	1	23	6	5	1	0	0	0	0	6	0	0	0	0	0
Aqp12	1	93006334	93012269	+	Aqp12	ENSMUSG00000045091	aquaporin 12 [Source:MGI Symbol;Acc:MGI:2664636]	+	gene	0	0	0	0	0	0	0	0	0	0	0	0	0	0	0	0	0	0	0	0	0	0	0	0	0	0	0	0	0	0	0	0	0	0	0	0	0	0	0	0
Kif1a	1	93015464	93101951	-	Kif1a	ENSMUSG00000014602	kinesin family member 1A [Source:MGI Symbol;Acc:MGI:108391]	-	gene	53	322	86	381	314	157	70	66	1090	1385	8587	1854	295	184	1116	4042	1640	1294	290	1012	3070	2587	427	125	1706	870	3474	597	684	125	11	6	55	107	1097	1665	1	37	842	198
Gm28086	1	93122931	93124103	-	Gm28086	ENSMUSG00000101378	predicted gene 28086 [Source:MGI Symbol;Acc:MGI:5578792]	-	gene	0	0	0	0	0	0	0	0	0	0	0	0	0	0	0	0	0	0	0	0	0	0	0	0	0	0	0	0	0	0	0	0	0	0	0	0	0	0	0	0
Agxt	1	93135240	93145421	+	Agxt	ENSMUSG00000026272	alanine-glyoxylate aminotransferase [Source:MGI Symbol;Acc:MGI:1329033]	+	gene	0	1	0	0	0	0	0	0	0	0	0	0	0	0	0	0	0	0	0	0	0	0	0	0	0	0	0	0	0	0	0	0	0	0	0	0	0	0	0	0
Mab21l4	1	93151349	93160948	-	Mab21l4	ENSMUSG00000034159	mab-21-like 4 [Source:MGI Symbol;Acc:MGI:1919124]	-	gene	0	1	0	1	0	0	0	0	0	0	9	0	0	0	0	6	14	8	0	0	3	0	0	1	0	0	2	0	3	1	0	0	0	0	11	9	0	0	0	0
Crocc2	1	93168725	93231072	+	Crocc2	ENSMUSG00000084989	ciliary rootlet coiled-coil, rootletin family member 2 [Source:MGI Symbol;Acc:MGI:3045962]	+	gene	0	11	5	8	7	3	8	5	7	7	12	14	3	5	16	1	0	8	1	5	11	3	3	0	5	4	10	0	0	1	0	0	0	0	6	3	0	0	2	0
Sned1	1	93235841	93301065	+	Sned1	ENSMUSG00000047793	sushi, nidogen and EGF-like domains 1 [Source:MGI Symbol;Acc:MGI:3045960]	+	gene	21	96	47	96	91	32	16	11	54	37	79	34	21	11	54	80	36	31	3	15	32	58	16	9	60	9	75	8	11	28	0	0	2	7	37	13	4	0	20	3
Mterf4	1	93299211	93305915	-	Mterf4	ENSMUSG00000026273	mitochondrial transcription termination factor 4 [Source:MGI Symbol;Acc:MGI:1918355]	-	gene	543	2341	1133	1999	1827	742	584	329	877	1119	1506	448	436	515	737	1440	443	938	127	394	1419	1085	182	96	955	279	1371	227	247	403	7	2	63	67	461	325	81	26	306	178
Gm28535	1	93305964	93317309	+	Gm28535	ENSMUSG00000101172	predicted gene 28535 [Source:MGI Symbol;Acc:MGI:5579241]	+	gene	114	682	187	556	640	152	91	43	134	130	222	79	53	49	122	132	83	80	12	57	124	116	47	7	105	31	123	19	15	48	1	0	7	8	72	59	4	9	75	11
Pask	1	93308770	93343482	-	Pask	ENSMUSG00000026274	PAS domain containing serine/threonine kinase [Source:MGI Symbol;Acc:MGI:2155936]	-	gene	1857	9179	3074	7989	8343	2633	907	676	1833	1762	2945	902	628	910	1508	2067	875	1132	222	733	1679	1819	629	126	1636	428	1901	265	319	688	20	18	87	116	1025	865	74	86	1037	297
Ppp1r7	1	93342854	93373489	+	Ppp1r7	ENSMUSG00000026275	protein phosphatase 1, regulatory subunit 7 [Source:MGI Symbol;Acc:MGI:1913635]	+	gene	1689	8175	3292	7398	6630	2872	2040	1295	3248	3302	4045	1064	1192	1646	2422	3932	1097	3193	580	1586	4171	3899	492	351	4018	1077	4626	759	924	1939	46	32	166	192	1210	734	266	105	1213	517
Ano7	1	93373930	93404303	+	Ano7	ENSMUSG00000034107	anoctamin 7 [Source:MGI Symbol;Acc:MGI:3052714]	+	gene	8	35	20	49	41	21	11	1	21	25	21	0	15	17	46	52	0	27	4	4	11	4	8	0	18	8	25	1	0	6	0	0	0	0	8	0	1	0	10	1
Hdlbp	1	93405940	93478815	-	Hdlbp	ENSMUSG00000034088	high density lipoprotein (HDL) binding protein [Source:MGI Symbol;Acc:MGI:99256]	-	gene	10290	49771	17620	44812	39463	17820	8961	5307	13444	16032	25959	8880	3148	6989	10992	20470	8535	16225	2250	5788	19716	19463	1708	2141	18488	5720	26929	3756	6691	8530	167	97	728	918	3748	8284	790	451	5205	2848
2002-09-01	1	93478964	93510260	+	2002-09-01	ENSMUSG00000026276	septin 2 [Source:MGI Symbol;Acc:MGI:97298]	+	gene	10848	50782	21467	44965	45809	17768	4794	2978	10162	8176	17897	7738	2223	3657	5612	16634	8319	9089	1787	5883	13087	14625	1430	952	10672	3169	15242	3234	5052	5444	166	159	764	790	2633	9153	1065	444	6092	2568
2002-09-01	1	93478993	93509733	+	2002-09-01	ENSMUSG00000026276	septin 2 [Source:MGI Symbol;Acc:MGI:97298]	+	gene	10781	50490	21366	44710	45516	17682	4770	2952	10080	8098	17750	7587	2170	3623	5567	16429	8218	9051	1777	5845	12992	14561	1380	945	10587	3148	15132	3225	5022	5416	166	157	764	785	2534	9015	1055	439	6033	2548
Farp2	1	93512079	93621976	+	Farp2	ENSMUSG00000034066	FERM, RhoGEF and pleckstrin domain protein 2 [Source:MGI Symbol;Acc:MGI:2385126]	+	gene	91	465	146	347	320	95	65	35	76	112	180	54	70	38	67	165	93	94	14	60	207	251	44	14	81	47	250	40	102	87	2	0	10	9	126	107	11	1	40	29
Gm37250	1	93531815	93534202	+	Gm37250	ENSMUSG00000103854	predicted gene, 37250 [Source:MGI Symbol;Acc:MGI:5610478]	+	gene	0	0	0	0	0	0	0	0	1	0	0	0	0	0	0	0	0	0	0	0	0	0	0	0	0	0	0	0	0	0	0	0	0	0	0	1	0	0	0	0
Stk25	1	93619751	93658659	-	Stk25	ENSMUSG00000026277	serine/threonine kinase 25 (yeast) [Source:MGI Symbol;Acc:MGI:1891699]	-	gene	2502	11804	3364	10517	9965	2161	1102	756	2279	2542	5079	1959	503	1120	1999	4186	1666	1239	257	673	2275	2492	539	161	1639	512	3441	482	855	487	24	11	116	155	1113	1085	68	84	1049	439
Gm28536	1	93635193	93636509	+	Gm28536	ENSMUSG00000100927	predicted gene 28536 [Source:MGI Symbol;Acc:MGI:5579242]	+	gene	171	854	55	718	756	30	56	29	168	107	255	59	8	48	51	190	22	9	0	4	20	6	11	2	12	0	12	0	4	13	0	0	2	3	34	24	0	1	19	21
Bok	1	93685660	93695764	+	Bok	ENSMUSG00000026278	BCL2-related ovarian killer [Source:MGI Symbol;Acc:MGI:1858494]	+	gene	149	749	153	786	553	41	147	135	726	917	1079	210	178	289	536	1091	177	494	82	277	880	606	115	41	548	180	819	110	179	142	4	5	36	44	365	210	14	7	149	119
Thap4	1	93701935	93754864	-	Thap4	ENSMUSG00000026279	THAP domain containing 4 [Source:MGI Symbol;Acc:MGI:1914276]	-	gene	1873	8344	2506	8012	7138	1650	639	416	1039	1322	2699	795	435	715	970	2038	623	1235	153	510	1654	1442	238	146	1387	396	1884	293	332	549	12	14	65	95	622	852	44	59	506	238
Gm10550	1	93731104	93751072	+	Gm10550	ENSMUSG00000101952	predicted gene 10550 [Source:MGI Symbol;Acc:MGI:3704193]	+	gene	658	3007	932	2737	2497	651	227	154	398	482	1043	321	172	251	339	699	284	379	58	143	601	522	76	43	453	113	609	102	134	149	5	3	22	34	245	346	13	22	159	79
Atg4b	1	93751500	93790610	+	Atg4b	ENSMUSG00000026280	autophagy related 4B, cysteine peptidase [Source:MGI Symbol;Acc:MGI:1913865]	+	gene	2239	10135	4096	9015	8379	3813	693	489	1683	1866	3874	1094	404	684	1297	3385	1076	1317	262	844	2768	2998	391	137	1572	549	2748	448	703	489	10	15	117	123	832	836	54	58	801	316
Dtymk	1	93792576	93801934	-	Dtymk	ENSMUSG00000026281	deoxythymidylate kinase [Source:MGI Symbol;Acc:MGI:108396]	-	gene	4914	22423	6138	20648	17971	2566	4110	3155	5463	7625	8483	2296	1401	4616	3764	8207	1559	4391	710	2149	5654	4710	660	497	4966	1352	5438	746	1025	2897	68	44	300	353	1422	1983	677	199	1874	989
Ing5	1	93803965	93822101	+	Ing5	ENSMUSG00000026283	inhibitor of growth family, member 5 [Source:MGI Symbol;Acc:MGI:1922816]	+	gene	1764	8716	3435	8594	7423	2559	1967	1091	2731	2580	3026	856	1297	1692	1918	3148	834	3122	453	1200	3274	3065	543	375	3922	1160	4375	665	732	1824	38	20	132	103	1050	522	225	94	828	326
D2hgdh	1	93824909	93852348	+	D2hgdh	ENSMUSG00000073609	D-2-hydroxyglutarate dehydrogenase [Source:MGI Symbol;Acc:MGI:2138209]	+	gene	234	1129	456	980	918	320	133	114	284	326	517	108	137	203	235	488	76	307	41	136	395	364	62	42	314	97	397	42	56	152	8	0	16	20	158	52	14	6	144	51
Gal3st2	1	93861306	93876494	+	Gal3st2	ENSMUSG00000094651	galactose-3-O-sulfotransferase 2 [Source:MGI Symbol;Acc:MGI:2685834]	+	gene	0	0	0	0	0	0	4	0	0	4	0	0	0	4	0	0	0	2	0	0	1	0	0	0	4	0	3	0	0	0	0	0	0	0	0	0	0	0	0	0
Gal3st2b	1	93918311	93942650	+	Gal3st2b	ENSMUSG00000093805	galactose-3-O-sulfotransferase 2B [Source:MGI Symbol;Acc:MGI:3711964]	+	gene	0	0	3	2	1	0	0	0	0	2	3	0	1	0	0	0	0	1	0	0	1	3	0	0	0	0	5	0	0	1	0	0	0	0	1	0	0	0	1	0
Gal3st2c	1	93990509	94017147	+	Gal3st2c	ENSMUSG00000073608	galactose-3-O-sulfotransferase 2C [Source:MGI Symbol;Acc:MGI:3646771]	+	gene	1	0	1	3	1	0	17	3	0	0	1	0	3	1	0	0	0	6	0	0	0	0	0	0	5	0	4	0	0	5	0	0	0	0	0	0	0	0	0	1
Neu4	1	94020451	94028334	+	Neu4	ENSMUSG00000034000	sialidase 4 [Source:MGI Symbol;Acc:MGI:2661364]	+	gene	0	0	0	0	0	0	0	0	0	0	0	0	0	0	0	0	0	0	0	0	0	0	0	0	0	0	0	0	0	0	0	0	0	0	0	0	0	0	0	0
Pdcd1	1	94038305	94052553	-	Pdcd1	ENSMUSG00000026285	programmed cell death 1 [Source:MGI Symbol;Acc:MGI:104879]	-	gene	0	0	0	1	0	0	4	7	9	9	1	0	2	0	12	20	0	1	0	0	5	3	0	0	7	2	10	0	0	1	0	0	0	0	7	0	0	0	1	0
4930440C22Rik	1	94797083	94802472	+	4930440C22Rik	ENSMUSG00000100518	RIKEN cDNA 4930440C22 gene [Source:MGI Symbol;Acc:MGI:1921939]	+	gene	0	0	0	0	0	0	0	0	0	0	0	0	0	0	0	0	0	0	0	0	0	0	0	0	0	0	0	0	0	0	0	0	0	0	0	0	0	0	0	0
Fam174a	1	95313623	95335284	+	Fam174a	ENSMUSG00000051185	family with sequence similarity 174, member A [Source:MGI Symbol;Acc:MGI:1914948]	+	gene	335	1487	327	1500	1469	188	100	78	311	312	567	323	138	186	324	524	171	269	70	294	661	662	187	18	383	114	449	113	87	108	6	6	24	33	277	378	24	22	439	107
BC055308	1	95328681	95331218	+	BC055308	ENSMUSG00000103973	cDNA sequence BC055308 [Source:MGI Symbol;Acc:MGI:3039612]	+	gene	4	16	5	9	20	8	0	0	1	3	9	1	2	0	0	0	2	4	2	0	0	3	6	0	3	0	7	0	0	0	0	0	0	0	7	4	1	1	3	0
St8sia4	1	95587682	95667571	-	St8sia4	ENSMUSG00000040710	ST8 alpha-N-acetyl-neuraminide alpha-2,8- sialyltransferase 4 [Source:MGI Symbol;Acc:MGI:106018]	-	gene	3	3	3	7	5	5	18	6	4	76	115	4	23	12	4	199	17	73	4	25	238	325	2	10	46	22	340	183	59	22	0	0	7	16	133	10	3	0	5	38
Gm37642	1	95646774	95648508	-	Gm37642	ENSMUSG00000103197	predicted gene, 37642 [Source:MGI Symbol;Acc:MGI:5610870]	-	gene	0	0	0	0	0	0	0	0	0	0	0	0	0	0	0	0	0	0	0	0	0	0	0	0	0	0	0	0	0	0	0	0	0	0	0	0	0	0	0	0
4930598F16Rik	1	95701184	95716518	-	4930598F16Rik	ENSMUSG00000100777	RIKEN cDNA 4930598F16 gene [Source:MGI Symbol;Acc:MGI:1922631]	-	gene	0	0	0	0	0	0	0	1	0	0	0	0	0	0	0	0	0	0	0	0	0	0	0	0	0	0	0	0	0	0	0	0	0	0	0	0	0	0	0	0
Gm37761	1	95738196	95740293	+	Gm37761	ENSMUSG00000102718	predicted gene, 37761 [Source:MGI Symbol;Acc:MGI:5610989]	+	gene	0	0	0	0	0	0	1	0	0	0	0	0	0	0	0	0	0	0	0	0	0	0	0	0	0	0	0	0	0	0	0	0	0	0	0	0	0	0	0	0
1700063A18Rik	1	95990659	96021758	-	1700063A18Rik	ENSMUSG00000100062	RIKEN cDNA 1700063A18 gene [Source:MGI Symbol;Acc:MGI:1920704]	-	gene	0	0	0	0	0	0	0	0	0	0	0	0	0	0	0	0	0	0	0	0	0	0	0	0	0	0	0	0	0	0	0	0	0	0	0	0	0	0	0	0
Gm37076	1	96313242	96315535	+	Gm37076	ENSMUSG00000102658	predicted gene, 37076 [Source:MGI Symbol;Acc:MGI:5610304]	+	gene	0	0	0	0	0	0	0	0	0	0	0	0	0	0	0	0	0	0	0	0	0	0	0	0	0	0	0	0	0	0	0	0	0	0	0	0	0	0	0	0
Gm29601	1	96543059	96556703	-	Gm29601	ENSMUSG00000100336	predicted gene 29601 [Source:MGI Symbol;Acc:MGI:5580307]	-	gene	0	0	0	0	0	0	0	0	0	0	0	0	0	0	0	0	0	0	0	0	0	0	0	0	0	0	0	0	0	0	0	0	0	0	0	0	0	0	0	0
4930533P14Rik	1	96612057	96662573	-	4930533P14Rik	ENSMUSG00000100589	RIKEN cDNA 4930533P14 gene [Source:MGI Symbol;Acc:MGI:1922409]	-	gene	0	0	0	0	0	0	0	0	0	0	0	0	0	0	0	0	0	0	0	0	0	0	0	0	0	0	0	0	0	0	0	0	0	0	0	0	0	0	0	0
Slco4c1	1	96816270	96872171	-	Slco4c1	ENSMUSG00000040693	solute carrier organic anion transporter family, member 4C1 [Source:MGI Symbol;Acc:MGI:2442784]	-	gene	78	432	160	527	352	122	39	7	31	9	66	0	37	17	4	19	3	188	10	22	17	34	5	17	73	22	53	12	6	63	0	0	0	0	21	3	1	0	1	3
Panct2	1	96871126	96907796	+	Panct2	ENSMUSG00000097814	pluripotency-associated noncoding transcript 2 [Source:MGI Symbol;Acc:MGI:3643517]	+	gene	55	290	131	275	210	48	10	1	31	8	6	0	13	6	12	14	0	50	5	12	10	8	5	4	32	4	16	2	0	15	0	0	0	0	12	0	3	0	4	0
Gm28901	1	97024516	97025565	-	Gm28901	ENSMUSG00000100454	predicted gene 28901 [Source:MGI Symbol;Acc:MGI:5579607]	-	gene	114	563	202	494	453	130	8	5	14	14	35	26	13	5	7	26	10	47	7	24	50	55	5	7	51	11	51	8	10	9	18	9	114	114	10	4	125	78	739	345
Slco6c1	1	97059038	97128301	-	Slco6c1	ENSMUSG00000026331	solute carrier organic anion transporter family, member 6c1 [Source:MGI Symbol;Acc:MGI:1921691]	-	gene	0	0	0	0	0	0	0	0	0	0	0	0	0	0	0	0	0	0	0	0	0	0	0	0	0	0	0	0	0	0	0	0	0	0	0	0	0	0	0	0
Gm37171	1	97544264	97545448	-	Gm37171	ENSMUSG00000103179	predicted gene, 37171 [Source:MGI Symbol;Acc:MGI:5610399]	-	gene	0	0	0	0	0	0	0	0	0	0	0	0	0	0	0	0	0	0	0	0	0	0	0	0	0	0	0	0	0	0	0	0	0	0	0	0	0	0	0	0
D1Ertd622e	1	97606318	97662074	-	D1Ertd622e	ENSMUSG00000044768	DNA segment, Chr 1, ERATO Doi 622, expressed [Source:MGI Symbol;Acc:MGI:1277184]	-	gene	299	1328	498	1124	1285	342	145	86	354	300	610	174	193	83	279	540	243	483	79	227	532	585	127	53	527	142	619	119	135	191	8	1	29	41	255	216	16	12	264	108
Ppip5k2	1	97706048	97770411	-	Ppip5k2	ENSMUSG00000040648	diphosphoinositol pentakisphosphate kinase 2 [Source:MGI Symbol;Acc:MGI:2142810]	-	gene	1911	9519	3891	7773	6678	2906	2565	1394	4341	3557	3975	1017	1652	1849	2906	4172	899	5237	898	3099	5485	6269	651	620	7065	2016	6844	1303	1170	2737	48	54	186	229	1349	810	324	138	1218	589
Gin1	1	97770172	97793709	+	Gin1	ENSMUSG00000026333	gypsy retrotransposon integrase 1 [Source:MGI Symbol;Acc:MGI:2182036]	+	gene	230	895	358	740	695	254	252	135	279	320	440	138	217	177	215	436	95	453	61	150	447	473	61	41	441	127	585	75	105	220	6	1	19	21	216	54	38	6	95	64
Pam	1	97795114	98095646	-	Pam	ENSMUSG00000026335	peptidylglycine alpha-amidating monooxygenase [Source:MGI Symbol;Acc:MGI:97475]	-	gene	159	879	509	1047	738	343	201	112	430	1379	2858	528	159	144	372	2843	762	390	74	226	1869	2895	145	55	648	171	2161	621	684	150	0	7	83	140	801	658	17	11	218	316
Gm37140	1	97878382	97880065	-	Gm37140	ENSMUSG00000104140	predicted gene, 37140 [Source:MGI Symbol;Acc:MGI:5610368]	-	gene	0	1	0	0	0	0	0	0	0	2	1	0	0	0	0	0	0	0	0	0	0	0	0	0	0	0	0	0	0	0	0	0	0	0	1	0	0	0	0	0
B230216N24Rik	1	98031116	98057680	-	B230216N24Rik	ENSMUSG00000089706	RIKEN cDNA B230216N24 gene [Source:MGI Symbol;Acc:MGI:1925853]	-	gene	2	1	12	11	2	0	1	0	0	16	15	1	0	0	0	24	16	1	0	0	15	28	0	0	0	0	17	3	0	0	0	0	0	0	20	6	0	0	3	4
1810006J02Rik	1	98131456	98144655	+	1810006J02Rik	ENSMUSG00000100182	RIKEN cDNA 1810006J02 gene [Source:MGI Symbol;Acc:MGI:1916280]	+	gene	0	0	0	0	0	0	0	0	0	0	0	0	0	0	0	0	0	0	0	0	0	0	0	0	2	0	0	0	0	0	0	0	0	0	0	0	0	0	0	0
Gm29461	1	98173648	98190698	+	Gm29461	ENSMUSG00000100711	predicted gene 29461 [Source:MGI Symbol;Acc:MGI:5580167]	+	gene	0	0	0	0	0	0	0	0	0	0	0	0	0	0	0	0	0	0	0	0	0	0	0	0	0	0	0	0	0	0	0	0	0	0	0	0	0	0	0	0
Slco6d1	1	98421124	98516991	+	Slco6d1	ENSMUSG00000026336	solute carrier organic anion transporter family, member 6d1 [Source:MGI Symbol;Acc:MGI:1918116]	+	gene	0	0	0	0	0	0	0	0	0	0	0	0	0	0	0	0	0	0	0	0	0	0	0	0	0	0	0	0	0	0	0	0	0	0	0	0	0	0	0	0
Gm7967	1	98589517	98607384	+	Gm7967	ENSMUSG00000100009	predicted gene 7967 [Source:MGI Symbol;Acc:MGI:3644984]	+	gene	1	0	0	3	2	0	0	0	1	0	0	0	0	0	4	0	0	1	0	2	0	0	0	0	1	0	3	1	0	0	0	0	0	0	2	0	0	0	0	0
Cntnap5b	1	99772765	100485942	+	Cntnap5b	ENSMUSG00000067028	contactin associated protein-like 5B [Source:MGI Symbol;Acc:MGI:3664583]	+	gene	0	2	0	1	1	0	0	0	1	0	0	0	1	0	0	14	0	1	0	1	0	0	0	0	4	2	0	0	0	3	0	0	0	0	0	0	0	0	0	0
Gm37877	1	99847984	99850692	+	Gm37877	ENSMUSG00000104104	predicted gene, 37877 [Source:MGI Symbol;Acc:MGI:5611105]	+	gene	0	0	0	0	0	0	0	0	0	0	0	0	0	0	0	0	0	0	0	0	0	0	0	0	0	0	0	0	0	0	0	0	0	0	0	0	0	0	0	0
Gm20268	1	101155809	101175202	+	Gm20268	ENSMUSG00000100684	predicted gene, 20268 [Source:MGI Symbol;Acc:MGI:5012453]	+	gene	0	0	0	0	0	0	0	0	0	0	0	0	0	0	0	0	0	0	0	0	0	0	0	0	0	0	0	0	0	0	0	0	0	0	0	0	0	0	0	0
Gm28187	1	101892958	101895091	-	Gm28187	ENSMUSG00000099375	predicted gene 28187 [Source:MGI Symbol;Acc:MGI:5578893]	-	gene	0	0	0	0	0	0	0	0	0	0	0	0	0	0	0	0	0	0	0	0	0	0	0	0	0	0	0	0	0	0	0	0	0	0	0	0	0	0	0	0
Gm37789	1	103724345	103727233	+	Gm37789	ENSMUSG00000102325	predicted gene, 37789 [Source:MGI Symbol;Acc:MGI:5611017]	+	gene	0	0	0	0	0	0	0	0	0	0	0	0	0	0	0	0	0	0	0	0	0	0	0	0	0	0	0	0	0	0	0	0	0	0	0	0	0	0	0	0
Cdh20	1	104768529	104995481	+	Cdh20	ENSMUSG00000050840	cadherin 20 [Source:MGI Symbol;Acc:MGI:1346069]	+	gene	0	7	14	11	14	3	2	10	15	3	9	0	9	13	13	36	5	9	2	12	26	110	2	3	36	25	18	19	3	4	0	0	0	1	10	0	1	0	4	0
Gm38031	1	104776114	104779128	+	Gm38031	ENSMUSG00000103991	predicted gene, 38031 [Source:MGI Symbol;Acc:MGI:5611259]	+	gene	0	0	0	0	0	0	0	0	0	0	0	0	0	0	0	0	0	0	0	0	0	0	0	0	0	0	0	0	0	0	0	0	0	0	0	0	0	0	0	0
Gm36969	1	104906523	104909331	+	Gm36969	ENSMUSG00000103060	predicted gene, 36969 [Source:MGI Symbol;Acc:MGI:5610197]	+	gene	0	0	0	0	0	0	0	0	0	0	0	0	0	0	0	0	0	0	0	0	0	0	0	0	0	0	0	0	0	0	0	0	0	0	0	0	0	0	0	0
Gm15699	1	104911431	104912333	-	Gm15699	ENSMUSG00000089866	predicted gene 15699 [Source:MGI Symbol;Acc:MGI:3783139]	-	gene	0	0	0	0	0	0	0	0	0	0	0	0	0	0	0	0	0	0	0	0	0	0	0	0	0	0	0	0	0	0	0	0	0	0	0	0	0	0	0	0
Gm29012	1	105116454	105127366	+	Gm29012	ENSMUSG00000099669	predicted gene 29012 [Source:MGI Symbol;Acc:MGI:5579718]	+	gene	0	0	0	0	0	0	0	0	0	0	0	0	0	0	0	0	0	0	0	0	0	0	0	0	0	0	0	0	0	0	0	0	0	0	0	0	0	0	0	0
Rnf152	1	105276914	105356710	-	Rnf152	ENSMUSG00000047496	ring finger protein 152 [Source:MGI Symbol;Acc:MGI:2443787]	-	gene	26	174	85	155	118	32	32	24	50	16	21	9	62	45	24	1	17	97	11	39	79	152	13	8	51	19	45	10	27	66	0	1	4	5	25	24	6	4	20	15
Gm17634	1	105356007	105361737	+	Gm17634	ENSMUSG00000097482	predicted gene, 17634 [Source:MGI Symbol;Acc:MGI:4937268]	+	gene	0	9	1	1	6	0	1	0	0	1	0	0	0	3	0	1	0	0	0	0	4	2	0	0	0	0	0	0	0	0	0	0	0	0	0	0	0	0	0	0
Gm28403	1	105382260	105569139	-	Gm28403	ENSMUSG00000101214	predicted gene 28403 [Source:MGI Symbol;Acc:MGI:5579109]	-	gene	0	1	1	0	1	0	1	1	0	0	0	0	4	0	0	0	0	1	0	0	0	0	0	0	0	0	0	0	0	1	0	0	0	0	0	0	0	0	0	0
Pign	1	105518422	105663677	-	Pign	ENSMUSG00000056536	phosphatidylinositol glycan anchor biosynthesis, class N [Source:MGI Symbol;Acc:MGI:1351629]	-	gene	950	4853	1906	3698	4055	1320	329	329	1173	1047	1981	797	344	390	762	1880	755	816	173	679	1606	2294	402	76	1088	330	1517	386	381	364	15	20	71	101	872	736	55	46	655	255
Gm28404	1	105564126	105564578	-	Gm28404	ENSMUSG00000100672	predicted gene 28404 [Source:MGI Symbol;Acc:MGI:5579110]	-	gene	0	1	0	0	1	0	0	0	0	0	0	0	0	0	0	0	0	0	0	0	0	0	0	0	0	0	0	0	0	0	0	0	0	0	0	0	0	0	0	0
Relch	1	105663861	105755191	+	Relch	ENSMUSG00000026319	RAB11 binding and LisH domain, coiled-coil and HEAT repeat containing [Source:MGI Symbol;Acc:MGI:1922832]	+	gene	1109	5156	1649	4384	3953	1333	749	578	1342	875	1678	377	710	796	838	1271	466	1517	254	629	1014	1288	317	188	1976	464	1604	314	391	885	17	19	66	69	535	432	134	57	521	177
Gm37566	1	105708573	105712927	+	Gm37566	ENSMUSG00000104044	predicted gene, 37566 [Source:MGI Symbol;Acc:MGI:5610794]	+	gene	0	2	0	4	0	0	0	0	0	0	0	0	0	0	0	0	0	0	0	0	0	0	0	0	0	0	3	0	0	1	0	0	0	0	0	0	0	0	0	0
Tnfrsf11a	1	105780718	105847981	+	Tnfrsf11a	ENSMUSG00000026321	tumor necrosis factor receptor superfamily, member 11a, NFKB activator [Source:MGI Symbol;Acc:MGI:1314891]	+	gene	6	45	33	58	52	14	20	10	29	23	52	0	16	12	10	45	0	31	1	10	23	17	12	4	68	17	30	3	7	9	0	0	1	1	19	13	0	0	11	1
Gm37779	1	105887633	105891012	-	Gm37779	ENSMUSG00000102690	predicted gene, 37779 [Source:MGI Symbol;Acc:MGI:5611007]	-	gene	0	0	0	0	0	0	0	0	0	0	0	0	0	0	0	0	0	0	0	0	0	0	0	0	0	0	0	0	0	0	0	0	0	0	0	0	0	0	0	0
Gm7160	1	105979350	105990282	-	Gm7160	ENSMUSG00000099843	predicted gene 7160 [Source:MGI Symbol;Acc:MGI:3646078]	-	gene	20	94	24	91	89	22	9	6	16	41	46	28	16	13	23	37	28	11	5	5	11	12	13	1	21	5	36	3	4	2	0	0	0	1	39	16	1	0	12	2
Zcchc2	1	105990406	106034074	+	Zcchc2	ENSMUSG00000038866	zinc finger, CCHC domain containing 2 [Source:MGI Symbol;Acc:MGI:2444114]	+	gene	1412	6645	1910	6535	6222	2001	420	267	1059	821	1794	444	393	450	778	1429	451	1068	186	337	869	835	252	131	1224	307	1530	241	298	451	15	13	50	46	449	329	34	44	462	125
Gm37372	1	106072584	106075894	-	Gm37372	ENSMUSG00000102501	predicted gene, 37372 [Source:MGI Symbol;Acc:MGI:5610600]	-	gene	0	0	0	0	0	0	0	0	0	0	0	0	0	0	0	0	0	0	0	0	0	0	0	0	0	0	0	0	0	0	0	0	0	0	0	0	0	0	0	0
Gm20753	1	106152625	106171524	-	Gm20753	ENSMUSG00000101583	predicted gene, 20753 [Source:MGI Symbol;Acc:MGI:5434109]	-	gene	0	1	2	0	0	0	0	0	0	0	0	0	0	0	0	0	0	0	0	0	0	0	0	0	0	0	0	0	0	0	0	0	0	0	0	1	0	0	0	0
Phlpp1	1	106171752	106394250	+	Phlpp1	ENSMUSG00000044340	PH domain and leucine rich repeat protein phosphatase 1 [Source:MGI Symbol;Acc:MGI:2138327]	+	gene	582	2901	935	2571	2378	772	133	150	657	594	1335	279	146	206	610	923	369	466	130	394	731	859	166	55	865	256	709	137	230	141	4	4	25	25	344	317	9	24	304	118
Gm38235	1	106219314	106224265	+	Gm38235	ENSMUSG00000103291	predicted gene, 38235 [Source:MGI Symbol;Acc:MGI:5611463]	+	gene	0	0	0	0	0	0	0	0	0	0	0	0	0	0	0	0	0	0	0	0	0	0	0	0	0	0	0	0	0	0	0	0	0	0	0	0	0	0	0	0
A530053M12Rik	1	106400178	106401987	-	A530053M12Rik	ENSMUSG00000100247	RIKEN cDNA A530053M12 gene [Source:MGI Symbol;Acc:MGI:3045369]	-	gene	0	0	0	0	0	0	0	0	0	0	0	0	0	0	0	0	0	0	0	0	0	0	0	0	0	0	0	0	0	0	0	0	0	0	0	0	0	0	0	0
Bcl2	1	106538178	106714274	-	Bcl2	ENSMUSG00000057329	B cell leukemia/lymphoma 2 [Source:MGI Symbol;Acc:MGI:88138]	-	gene	1	34	7	16	18	3	15	22	121	126	396	80	24	42	84	256	60	65	32	113	311	331	51	10	145	57	326	67	48	11	0	2	18	13	118	49	0	1	92	24
D630008O14Rik	1	106541943	106575045	+	D630008O14Rik	ENSMUSG00000054006	RIKEN cDNA D630008O14 gene [Source:MGI Symbol;Acc:MGI:3698880]	+	gene	1	1	0	1	0	0	0	2	14	8	37	0	3	1	2	8	11	3	3	11	13	17	2	2	4	1	27	6	1	0	0	0	3	0	8	5	0	0	3	1
Gm37053	1	106604784	106606870	-	Gm37053	ENSMUSG00000103348	predicted gene, 37053 [Source:MGI Symbol;Acc:MGI:5610281]	-	gene	0	0	0	0	0	0	0	0	0	0	0	0	0	0	0	0	0	0	0	0	0	0	0	0	0	0	0	0	0	0	0	0	0	0	0	0	0	0	0	0
Kdsr	1	106720459	106759727	-	Kdsr	ENSMUSG00000009905	3-ketodihydrosphingosine reductase [Source:MGI Symbol;Acc:MGI:1918000]	-	gene	732	3980	1543	3512	3507	1222	394	248	821	667	1994	516	411	320	424	1363	423	752	106	383	855	899	352	88	733	192	1023	178	286	370	4	10	48	46	512	570	60	57	603	161
Vps4b	1	106764071	106796728	-	Vps4b	ENSMUSG00000009907	vacuolar protein sorting 4B [Source:MGI Symbol;Acc:MGI:1100499]	-	gene	3304	15078	5657	13781	12956	4357	2808	1207	3304	3241	5848	1905	1246	1578	2107	4702	1521	4090	690	2010	4864	5028	607	457	4918	1353	5320	1128	1272	2110	36	46	204	202	1240	1412	348	123	1476	604
Serpinb5	1	106861173	106883348	+	Serpinb5	ENSMUSG00000067006	serine (or cysteine) peptidase inhibitor, clade B, member 5 [Source:MGI Symbol;Acc:MGI:109579]	+	gene	1	5	0	0	11	0	0	8	16	6	2	0	0	8	2	11	0	13	1	5	2	6	4	0	14	3	0	0	0	8	0	0	0	0	5	1	0	0	9	3
Serpinb12	1	106934449	106957080	+	Serpinb12	ENSMUSG00000059956	serine (or cysteine) peptidase inhibitor, clade B (ovalbumin), member 12 [Source:MGI Symbol;Acc:MGI:1919119]	+	gene	0	0	0	0	0	0	0	0	0	0	0	0	0	0	0	0	0	0	0	0	0	0	0	0	0	0	0	0	0	0	0	0	0	0	0	0	0	0	0	0
Serpinb13	1	106980984	107001195	+	Serpinb13	ENSMUSG00000048775	serine (or cysteine) peptidase inhibitor, clade B (ovalbumin), member 13 [Source:MGI Symbol;Acc:MGI:3042250]	+	gene	0	0	0	0	0	0	0	0	0	0	0	0	0	0	0	0	0	0	0	0	0	0	0	0	0	0	0	0	0	0	0	0	0	0	0	0	0	0	0	0
Serpinb3a	1	107045587	107052303	-	Serpinb3a	ENSMUSG00000044594	serine (or cysteine) peptidase inhibitor, clade B (ovalbumin), member 3A [Source:MGI Symbol;Acc:MGI:3573933]	-	gene	0	0	0	0	0	0	0	0	0	0	0	0	0	0	0	0	0	0	0	0	0	0	0	0	0	0	0	0	0	0	0	0	0	0	0	0	0	0	0	0
Serpinb3d	1	107078167	107083506	-	Serpinb3d	ENSMUSG00000058017	serine (or cysteine) peptidase inhibitor, clade B (ovalbumin), member 3D [Source:MGI Symbol;Acc:MGI:2683295]	-	gene	0	0	0	0	0	0	0	0	0	0	0	0	0	0	0	0	0	0	0	0	0	0	0	0	0	0	0	0	0	0	0	0	0	0	0	0	0	0	0	0
Serpinb3b	1	107153940	107278361	-	Serpinb3b	ENSMUSG00000073602	serine (or cysteine) peptidase inhibitor, clade B (ovalbumin), member 3B [Source:MGI Symbol;Acc:MGI:2683293]	-	gene	0	0	0	0	0	0	0	0	0	0	0	0	0	0	0	0	0	0	0	0	0	0	0	0	0	0	0	0	0	0	0	0	0	0	0	0	0	0	0	0
Serpinb3c	1	107271201	107278371	-	Serpinb3c	ENSMUSG00000073601	serine (or cysteine) peptidase inhibitor, clade B, member 3C [Source:MGI Symbol;Acc:MGI:1277952]	-	gene	0	0	0	0	0	0	0	0	0	0	0	0	0	0	0	0	0	0	0	0	0	0	0	0	0	0	0	0	0	0	0	0	0	0	0	0	0	0	0	0
Serpinb11	1	107361198	107380475	+	Serpinb11	ENSMUSG00000026327	serine (or cysteine) peptidase inhibitor, clade B (ovalbumin), member 11 [Source:MGI Symbol;Acc:MGI:1914207]	+	gene	0	0	0	0	0	0	0	0	0	0	0	0	0	0	0	0	0	0	0	0	0	7	0	0	0	0	0	0	0	0	0	0	0	0	0	0	0	0	0	0
Gm15391	1	107385200	107387412	-	Gm15391	ENSMUSG00000087210	predicted gene 15391 [Source:MGI Symbol;Acc:MGI:3705314]	-	gene	0	0	0	0	0	0	0	0	0	0	0	0	0	0	0	0	0	0	0	0	0	0	0	0	0	0	0	0	0	0	0	0	0	0	0	0	0	0	0	0
Serpinb7	1	107399655	107452689	+	Serpinb7	ENSMUSG00000067001	serine (or cysteine) peptidase inhibitor, clade B, member 7 [Source:MGI Symbol;Acc:MGI:2151053]	+	gene	0	0	0	0	0	0	0	0	0	0	0	0	0	0	0	0	7	0	0	0	0	2	0	0	0	0	0	4	0	0	0	0	0	0	0	0	0	0	0	0
Serpinb2	1	107511423	107535478	+	Serpinb2	ENSMUSG00000062345	serine (or cysteine) peptidase inhibitor, clade B, member 2 [Source:MGI Symbol;Acc:MGI:97609]	+	gene	0	0	0	0	1	1	0	0	0	2	0	0	0	0	0	0	0	3	0	0	0	0	0	0	2	0	0	0	0	0	0	0	0	0	0	0	0	0	0	0
Serpinb8	1	107590006	107610484	+	Serpinb8	ENSMUSG00000026315	serine (or cysteine) peptidase inhibitor, clade B, member 8 [Source:MGI Symbol;Acc:MGI:894657]	+	gene	1	5	6	16	6	1	2	0	0	2	32	4	4	0	0	9	46	14	1	0	26	40	0	0	6	2	31	15	169	9	0	0	0	2	16	35	0	0	1	4
Gm15389	1	107687008	107693514	+	Gm15389	ENSMUSG00000086161	predicted gene 15389 [Source:MGI Symbol;Acc:MGI:3705287]	+	gene	0	0	0	1	0	0	2	0	3	0	0	4	0	3	0	0	0	0	0	2	0	0	0	0	0	0	0	0	0	2	0	0	0	0	0	0	0	0	0	0
D830032E09Rik	1	107917259	108028337	+	D830032E09Rik	ENSMUSG00000100457	RIKEN cDNA D830032E09 gene [Source:MGI Symbol;Acc:MGI:2442347]	+	gene	0	0	0	0	0	0	0	0	2	0	0	0	0	0	0	0	0	4	0	0	0	0	0	0	1	1	0	0	0	0	0	0	0	0	0	0	0	0	0	0
Gm38212	1	108417077	108419832	+	Gm38212	ENSMUSG00000104478	predicted gene, 38212 [Source:MGI Symbol;Acc:MGI:5611440]	+	gene	0	0	0	1	0	0	0	0	1	0	0	0	0	0	0	0	0	0	0	0	0	0	0	0	0	0	1	0	2	0	0	0	0	0	0	0	0	0	0	0
Cdh7	1	109982431	110140157	+	Cdh7	ENSMUSG00000026312	cadherin 7, type 2 [Source:MGI Symbol;Acc:MGI:2442792]	+	gene	1	0	0	2	1	0	0	4	24	10	6	0	14	4	4	13	0	10	2	19	13	5	4	0	38	18	33	7	0	4	0	0	0	1	11	0	2	0	4	5
Cdh19	1	110888326	110977584	-	Cdh19	ENSMUSG00000047216	cadherin 19, type 2 [Source:MGI Symbol;Acc:MGI:3588198]	-	gene	0	3	0	2	1	0	3	1	8	0	0	0	10	3	0	0	0	3	1	0	0	0	0	0	22	0	0	0	0	1	0	0	0	0	0	0	0	0	0	0
Gm38255	1	110957831	110960826	-	Gm38255	ENSMUSG00000102788	predicted gene, 38255 [Source:MGI Symbol;Acc:MGI:5611483]	-	gene	0	0	0	0	0	0	0	0	0	0	0	0	0	0	0	0	0	0	0	0	0	0	0	0	0	0	0	0	0	0	0	0	0	0	0	0	0	0	0	0
Gm36944	1	110964679	110967437	-	Gm36944	ENSMUSG00000102160	predicted gene, 36944 [Source:MGI Symbol;Acc:MGI:5610172]	-	gene	0	0	0	0	0	0	0	0	0	0	0	0	0	0	0	0	0	0	0	0	0	0	0	0	0	0	0	0	0	0	0	0	0	0	0	0	0	0	0	0
Gm29088	1	111385690	111446645	-	Gm29088	ENSMUSG00000101253	predicted gene 29088 [Source:MGI Symbol;Acc:MGI:5579794]	-	gene	0	0	0	0	0	0	0	0	0	0	0	0	0	0	0	0	0	0	0	0	0	0	0	0	0	0	0	0	0	0	0	0	0	0	0	0	0	0	0	0
Gm37934	1	111833823	111834224	+	Gm37934	ENSMUSG00000102728	predicted gene, 37934 [Source:MGI Symbol;Acc:MGI:5611162]	+	gene	0	0	0	0	0	0	0	0	0	0	0	0	0	0	0	0	0	0	0	0	0	0	0	0	0	0	0	0	0	0	0	0	0	0	0	0	0	0	0	0
Dsel	1	111858702	111864918	-	Dsel	ENSMUSG00000038702	dermatan sulfate epimerase-like [Source:MGI Symbol;Acc:MGI:2442948]	-	gene	292	1211	465	1104	1187	280	104	94	315	448	787	311	234	110	176	684	225	489	126	392	1199	1568	135	45	465	163	972	214	185	169	7	15	48	55	529	278	22	20	234	131
Gm28189	1	113289340	113290365	+	Gm28189	ENSMUSG00000101453	predicted gene 28189 [Source:MGI Symbol;Acc:MGI:5578895]	+	gene	0	0	0	0	0	0	0	0	0	0	0	0	0	0	0	0	0	0	0	0	0	0	0	0	0	0	0	0	0	0	0	0	0	0	0	0	0	0	0	0
9330185C12Rik	1	113891385	113964134	-	9330185C12Rik	ENSMUSG00000097648	RIKEN cDNA 9330185C12 gene [Source:MGI Symbol;Acc:MGI:1924761]	-	gene	36	105	30	117	58	24	20	33	54	30	7	0	23	58	35	27	0	36	1	4	16	8	19	0	41	12	18	2	0	11	0	0	2	0	8	0	2	0	30	2
Cntnap5a	1	115684756	116587323	+	Cntnap5a	ENSMUSG00000070695	contactin associated protein-like 5A [Source:MGI Symbol;Acc:MGI:3643623]	+	gene	0	0	0	3	0	0	0	0	0	0	0	0	0	0	0	0	0	0	0	0	0	0	0	0	0	0	0	0	0	0	0	0	0	0	0	0	0	0	0	0
Gm19965	1	116802983	116823410	+	Gm19965	ENSMUSG00000094429	predicted gene, 19965 [Source:MGI Symbol;Acc:MGI:5012150]	+	gene	0	0	0	0	0	0	0	0	0	0	0	0	0	0	0	0	0	0	0	0	0	0	0	0	0	0	0	0	0	0	0	0	0	0	0	0	0	0	0	0
Zfp813-ps	1	117603878	117606484	+	Zfp813-ps	ENSMUSG00000107979	zinc finger protein 813, pseudogene [Source:MGI Symbol;Acc:MGI:3645355]	+	gene	0	0	0	0	0	0	0	0	0	0	0	0	0	0	0	0	0	0	0	0	0	0	0	0	0	0	0	0	0	0	0	0	0	0	0	0	0	0	0	0
Gm28363	1	117697131	117727441	+	Gm28363	ENSMUSG00000100265	predicted gene 28363 [Source:MGI Symbol;Acc:MGI:5579069]	+	gene	0	0	0	0	0	0	0	0	0	0	0	0	0	0	0	0	0	0	0	0	0	0	0	0	0	0	0	0	0	0	0	0	0	0	0	0	0	0	0	0
B020011L13Rik	1	117781133	117803359	+	B020011L13Rik	ENSMUSG00000101303	RIKEN cDNA B020011L13 gene [Source:MGI Symbol;Acc:MGI:3588191]	+	gene	0	0	0	0	0	0	0	0	0	0	0	0	0	0	0	0	0	0	0	0	0	0	0	0	0	0	0	0	0	0	0	0	0	0	0	0	0	0	0	0
Gm28360	1	117830081	117854496	+	Gm28360	ENSMUSG00000100305	predicted gene 28360 [Source:MGI Symbol;Acc:MGI:5579066]	+	gene	0	0	0	0	0	0	0	0	0	0	0	0	0	0	0	0	0	0	0	0	0	0	0	0	0	0	0	0	0	0	0	0	0	0	0	0	0	0	0	0
Gm28168	1	117928015	117949988	+	Gm28168	ENSMUSG00000101415	predicted gene 28168 [Source:MGI Symbol;Acc:MGI:5578874]	+	gene	0	0	0	0	0	0	0	0	0	0	0	0	0	0	0	0	0	0	0	0	0	0	0	0	0	0	0	0	0	0	0	0	0	0	0	0	0	0	0	0
Gm7145	1	117965939	117986884	+	Gm7145	ENSMUSG00000100617	predicted gene 7145 [Source:MGI Symbol;Acc:MGI:3648947]	+	gene	0	0	0	0	0	0	0	0	0	0	0	0	0	0	0	0	0	0	0	0	0	0	0	0	0	0	0	0	0	0	0	0	0	0	0	0	0	0	0	0
Gm29106	1	118176542	118202307	+	Gm29106	ENSMUSG00000102030	predicted gene 29106 [Source:MGI Symbol;Acc:MGI:5579812]	+	gene	0	19	0	4	1	0	0	0	0	0	0	0	0	2	0	17	0	1	0	1	4	1	0	0	3	0	15	4	8	1	0	0	0	1	0	0	0	0	0	0
Tsn	1	118294778	118311739	-	Tsn	ENSMUSG00000026374	translin [Source:MGI Symbol;Acc:MGI:109263]	-	gene	4693	22777	6924	19210	19272	5857	4114	1899	5158	5574	7520	2115	1578	2455	3226	6983	2198	5872	915	2391	7720	7983	740	757	6639	1999	8532	1514	1795	2885	53	48	329	312	1763	1965	414	171	1799	973
Nifk	1	118321839	118333822	+	Nifk	ENSMUSG00000026377	nucleolar protein interacting with the FHA domain of MKI67 [Source:MGI Symbol;Acc:MGI:1915199]	+	gene	2428	10625	4188	8854	8171	3601	4069	1791	3640	4256	3959	1242	1208	2298	2877	4022	1009	6004	816	2328	6710	5984	343	649	6591	1858	7085	1169	1112	3197	43	15	188	156	924	682	478	109	891	533
Gm28867	1	118357312	118363449	+	Gm28867	ENSMUSG00000099936	predicted gene 28867 [Source:MGI Symbol;Acc:MGI:5579573]	+	gene	0	5	2	5	4	0	2	0	0	0	0	0	0	0	0	0	0	0	0	0	0	0	0	0	0	0	0	0	0	0	0	0	0	0	0	0	0	0	0	0
Clasp1	1	118389058	118612678	+	Clasp1	ENSMUSG00000064302	CLIP associating protein 1 [Source:MGI Symbol;Acc:MGI:1923957]	+	gene	1496	7360	2800	6812	6623	2945	1238	747	2079	2169	4092	1268	983	1017	1645	2817	1340	2988	447	1209	3368	3901	500	339	3380	885	3602	704	1082	1190	21	24	139	122	1046	997	105	81	883	348
2900060B14Rik	1	118458652	118459267	-	2900060B14Rik	ENSMUSG00000107722	RIKEN cDNA 2900060B14 gene [Source:MGI Symbol;Acc:MGI:1915454]	-	gene	0	1	0	0	0	0	2	1	0	0	0	0	3	0	0	0	0	4	0	3	7	0	0	0	0	0	6	0	0	0	0	0	0	0	0	0	0	0	0	1
Tfcp2l1	1	118627945	118685168	+	Tfcp2l1	ENSMUSG00000026380	transcription factor CP2-like 1 [Source:MGI Symbol;Acc:MGI:2444691]	+	gene	16513	79125	37862	81025	76150	37613	2176	256	387	506	1694	299	806	246	247	728	299	1892	145	210	1094	1250	183	142	669	154	896	269	121	1431	14	4	58	68	605	416	129	30	266	160
Gli2	1	118834132	119053619	-	Gli2	ENSMUSG00000048402	GLI-Kruppel family member GLI2 [Source:MGI Symbol;Acc:MGI:95728]	-	gene	2166	10302	4640	10283	8806	3993	582	127	287	337	677	110	230	190	311	328	86	358	37	126	707	583	48	59	293	150	618	41	33	424	5	0	13	14	264	64	27	15	80	29
Gm26831	1	119058469	119059848	+	Gm26831	ENSMUSG00000097408	predicted gene, 26831 [Source:MGI Symbol;Acc:MGI:5477325]	+	gene	1	7	1	10	7	0	2	0	0	0	0	0	0	0	0	0	0	0	0	0	0	0	0	0	0	0	0	0	0	0	0	0	0	0	4	0	0	0	0	0
Gm29456	1	119305346	119326833	-	Gm29456	ENSMUSG00000099860	predicted gene 29456 [Source:MGI Symbol;Acc:MGI:5580162]	-	gene	0	4	1	2	0	2	1	0	0	0	0	0	0	0	0	0	0	0	0	0	0	0	0	0	0	0	0	0	0	0	0	0	0	0	0	0	0	0	0	0
Gm29455	1	119329200	119385581	+	Gm29455	ENSMUSG00000101179	predicted gene 29455 [Source:MGI Symbol;Acc:MGI:5580161]	+	gene	1	4	0	6	3	0	3	4	3	0	6	0	0	5	13	0	0	10	1	0	0	0	1	0	8	0	1	0	0	0	0	0	0	0	0	0	0	0	0	0
Inhbb	1	119415465	119422248	-	Inhbb	ENSMUSG00000037035	inhibin beta-B [Source:MGI Symbol;Acc:MGI:96571]	-	gene	296	998	198	1408	1145	336	230	7	4	8	26	2	76	6	2	24	15	90	2	7	29	40	1	5	32	3	35	8	28	99	0	0	0	1	11	5	21	2	1	0
Ralb	1	119470305	119504794	-	Ralb	ENSMUSG00000004451	v-ral simian leukemia viral oncogene B [Source:MGI Symbol;Acc:MGI:1927244]	-	gene	3545	16072	5297	14900	15017	5072	294	237	1287	1693	3850	1693	278	339	853	4199	1513	838	167	711	2630	2567	263	55	966	381	2749	464	917	225	14	13	64	124	895	1356	26	36	630	488
Gm27184	1	119520090	119526359	-	Gm27184	ENSMUSG00000098447	predicted gene 27184 [Source:MGI Symbol;Acc:MGI:5521027]	-	gene	56	315	5	246	228	3	4	2	16	10	12	0	4	4	2	10	0	2	0	0	5	5	2	1	0	0	0	0	2	9	0	0	0	0	4	1	0	0	3	2
Tmem185b	1	119526160	119528983	+	Tmem185b	ENSMUSG00000098923	transmembrane protein 185B [Source:MGI Symbol;Acc:MGI:1917634]	+	gene	653	3467	723	2946	2846	657	382	147	299	241	363	51	236	199	227	355	84	520	58	151	387	358	60	60	436	121	548	103	181	270	6	3	15	14	126	45	36	8	66	52
3830432H09Rik	1	119529480	119536165	-	3830432H09Rik	ENSMUSG00000101731	RIKEN cDNA 3830432H09 gene [Source:MGI Symbol;Acc:MGI:2443278]	-	gene	29	226	79	113	140	40	6	17	10	3	4	0	4	2	2	0	2	8	0	5	19	10	1	0	9	1	32	2	2	3	1	0	0	0	8	0	0	0	4	2
Epb41l5	1	119545037	119649000	-	Epb41l5	ENSMUSG00000026383	erythrocyte membrane protein band 4.1 like 5 [Source:MGI Symbol;Acc:MGI:103006]	-	gene	975	5115	1634	4252	4268	1654	610	478	1496	1671	3004	1117	617	600	1019	2514	911	1350	256	797	2597	2812	383	166	2010	615	3212	667	854	583	24	17	104	150	958	850	70	55	645	307
Gm37219	1	119630744	119631669	-	Gm37219	ENSMUSG00000102687	predicted gene, 37219 [Source:MGI Symbol;Acc:MGI:5610447]	-	gene	0	0	0	0	0	0	0	0	1	0	0	0	0	0	1	0	0	0	0	0	0	0	0	0	0	0	0	0	0	0	0	0	0	0	0	0	0	0	0	0
Ptpn4	1	119652467	119837613	-	Ptpn4	ENSMUSG00000026384	protein tyrosine phosphatase, non-receptor type 4 [Source:MGI Symbol;Acc:MGI:1099792]	-	gene	869	4474	1298	3548	3848	1003	713	372	943	775	1431	584	846	424	464	1061	542	1703	303	933	1959	3421	339	179	1941	490	1968	544	607	1038	33	20	65	104	867	850	124	54	541	235
Gm37745	1	119790763	119798925	-	Gm37745	ENSMUSG00000103146	predicted gene, 37745 [Source:MGI Symbol;Acc:MGI:5610973]	-	gene	1	0	0	1	1	0	0	0	0	0	2	25	2	0	0	2	3	0	0	0	2	0	0	0	0	0	0	0	0	0	0	0	0	1	0	2	0	0	0	0
Gm28209	1	119903130	119906897	+	Gm28209	ENSMUSG00000101224	predicted gene 28209 [Source:MGI Symbol;Acc:MGI:5578915]	+	gene	1	4	0	0	0	1	0	0	0	0	0	0	0	0	0	0	0	0	0	0	0	0	0	0	0	0	3	0	3	0	0	0	0	0	0	0	0	0	0	0
Tmem177	1	119907890	119913208	-	Tmem177	ENSMUSG00000036975	transmembrane protein 177 [Source:MGI Symbol;Acc:MGI:1913593]	-	gene	381	1587	656	1486	1337	450	136	105	375	376	632	255	144	161	260	665	129	340	41	119	514	514	94	33	415	145	648	79	105	140	4	1	27	19	239	81	15	6	102	71
Cfap221	1	119923341	119997234	-	Cfap221	ENSMUSG00000036962	cilia and flagella associated protein 221 [Source:MGI Symbol;Acc:MGI:2684947]	-	gene	0	5	0	11	3	0	3	0	1	1	22	32	0	0	0	2	18	1	0	0	3	5	0	0	1	1	6	0	3	0	0	0	0	1	6	1	1	0	0	0
Sctr	1	120006894	120063536	+	Sctr	ENSMUSG00000026387	secretin receptor [Source:MGI Symbol;Acc:MGI:2441720]	+	gene	0	6	0	2	7	1	3	4	0	0	0	0	0	0	0	2	0	0	0	0	0	0	0	0	0	0	0	0	0	0	0	0	0	0	0	0	0	0	0	0
Tmem37	1	120067377	120074074	-	Tmem37	ENSMUSG00000050777	transmembrane protein 37 [Source:MGI Symbol;Acc:MGI:2157899]	-	gene	109	453	133	607	464	105	76	36	210	162	555	387	78	48	137	463	144	273	24	75	230	197	65	19	122	33	246	30	117	69	1	0	8	15	127	294	6	6	108	57
Dbi	1	120113280	120121078	-	Dbi	ENSMUSG00000026385	diazepam binding inhibitor [Source:MGI Symbol;Acc:MGI:94865]	-	gene	2777	11747	4403	10695	9140	3124	991	1078	5020	3604	6167	2584	361	1393	2994	8865	2556	2464	498	1559	4451	4407	284	232	3567	1076	4532	847	1158	794	31	20	159	227	487	1585	196	118	1624	777
3110009E18Rik	1	120121187	120188189	+	3110009E18Rik	ENSMUSG00000026388	RIKEN cDNA 3110009E18 gene [Source:MGI Symbol;Acc:MGI:1920353]	+	gene	64	285	85	243	214	75	31	47	168	212	232	144	32	82	137	237	87	155	32	99	274	193	48	12	223	78	257	41	41	32	0	0	9	8	93	80	9	4	81	22
Steap3	1	120190757	120272705	-	Steap3	ENSMUSG00000026389	STEAP family member 3 [Source:MGI Symbol;Acc:MGI:1915678]	-	gene	258	1149	228	1029	1102	275	490	59	64	69	157	1	165	86	66	102	22	233	12	27	60	54	11	32	92	23	84	4	8	268	0	0	3	6	50	4	19	3	29	12
C1ql2	1	120340582	120343174	+	C1ql2	ENSMUSG00000036907	complement component 1, q subcomponent-like 2 [Source:MGI Symbol;Acc:MGI:3032521]	+	gene	0	1	0	6	5	0	0	0	2	4	18	0	0	0	0	3	0	2	0	0	0	4	0	0	0	0	0	0	0	0	0	0	0	0	0	0	0	0	0	0
1700012E03Rik	1	120435805	120438455	+	1700012E03Rik	ENSMUSG00000101275	RIKEN cDNA 1700012E03 gene [Source:MGI Symbol;Acc:MGI:1923817]	+	gene	0	0	0	0	0	0	0	0	0	0	0	0	0	0	0	0	0	0	0	0	0	0	0	0	0	0	0	0	0	0	0	0	0	0	0	0	0	0	0	0
Marco	1	120474538	120505024	-	Marco	ENSMUSG00000026390	macrophage receptor with collagenous structure [Source:MGI Symbol;Acc:MGI:1309998]	-	gene	0	1	0	0	0	0	0	0	0	0	0	0	0	0	0	0	0	0	0	0	0	0	0	0	0	0	0	0	0	0	0	0	0	0	0	0	0	0	0	0
En1	1	120602418	120607992	+	En1	ENSMUSG00000058665	engrailed 1 [Source:MGI Symbol;Acc:MGI:95389]	+	gene	9	29	7	22	24	0	18	0	1	2	10	0	20	1	3	10	2	16	0	0	6	0	2	1	7	0	3	1	2	6	0	0	0	0	0	1	2	0	1	1
2610027F03Rik	1	120621740	120690403	+	2610027F03Rik	ENSMUSG00000099957	RIKEN cDNA 2610027F03 gene [Source:MGI Symbol;Acc:MGI:1917154]	+	gene	0	0	0	0	0	0	0	0	0	0	0	0	0	0	0	0	0	0	0	0	0	0	0	0	0	0	0	0	0	0	0	0	0	0	0	0	0	0	0	0
Gm29346	1	120758443	120763565	+	Gm29346	ENSMUSG00000101386	predicted gene 29346 [Source:MGI Symbol;Acc:MGI:5580052]	+	gene	0	0	0	0	0	0	0	0	0	0	0	0	0	0	0	0	0	0	0	0	0	0	0	0	0	0	0	0	0	0	0	0	0	0	0	0	0	0	0	0
Gm29345	1	120816500	120836997	+	Gm29345	ENSMUSG00000101922	predicted gene 29345 [Source:MGI Symbol;Acc:MGI:5580051]	+	gene	0	0	0	0	0	0	0	0	0	0	0	0	0	0	0	0	0	0	0	0	0	0	0	0	0	0	0	0	0	0	0	0	0	0	0	0	0	0	0	0
Gm29348	1	120847989	120857486	-	Gm29348	ENSMUSG00000099336	predicted gene 29348 [Source:MGI Symbol;Acc:MGI:5580054]	-	gene	0	0	0	0	0	0	0	0	0	0	0	0	0	0	0	0	0	0	0	0	0	0	0	0	0	0	0	0	0	0	0	0	0	0	0	0	0	0	0	0
Gm29347	1	120856674	120858010	+	Gm29347	ENSMUSG00000100979	predicted gene 29347 [Source:MGI Symbol;Acc:MGI:5580053]	+	gene	0	0	0	0	0	0	0	0	0	0	0	0	0	0	0	0	0	0	0	0	0	0	0	0	0	0	0	0	0	0	0	0	0	0	0	0	0	0	0	0
Gm37043	1	120868996	120872100	+	Gm37043	ENSMUSG00000102360	predicted gene, 37043 [Source:MGI Symbol;Acc:MGI:5610271]	+	gene	0	0	0	0	0	0	0	0	0	0	0	0	0	0	0	0	0	0	0	0	0	0	0	0	0	0	0	0	0	0	0	0	0	0	0	0	0	0	0	0
Celrr	1	121087405	121178441	+	Celrr	ENSMUSG00000097881	cerebellum expressed regulatory RNA [Source:MGI Symbol;Acc:MGI:2685664]	+	gene	0	2	3	3	0	1	0	1	3	0	0	0	1	0	0	0	0	6	0	0	1	0	0	0	0	0	0	0	0	3	0	0	0	0	0	0	0	0	0	0
Gm29359	1	121224276	121227526	+	Gm29359	ENSMUSG00000101700	predicted gene 29359 [Source:MGI Symbol;Acc:MGI:5580065]	+	gene	0	0	0	0	0	0	0	0	0	0	0	0	0	0	0	0	0	0	0	0	0	0	0	0	0	0	0	0	0	0	0	0	0	0	0	0	0	0	0	0
Gm38283	1	121300137	121300831	-	Gm38283	ENSMUSG00000104332	predicted gene, 38283 [Source:MGI Symbol;Acc:MGI:5611511]	-	gene	0	0	0	0	0	0	0	0	0	0	0	0	0	0	0	0	0	0	0	0	0	0	0	0	0	0	0	0	0	0	0	0	0	0	0	0	0	0	0	0
Insig2	1	121304353	121332589	-	Insig2	ENSMUSG00000003721	insulin induced gene 2 [Source:MGI Symbol;Acc:MGI:1920249]	-	gene	638	2932	974	2522	2293	683	337	227	718	498	1122	318	337	327	562	1001	444	646	112	366	920	1045	195	78	758	233	890	211	196	263	6	9	34	51	441	509	53	20	306	127
Gm37174	1	121328092	121331149	+	Gm37174	ENSMUSG00000104253	predicted gene, 37174 [Source:MGI Symbol;Acc:MGI:5610402]	+	gene	14	36	26	28	37	4	0	2	27	14	58	0	8	3	4	36	3	9	2	13	1	20	12	0	4	1	7	3	2	6	2	0	0	2	24	9	0	0	20	1
2210011K15Rik	1	121355116	121359900	-	2210011K15Rik	ENSMUSG00000101791	RIKEN cDNA 2210011K15 gene [Source:MGI Symbol;Acc:MGI:1919615]	-	gene	0	0	0	0	0	0	0	0	0	0	0	0	0	0	0	0	0	0	0	0	0	0	0	0	0	0	0	0	0	0	0	0	0	0	0	0	0	0	0	0
Ccdc93	1	121431049	121506460	+	Ccdc93	ENSMUSG00000026339	coiled-coil domain containing 93 [Source:MGI Symbol;Acc:MGI:1918079]	+	gene	1058	5608	2361	5160	4655	1932	436	136	587	809	2829	857	308	214	450	1577	597	726	98	385	1356	1551	210	97	717	282	1659	367	333	321	3	6	48	71	706	607	33	14	350	238
Gm15392	1	121489296	121493203	-	Gm15392	ENSMUSG00000085857	predicted gene 15392 [Source:MGI Symbol;Acc:MGI:3705317]	-	gene	1	13	4	11	7	4	1	1	2	1	14	1	0	0	1	4	1	1	0	0	4	8	0	0	2	0	3	0	0	1	0	0	0	0	2	2	0	0	1	0
Htr5b	1	121509842	121528465	-	Htr5b	ENSMUSG00000050534	5-hydroxytryptamine (serotonin) receptor 5B [Source:MGI Symbol;Acc:MGI:96284]	-	gene	1	13	1	15	11	0	2	1	0	17	19	0	0	5	14	56	10	18	1	2	5	2	0	1	15	6	11	4	0	4	0	0	0	0	3	16	0	0	1	0
Ddx18	1	121553835	121567989	-	Ddx18	ENSMUSG00000001674	DEAD (Asp-Glu-Ala-Asp) box polypeptide 18 [Source:MGI Symbol;Acc:MGI:1914192]	-	gene	4003	18064	7076	16604	13905	5011	4000	1668	3896	4629	4877	1131	885	2157	3014	4777	995	5712	730	2015	5765	4879	372	682	5935	1673	6993	970	991	3232	56	44	322	247	835	1208	491	156	1432	751
Gm37920	1	121706515	121707263	+	Gm37920	ENSMUSG00000102488	predicted gene, 37920 [Source:MGI Symbol;Acc:MGI:5611148]	+	gene	0	0	0	0	0	0	0	0	0	0	0	0	0	0	0	0	0	0	0	0	0	0	0	0	0	0	0	0	0	0	0	0	0	0	0	0	0	0	0	0
Gm28590	1	122205145	122252180	+	Gm28590	ENSMUSG00000099960	predicted gene 28590 [Source:MGI Symbol;Acc:MGI:5579296]	+	gene	0	0	0	0	0	0	0	0	0	0	0	0	0	0	0	0	0	0	0	0	0	0	0	0	0	0	0	0	0	0	0	0	0	0	0	0	0	0	0	0
Gm36982	1	122521749	122522876	+	Gm36982	ENSMUSG00000103263	predicted gene, 36982 [Source:MGI Symbol;Acc:MGI:5610210]	+	gene	0	0	0	0	0	0	0	0	0	0	0	0	0	0	0	0	0	0	0	0	0	0	0	0	0	0	0	0	0	0	0	0	0	0	0	0	0	0	0	0
Gm37970	1	122866042	122867773	+	Gm37970	ENSMUSG00000104180	predicted gene, 37970 [Source:MGI Symbol;Acc:MGI:5611198]	+	gene	0	0	0	0	0	0	0	0	0	0	0	0	0	0	0	0	0	0	0	0	0	0	0	0	0	0	0	0	0	0	0	0	0	0	0	0	0	0	0	0
Dpp10	1	123321471	124045559	-	Dpp10	ENSMUSG00000036815	dipeptidylpeptidase 10 [Source:MGI Symbol;Acc:MGI:2442409]	-	gene	0	1	0	0	0	0	0	1	6	4	1	0	2	0	2	5	0	5	3	0	0	1	0	0	6	0	2	2	0	0	0	0	0	0	0	0	0	0	0	0
Gm37478	1	123363740	123367234	-	Gm37478	ENSMUSG00000102801	predicted gene, 37478 [Source:MGI Symbol;Acc:MGI:5610706]	-	gene	0	0	0	0	0	0	0	0	0	0	0	0	0	0	0	0	0	0	0	0	0	0	0	0	0	0	0	0	0	0	0	0	0	0	0	0	0	0	0	0
Gm37221	1	123371172	123374178	-	Gm37221	ENSMUSG00000102681	predicted gene, 37221 [Source:MGI Symbol;Acc:MGI:5610449]	-	gene	0	0	0	0	0	0	0	0	0	0	0	0	0	0	0	0	0	0	0	0	0	0	0	0	0	0	0	0	0	0	0	0	0	0	0	0	0	0	0	0
Gm37066	1	123391111	123393171	-	Gm37066	ENSMUSG00000104410	predicted gene, 37066 [Source:MGI Symbol;Acc:MGI:5610294]	-	gene	0	0	0	0	0	0	0	0	0	0	0	0	0	0	0	0	0	0	0	0	0	0	0	0	0	0	0	0	0	0	0	0	0	0	0	0	0	0	0	0
Gm37781	1	123457234	123460451	-	Gm37781	ENSMUSG00000102521	predicted gene, 37781 [Source:MGI Symbol;Acc:MGI:5611009]	-	gene	0	0	0	0	0	0	0	0	0	0	0	0	0	0	0	0	0	0	0	0	0	0	0	0	0	0	0	0	0	0	0	0	0	0	0	0	0	0	0	0
Gm37396	1	123468450	123469944	-	Gm37396	ENSMUSG00000104205	predicted gene, 37396 [Source:MGI Symbol;Acc:MGI:5610624]	-	gene	0	0	0	0	0	0	0	0	0	0	0	0	0	0	0	0	0	0	0	0	0	0	0	0	0	0	0	0	0	0	0	0	0	0	0	0	0	0	0	0
Gm38263	1	123559383	123562441	-	Gm38263	ENSMUSG00000102902	predicted gene, 38263 [Source:MGI Symbol;Acc:MGI:5611491]	-	gene	0	0	0	0	0	0	0	0	0	0	0	0	0	0	0	0	0	0	0	0	0	0	0	0	0	0	0	0	0	0	0	0	0	0	0	0	0	0	0	0
Gm37551	1	123827299	123830159	-	Gm37551	ENSMUSG00000102940	predicted gene, 37551 [Source:MGI Symbol;Acc:MGI:5610779]	-	gene	0	0	1	0	0	0	0	0	0	0	0	0	1	0	0	0	0	0	0	0	0	1	0	0	0	0	0	0	0	1	0	0	0	0	0	0	2	0	0	1
Gm38073	1	124375578	124379242	-	Gm38073	ENSMUSG00000103914	predicted gene, 38073 [Source:MGI Symbol;Acc:MGI:5611301]	-	gene	0	0	0	0	0	0	0	0	0	0	0	0	0	0	0	0	0	0	0	0	0	0	0	0	0	0	0	0	0	0	0	0	0	0	0	0	0	0	0	0
Gm28928	1	124505757	124846039	-	Gm28928	ENSMUSG00000100851	predicted gene 28928 [Source:MGI Symbol;Acc:MGI:5579634]	-	gene	0	0	0	0	0	0	0	0	0	0	0	0	0	0	0	0	0	0	0	0	0	0	0	0	0	0	0	0	0	0	0	0	0	0	0	0	0	0	0	0
Gm37717	1	124824702	124827728	-	Gm37717	ENSMUSG00000102240	predicted gene, 37717 [Source:MGI Symbol;Acc:MGI:5610945]	-	gene	0	0	0	0	0	0	0	0	0	0	0	0	0	0	0	0	0	0	0	0	0	0	0	0	0	0	0	0	0	0	0	0	0	0	0	0	0	0	0	0
1700121L03Rik	1	125190282	125197455	-	1700121L03Rik	ENSMUSG00000099574	RIKEN cDNA 1700121L03 gene [Source:MGI Symbol;Acc:MGI:1923910]	-	gene	0	0	0	0	0	0	0	0	0	0	0	0	0	0	0	0	0	0	0	0	0	0	0	0	0	0	0	0	0	0	0	0	0	0	0	0	0	0	0	0
Actr3	1	125392905	125435727	-	Actr3	ENSMUSG00000026341	ARP3 actin-related protein 3 [Source:MGI Symbol;Acc:MGI:1921367]	-	gene	8017	38798	13981	34190	31886	11349	3919	1914	6222	5696	11870	4190	1366	2597	3917	10066	3478	7998	1251	3920	9199	9831	818	898	8761	2640	10319	2174	3076	3528	93	89	440	442	1471	5904	702	321	3746	1551
Gm28706	1	125444567	125447398	+	Gm28706	ENSMUSG00000102063	predicted gene 28706 [Source:MGI Symbol;Acc:MGI:5579412]	+	gene	0	0	0	0	0	0	0	0	0	0	0	0	0	0	0	0	0	0	0	0	0	0	0	0	0	0	0	0	0	0	0	0	0	0	0	0	0	0	0	0
Slc35f5	1	125560595	125595820	+	Slc35f5	ENSMUSG00000026342	solute carrier family 35, member F5 [Source:MGI Symbol;Acc:MGI:1921400]	+	gene	374	1750	627	1636	1601	423	145	108	638	749	1676	628	197	183	432	1748	674	421	111	368	1349	1665	189	49	559	229	1567	354	506	165	5	5	50	70	495	746	18	22	358	203
Gpr39	1	125676995	125873862	+	Gpr39	ENSMUSG00000026343	G protein-coupled receptor 39 [Source:MGI Symbol;Acc:MGI:1918361]	+	gene	1	1	3	4	0	3	7	2	6	23	53	17	6	1	5	88	27	36	3	9	62	59	2	3	29	12	83	8	29	8	0	0	1	4	26	22	0	0	2	10
Lypd1	1	125867622	125913101	-	Lypd1	ENSMUSG00000026344	Ly6/Plaur domain containing 1 [Source:MGI Symbol;Acc:MGI:1919835]	-	gene	1	1	3	6	3	3	4	2	5	30	63	17	6	2	8	82	46	40	3	15	65	73	3	3	20	10	61	12	20	6	0	0	1	3	25	13	0	0	2	8
Nckap5	1	125913620	126830799	-	Nckap5	ENSMUSG00000049690	NCK-associated protein 5 [Source:MGI Symbol;Acc:MGI:2686394]	-	gene	0	1	1	0	5	0	1	0	2	2	0	0	0	0	13	0	14	0	0	0	6	19	1	0	0	0	9	5	0	1	0	0	0	0	0	3	0	0	0	0
Gm37161	1	125919266	125921962	-	Gm37161	ENSMUSG00000104519	predicted gene, 37161 [Source:MGI Symbol;Acc:MGI:5610389]	-	gene	0	0	0	0	0	0	0	0	0	0	0	0	0	0	0	0	0	0	0	0	0	1	0	0	0	0	0	0	0	0	0	0	0	0	0	0	0	0	0	0
Gm37936	1	126070140	126071461	-	Gm37936	ENSMUSG00000102723	predicted gene, 37936 [Source:MGI Symbol;Acc:MGI:5611164]	-	gene	0	0	0	0	0	0	0	0	0	0	0	0	0	0	0	0	0	0	0	0	0	0	0	0	0	0	0	0	0	0	0	0	0	0	0	0	0	0	0	0
Gm38177	1	126323635	126324674	-	Gm38177	ENSMUSG00000103824	predicted gene, 38177 [Source:MGI Symbol;Acc:MGI:5611405]	-	gene	0	0	0	0	0	0	0	0	0	0	0	0	0	0	0	0	0	0	0	0	0	0	0	0	0	0	0	0	0	0	0	0	0	0	0	0	0	0	0	0
4930599A14Rik	1	126872203	126876615	-	4930599A14Rik	ENSMUSG00000101600	RIKEN cDNA 4930599A14 gene [Source:MGI Symbol;Acc:MGI:1922636]	-	gene	0	0	0	0	0	0	0	0	0	0	0	0	0	0	0	0	0	0	0	0	0	0	0	0	0	0	0	0	0	0	0	0	0	0	0	0	0	0	0	0
Mgat5	1	127205015	127488336	+	Mgat5	ENSMUSG00000036155	mannoside acetylglucosaminyltransferase 5 [Source:MGI Symbol;Acc:MGI:894701]	+	gene	329	1776	766	1595	1536	828	106	46	198	353	802	378	106	47	167	565	326	290	46	114	455	509	48	33	197	90	660	147	319	85	2	0	10	22	214	213	16	2	51	63
Gm37772	1	127242091	127243484	+	Gm37772	ENSMUSG00000104039	predicted gene, 37772 [Source:MGI Symbol;Acc:MGI:5611000]	+	gene	0	3	0	0	0	0	0	0	0	0	0	0	0	0	0	0	0	0	0	0	0	0	0	0	0	0	0	0	1	0	0	0	0	0	0	0	0	0	0	0
Gm37510	1	127270524	127275285	+	Gm37510	ENSMUSG00000104378	predicted gene, 37510 [Source:MGI Symbol;Acc:MGI:5610738]	+	gene	1	2	4	3	4	0	0	0	2	0	1	16	0	0	0	0	0	0	0	0	0	0	1	0	0	0	0	0	0	0	0	0	0	0	0	0	0	0	0	0
Gm23370	1	127331812	127331941	+	Gm23370	ENSMUSG00000106307	predicted gene, 23370 [Source:MGI Symbol;Acc:MGI:5453147]	+	gene	0	0	0	0	0	0	0	0	0	0	0	5	0	0	0	0	0	0	0	0	0	0	0	0	0	0	0	0	0	0	0	0	0	0	0	0	0	0	0	0
Gm23370	1	127331813	127331941	+	Gm23370	ENSMUSG00000106307	predicted gene, 23370 [Source:MGI Symbol;Acc:MGI:5453147]	+	gene	0	0	0	0	0	0	0	0	0	0	0	5	0	0	0	0	0	0	0	0	0	0	0	0	0	0	0	0	0	0	0	0	0	0	0	0	0	0	0	0
Gm38301	1	127406776	127407318	+	Gm38301	ENSMUSG00000103390	predicted gene, 38301 [Source:MGI Symbol;Acc:MGI:5611529]	+	gene	0	0	0	0	0	0	0	0	0	0	0	0	0	0	0	0	0	0	0	0	0	0	0	0	0	0	0	0	0	0	0	0	0	0	0	0	0	0	0	0
Tmem163	1	127486546	127679548	-	Tmem163	ENSMUSG00000026347	transmembrane protein 163 [Source:MGI Symbol;Acc:MGI:1919410]	-	gene	27	106	40	90	110	35	1	5	4	9	23	24	2	3	4	25	32	18	4	5	23	31	0	2	12	9	15	6	49	5	0	0	0	1	6	19	0	0	1	5
Acmsd	1	127729413	127767978	+	Acmsd	ENSMUSG00000026348	amino carboxymuconate semialdehyde decarboxylase [Source:MGI Symbol;Acc:MGI:2386323]	+	gene	5	32	18	22	24	1	1	2	7	5	6	9	1	7	10	24	21	7	0	0	9	32	4	0	10	1	14	0	3	3	0	0	0	5	9	12	0	1	5	3
2900009J06Rik	1	127753616	127774092	-	2900009J06Rik	ENSMUSG00000102014	RIKEN cDNA 2900009J06 gene [Source:MGI Symbol;Acc:MGI:1920137]	-	gene	6	26	16	10	23	4	1	4	13	23	25	7	0	7	6	26	5	8	0	2	25	46	7	1	21	0	8	1	3	3	0	0	0	2	11	28	0	0	0	0
Ccnt2	1	127774164	127808061	+	Ccnt2	ENSMUSG00000026349	cyclin T2 [Source:MGI Symbol;Acc:MGI:1920199]	+	gene	4978	22866	8043	19995	19712	6231	2789	1695	4103	3627	6700	2868	2120	2079	2604	5580	2541	4912	718	2190	4959	5987	1352	609	5051	1263	6091	1121	1311	2889	73	54	285	325	2390	3815	420	218	2424	844
Map3k19	1	127814791	127855031	-	Map3k19	ENSMUSG00000051590	mitogen-activated protein kinase kinase kinase 19 [Source:MGI Symbol;Acc:MGI:1203481]	-	gene	0	0	0	1	0	0	0	0	0	0	0	0	0	0	0	0	0	0	0	0	0	0	0	0	0	0	0	0	0	0	0	0	0	0	0	0	0	0	0	0
Rab3gap1	1	127868773	127943868	+	Rab3gap1	ENSMUSG00000036104	RAB3 GTPase activating protein subunit 1 [Source:MGI Symbol;Acc:MGI:2445001]	+	gene	1189	5672	2233	5037	4560	1582	1074	549	1362	1054	2239	654	600	786	1071	1595	531	1806	223	643	1404	1432	304	210	1906	608	2006	400	499	811	27	13	62	57	557	541	77	45	542	176
Zranb3	1	127954184	128103047	-	Zranb3	ENSMUSG00000036086	zinc finger, RAN-binding domain containing 3 [Source:MGI Symbol;Acc:MGI:1918362]	-	gene	2068	9190	3656	7912	7562	2604	1003	851	1749	1524	2536	538	719	1146	1311	1681	475	1554	245	693	1647	1742	406	189	2050	524	1615	288	210	899	20	14	56	88	702	562	102	66	698	200
Gm28800	1	127959516	127967452	+	Gm28800	ENSMUSG00000099760	predicted gene 28800 [Source:MGI Symbol;Acc:MGI:5579506]	+	gene	101	439	199	347	331	139	38	30	57	64	125	12	26	59	49	58	17	58	4	12	57	58	40	2	59	24	77	5	10	50	0	0	3	7	52	40	2	7	76	7
Gm38248	1	127978905	127984687	-	Gm38248	ENSMUSG00000104164	predicted gene, 38248 [Source:MGI Symbol;Acc:MGI:5611476]	-	gene	102	457	253	348	433	195	32	43	70	93	230	279	51	88	77	137	123	60	14	28	35	67	159	6	59	23	64	14	15	46	6	2	11	13	192	241	10	15	156	24
Gm37625	1	128084460	128089331	-	Gm37625	ENSMUSG00000102782	predicted gene, 37625 [Source:MGI Symbol;Acc:MGI:5610853]	-	gene	1	22	9	9	9	7	0	0	0	0	10	0	2	0	2	11	5	7	0	0	1	1	1	0	1	0	5	0	0	1	0	0	0	0	4	1	0	0	4	0
Gm38026	1	128097591	128101470	-	Gm38026	ENSMUSG00000103999	predicted gene, 38026 [Source:MGI Symbol;Acc:MGI:5611254]	-	gene	0	3	3	2	1	3	0	0	2	2	0	0	0	0	0	0	0	0	0	0	0	0	0	0	0	0	0	0	0	0	0	0	0	0	1	5	0	0	1	0
R3hdm1	1	128103301	128237736	+	R3hdm1	ENSMUSG00000056211	R3H domain containing 1 [Source:MGI Symbol;Acc:MGI:2448514]	+	gene	2865	13888	4955	12618	12561	5179	1045	801	2068	1868	4891	1887	947	1169	1474	2965	1502	2002	322	818	1939	2517	1012	235	2243	694	2950	477	676	1193	36	37	145	153	1373	2843	164	127	1893	402
Gm37588	1	128132157	128134652	+	Gm37588	ENSMUSG00000104239	predicted gene, 37588 [Source:MGI Symbol;Acc:MGI:5610816]	+	gene	1	1	0	0	1	0	0	0	0	0	0	0	0	0	0	0	2	0	0	0	0	0	0	0	0	0	0	0	0	0	0	0	0	0	0	0	0	0	0	0
Gm37868	1	128143614	128146348	+	Gm37868	ENSMUSG00000102179	predicted gene, 37868 [Source:MGI Symbol;Acc:MGI:5611096]	+	gene	0	0	0	0	0	0	0	0	0	0	0	0	0	0	0	0	0	0	0	0	0	6	0	0	0	0	0	0	0	5	0	0	0	0	0	0	0	0	0	0
Gm37407	1	128163214	128164529	+	Gm37407	ENSMUSG00000103497	predicted gene, 37407 [Source:MGI Symbol;Acc:MGI:5610635]	+	gene	0	10	3	3	9	0	0	0	3	0	3	0	0	0	0	5	0	0	0	0	0	0	0	0	0	0	0	0	0	0	0	0	0	0	1	4	0	0	3	0
Ubxn4	1	128243964	128279378	+	Ubxn4	ENSMUSG00000026353	UBX domain protein 4 [Source:MGI Symbol;Acc:MGI:1915062]	+	gene	2841	13089	4009	11577	10952	3714	1732	938	2708	3169	6449	1746	788	1213	2098	5473	1660	2435	408	1327	4193	4129	532	293	3003	938	4894	845	1124	1027	38	20	166	180	1188	1705	152	77	1160	523
Lct	1	128284756	128328318	-	Lct	ENSMUSG00000026354	lactase [Source:MGI Symbol;Acc:MGI:104576]	-	gene	25	126	66	91	82	56	4	16	31	29	22	0	9	11	14	39	1	21	0	12	37	12	10	0	10	2	36	6	2	9	0	0	1	0	16	5	0	3	4	4
Mcm6	1	128331590	128359664	-	Mcm6	ENSMUSG00000026355	minichromosome maintenance complex component 6 [Source:MGI Symbol;Acc:MGI:1298227]	-	gene	19640	93169	37723	80381	77466	28278	7710	5279	13312	11036	19320	4515	2161	7053	9438	14492	3890	11929	1927	5117	11311	12197	1295	1445	15482	4398	14417	2475	2858	7249	141	87	609	666	2095	3211	944	546	5903	2044
Dars	1	128363707	128417368	-	Dars	ENSMUSG00000026356	aspartyl-tRNA synthetase [Source:MGI Symbol;Acc:MGI:2442544]	-	gene	9303	44473	16935	37569	35157	11855	6374	3797	10381	8665	13506	5451	1465	4987	6428	13374	4764	9647	1619	5056	11163	13806	904	1029	11787	3330	11408	2465	2595	5230	152	118	659	659	1488	6195	1276	512	4529	2031
Cxcr4	1	128588199	128592293	-	Cxcr4	ENSMUSG00000045382	chemokine (C-X-C motif) receptor 4 [Source:MGI Symbol;Acc:MGI:109563]	-	gene	8	111	27	109	91	41	15	0	21	95	112	556	9	0	14	301	405	48	5	9	140	403	4	3	24	7	244	74	725	10	0	0	0	14	53	167	0	0	3	18
Gm26686	1	128770599	128774421	-	Gm26686	ENSMUSG00000097283	predicted gene, 26686 [Source:MGI Symbol;Acc:MGI:5477180]	-	gene	0	0	0	0	0	0	0	0	0	0	0	0	0	0	0	0	0	0	0	0	0	0	0	0	0	0	0	0	0	0	0	0	0	0	0	0	0	0	0	0
Thsd7b	1	129273302	130219278	+	Thsd7b	ENSMUSG00000042581	thrombospondin, type I, domain containing 7B [Source:MGI Symbol;Acc:MGI:2443925]	+	gene	0	1	0	0	5	1	2	0	0	3	0	0	1	0	0	3	0	0	0	1	0	0	0	0	0	0	4	0	2	0	0	0	0	0	1	0	0	0	0	0
Gm38240	1	129283107	129285593	+	Gm38240	ENSMUSG00000103742	predicted gene, 38240 [Source:MGI Symbol;Acc:MGI:5611468]	+	gene	0	0	0	0	0	0	0	1	0	0	0	0	0	0	0	0	0	0	0	0	0	0	0	0	0	0	0	0	0	0	0	0	0	0	0	0	0	0	0	0
Gm38330	1	129372304	129373262	+	Gm38330	ENSMUSG00000103637	predicted gene, 38330 [Source:MGI Symbol;Acc:MGI:5611558]	+	gene	0	0	0	0	0	0	4	0	0	0	0	0	0	0	0	0	0	0	0	0	0	0	0	0	0	0	0	0	0	0	0	0	0	0	0	0	0	0	0	0
Gm36951	1	129710543	129713229	+	Gm36951	ENSMUSG00000104130	predicted gene, 36951 [Source:MGI Symbol;Acc:MGI:5610179]	+	gene	0	0	0	0	0	0	0	0	0	0	0	0	0	0	0	0	0	0	0	0	0	0	0	0	0	0	0	0	0	0	0	0	0	0	0	0	0	0	0	0
Gm37479	1	129833148	129836988	+	Gm37479	ENSMUSG00000102800	predicted gene, 37479 [Source:MGI Symbol;Acc:MGI:5610707]	+	gene	0	0	0	0	0	0	0	0	0	0	0	0	0	0	0	0	0	0	0	0	0	0	0	0	0	0	0	0	0	0	0	0	0	0	0	0	0	0	0	0
Gm37064	1	129860815	129863045	+	Gm37064	ENSMUSG00000103803	predicted gene, 37064 [Source:MGI Symbol;Acc:MGI:5610292]	+	gene	0	0	0	0	0	0	0	0	0	0	0	0	0	0	0	0	0	0	0	0	0	0	0	0	0	0	0	0	0	0	0	0	0	0	0	0	0	0	0	0
Gm37278	1	129943162	129946033	+	Gm37278	ENSMUSG00000103281	predicted gene, 37278 [Source:MGI Symbol;Acc:MGI:5610506]	+	gene	0	0	0	0	0	0	0	0	0	0	0	0	0	0	0	0	0	0	0	0	0	0	0	0	0	0	0	0	0	0	0	0	0	0	0	0	0	0	0	0
Gm16081	1	130269950	130281258	-	Gm16081	ENSMUSG00000086633	predicted gene 16081 [Source:MGI Symbol;Acc:MGI:3801800]	-	gene	0	0	0	0	0	0	0	0	0	0	0	0	0	0	0	0	0	0	0	0	0	2	0	0	0	0	0	0	0	0	0	0	0	0	0	0	0	0	0	0
Cd55b	1	130388537	130423009	-	Cd55b	ENSMUSG00000026401	CD55 molecule, decay accelerating factor for complement B [Source:MGI Symbol;Acc:MGI:104849]	-	gene	4	23	6	9	19	9	1	0	4	0	0	0	3	0	0	0	1	2	0	0	0	0	0	0	0	0	0	0	4	0	0	0	0	0	0	1	0	0	3	3
Gm15674	1	130422824	130437914	+	Gm15674	ENSMUSG00000087691	predicted gene 15674 [Source:MGI Symbol;Acc:MGI:3783116]	+	gene	17	75	45	49	53	11	0	0	1	10	19	10	12	2	0	1	8	7	0	2	0	1	10	0	0	0	5	0	2	6	0	0	0	1	16	12	2	0	7	4
Gm15675	1	130429781	130437191	-	Gm15675	ENSMUSG00000086825	predicted gene 15675 [Source:MGI Symbol;Acc:MGI:3783117]	-	gene	28	166	78	113	102	23	6	3	5	12	17	15	11	3	4	7	12	23	0	0	0	8	10	0	0	1	5	1	8	14	0	1	0	3	28	9	3	0	13	2
Cd55	1	130439027	130462744	-	Cd55	ENSMUSG00000026399	CD55 molecule, decay accelerating factor for complement [Source:MGI Symbol;Acc:MGI:104850]	-	gene	546	2492	1131	2088	1936	854	122	69	112	71	374	87	134	62	99	144	78	248	15	41	46	100	52	14	104	28	128	26	111	152	0	1	8	12	99	76	26	6	98	39
Gm16083	1	130462576	130557075	+	Gm16083	ENSMUSG00000085526	predicted gene 16083 [Source:MGI Symbol;Acc:MGI:3802163]	+	gene	10	38	20	28	33	23	3	1	2	5	20	0	2	0	9	5	5	7	0	0	0	7	1	0	1	0	7	0	2	4	0	0	0	1	3	5	0	0	2	2
Gm37109	1	130467972	130470225	+	Gm37109	ENSMUSG00000102139	predicted gene, 37109 [Source:MGI Symbol;Acc:MGI:5610337]	+	gene	0	0	0	0	0	0	0	0	0	0	0	0	0	0	0	0	0	0	0	0	0	0	0	0	0	0	0	0	0	0	0	0	0	0	0	0	0	0	0	0
Gm37283	1	130473743	130475313	+	Gm37283	ENSMUSG00000103751	predicted gene, 37283 [Source:MGI Symbol;Acc:MGI:5610511]	+	gene	0	0	0	0	0	0	0	0	0	0	0	0	0	0	0	0	0	0	0	0	0	0	0	0	0	0	0	0	0	0	0	0	0	0	0	0	0	0	0	0
Zp3r	1	130576713	130629621	-	Zp3r	ENSMUSG00000042554	zona pellucida 3 receptor [Source:MGI Symbol;Acc:MGI:104965]	-	gene	0	7	3	3	4	2	0	0	5	1	9	0	0	0	0	0	0	1	0	0	0	0	2	1	0	1	0	0	0	0	0	0	0	0	3	0	0	0	0	0
C4bp	1	130634773	130661632	-	C4bp	ENSMUSG00000026405	complement component 4 binding protein [Source:MGI Symbol;Acc:MGI:88229]	-	gene	0	0	0	0	0	0	0	0	0	0	0	0	0	0	0	0	0	0	0	0	0	0	0	0	0	0	0	0	0	0	0	0	0	0	0	0	0	0	0	0
Gm29427	1	130670209	130715799	-	Gm29427	ENSMUSG00000101904	predicted gene 29427 [Source:MGI Symbol;Acc:MGI:5580133]	-	gene	104	562	244	501	506	269	66	43	79	68	205	36	40	36	40	146	9	97	12	28	99	95	27	20	125	24	212	31	38	48	3	1	6	7	60	25	2	3	43	19
Pfkfb2	1	130689182	130729253	-	Pfkfb2	ENSMUSG00000026409	6-phosphofructo-2-kinase/fructose-2,6- biphosphatase 2 [Source:MGI Symbol;Acc:MGI:107815]	-	gene	278	1474	620	1438	1317	494	135	97	218	173	525	92	153	105	179	351	104	285	41	90	278	294	86	40	314	75	575	87	118	123	3	1	21	15	206	109	21	11	118	58
Yod1	1	130717327	130724358	+	Yod1	ENSMUSG00000046404	YOD1 deubiquitinase [Source:MGI Symbol;Acc:MGI:2442596]	+	gene	199	891	237	765	796	178	125	70	194	259	354	178	201	91	109	404	170	296	41	94	322	380	118	33	284	86	604	107	127	186	4	2	27	24	278	188	27	12	163	49
Gm37163	1	130727132	130728821	-	Gm37163	ENSMUSG00000104515	predicted gene, 37163 [Source:MGI Symbol;Acc:MGI:5610391]	-	gene	0	0	1	0	1	0	0	0	0	0	0	0	0	0	0	0	0	0	0	0	0	0	0	0	0	0	0	1	0	0	0	0	0	0	0	0	0	0	0	0
AA986860	1	130731976	130744622	+	AA986860	ENSMUSG00000042510	expressed sequence AA986860 [Source:MGI Symbol;Acc:MGI:2138143]	+	gene	6	29	20	38	35	2	16	5	25	63	61	52	14	15	13	82	27	50	2	6	117	90	6	9	19	16	201	54	73	20	0	0	3	5	77	19	0	0	16	42
Gm28857	1	130740162	130741327	-	Gm28857	ENSMUSG00000099556	predicted gene 28857 [Source:MGI Symbol;Acc:MGI:5579563]	-	gene	2	0	2	3	0	0	0	0	2	4	8	1	1	0	0	10	0	1	0	0	7	3	0	0	0	0	19	2	12	0	0	0	0	0	7	2	0	0	0	0
Gm28856	1	130766384	130784433	+	Gm28856	ENSMUSG00000100106	predicted gene 28856 [Source:MGI Symbol;Acc:MGI:5579562]	+	gene	0	0	0	0	0	0	0	1	0	0	0	0	0	0	0	0	0	0	0	0	0	0	0	0	0	0	0	0	0	0	0	0	0	0	0	0	0	0	0	0
Fcamr	1	130800902	130814740	+	Fcamr	ENSMUSG00000026415	Fc receptor, IgA, IgM, high affinity [Source:MGI Symbol;Acc:MGI:1927803]	+	gene	0	1	0	1	0	0	1	0	0	1	0	0	0	0	0	0	0	1	0	0	1	0	0	0	2	0	1	0	0	0	0	0	0	0	0	0	0	0	0	0
Gm15848	1	130809977	130824084	-	Gm15848	ENSMUSG00000086706	predicted gene 15848 [Source:MGI Symbol;Acc:MGI:3802054]	-	gene	0	0	0	0	0	0	0	0	0	0	3	0	0	0	0	0	0	0	0	0	0	1	0	0	0	0	0	0	0	0	0	0	0	0	0	0	0	0	0	0
Pigr	1	130826684	130852249	+	Pigr	ENSMUSG00000026417	polymeric immunoglobulin receptor [Source:MGI Symbol;Acc:MGI:103080]	+	gene	0	0	0	1	0	0	0	0	0	0	0	0	0	0	0	0	0	0	0	0	0	0	0	0	0	0	0	0	0	0	0	0	0	0	0	0	0	0	0	0
Fcmr	1	130865669	130880791	+	Fcmr	ENSMUSG00000042474	Fc fragment of IgM receptor [Source:MGI Symbol;Acc:MGI:1916419]	+	gene	0	0	0	0	0	0	0	0	0	2	0	0	0	0	0	3	0	0	0	0	1	0	0	0	0	0	0	0	1	0	0	0	0	0	1	0	0	0	2	0
Il24	1	130882074	130887454	-	Il24	ENSMUSG00000026420	interleukin 24 [Source:MGI Symbol;Acc:MGI:2135548]	-	gene	0	0	0	0	0	0	0	0	0	1	13	23	0	0	0	16	20	14	2	0	12	1	0	3	4	0	7	2	34	0	0	0	0	0	5	14	0	0	0	0
Il20	1	130906985	130911451	-	Il20	ENSMUSG00000026416	interleukin 20 [Source:MGI Symbol;Acc:MGI:1890473]	-	gene	0	0	0	0	0	0	0	0	0	0	0	0	0	0	0	0	0	0	0	0	0	0	0	0	0	0	0	0	0	0	0	0	0	0	0	0	0	0	0	0
Il19	1	130932656	130940115	-	Il19	ENSMUSG00000016524	interleukin 19 [Source:MGI Symbol;Acc:MGI:1890472]	-	gene	0	0	0	0	0	0	0	0	0	0	0	0	0	0	0	0	0	0	0	0	0	0	0	0	0	0	0	0	0	0	0	0	0	0	0	0	0	0	0	0
Il10	1	131019845	131024974	+	Il10	ENSMUSG00000016529	interleukin 10 [Source:MGI Symbol;Acc:MGI:96537]	+	gene	5	12	15	13	9	2	28	32	101	8	35	0	49	57	68	39	0	91	6	32	3	0	23	12	42	10	7	2	0	42	0	0	0	0	5	0	6	0	52	0
Mapkapk2	1	131053700	131097826	-	Mapkapk2	ENSMUSG00000016528	MAP kinase-activated protein kinase 2 [Source:MGI Symbol;Acc:MGI:109298]	-	gene	983	4851	1409	4965	4575	1148	558	277	1296	1910	4724	1538	324	462	1046	3379	1293	1424	205	473	2577	3237	291	182	1464	491	3451	615	1327	343	9	15	89	157	900	1727	28	36	697	546
Gm37084	1	131086252	131092149	-	Gm37084	ENSMUSG00000102856	predicted gene, 37084 [Source:MGI Symbol;Acc:MGI:5610312]	-	gene	1	1	1	1	1	0	0	0	0	9	21	0	0	0	0	0	19	2	0	0	1	0	0	0	0	0	1	0	1	0	0	0	0	0	1	2	0	0	0	1
Dyrk3	1	131127455	131138340	-	Dyrk3	ENSMUSG00000016526	dual-specificity tyrosine-(Y)- phosphorylation regulated kinase 3 [Source:MGI Symbol;Acc:MGI:1330300]	-	gene	1196	4750	1740	4998	4037	1093	1751	648	1177	1618	1721	638	810	932	1012	1932	564	1931	202	459	1864	1352	232	274	2132	446	2347	358	710	1151	13	3	87	77	600	402	168	50	296	249
Eif2d	1	131153181	131187658	+	Eif2d	ENSMUSG00000026427	eukaryotic translation initiation factor 2D [Source:MGI Symbol;Acc:MGI:109342]	+	gene	2770	12311	5150	11080	9465	3081	3140	1921	3842	4068	5766	1376	1164	2632	3048	5203	1178	4444	658	1590	4454	4113	545	440	4497	1115	4961	705	1007	2505	42	15	218	241	1090	1530	319	190	1331	723
Rassf5	1	131176410	131245258	-	Rassf5	ENSMUSG00000026430	Ras association (RalGDS/AF-6) domain family member 5 [Source:MGI Symbol;Acc:MGI:1926375]	-	gene	55	255	96	240	211	75	23	23	79	45	194	17	42	43	83	105	35	118	14	27	36	66	14	17	107	21	102	24	37	26	0	0	0	4	51	11	0	0	18	15
Ikbke	1	131254343	131279606	-	Ikbke	ENSMUSG00000042349	inhibitor of kappaB kinase epsilon [Source:MGI Symbol;Acc:MGI:1929612]	-	gene	6	34	9	10	37	4	23	9	13	26	81	10	15	25	18	46	51	21	2	3	46	70	7	1	9	3	77	24	49	9	0	0	0	5	35	8	6	0	2	9
Gm28914	1	131259507	131260553	+	Gm28914	ENSMUSG00000102027	predicted gene 28914 [Source:MGI Symbol;Acc:MGI:5579620]	+	gene	0	1	0	0	1	0	0	0	0	0	0	0	0	0	0	0	0	0	0	0	1	0	0	0	0	0	0	0	0	0	0	0	0	0	0	0	0	0	0	0
Gm28913	1	131263330	131266749	+	Gm28913	ENSMUSG00000102055	predicted gene 28913 [Source:MGI Symbol;Acc:MGI:5579619]	+	gene	0	0	0	0	0	0	0	1	0	0	1	0	0	0	0	1	1	0	0	0	0	0	2	0	0	0	1	0	1	0	0	0	0	0	0	0	0	0	0	1
Srgap2	1	131285251	131527352	-	Srgap2	ENSMUSG00000026425	SLIT-ROBO Rho GTPase activating protein 2 [Source:MGI Symbol;Acc:MGI:109605]	-	gene	1933	8688	3390	8645	8107	3000	1322	647	2189	2033	6091	1878	751	881	1624	4042	1591	1917	300	753	2092	2562	572	231	2543	704	3326	564	884	924	15	12	96	112	1123	1086	82	63	1032	346
Gm38262	1	131341302	131342683	-	Gm38262	ENSMUSG00000102733	predicted gene, 38262 [Source:MGI Symbol;Acc:MGI:5611490]	-	gene	0	0	0	0	0	0	0	0	0	0	0	0	0	0	0	0	3	0	0	0	0	0	0	0	0	0	0	0	0	0	0	0	0	0	0	0	0	0	0	0
Gm37954	1	131376461	131378531	-	Gm37954	ENSMUSG00000104060	predicted gene, 37954 [Source:MGI Symbol;Acc:MGI:5611182]	-	gene	1	0	1	0	0	0	0	0	0	0	0	0	0	0	0	0	0	0	0	0	0	0	0	0	0	0	0	0	0	0	0	0	0	0	0	0	0	0	0	0
Gm29488	1	131406812	131409213	-	Gm29488	ENSMUSG00000101778	predicted gene 29488 [Source:MGI Symbol;Acc:MGI:5580194]	-	gene	0	1	3	1	10	3	0	0	0	0	2	0	0	0	0	0	0	0	0	0	0	0	0	0	0	0	0	0	0	0	0	0	0	0	0	5	0	0	4	0
Fam72a	1	131527903	131539872	+	Fam72a	ENSMUSG00000055184	family with sequence similarity 72, member A [Source:MGI Symbol;Acc:MGI:1919669]	+	gene	283	1267	437	1186	882	246	340	203	400	313	376	82	214	239	393	385	82	434	37	232	375	344	109	50	431	128	442	53	100	233	2	6	14	17	137	52	39	7	162	54
Avpr1b	1	131599239	131612000	+	Avpr1b	ENSMUSG00000026432	arginine vasopressin receptor 1B [Source:MGI Symbol;Acc:MGI:1347010]	+	gene	18	83	50	56	40	21	7	2	2	0	101	57	0	3	0	86	52	2	0	2	2	89	0	0	0	0	7	8	3	0	0	0	0	10	18	10	0	0	0	3
Ctse	1	131638306	131675505	+	Ctse	ENSMUSG00000004552	cathepsin E [Source:MGI Symbol;Acc:MGI:107361]	+	gene	0	0	0	0	0	0	0	0	0	0	0	0	0	0	0	0	0	0	0	0	1	0	0	0	0	0	8	0	0	0	0	0	0	0	0	0	0	0	0	0
Rab7b	1	131688695	131715439	+	Rab7b	ENSMUSG00000052688	RAB7B, member RAS oncogene family [Source:MGI Symbol;Acc:MGI:2442295]	+	gene	2	13	2	7	8	5	10	1	8	18	125	40	5	1	1	100	47	15	2	11	6	62	0	0	6	0	20	16	34	2	0	0	2	0	23	11	2	0	0	7
Slc26a9	1	131744022	131771504	+	Slc26a9	ENSMUSG00000042268	solute carrier family 26, member 9 [Source:MGI Symbol;Acc:MGI:2444594]	+	gene	392	1383	99	1305	1350	371	200	20	17	5	23	0	118	26	9	4	0	125	11	16	7	7	4	17	27	10	5	3	2	166	1	0	0	1	10	0	12	3	6	0
Pm20d1	1	131797381	131821473	+	Pm20d1	ENSMUSG00000042251	peptidase M20 domain containing 1 [Source:MGI Symbol;Acc:MGI:2442939]	+	gene	196	1132	381	886	956	354	91	86	192	190	316	288	69	76	100	385	135	104	27	39	161	333	39	18	198	44	255	55	95	81	1	0	12	25	207	90	13	10	68	51
Slc41a1	1	131827493	131848865	+	Slc41a1	ENSMUSG00000013275	solute carrier family 41, member 1 [Source:MGI Symbol;Acc:MGI:2444823]	+	gene	1445	6174	1885	6083	5427	2045	394	177	582	897	2014	466	251	259	554	1502	462	582	69	239	937	1161	145	66	593	211	1203	250	412	293	7	5	27	65	489	438	29	8	233	168
Rab29	1	131867224	131872887	+	Rab29	ENSMUSG00000026433	RAB29, member RAS oncogene family [Source:MGI Symbol;Acc:MGI:2385107]	+	gene	169	665	192	669	544	141	64	12	35	75	176	19	38	31	23	180	66	64	9	7	81	46	25	0	33	11	97	9	15	28	0	0	2	2	64	41	4	1	30	28
Nucks1	1	131910534	131936321	+	Nucks1	ENSMUSG00000026434	nuclear casein kinase and cyclin-dependent kinase substrate 1 [Source:MGI Symbol;Acc:MGI:1934811]	+	gene	6957	34800	17008	36376	32862	16258	9369	3870	11231	8190	13112	3673	4284	4722	5504	12616	4247	15076	2669	7162	14283	15038	1979	1715	17073	4792	16461	3130	3140	10769	245	200	732	763	3302	5172	1696	539	5978	2185
Gm38067	1	131914529	131916439	+	Gm38067	ENSMUSG00000103569	predicted gene, 38067 [Source:MGI Symbol;Acc:MGI:5611295]	+	gene	12	38	8	10	13	21	4	12	8	4	1	0	4	9	22	20	9	5	0	2	4	4	3	0	2	0	1	0	0	8	0	1	0	1	8	19	1	0	7	4
Gm37676	1	131932464	131932970	-	Gm37676	ENSMUSG00000103975	predicted gene, 37676 [Source:MGI Symbol;Acc:MGI:5610904]	-	gene	406	1918	1020	2082	2092	707	567	261	814	435	843	236	343	282	313	745	286	1030	215	592	1060	1112	169	111	1247	376	1202	257	273	685	14	21	49	54	254	382	124	27	481	140
Gm29103	1	131962954	132014486	+	Gm29103	ENSMUSG00000100037	predicted gene 29103 [Source:MGI Symbol;Acc:MGI:5579809]	+	gene	28	151	41	123	127	33	18	5	12	17	87	24	5	9	13	45	10	13	1	4	19	16	5	1	6	5	23	1	0	10	0	0	0	1	17	7	0	0	14	1
Slc45a3	1	131962967	131982969	+	Slc45a3	ENSMUSG00000026435	solute carrier family 45, member 3 [Source:MGI Symbol;Acc:MGI:1922082]	+	gene	160	822	240	758	748	158	88	30	117	81	247	74	50	54	66	180	44	110	4	27	102	137	44	7	81	29	152	18	21	62	0	0	2	11	84	32	3	2	75	20
Elk4	1	132007607	132032612	+	Elk4	ENSMUSG00000026436	ELK4, member of ETS oncogene family [Source:MGI Symbol;Acc:MGI:102853]	+	gene	263	1258	569	1093	1128	528	276	110	244	363	813	241	223	131	150	475	216	399	49	134	458	561	121	51	359	134	763	178	247	263	3	5	27	32	339	348	29	14	147	88
Mfsd4a	1	132022806	132068062	-	Mfsd4a	ENSMUSG00000059149	major facilitator superfamily domain containing 4A [Source:MGI Symbol;Acc:MGI:2442786]	-	gene	141	576	251	439	456	200	108	47	116	150	324	127	96	61	47	218	142	177	10	62	163	202	59	18	136	62	308	71	100	115	5	3	11	22	169	197	9	5	57	43
Gm26892	1	132036805	132067945	+	Gm26892	ENSMUSG00000097454	predicted gene, 26892 [Source:MGI Symbol;Acc:MGI:5477386]	+	gene	9	38	23	16	27	8	4	0	1	1	7	0	3	1	3	3	0	1	0	3	0	0	1	0	2	0	0	0	0	1	0	0	0	0	4	0	0	0	3	0
Gm37120	1	132102365	132108323	+	Gm37120	ENSMUSG00000103966	predicted gene, 37120 [Source:MGI Symbol;Acc:MGI:5610348]	+	gene	4	38	6	16	27	1	0	0	3	2	5	4	0	0	0	8	2	3	0	0	5	4	1	0	3	0	11	3	0	0	0	0	0	0	3	1	0	0	0	0
Cdk18	1	132112237	132139684	-	Cdk18	ENSMUSG00000026437	cyclin-dependent kinase 18 [Source:MGI Symbol;Acc:MGI:97518]	-	gene	325	1514	534	1517	1227	327	96	51	241	481	918	254	86	91	274	556	143	231	60	119	512	445	80	27	271	103	662	68	118	69	1	1	20	23	297	136	1	11	110	78
Gm29629	1	132139504	132142800	+	Gm29629	ENSMUSG00000099874	predicted gene 29629 [Source:MGI Symbol;Acc:MGI:5580335]	+	gene	1	3	0	7	3	0	0	0	0	0	0	0	0	0	0	1	0	0	0	0	0	0	1	0	0	0	0	0	0	0	0	0	0	1	0	0	0	0	0	2
Lemd1	1	132191431	132259227	+	Lemd1	ENSMUSG00000079330	LEM domain containing 1 [Source:MGI Symbol;Acc:MGI:1922403]	+	gene	7	60	29	32	45	11	35	8	14	65	150	202	12	13	19	174	197	17	4	36	296	349	3	3	48	8	225	58	84	15	0	0	6	24	261	214	3	0	5	28
AC124108.1	1	132191457	132209546	+	AC124108.1	ENSMUSG00000118219	novel protein	+	gene	1	18	11	17	5	0	42	11	12	106	255	369	23	22	30	265	323	34	6	39	414	750	8	4	57	18	446	108	161	16	0	0	11	40	462	275	3	0	10	51
1700037F24Rik	1	132201069	132203803	-	1700037F24Rik	ENSMUSG00000097540	RIKEN cDNA 1700037F24 gene [Source:MGI Symbol;Acc:MGI:1920535]	-	gene	0	0	0	1	0	0	0	0	5	8	14	59	3	3	0	10	25	5	0	1	9	28	0	0	0	0	36	4	7	2	0	0	1	5	43	29	0	0	0	3
Gm10188	1	132229048	132229767	-	Gm10188	ENSMUSG00000066936	predicted gene 10188 [Source:MGI Symbol;Acc:MGI:3704196]	-	gene	0	0	0	1	1	0	0	0	0	0	2	7	0	0	0	0	0	0	0	0	0	2	0	0	0	0	0	0	0	0	0	0	0	0	0	9	0	0	0	0
Gm29630	1	132274716	132280411	-	Gm29630	ENSMUSG00000101549	predicted gene 29630 [Source:MGI Symbol;Acc:MGI:5580336]	-	gene	50	273	98	244	236	67	3	0	0	1	3	0	1	2	0	0	0	1	0	0	0	0	0	0	0	0	1	0	0	1	0	0	0	0	1	0	0	0	0	0
Klhdc8a	1	132298626	132307357	+	Klhdc8a	ENSMUSG00000042115	kelch domain containing 8A [Source:MGI Symbol;Acc:MGI:2442630]	+	gene	4	4	1	9	7	0	2	0	0	17	49	56	0	2	1	75	61	0	1	3	28	42	0	0	3	3	11	0	52	0	0	0	0	4	26	40	0	0	2	13
Nuak2	1	132316126	132333488	+	Nuak2	ENSMUSG00000009772	NUAK family, SNF1-like kinase, 2 [Source:MGI Symbol;Acc:MGI:1921387]	+	gene	124	756	300	831	921	270	127	31	195	132	473	423	63	79	157	350	279	201	29	91	119	128	92	24	157	69	160	31	94	57	1	0	4	9	128	508	4	7	135	36
F730311O21Rik	1	132342023	132349626	+	F730311O21Rik	ENSMUSG00000100658	RIKEN cDNA F730311O21 gene [Source:MGI Symbol;Acc:MGI:3643355]	+	gene	5	3	6	12	7	0	1	0	0	0	0	5	0	0	0	0	12	0	0	2	0	0	0	0	0	0	1	0	1	0	0	0	0	0	0	9	0	0	0	0
Tmcc2	1	132356315	132391281	-	Tmcc2	ENSMUSG00000042066	transmembrane and coiled-coil domains 2 [Source:MGI Symbol;Acc:MGI:1916125]	-	gene	265	1058	253	1159	1265	273	94	98	316	372	607	189	49	161	334	520	168	198	32	130	308	379	82	40	327	135	395	82	172	55	0	1	14	20	167	89	0	5	104	30
Gm15849	1	132381129	132382509	+	Gm15849	ENSMUSG00000090079	predicted gene 15849 [Source:MGI Symbol;Acc:MGI:3802034]	+	gene	3	14	4	17	16	3	0	2	3	7	10	0	1	3	1	5	2	1	0	0	1	7	1	0	3	0	2	2	1	0	0	0	0	0	2	1	0	0	0	1
Dstyk	1	132417555	132466958	+	Dstyk	ENSMUSG00000042046	dual serine/threonine and tyrosine protein kinase [Source:MGI Symbol;Acc:MGI:1925064]	+	gene	705	3562	1098	3176	3402	1095	202	110	515	569	1491	392	104	143	350	1171	486	363	72	298	784	1172	164	43	430	197	939	208	264	114	5	6	36	54	510	456	10	12	319	108
6030442K20Rik	1	132466433	132477064	-	6030442K20Rik	ENSMUSG00000097760	RIKEN cDNA 6030442K20 gene [Source:MGI Symbol;Acc:MGI:1925126]	-	gene	86	327	115	327	326	97	15	7	25	22	52	6	15	6	7	23	32	59	2	27	49	63	9	6	26	10	64	16	10	12	0	0	2	2	32	20	3	0	17	6
Rbbp5	1	132477365	132505659	+	Rbbp5	ENSMUSG00000026439	retinoblastoma binding protein 5, histone lysine methyltransferase complex subunit [Source:MGI Symbol;Acc:MGI:1918367]	+	gene	2877	13720	4578	11945	12086	4864	1352	725	1895	1847	3675	856	815	948	1448	2788	871	2304	360	936	2429	2436	466	255	2526	669	3068	530	638	1085	28	21	101	104	888	1080	127	82	800	346
Tmem81	1	132506230	132508639	+	Tmem81	ENSMUSG00000048174	transmembrane protein 81 [Source:MGI Symbol;Acc:MGI:1921876]	+	gene	182	959	328	773	777	276	40	23	95	67	155	51	35	45	51	78	74	64	18	38	68	74	34	10	118	17	96	20	22	24	3	0	1	2	65	52	5	5	43	15
Cntn2	1	132509427	132543256	-	Cntn2	ENSMUSG00000053024	contactin 2 [Source:MGI Symbol;Acc:MGI:104518]	-	gene	31	209	54	177	149	72	132	57	199	85	319	34	81	64	201	164	19	364	44	83	87	68	25	39	244	61	180	18	41	84	0	0	3	6	38	11	0	1	45	13
Nfasc	1	132564690	132741797	-	Nfasc	ENSMUSG00000026442	neurofascin [Source:MGI Symbol;Acc:MGI:104753]	-	gene	80	432	119	375	384	152	44	49	352	382	641	69	82	65	294	482	105	331	83	276	774	576	91	42	438	148	695	85	40	64	4	3	28	24	318	100	1	13	146	32
Gm10538	1	132729355	132732826	+	Gm10538	ENSMUSG00000101126	predicted gene 10538 [Source:MGI Symbol;Acc:MGI:3642693]	+	gene	0	0	0	0	0	0	0	0	0	0	0	0	0	0	0	0	0	0	0	0	0	0	0	0	0	0	0	0	0	0	0	0	0	0	0	0	0	0	0	0
Lrrn2	1	132880273	132940005	+	Lrrn2	ENSMUSG00000026443	leucine rich repeat protein 2, neuronal [Source:MGI Symbol;Acc:MGI:106037]	+	gene	40	127	72	177	89	20	44	6	26	82	57	42	16	16	49	79	17	25	3	8	159	112	5	1	45	24	194	14	22	10	0	0	3	2	29	7	2	0	6	9
Gm38308	1	132943512	132945320	-	Gm38308	ENSMUSG00000102709	predicted gene, 38308 [Source:MGI Symbol;Acc:MGI:5611536]	-	gene	0	0	0	0	1	0	0	0	0	0	0	0	0	0	0	0	0	0	0	0	0	0	0	0	0	0	0	0	0	0	0	0	0	0	0	0	0	0	0	0
Mdm4	1	132959484	133030561	-	Mdm4	ENSMUSG00000054387	transformed mouse 3T3 cell double minute 4 [Source:MGI Symbol;Acc:MGI:107934]	-	gene	9204	45929	15792	36663	39656	12351	3718	1855	4273	3883	8354	3032	2212	2378	2678	5436	2647	5684	756	1624	3413	4444	1696	706	5048	1109	5257	959	1141	3093	108	61	352	317	2399	2917	469	330	3113	926
Pik3c2b	1	133045667	133108687	+	Pik3c2b	ENSMUSG00000026447	phosphatidylinositol-4-phosphate 3-kinase catalytic subunit type 2 beta [Source:MGI Symbol;Acc:MGI:2685045]	+	gene	507	2846	1207	2463	2548	1200	93	31	147	243	576	183	56	72	189	356	174	88	15	70	239	569	51	5	180	58	416	95	75	60	0	3	8	19	178	181	9	7	57	39
Gm28609	1	133050128	133068405	-	Gm28609	ENSMUSG00000101102	predicted gene 28609 [Source:MGI Symbol;Acc:MGI:5579315]	-	gene	0	3	3	1	2	4	0	0	0	0	1	0	0	0	0	0	0	0	0	0	0	0	0	0	0	0	0	0	0	0	0	0	0	0	0	0	0	0	0	0
Gm26616	1	133128676	133131782	-	Gm26616	ENSMUSG00000102425	predicted gene, 26616 [Source:MGI Symbol;Acc:MGI:5477110]	-	gene	363	1885	110	2097	1748	87	80	59	217	174	286	50	62	105	110	176	16	76	4	23	103	78	21	14	69	9	90	6	11	71	0	0	6	2	86	51	7	7	37	33
Ppp1r15b	1	133131143	133139783	+	Ppp1r15b	ENSMUSG00000046062	protein phosphatase 1, regulatory subunit 15B [Source:MGI Symbol;Acc:MGI:2444211]	+	gene	5512	26007	8731	24809	23198	8892	2504	2175	6167	5651	7607	2133	1849	2685	4228	7767	2218	5470	1055	3104	7808	7956	808	626	7325	2022	7965	1415	1965	2317	69	59	287	350	2145	2271	313	191	1328	912
Plekha6	1	133164210	133303435	+	Plekha6	ENSMUSG00000041757	pleckstrin homology domain containing, family A member 6 [Source:MGI Symbol;Acc:MGI:2388662]	+	gene	163	1160	380	968	993	326	96	54	152	143	238	68	50	108	185	183	56	105	17	62	201	142	36	2	146	52	420	60	204	54	0	0	7	9	66	33	9	1	59	15
Gm19461	1	133250398	133269808	-	Gm19461	ENSMUSG00000101693	predicted gene, 19461 [Source:MGI Symbol;Acc:MGI:5011646]	-	gene	4	32	3	27	22	14	0	3	0	0	0	0	0	0	0	0	0	0	0	0	1	0	0	0	0	0	2	0	0	0	0	0	0	0	0	0	0	0	2	0
Golt1a	1	133309800	133323026	+	Golt1a	ENSMUSG00000103421	golgi transport 1A [Source:MGI Symbol;Acc:MGI:1915588]	+	gene	35	105	31	123	150	29	0	0	1	0	2	1	0	0	0	0	0	0	0	0	0	0	0	0	0	0	8	3	8	0	0	0	0	0	1	0	0	0	1	0
Gm28040	1	133309827	133329722	+	Gm28040	ENSMUSG00000098306	predicted gene, 28040 [Source:MGI Symbol;Acc:MGI:5547776]	+	gene	210	730	220	870	809	73	0	0	0	0	0	1	0	0	0	0	0	0	0	0	0	0	0	0	0	0	0	0	1	0	0	0	0	0	0	0	0	0	0	0
Gm28040	1	133309827	133329901	+	Gm28040	ENSMUSG00000098306	predicted gene, 28040 [Source:MGI Symbol;Acc:MGI:5547776]	+	gene	196	691	162	798	766	59	0	0	1	0	3	1	0	0	0	0	0	0	0	0	0	0	0	0	0	0	6	4	6	0	0	0	0	0	1	0	0	0	1	0
Kiss1	1	133321875	133329901	+	Kiss1	ENSMUSG00000116158	KiSS-1 metastasis-suppressor [Source:MGI Symbol;Acc:MGI:2663985]	+	gene	178	622	146	718	672	39	0	0	0	0	1	0	0	0	0	0	0	0	0	0	0	0	0	0	0	0	0	0	0	0	0	0	0	0	0	0	0	0	0	0
Ren1	1	133350510	133360325	+	Ren1	ENSMUSG00000070645	renin 1 structural [Source:MGI Symbol;Acc:MGI:97898]	+	gene	86	221	235	295	223	83	1	3	0	2	0	0	0	1	0	0	0	5	0	0	0	0	0	0	0	0	0	0	1	0	0	0	0	0	0	0	0	0	2	0
Etnk2	1	133363572	133380336	+	Etnk2	ENSMUSG00000070644	ethanolamine kinase 2 [Source:MGI Symbol;Acc:MGI:2443760]	+	gene	319	1259	429	1170	1117	198	83	31	66	82	229	77	41	45	40	194	72	77	15	30	200	246	19	11	54	14	132	15	46	53	0	0	4	7	140	135	4	2	25	40
Sox13	1	133382303	133424377	-	Sox13	ENSMUSG00000070643	SRY (sex determining region Y)-box 13 [Source:MGI Symbol;Acc:MGI:98361]	-	gene	794	3581	1119	3610	2870	765	742	233	606	952	882	433	394	368	610	880	339	981	126	377	1505	1179	163	133	1122	351	2105	214	408	517	8	4	56	46	483	382	37	37	241	152
Snrpe	1	133603871	133610291	-	Snrpe	ENSMUSG00000090553	small nuclear ribonucleoprotein E [Source:MGI Symbol;Acc:MGI:98346]	-	gene	4885	21725	8434	19102	17877	3320	4213	3346	9511	9718	13275	4806	415	5592	6055	12747	4032	6221	998	3859	9076	9155	299	643	7337	1830	7175	1229	1690	2816	104	120	423	535	440	4173	711	270	3561	1371
Gm26706	1	133610411	133614422	+	Gm26706	ENSMUSG00000097014	predicted gene, 26706 [Source:MGI Symbol;Acc:MGI:5477200]	+	gene	3	12	5	21	11	0	0	2	6	2	6	0	2	4	0	13	0	6	2	6	2	2	0	0	0	1	10	0	1	0	0	0	0	0	5	0	0	0	2	0
Zc3h11a	1	133619862	133661380	-	Zc3h11a	ENSMUSG00000102976	zinc finger CCCH type containing 11A [Source:MGI Symbol;Acc:MGI:1917829]	-	gene	5839	27116	9880	23278	23423	7790	3552	1388	3524	3805	7670	2513	1851	1899	2759	5260	2142	6401	788	2053	5326	6015	888	685	5373	1559	7152	1276	1891	2981	64	49	243	304	1704	2599	403	162	1566	704
Zc3h11a	1	133619871	133661380	-	Zc3h11a	ENSMUSG00000102976	zinc finger CCCH type containing 11A [Source:MGI Symbol;Acc:MGI:1917829]	-	gene	5358	25092	9124	21534	21518	7370	3298	1292	3227	3509	7014	2304	1623	1764	2615	4858	1920	5876	702	1821	4852	5404	719	638	4856	1420	6574	1161	1703	2668	58	35	205	260	1414	2130	360	139	1316	618
Gm38394	1	133619940	133661318	-	Gm38394	ENSMUSG00000094410	predicted gene, 38394 [Source:MGI Symbol;Acc:MGI:5614057]	-	gene	7258	33153	12625	28447	29618	10648	4225	1873	4679	5199	11191	3595	2506	2512	3522	7174	3145	7736	996	2660	6639	8061	1390	862	7042	2019	9014	1666	2547	3719	95	54	338	449	2730	3882	487	243	2390	990
Zbed6	1	133655879	133660885	-	Zbed6	ENSMUSG00000102049	zinc finger, BED type containing 6 [Source:MGI Symbol;Acc:MGI:3828086]	-	gene	1754	7304	3229	6325	7357	3085	859	531	1370	1560	3773	1196	792	679	848	2133	1087	1668	260	750	1570	2446	587	209	1985	549	2210	456	741	950	31	19	120	171	1189	1569	115	90	993	334
Lax1	1	133679091	133690108	-	Lax1	ENSMUSG00000051998	lymphocyte transmembrane adaptor 1 [Source:MGI Symbol;Acc:MGI:2443362]	-	gene	52	214	54	168	191	53	10	1	0	3	1	0	6	1	10	6	0	17	0	4	3	0	0	0	5	0	2	0	3	4	0	0	0	0	0	1	0	0	0	0
Atp2b4	1	133699457	133801041	-	Atp2b4	ENSMUSG00000026463	ATPase, Ca++ transporting, plasma membrane 4 [Source:MGI Symbol;Acc:MGI:88111]	-	gene	1099	4937	1571	3523	4374	1752	146	52	96	73	512	180	124	46	55	168	242	271	31	54	139	163	64	23	157	49	175	31	174	163	0	1	8	7	105	146	21	3	118	26
Gm37368	1	133775210	133778421	-	Gm37368	ENSMUSG00000102509	predicted gene, 37368 [Source:MGI Symbol;Acc:MGI:5610596]	-	gene	0	0	0	1	1	0	0	0	0	0	0	0	0	0	0	0	3	0	0	0	0	0	0	0	0	0	0	0	0	0	0	0	0	0	0	0	0	0	0	0
Gm10537	1	133829528	133831225	+	Gm10537	ENSMUSG00000103166	predicted gene 10537 [Source:MGI Symbol;Acc:MGI:3642691]	+	gene	0	0	0	0	0	0	0	0	0	0	0	0	0	0	0	0	0	0	0	0	0	0	0	0	0	0	0	0	0	0	0	0	0	0	0	0	0	0	0	0
Gm28441	1	133835189	133838372	+	Gm28441	ENSMUSG00000100830	predicted gene 28441 [Source:MGI Symbol;Acc:MGI:5579147]	+	gene	0	0	0	0	0	0	0	0	0	0	0	0	1	0	0	0	0	5	0	2	0	0	0	0	1	0	1	0	0	0	0	0	0	0	0	0	0	0	0	0
Optc	1	133897199	133907999	-	Optc	ENSMUSG00000010311	opticin [Source:MGI Symbol;Acc:MGI:2151113]	-	gene	0	14	1	16	19	5	0	0	3	4	0	6	0	0	13	0	3	0	0	2	8	10	0	0	2	0	1	1	19	0	0	0	0	0	0	4	0	0	0	0
Gm15851	1	133906531	133914822	+	Gm15851	ENSMUSG00000090208	predicted gene 15851 [Source:MGI Symbol;Acc:MGI:3801734]	+	gene	0	0	0	2	3	0	0	0	0	0	0	0	0	0	0	0	0	0	0	0	0	0	0	0	0	0	2	0	0	0	0	0	0	0	0	0	0	0	0	0
Prelp	1	133910304	133921414	-	Prelp	ENSMUSG00000041577	proline arginine-rich end leucine-rich repeat [Source:MGI Symbol;Acc:MGI:2151110]	-	gene	3	2	0	11	8	0	0	0	0	0	0	0	0	0	0	0	0	0	0	0	1	0	0	0	0	0	9	5	0	0	0	0	0	0	0	0	0	0	0	0
Gm1627	1	133962162	133971938	+	Gm1627	ENSMUSG00000100987	predicted gene 1627 [Source:MGI Symbol;Acc:MGI:2686473]	+	gene	1	5	0	3	0	2	0	0	0	0	0	0	0	0	0	0	0	0	0	0	0	0	0	0	0	0	0	0	0	0	0	0	0	0	0	0	0	0	0	0
Fmod	1	134037254	134048277	+	Fmod	ENSMUSG00000041559	fibromodulin [Source:MGI Symbol;Acc:MGI:1328364]	+	gene	0	0	0	0	1	0	0	0	0	0	0	0	0	0	0	0	0	0	0	0	1	0	0	0	0	0	0	0	0	0	0	0	0	0	0	0	0	0	0	0
Btg2	1	134075170	134079120	-	Btg2	ENSMUSG00000020423	B cell translocation gene 2, anti- proliferative [Source:MGI Symbol;Acc:MGI:108384]	-	gene	1254	6079	3109	4790	5089	1848	665	292	1139	1561	4825	3072	424	451	862	4012	2920	1539	160	526	1750	2498	255	256	1527	420	2373	656	1955	449	5	8	53	153	797	2728	43	29	435	391
Gm38140	1	134096405	134099159	-	Gm38140	ENSMUSG00000102380	predicted gene, 38140 [Source:MGI Symbol;Acc:MGI:5611368]	-	gene	1	0	1	0	1	0	0	0	0	1	4	0	0	0	0	0	0	0	0	2	0	0	0	0	1	0	0	0	0	0	0	0	0	0	0	0	0	0	2	0
Chit1	1	134111242	134151540	+	Chit1	ENSMUSG00000026450	chitinase 1 (chitotriosidase) [Source:MGI Symbol;Acc:MGI:1919134]	+	gene	28	211	58	143	107	40	46	38	23	38	19	103	20	43	36	28	60	60	0	5	14	18	13	19	91	17	73	5	45	19	0	0	0	0	3	45	4	0	7	1
Chil1	1	134182176	134190181	+	Chil1	ENSMUSG00000064246	chitinase-like 1 [Source:MGI Symbol;Acc:MGI:1340899]	+	gene	24	110	30	114	113	44	15	7	19	12	22	0	9	6	1	27	0	33	3	6	4	5	3	3	12	0	10	0	1	12	0	0	0	0	2	1	0	0	2	0
Mybph	1	134193448	134201232	+	Mybph	ENSMUSG00000042451	myosin binding protein H [Source:MGI Symbol;Acc:MGI:1858196]	+	gene	7	42	3	47	45	13	4	0	9	11	10	15	1	0	2	19	0	4	0	1	7	5	5	0	0	1	52	2	35	2	0	0	0	0	9	0	0	0	3	10
Adora1	1	134199223	134235431	-	Adora1	ENSMUSG00000042429	adenosine A1 receptor [Source:MGI Symbol;Acc:MGI:99401]	-	gene	3	19	2	34	34	6	30	5	57	47	67	79	18	4	14	53	35	36	0	14	28	38	14	6	33	13	335	31	211	16	0	0	0	3	55	2	0	0	35	54
Myog	1	134289989	134292548	+	Myog	ENSMUSG00000026459	myogenin [Source:MGI Symbol;Acc:MGI:97276]	+	gene	2	36	18	41	33	6	1	1	3	0	0	0	0	2	0	0	0	8	0	0	1	0	1	1	0	0	0	0	0	0	0	0	0	0	0	0	0	0	0	0
Ppfia4	1	134296783	134332928	-	Ppfia4	ENSMUSG00000026458	protein tyrosine phosphatase, receptor type, f polypeptide (PTPRF), interacting protein (liprin), alpha 4 [Source:MGI Symbol;Acc:MGI:1915757]	-	gene	829	4090	2260	4179	3675	1017	216	257	665	445	1182	348	263	386	550	545	184	420	74	129	268	168	289	40	352	80	351	43	35	251	11	2	28	19	285	240	27	51	467	68
Tmem183a	1	134346097	134361979	-	Tmem183a	ENSMUSG00000042305	transmembrane protein 183A [Source:MGI Symbol;Acc:MGI:1914729]	-	gene	2320	10888	3832	10043	9392	2176	2685	1231	3200	4235	5848	2042	1234	1805	2338	5138	1508	4022	589	1840	5556	4934	552	466	4466	1232	6137	1043	1414	1943	47	36	241	231	1453	1772	301	112	1159	706
4933406M09Rik	1	134385940	134390981	+	4933406M09Rik	ENSMUSG00000050526	RIKEN cDNA 4933406M09 gene [Source:MGI Symbol;Acc:MGI:3045320]	+	gene	0	0	0	0	1	0	0	0	0	0	1	0	0	0	0	0	0	3	0	0	4	6	0	0	0	0	0	0	0	1	0	0	0	0	0	0	0	0	0	0
Cyb5r1	1	134405559	134411740	+	Cyb5r1	ENSMUSG00000026456	cytochrome b5 reductase 1 [Source:MGI Symbol;Acc:MGI:1919267]	+	gene	754	3386	919	3427	3285	846	804	287	1189	2057	3099	856	477	544	1076	2420	631	1739	329	826	2170	1306	342	239	2212	581	3379	232	172	440	18	13	163	95	942	719	61	63	656	233
Adipor1	1	134415378	134433351	+	Adipor1	ENSMUSG00000026457	adiponectin receptor 1 [Source:MGI Symbol;Acc:MGI:1919924]	+	gene	3102	13910	4803	13890	12589	3391	2398	1157	3422	3844	8882	2899	1077	1768	2616	6462	2110	4562	616	1819	5045	4803	701	609	4430	1241	5874	935	1414	1876	46	38	244	232	1379	3084	199	135	1852	853
Platr1	1	134435628	134439597	+	Platr1	ENSMUSG00000101061	pluripotency associated transcript 1 [Source:MGI Symbol;Acc:MGI:5580349]	+	gene	36	154	82	117	124	81	24	27	32	18	23	0	51	33	41	0	2	34	2	5	9	5	26	7	27	2	16	1	4	47	1	0	2	0	15	0	11	3	10	1
Gm37935	1	134454492	134455473	-	Gm37935	ENSMUSG00000102722	predicted gene, 37935 [Source:MGI Symbol;Acc:MGI:5611163]	-	gene	1	13	1	19	1	3	6	2	4	3	14	0	1	1	5	6	0	0	1	4	0	0	3	0	0	0	0	0	0	1	0	0	0	0	1	1	0	1	5	0
Klhl12	1	134455531	134491018	+	Klhl12	ENSMUSG00000026455	kelch-like 12 [Source:MGI Symbol;Acc:MGI:2385619]	+	gene	1715	8141	3215	7222	6545	2165	1281	739	2037	1779	3417	903	819	1021	1246	2731	831	2099	360	943	2450	2371	413	253	2544	679	2920	501	548	1088	20	19	121	105	921	810	133	83	757	303
Rabif	1	134494648	134508774	+	Rabif	ENSMUSG00000042229	RAB interacting factor [Source:MGI Symbol;Acc:MGI:2138605]	+	gene	2009	8228	3240	8007	6983	2102	852	438	1188	1134	1470	389	569	571	918	1516	485	1185	222	588	1764	1448	232	162	1622	467	1938	308	446	835	17	3	81	70	566	320	104	49	442	212
Mgat4e	1	134540941	134549682	-	Mgat4e	ENSMUSG00000046367	MGAT4 family, member E [Source:MGI Symbol;Acc:MGI:1918251]	-	gene	47	247	89	198	189	90	35	8	34	15	8	0	22	14	43	3	0	24	2	2	7	7	9	0	22	3	13	0	0	37	0	0	4	0	6	0	3	2	13	5
Kdm5b	1	134560171	134635285	+	Kdm5b	ENSMUSG00000042207	lysine (K)-specific demethylase 5B [Source:MGI Symbol;Acc:MGI:1922855]	+	gene	13170	63457	19712	61765	55769	21357	10307	5272	11711	6893	11223	2814	3374	6938	7899	7997	3155	13505	2491	5231	9957	8979	1728	1577	15588	3303	10372	1546	1554	8560	233	96	599	394	2567	2616	799	622	5288	1155
Gm26783	1	134642254	134646520	-	Gm26783	ENSMUSG00000097435	predicted gene, 26783 [Source:MGI Symbol;Acc:MGI:5477277]	-	gene	0	0	1	0	0	0	0	0	0	0	0	0	0	0	0	0	0	0	0	0	0	0	0	0	0	0	0	0	0	0	0	0	0	0	0	0	0	0	0	0
Syt2	1	134646677	134762593	+	Syt2	ENSMUSG00000026452	synaptotagmin II [Source:MGI Symbol;Acc:MGI:99666]	+	gene	5	27	8	18	12	8	51	0	8	13	27	0	11	1	21	32	5	13	0	10	12	7	0	1	15	5	34	6	6	19	0	0	0	0	6	0	0	0	0	0
Ppp1r12b	1	134754658	134955942	-	Ppp1r12b	ENSMUSG00000073557	protein phosphatase 1, regulatory subunit 12B [Source:MGI Symbol;Acc:MGI:1916417]	-	gene	238	1204	366	1039	1061	269	174	75	150	197	446	137	102	121	131	258	107	186	24	68	202	184	47	24	209	63	359	51	60	75	2	1	13	6	148	123	12	12	83	28
Gm37949	1	134799895	134801985	-	Gm37949	ENSMUSG00000103614	predicted gene, 37949 [Source:MGI Symbol;Acc:MGI:5611177]	-	gene	0	3	0	3	0	0	0	0	0	0	0	0	0	0	0	0	0	0	0	0	0	0	0	0	0	0	2	0	0	1	0	0	0	0	1	2	0	0	0	0
Gm37677	1	134819916	134827549	-	Gm37677	ENSMUSG00000103976	predicted gene, 37677 [Source:MGI Symbol;Acc:MGI:5610905]	-	gene	7	13	8	33	18	7	0	0	3	4	2	0	7	6	0	12	11	3	0	4	2	13	1	0	2	1	6	5	0	1	0	0	3	0	5	3	0	0	1	0
Gm28892	1	134834142	134846415	+	Gm28892	ENSMUSG00000101168	predicted gene 28892 [Source:MGI Symbol;Acc:MGI:5579598]	+	gene	13	69	29	48	62	15	14	6	11	13	18	24	5	2	3	10	8	8	0	0	7	11	3	0	8	5	17	0	3	4	0	0	0	0	8	15	0	0	4	1
Ube2t	1	134962565	134974162	+	Ube2t	ENSMUSG00000026429	ubiquitin-conjugating enzyme E2T [Source:MGI Symbol;Acc:MGI:1914446]	+	gene	1439	6651	2473	5769	5855	1381	569	508	1577	1083	2812	806	403	641	1060	2033	643	958	212	628	917	1280	571	106	1256	296	1126	194	178	423	29	21	57	76	606	947	93	83	1451	246
Lgr6	1	134983301	135105276	-	Lgr6	ENSMUSG00000042793	leucine-rich repeat-containing G protein- coupled receptor 6 [Source:MGI Symbol;Acc:MGI:2441805]	-	gene	3	19	3	17	15	7	11	3	16	30	49	6	7	7	18	29	5	14	2	4	60	33	6	2	10	2	48	11	19	11	0	0	6	0	33	5	0	0	5	7
Ptprv	1	135108497	135132594	-	Ptprv	ENSMUSG00000097993	protein tyrosine phosphatase, receptor type, V [Source:MGI Symbol;Acc:MGI:108027]	-	gene	159	922	274	641	647	170	105	67	96	91	53	23	58	62	94	63	45	111	3	12	20	26	28	21	98	14	193	20	24	61	1	0	4	0	45	20	11	3	21	14
Gm10535	1	135108961	135113378	+	Gm10535	ENSMUSG00000097988	predicted gene 10535 [Source:MGI Symbol;Acc:MGI:3642442]	+	gene	27	146	58	66	105	28	26	6	14	9	13	0	7	8	13	12	2	13	1	0	7	7	8	3	18	5	21	3	1	14	0	0	0	0	4	5	0	1	5	0
Ptpn7	1	135132700	135145317	+	Ptpn7	ENSMUSG00000031506	protein tyrosine phosphatase, non-receptor type 7 [Source:MGI Symbol;Acc:MGI:2156893]	+	gene	48	271	124	229	233	68	83	48	81	90	43	6	40	39	59	63	24	32	6	10	61	46	14	0	69	32	176	22	16	42	0	0	1	3	28	5	8	0	1	13
Arl8a	1	135146824	135156269	+	Arl8a	ENSMUSG00000026426	ADP-ribosylation factor-like 8A [Source:MGI Symbol;Acc:MGI:1915974]	+	gene	1236	6394	2313	6281	5913	1750	405	212	824	759	1818	789	253	332	723	1520	678	767	130	308	763	884	228	113	853	221	1417	196	578	293	4	1	40	32	326	583	37	34	463	124
Gm15445	1	135152963	135153806	+	Gm15445	ENSMUSG00000085311	predicted gene 15445 [Source:MGI Symbol;Acc:MGI:3707341]	+	gene	5	18	5	14	13	8	0	0	0	4	7	0	3	0	0	0	6	0	0	0	2	0	4	0	1	0	1	0	2	0	0	0	0	0	10	11	0	0	1	1
Gpr37l1	1	135160234	135167681	-	Gpr37l1	ENSMUSG00000026424	G protein-coupled receptor 37-like 1 [Source:MGI Symbol;Acc:MGI:1928503]	-	gene	11	95	26	77	77	15	0	0	0	0	3	0	1	1	0	0	0	0	0	0	0	0	0	0	0	0	0	0	0	0	0	0	0	0	0	0	0	0	0	0
Gm26642	1	135248561	135266443	+	Gm26642	ENSMUSG00000097680	predicted gene, 26642 [Source:MGI Symbol;Acc:MGI:5477136]	+	gene	771	3341	1781	3421	2787	1323	128	101	379	386	740	209	114	161	326	552	132	383	74	147	423	412	91	48	366	134	566	76	120	144	3	1	10	18	163	133	15	13	188	68
Elf3	1	135253575	135258568	-	Elf3	ENSMUSG00000003051	E74-like factor 3 [Source:MGI Symbol;Acc:MGI:1101781]	-	gene	4785	21765	9517	22640	19053	6699	542	264	718	666	1321	491	357	395	773	1232	332	1084	69	163	325	349	132	127	664	170	784	105	140	587	7	2	17	15	256	117	54	24	233	160
Rnpep	1	135262712	135284084	-	Rnpep	ENSMUSG00000041926	arginyl aminopeptidase (aminopeptidase B) [Source:MGI Symbol;Acc:MGI:2384902]	-	gene	1454	6326	1928	5908	4591	1151	321	361	1414	1516	2434	624	419	548	1310	2148	458	1379	252	670	1864	1716	287	145	1717	489	2266	328	393	474	16	7	51	68	568	428	43	60	592	281
Timm17a	1	135295213	135313778	-	Timm17a	ENSMUSG00000062580	translocase of inner mitochondrial membrane 17a [Source:MGI Symbol;Acc:MGI:1343131]	-	gene	2282	9507	3991	8868	8124	3009	1752	1104	3405	2566	4668	1378	672	1432	2554	4375	1546	3127	471	1167	2703	2223	333	329	3322	983	3794	543	889	1333	22	20	149	108	545	1125	272	105	1141	427
Lmod1	1	135324807	135368065	+	Lmod1	ENSMUSG00000048096	leiomodin 1 (smooth muscle) [Source:MGI Symbol;Acc:MGI:2135671]	+	gene	13	93	45	58	50	25	14	3	32	59	292	108	6	12	53	184	66	47	5	6	23	11	17	3	12	14	24	3	8	1	0	0	0	1	25	34	0	0	14	8
Shisa4	1	135371057	135375237	-	Shisa4	ENSMUSG00000041889	shisa family member 4 [Source:MGI Symbol;Acc:MGI:1924802]	-	gene	45	286	92	194	180	83	21	15	155	225	524	211	39	33	161	568	144	77	14	53	213	151	48	7	94	35	257	53	86	19	1	0	13	9	158	144	4	6	52	40
Ipo9	1	135382312	135430499	-	Ipo9	ENSMUSG00000041879	importin 9 [Source:MGI Symbol;Acc:MGI:1918944]	-	gene	3986	19530	7194	18351	15879	5957	3280	1962	5719	6363	10209	2813	1625	2799	4900	8515	2633	5418	933	2389	7120	6522	993	825	7647	2112	9871	1395	2059	2505	49	39	287	371	2184	2261	266	192	2072	842
Gm28277	1	135409622	135414186	-	Gm28277	ENSMUSG00000100620	predicted gene 28277 [Source:MGI Symbol;Acc:MGI:5578983]	-	gene	0	0	0	0	0	0	0	0	0	0	0	0	0	0	0	1	6	0	0	0	0	0	0	0	0	0	0	0	0	0	0	0	0	0	0	1	0	0	0	0
Nav1	1	135434580	135688105	-	Nav1	ENSMUSG00000009418	neuron navigator 1 [Source:MGI Symbol;Acc:MGI:2183683]	-	gene	995	5166	2554	4582	3539	1752	1342	346	1148	1800	3342	1385	635	591	1022	1871	1003	1674	187	467	1467	1250	293	211	1575	452	2290	351	677	720	11	8	82	109	919	1268	55	18	420	295
2610012C04Rik	1	135480392	135481414	-	2610012C04Rik	ENSMUSG00000102474	RIKEN cDNA 2610012C04 gene [Source:MGI Symbol;Acc:MGI:1917549]	-	gene	0	0	0	0	1	0	0	0	0	0	0	0	0	0	0	0	0	0	0	0	0	0	0	0	0	0	0	0	0	0	0	0	0	0	0	0	0	0	0	0
Gm37333	1	135523088	135525338	-	Gm37333	ENSMUSG00000104524	predicted gene, 37333 [Source:MGI Symbol;Acc:MGI:5610561]	-	gene	0	0	5	3	0	0	0	0	0	0	0	0	0	0	0	0	0	0	0	0	0	0	0	0	0	0	0	0	0	0	0	0	0	0	0	0	0	0	0	0
Gm4793	1	135584773	135599948	+	Gm4793	ENSMUSG00000054412	predicted gene 4793 [Source:MGI Symbol;Acc:MGI:3646955]	+	gene	34	211	68	208	146	29	19	6	22	36	128	49	7	12	24	59	17	21	1	1	12	19	6	4	13	6	33	4	10	12	0	0	0	2	33	60	0	0	7	7
Csrp1	1	135720061	135752232	+	Csrp1	ENSMUSG00000026421	cysteine and glycine-rich protein 1 [Source:MGI Symbol;Acc:MGI:88549]	+	gene	1570	6915	3413	7366	6115	2635	1497	510	2237	3320	10104	3969	650	825	2138	7725	2717	3860	461	1205	3284	3128	415	288	2387	655	4565	756	2277	934	25	13	168	255	1057	2905	117	43	667	643
Phlda3	1	135766119	135769136	+	Phlda3	ENSMUSG00000041801	pleckstrin homology like domain, family A, member 3 [Source:MGI Symbol;Acc:MGI:1351485]	+	gene	1169	5837	1104	5482	4970	576	798	349	825	2689	2833	1523	352	703	650	2681	1091	1358	94	212	2320	3081	143	216	1240	319	2486	525	896	441	9	3	161	192	1008	1215	28	34	156	685
Tnni1	1	135779434	135810989	+	Tnni1	ENSMUSG00000026418	troponin I, skeletal, slow 1 [Source:MGI Symbol;Acc:MGI:105073]	+	gene	62	163	64	202	178	20	29	9	8	35	26	62	23	18	3	39	42	11	0	5	16	119	0	2	20	1	38	15	70	16	0	0	0	11	65	45	2	0	6	50
Lad1	1	135818598	135833342	+	Lad1	ENSMUSG00000041782	ladinin [Source:MGI Symbol;Acc:MGI:109343]	+	gene	101	452	134	580	385	132	608	148	474	851	1504	510	310	262	468	1274	418	695	80	220	789	1855	105	98	744	189	1188	300	643	387	6	6	47	84	571	436	23	7	179	315
Tnnt2	1	135836354	135852260	+	Tnnt2	ENSMUSG00000026414	troponin T2, cardiac [Source:MGI Symbol;Acc:MGI:104597]	+	gene	23	99	34	112	123	54	14	7	12	15	8	250	3	1	0	17	230	3	0	0	20	15	7	0	2	0	19	5	114	6	0	0	0	0	11	59	0	0	2	5
Pkp1	1	135871395	135919207	-	Pkp1	ENSMUSG00000026413	plakophilin 1 [Source:MGI Symbol;Acc:MGI:1328359]	-	gene	1	1	0	0	4	0	6	0	0	0	1	3	1	0	0	3	21	2	0	0	7	0	0	0	2	0	3	1	6	5	0	0	0	0	0	5	0	0	0	0
Gm36938	1	135896394	135899089	-	Gm36938	ENSMUSG00000102414	predicted gene, 36938 [Source:MGI Symbol;Acc:MGI:5610166]	-	gene	0	0	0	0	0	0	0	0	0	0	0	0	0	0	0	0	0	0	0	0	0	0	0	0	0	0	0	0	0	0	0	0	0	0	0	0	0	0	0	0
Igfn1	1	135953578	136006342	-	Igfn1	ENSMUSG00000051985	immunoglobulin-like and fibronectin type III domain containing 1 [Source:MGI Symbol;Acc:MGI:3045352]	-	gene	0	0	0	1	0	0	0	0	0	1	3	0	0	0	0	0	17	0	0	0	0	0	0	0	0	0	2	0	2	0	0	0	0	0	0	4	0	0	0	1
Tmem9	1	136008150	136035342	+	Tmem9	ENSMUSG00000026411	transmembrane protein 9 [Source:MGI Symbol;Acc:MGI:1913491]	+	gene	956	4092	1398	4177	3872	770	304	276	1530	1568	3599	1720	264	549	1185	3504	1166	802	165	619	2102	2009	338	78	855	319	1490	241	527	186	14	5	67	135	796	1760	21	52	761	392
Ascl5	1	136050804	136051370	+	Ascl5	ENSMUSG00000097918	achaete-scute family bHLH transcription factor 5 [Source:MGI Symbol;Acc:MGI:2685043]	+	gene	0	0	0	0	0	0	0	0	0	0	3	4	0	0	0	9	0	0	0	0	0	0	0	0	0	0	0	0	0	0	0	0	0	0	1	1	0	0	0	0
Cacna1s	1	136052750	136119822	+	Cacna1s	ENSMUSG00000026407	calcium channel, voltage-dependent, L type, alpha 1S subunit [Source:MGI Symbol;Acc:MGI:88294]	+	gene	7	42	26	45	34	12	2	7	40	20	76	3	2	6	27	58	6	10	3	7	2	6	9	0	7	5	26	0	0	5	0	0	0	0	9	2	0	0	23	7
Gm37014	1	136057181	136059433	+	Gm37014	ENSMUSG00000102838	predicted gene, 37014 [Source:MGI Symbol;Acc:MGI:5610242]	+	gene	0	0	0	0	0	0	0	0	0	0	0	0	0	0	0	0	0	0	0	0	0	0	0	0	0	0	0	0	0	0	0	0	0	0	0	0	0	0	0	0
Gm37759	1	136116577	136119822	-	Gm37759	ENSMUSG00000102717	predicted gene, 37759 [Source:MGI Symbol;Acc:MGI:5610987]	-	gene	2	20	14	23	17	3	0	2	10	8	29	1	0	3	8	32	0	1	0	7	0	3	7	0	3	3	8	0	0	0	0	0	0	0	4	5	0	0	10	3
Gm15850	1	136126178	136131183	-	Gm15850	ENSMUSG00000086264	predicted gene 15850 [Source:MGI Symbol;Acc:MGI:3801986]	-	gene	3	7	6	13	18	2	0	0	44	19	18	1	0	0	14	34	5	0	0	4	7	5	3	0	3	0	4	0	0	0	0	0	0	0	30	3	0	2	6	1
Kif21b	1	136131389	136177998	+	Kif21b	ENSMUSG00000041642	kinesin family member 21B [Source:MGI Symbol;Acc:MGI:109234]	+	gene	780	3794	1331	3774	3466	1518	217	192	1427	1145	2221	1305	171	359	1051	1735	1039	360	162	451	1049	1342	278	33	668	281	1125	179	399	138	12	4	54	72	713	985	4	68	429	189
Mroh3	1	136181652	136212828	-	Mroh3	ENSMUSG00000087230	maestro heat-like repeat family member 3 [Source:MGI Symbol;Acc:MGI:1923672]	-	gene	0	0	0	1	4	1	0	0	3	2	13	26	0	1	1	26	11	1	0	0	5	6	1	0	0	0	10	0	6	0	0	0	0	0	13	8	0	0	0	1
Inava	1	136213531	136234264	-	Inava	ENSMUSG00000041605	innate immunity activator [Source:MGI Symbol;Acc:MGI:1921579]	-	gene	71	389	172	408	278	67	245	99	453	455	900	399	173	182	443	698	304	521	70	173	649	532	85	74	562	152	641	74	247	163	0	0	17	23	226	243	14	8	120	45
Gm26568	1	136216074	136225071	+	Gm26568	ENSMUSG00000097315	predicted gene, 26568 [Source:MGI Symbol;Acc:MGI:5477062]	+	gene	4	34	14	28	26	2	14	4	38	31	78	50	10	18	20	71	33	27	1	13	25	27	6	5	32	8	28	2	11	9	0	0	1	2	22	20	3	0	6	3
A430034D21Rik	1	136247662	136250476	+	A430034D21Rik	ENSMUSG00000103594	RIKEN cDNA A430034D21 gene [Source:MGI Symbol;Acc:MGI:2444685]	+	gene	0	3	0	3	1	0	0	0	0	0	0	0	0	0	0	0	0	0	0	0	0	0	0	0	0	0	0	0	0	0	0	0	0	0	0	0	0	0	0	0
Gm37552	1	136252671	136255846	-	Gm37552	ENSMUSG00000102941	predicted gene, 37552 [Source:MGI Symbol;Acc:MGI:5610780]	-	gene	0	1	0	0	2	0	1	0	0	0	0	0	0	0	0	0	4	0	0	0	0	0	0	0	0	0	0	0	0	0	0	0	0	0	0	0	0	0	0	0
Gm26781	1	136259407	136274406	+	Gm26781	ENSMUSG00000097433	predicted gene, 26781 [Source:MGI Symbol;Acc:MGI:5477275]	+	gene	27	143	52	106	143	63	25	6	33	23	74	32	14	21	39	24	66	30	3	15	55	46	12	8	46	16	69	10	44	16	0	0	1	0	14	18	1	1	17	8
Gpr25	1	136259797	136260873	-	Gpr25	ENSMUSG00000052759	G protein-coupled receptor 25 [Source:MGI Symbol;Acc:MGI:2686146]	-	gene	0	5	0	5	11	0	0	0	2	0	5	0	0	0	0	4	14	0	0	0	0	0	0	0	0	0	0	0	3	0	0	0	0	0	2	0	0	0	0	1
Camsap2	1	136268123	136346104	-	Camsap2	ENSMUSG00000041570	calmodulin regulated spectrin-associated protein family, member 2 [Source:MGI Symbol;Acc:MGI:1922434]	-	gene	1546	7456	2378	6412	6754	3306	1146	527	1872	1435	3037	901	839	760	1402	1880	1106	2317	384	1100	2391	2551	517	256	2639	765	2636	569	1002	1078	24	16	85	88	737	933	97	56	904	245
9230116N13Rik	1	136411916	136415519	-	9230116N13Rik	ENSMUSG00000097403	RIKEN cDNA 9230116N13 gene [Source:MGI Symbol;Acc:MGI:2443255]	-	gene	49	193	37	159	167	25	27	26	81	53	112	2	28	39	20	92	20	32	4	22	49	26	13	0	20	8	49	5	1	20	0	0	3	5	58	20	3	0	17	15
Ddx59	1	136415271	136440158	+	Ddx59	ENSMUSG00000026404	DEAD (Asp-Glu-Ala-Asp) box polypeptide 59 [Source:MGI Symbol;Acc:MGI:1915247]	+	gene	561	2440	1016	2264	2194	890	366	230	762	739	1280	245	284	404	453	1076	249	561	91	265	657	542	163	63	765	181	968	125	185	314	8	10	36	34	393	223	47	24	265	111
Kif14	1	136466343	136531511	+	Kif14	ENSMUSG00000041498	kinesin family member 14 [Source:MGI Symbol;Acc:MGI:1098226]	+	gene	2006	9880	3764	9428	8812	4252	1278	710	1830	1201	2308	892	782	907	1290	1615	682	1794	302	745	1196	1271	443	214	2281	592	1830	282	348	966	20	14	82	61	622	381	109	61	728	202
Gm37799	1	136541605	136555873	+	Gm37799	ENSMUSG00000104414	predicted gene, 37799 [Source:MGI Symbol;Acc:MGI:5611027]	+	gene	0	0	0	0	0	0	0	0	0	0	0	0	0	0	0	0	4	0	0	0	1	0	0	0	0	1	3	0	0	0	0	0	0	0	0	0	0	0	0	0
Gm33994	1	136576938	136579477	-	Gm33994	ENSMUSG00000104509	predicted gene, 33994 [Source:MGI Symbol;Acc:MGI:5593153]	-	gene	4	5	5	4	4	2	0	1	2	3	3	0	0	5	0	0	0	0	0	0	0	0	2	0	1	1	1	0	0	1	0	0	0	0	0	0	0	1	0	0
4933409D19Rik	1	136603033	136605468	-	4933409D19Rik	ENSMUSG00000104366	RIKEN cDNA 4933409D19 gene [Source:MGI Symbol;Acc:MGI:1918334]	-	gene	0	4	1	3	1	2	3	3	0	0	0	0	1	4	0	0	0	0	0	0	0	0	0	0	0	0	0	0	0	7	0	0	0	0	0	0	0	0	0	0
Platr23	1	136622098	136624650	-	Platr23	ENSMUSG00000097229	pluripotency associated transcript 23 [Source:MGI Symbol;Acc:MGI:5477092]	-	gene	43	172	88	135	126	42	43	32	15	6	0	6	35	30	2	0	0	84	10	1	3	0	4	8	58	4	10	0	0	53	0	0	0	0	5	1	4	3	2	0
Zfp281	1	136624901	136630053	+	Zfp281	ENSMUSG00000041483	zinc finger protein 281 [Source:MGI Symbol;Acc:MGI:3029290]	+	gene	2827	13173	4796	10919	10405	3390	3270	1954	4519	2367	3599	1089	2253	2727	2663	3209	1193	7290	1040	2899	4093	4138	741	759	8446	2193	5020	1046	1053	3978	111	45	143	145	1099	970	532	160	1338	387
Gm19705	1	136670769	136690804	+	Gm19705	ENSMUSG00000097113	predicted gene, 19705 [Source:MGI Symbol;Acc:MGI:5011890]	+	gene	74	400	216	353	328	94	163	150	96	40	35	44	171	195	114	31	14	203	23	25	38	19	41	20	138	37	85	5	5	220	2	2	3	0	10	30	36	11	43	6
Platr22	1	136696211	136726142	+	Platr22	ENSMUSG00000097448	pluripotency associated transcript 22 [Source:MGI Symbol;Acc:MGI:4439804]	+	gene	25	99	84	95	79	37	74	72	361	119	293	16	75	130	265	168	20	100	32	104	77	65	130	21	184	57	183	46	15	66	3	10	6	10	90	2	6	3	199	27
Nr5a2	1	136842571	136960448	-	Nr5a2	ENSMUSG00000026398	nuclear receptor subfamily 5, group A, member 2 [Source:MGI Symbol;Acc:MGI:1346834]	-	gene	2296	10537	4123	9710	9415	3475	1019	118	98	120	144	12	356	121	65	122	9	472	33	45	101	83	44	80	319	63	321	59	26	494	2	0	9	9	100	25	85	1	69	49
Gm37057	1	137252142	137254057	+	Gm37057	ENSMUSG00000102751	predicted gene, 37057 [Source:MGI Symbol;Acc:MGI:5610285]	+	gene	0	0	0	0	0	0	0	0	0	0	0	0	0	0	0	0	0	0	0	0	0	0	0	0	0	0	0	0	0	0	0	0	0	0	0	0	0	0	0	0
1700006P03Rik	1	137325434	137325842	-	1700006P03Rik	ENSMUSG00000102738	RIKEN cDNA 1700006P03 gene [Source:MGI Symbol;Acc:MGI:1925628]	-	gene	0	0	0	0	0	0	0	0	0	0	0	0	0	0	0	0	0	0	0	0	0	0	0	0	0	0	0	0	0	0	0	0	0	0	0	0	0	0	0	0
Gm37903	1	137528850	137531230	-	Gm37903	ENSMUSG00000103070	predicted gene, 37903 [Source:MGI Symbol;Acc:MGI:5611131]	-	gene	0	0	0	0	0	0	0	0	0	0	0	0	0	0	0	0	0	0	0	1	0	0	0	0	0	0	0	0	0	2	0	0	0	0	0	0	0	0	0	0
Gm37099	1	137764077	137767527	-	Gm37099	ENSMUSG00000103728	predicted gene, 37099 [Source:MGI Symbol;Acc:MGI:5610327]	-	gene	0	0	0	0	0	0	0	0	0	0	0	0	0	0	0	5	0	0	0	0	0	0	0	0	0	0	0	0	0	0	0	0	0	0	0	0	0	0	0	0
Gm37293	1	137811849	137812143	+	Gm37293	ENSMUSG00000104112	predicted gene, 37293 [Source:MGI Symbol;Acc:MGI:5610521]	+	gene	0	0	0	0	0	0	0	0	0	0	0	0	0	0	0	0	0	0	0	0	0	0	0	0	0	0	0	0	0	0	0	0	0	0	0	0	0	0	0	0
Gm4258	1	137898595	138000384	+	Gm4258	ENSMUSG00000098243	predicted gene 4258 [Source:MGI Symbol;Acc:MGI:3782435]	+	gene	0	0	0	0	0	0	0	0	0	0	0	0	0	0	0	0	0	0	0	0	0	0	0	0	0	0	0	0	0	0	0	0	0	0	0	5	0	0	0	0
Gm37298	1	137909291	137913158	+	Gm37298	ENSMUSG00000104118	predicted gene, 37298 [Source:MGI Symbol;Acc:MGI:5610526]	+	gene	0	0	0	0	0	0	0	0	0	1	0	0	0	0	0	0	0	0	0	0	0	0	0	0	0	0	0	0	0	0	0	0	0	0	0	0	0	0	0	0
Gm26979	1	137917690	137921312	-	Gm26979	ENSMUSG00000098045	predicted gene, 26979 [Source:MGI Symbol;Acc:MGI:5504094]	-	gene	0	0	0	0	0	0	0	0	0	0	0	0	0	0	0	0	0	0	0	0	0	0	0	0	0	0	0	0	0	0	0	0	0	0	0	0	0	0	0	0
Gm37124	1	137924388	137926379	+	Gm37124	ENSMUSG00000103038	predicted gene, 37124 [Source:MGI Symbol;Acc:MGI:5610352]	+	gene	0	0	0	0	0	0	0	0	0	0	0	0	0	0	0	0	0	0	0	0	0	0	0	0	0	0	0	0	0	0	0	0	0	0	0	0	0	0	0	0
A130050O07Rik	1	137927251	137930273	+	A130050O07Rik	ENSMUSG00000102277	RIKEN cDNA A130050O07 gene [Source:MGI Symbol;Acc:MGI:2443458]	+	gene	0	0	0	0	0	0	0	0	0	0	0	0	0	0	0	0	0	0	0	0	0	0	0	0	0	0	0	0	0	0	0	0	0	0	0	1	0	0	0	0
Gm26936	1	137928389	137969240	-	Gm26936	ENSMUSG00000098145	predicted gene, 26936 [Source:MGI Symbol;Acc:MGI:5504051]	-	gene	0	0	0	0	0	0	0	0	0	0	0	0	0	0	0	0	0	0	0	0	0	0	0	0	0	0	0	0	0	0	0	0	0	0	0	0	0	0	0	0
Gm26930	1	137932041	137933284	+	Gm26930	ENSMUSG00000102142	predicted gene, 26930 [Source:MGI Symbol;Acc:MGI:5504045]	+	gene	0	0	0	0	0	0	0	0	0	0	0	0	0	0	0	0	0	0	0	0	0	4	0	0	0	0	0	0	0	0	0	0	0	0	0	0	0	0	0	0
D130019J16Rik	1	137935189	137937346	+	D130019J16Rik	ENSMUSG00000104145	RIKEN cDNA D130019J16 gene [Source:MGI Symbol;Acc:MGI:2443523]	+	gene	0	0	0	0	0	0	0	0	0	0	0	0	0	0	0	0	5	0	0	0	0	0	0	0	0	0	0	0	0	0	0	0	0	0	0	0	0	0	0	0
Gm37534	1	137949422	137954643	+	Gm37534	ENSMUSG00000103427	predicted gene, 37534 [Source:MGI Symbol;Acc:MGI:5610762]	+	gene	0	0	0	0	0	0	0	0	0	1	0	0	0	0	0	0	11	0	0	0	0	0	0	0	0	0	0	0	1	0	0	0	0	0	0	0	0	0	0	0
A430106G13Rik	1	137966531	137969918	+	A430106G13Rik	ENSMUSG00000098206	RIKEN cDNA A430106G13 gene [Source:MGI Symbol;Acc:MGI:2443823]	+	gene	0	0	0	0	0	0	0	0	0	0	0	3	0	0	0	3	1	0	0	0	0	0	0	0	2	0	0	0	1	0	0	0	0	0	3	1	0	0	0	0
Gm37632	1	137971174	137972315	+	Gm37632	ENSMUSG00000104197	predicted gene, 37632 [Source:MGI Symbol;Acc:MGI:5610860]	+	gene	0	0	0	0	0	0	0	0	0	0	0	0	0	0	0	0	0	0	0	0	0	0	0	0	0	0	0	0	0	0	0	0	0	0	0	0	0	0	0	0
Ptprc	1	138062861	138175708	-	Ptprc	ENSMUSG00000026395	protein tyrosine phosphatase, receptor type, C [Source:MGI Symbol;Acc:MGI:97810]	-	gene	0	0	0	0	0	0	0	0	0	0	0	0	2	0	2	0	0	1	0	0	0	1	0	0	5	0	2	0	1	0	0	0	0	0	0	0	0	0	2	0
A130071D04Rik	1	138161820	138167683	-	A130071D04Rik	ENSMUSG00000104291	RIKEN cDNA A130071D04 gene [Source:MGI Symbol;Acc:MGI:2444749]	-	gene	0	0	0	0	0	0	0	0	0	0	0	0	0	0	0	0	0	0	0	0	0	0	0	0	0	0	0	0	0	0	0	0	0	0	0	0	0	0	0	0
Gm28556	1	138190194	138192127	-	Gm28556	ENSMUSG00000099459	predicted gene 28556 [Source:MGI Symbol;Acc:MGI:5579262]	-	gene	0	0	0	0	0	0	0	0	0	0	0	0	0	0	0	0	0	0	0	0	0	0	0	0	0	0	0	0	0	0	0	0	0	0	0	0	0	0	0	0
1700113B19Rik	1	138261642	138262061	+	1700113B19Rik	ENSMUSG00000102822	RIKEN cDNA 1700113B19 gene [Source:MGI Symbol;Acc:MGI:1920890]	+	gene	0	0	0	0	0	0	0	0	0	0	0	0	0	0	0	0	0	0	0	0	0	0	0	0	0	0	0	0	0	0	0	0	0	0	0	0	0	0	0	0
Atp6v1g3	1	138273738	138289462	+	Atp6v1g3	ENSMUSG00000026394	ATPase, H+ transporting, lysosomal V1 subunit G3 [Source:MGI Symbol;Acc:MGI:2450548]	+	gene	0	0	0	0	0	0	0	0	0	0	0	0	0	0	0	0	0	0	0	0	0	0	0	0	0	0	0	0	1	0	0	0	0	0	0	0	0	0	0	0
Nek7	1	138482875	138620141	-	Nek7	ENSMUSG00000026393	NIMA (never in mitosis gene a)-related expressed kinase 7 [Source:MGI Symbol;Acc:MGI:1890645]	-	gene	1099	5245	2333	4762	4536	1718	916	435	1497	641	1851	613	742	547	837	1512	609	1600	257	748	1189	1438	497	223	2062	533	1765	389	554	783	21	18	67	57	543	582	135	59	1039	181
Gm28501	1	138515615	138550009	+	Gm28501	ENSMUSG00000099510	predicted gene 28501 [Source:MGI Symbol;Acc:MGI:5579207]	+	gene	38	169	82	167	146	42	41	16	60	19	88	27	21	17	39	50	33	55	8	40	48	46	16	11	92	21	80	16	17	34	0	0	2	1	13	19	1	0	36	7
Gm37080	1	138552305	138554708	-	Gm37080	ENSMUSG00000102651	predicted gene, 37080 [Source:MGI Symbol;Acc:MGI:5610308]	-	gene	0	0	0	0	0	0	0	0	0	0	0	0	0	0	0	0	0	0	0	0	0	0	0	0	0	0	1	0	0	0	0	0	0	0	0	0	0	0	0	0
Gm37101	1	138567697	138571356	-	Gm37101	ENSMUSG00000102448	predicted gene, 37101 [Source:MGI Symbol;Acc:MGI:5610329]	-	gene	0	1	1	0	1	0	0	0	0	0	0	0	0	0	0	0	0	0	0	0	0	0	0	0	0	0	0	0	0	0	0	0	0	0	0	0	0	0	0	0
Gm5833	1	138640095	138682077	-	Gm5833	ENSMUSG00000100459	predicted gene 5833 [Source:MGI Symbol;Acc:MGI:3779530]	-	gene	0	0	0	0	0	0	0	0	0	0	0	0	0	0	0	0	0	0	0	0	0	0	0	0	0	0	0	0	0	0	0	0	0	0	0	0	0	0	0	0
Lhx9	1	138825186	138848577	-	Lhx9	ENSMUSG00000019230	LIM homeobox protein 9 [Source:MGI Symbol;Acc:MGI:1316721]	-	gene	0	0	0	0	3	1	10	4	2	1	12	0	4	2	0	0	0	17	1	1	4	8	3	0	11	1	14	0	6	1	0	0	0	0	2	4	1	0	9	0
2310009B15Rik	1	138851983	138856852	-	2310009B15Rik	ENSMUSG00000079283	RIKEN cDNA 2310009B15 gene [Source:MGI Symbol;Acc:MGI:1916799]	-	gene	42	210	50	184	247	27	28	23	70	116	142	60	30	51	51	137	19	56	10	40	115	93	23	4	65	11	78	12	14	18	0	0	6	11	65	95	4	2	35	37
1700019P21Rik	1	138876272	138876951	-	1700019P21Rik	ENSMUSG00000099808	RIKEN cDNA 1700019P21 gene [Source:MGI Symbol;Acc:MGI:1922796]	-	gene	0	0	0	0	0	0	0	0	0	0	0	0	0	0	0	0	0	0	0	0	0	0	0	0	0	0	0	0	0	0	0	0	0	0	0	0	0	0	0	0
Gm37045	1	138960441	138962903	-	Gm37045	ENSMUSG00000102365	predicted gene, 37045 [Source:MGI Symbol;Acc:MGI:5610273]	-	gene	1	1	0	0	0	0	1	0	0	0	1	0	0	0	0	0	0	0	0	0	0	0	0	0	0	0	0	0	1	0	0	0	0	0	2	0	0	0	0	0
Dennd1b	1	138963435	139178960	+	Dennd1b	ENSMUSG00000056268	DENN/MADD domain containing 1B [Source:MGI Symbol;Acc:MGI:2447812]	+	gene	831	4127	1488	3933	3883	1174	747	356	987	757	1667	345	592	467	585	1220	406	1406	204	696	1159	1532	372	155	1586	440	1658	375	429	785	15	21	65	72	614	386	81	32	632	182
Gm37423	1	138968510	138971851	+	Gm37423	ENSMUSG00000104436	predicted gene, 37423 [Source:MGI Symbol;Acc:MGI:5610651]	+	gene	3	1	1	0	3	0	0	0	0	0	1	0	0	0	0	4	0	0	0	0	0	0	0	0	0	0	0	0	0	0	0	0	0	0	0	0	0	0	0	0
4930596I21Rik	1	138977656	138979246	+	4930596I21Rik	ENSMUSG00000104900	RIKEN cDNA 4930596I21 gene [Source:MGI Symbol;Acc:MGI:1925479]	+	gene	0	0	0	0	0	1	0	2	0	0	7	0	0	0	0	0	0	0	0	0	0	0	0	0	0	0	0	0	0	0	0	0	0	0	2	0	0	0	0	0
Gm37470	1	139030185	139032982	+	Gm37470	ENSMUSG00000102157	predicted gene, 37470 [Source:MGI Symbol;Acc:MGI:5610698]	+	gene	0	0	0	1	0	0	0	0	0	0	0	0	0	0	0	0	0	0	0	0	0	0	1	0	0	0	0	0	0	0	0	0	0	0	0	0	0	0	1	0
Gm43544	1	139070213	139072684	+	Gm43544	ENSMUSG00000105936	predicted gene 43544 [Source:MGI Symbol;Acc:MGI:5663681]	+	gene	0	7	0	0	0	0	0	0	0	0	0	0	0	0	0	0	0	0	0	0	0	0	0	0	0	0	0	0	0	0	0	0	0	0	0	0	0	0	0	0
Gm37655	1	139082862	139086984	-	Gm37655	ENSMUSG00000102451	predicted gene, 37655 [Source:MGI Symbol;Acc:MGI:5610883]	-	gene	3	15	4	12	17	6	1	2	8	1	8	0	1	4	2	8	0	3	1	3	2	5	0	1	5	0	3	0	2	1	0	0	0	0	0	1	1	0	1	1
Gm37718	1	139155152	139157782	+	Gm37718	ENSMUSG00000102243	predicted gene, 37718 [Source:MGI Symbol;Acc:MGI:5610946]	+	gene	1	3	1	1	0	0	0	0	0	0	3	0	1	1	0	0	3	1	0	0	0	5	3	0	0	0	0	0	0	1	0	0	0	0	4	4	0	0	3	0
Crb1	1	139197056	139377100	-	Crb1	ENSMUSG00000063681	crumbs family member 1, photoreceptor morphogenesis associated [Source:MGI Symbol;Acc:MGI:2136343]	-	gene	0	2	2	0	0	0	0	0	1	9	8	0	4	1	6	2	0	9	1	3	10	9	2	0	6	6	6	0	0	3	0	0	0	0	2	0	0	0	1	0
4933436E23Rik	1	139379452	139402852	+	4933436E23Rik	ENSMUSG00000103844	RIKEN cDNA 4933436E23 gene [Source:MGI Symbol;Acc:MGI:1918459]	+	gene	0	0	0	0	0	0	0	0	0	0	1	0	0	0	3	0	0	0	0	0	0	0	0	0	0	0	0	0	0	0	0	0	0	0	0	0	0	0	0	0
Gm34816	1	139408278	139413864	+	Gm34816	ENSMUSG00000102661	predicted gene, 34816 [Source:MGI Symbol;Acc:MGI:5593975]	+	gene	0	0	0	0	0	0	0	0	0	0	0	0	0	0	0	0	0	0	0	0	0	0	0	0	0	0	0	0	0	0	0	0	0	0	0	0	0	0	0	0
Zbtb41	1	139422288	139453005	+	Zbtb41	ENSMUSG00000033964	zinc finger and BTB domain containing 41 [Source:MGI Symbol;Acc:MGI:2444487]	+	gene	591	2871	1016	2673	2751	802	446	228	634	636	1044	425	482	258	362	896	376	1025	192	451	1249	1332	268	118	1175	347	1514	315	486	528	6	12	48	67	491	556	64	30	355	125
Aspm	1	139454772	139494091	+	Aspm	ENSMUSG00000033952	abnormal spindle microtubule assembly [Source:MGI Symbol;Acc:MGI:1334448]	+	gene	2940	13873	4480	12065	12289	4789	2917	1173	3008	2519	5455	1130	1175	1520	2282	3639	1197	3055	595	1961	3345	4462	731	371	4701	1242	3399	980	636	1704	40	23	152	189	1475	790	137	103	1279	374
F13b	1	139501702	139523752	+	F13b	ENSMUSG00000026368	coagulation factor XIII, beta subunit [Source:MGI Symbol;Acc:MGI:88379]	+	gene	0	0	0	0	0	0	4	0	0	0	0	0	0	0	0	0	0	0	0	0	0	0	0	0	0	0	0	0	0	0	0	0	0	0	0	0	0	0	0	0
Cfhr1	1	139547053	139560272	-	Cfhr1	ENSMUSG00000057037	complement factor H-related 1 [Source:MGI Symbol;Acc:MGI:2138169]	-	gene	0	0	0	0	0	0	0	0	0	0	0	0	0	0	0	0	0	0	0	0	0	0	0	0	0	0	0	0	0	0	0	0	0	0	0	0	0	0	0	0
Gm4788	1	139697623	139781243	-	Gm4788	ENSMUSG00000070594	predicted gene 4788 [Source:MGI Symbol;Acc:MGI:3646434]	-	gene	0	0	0	3	4	0	0	0	0	0	0	0	0	0	0	0	0	0	0	0	0	0	0	0	5	0	0	0	0	0	0	0	0	0	0	0	0	0	0	0
Cfhr2	1	139804167	139858702	-	Cfhr2	ENSMUSG00000033898	complement factor H-related 2 [Source:MGI Symbol;Acc:MGI:3611575]	-	gene	0	1	0	0	0	0	0	0	0	0	0	0	0	0	0	0	0	0	0	0	0	0	0	0	0	0	0	0	0	0	0	0	0	0	0	0	0	0	0	0
Cfh	1	140084708	140183764	-	Cfh	ENSMUSG00000026365	complement component factor h [Source:MGI Symbol;Acc:MGI:88385]	-	gene	26	117	89	122	90	49	13	1	0	0	0	0	11	1	0	4	0	13	0	2	0	0	0	1	5	0	1	0	0	7	0	0	0	0	3	0	3	0	0	0
Kcnt2	1	140246158	140612067	+	Kcnt2	ENSMUSG00000052726	potassium channel, subfamily T, member 2 [Source:MGI Symbol;Acc:MGI:3036273]	+	gene	54	215	62	183	166	47	5	17	147	86	225	60	17	31	136	159	24	65	33	118	188	214	87	6	199	78	156	25	11	14	2	10	9	10	111	76	0	13	121	15
Gm37777	1	140266487	140269852	+	Gm37777	ENSMUSG00000102698	predicted gene, 37777 [Source:MGI Symbol;Acc:MGI:5611005]	+	gene	0	1	1	0	0	0	0	0	0	2	0	0	0	0	0	0	0	2	0	0	0	0	0	0	1	0	0	0	0	2	0	0	0	0	0	0	0	0	0	0
4930590L20Rik	1	140570176	140656404	-	4930590L20Rik	ENSMUSG00000102368	RIKEN cDNA 4930590L20 gene [Source:MGI Symbol;Acc:MGI:1923160]	-	gene	2	5	8	11	5	3	0	1	4	2	1	0	0	1	5	1	0	2	0	0	0	0	2	0	3	0	3	0	0	0	0	0	0	0	1	0	0	0	4	0
Gm37371	1	140823327	140823718	+	Gm37371	ENSMUSG00000102500	predicted gene, 37371 [Source:MGI Symbol;Acc:MGI:5610599]	+	gene	0	0	0	0	0	0	0	0	0	0	0	0	0	0	0	0	0	0	0	0	0	0	0	0	0	0	0	0	0	0	0	0	0	0	0	0	0	0	0	0
Gm37599	1	141356789	141357277	+	Gm37599	ENSMUSG00000102740	predicted gene, 37599 [Source:MGI Symbol;Acc:MGI:5610827]	+	gene	13	94	23	68	53	3	1	1	0	0	7	0	1	4	2	1	0	7	0	2	9	7	0	1	2	1	3	0	1	0	2	0	9	4	2	0	14	2	32	11
Gm37142	1	141420037	141423146	-	Gm37142	ENSMUSG00000104147	predicted gene, 37142 [Source:MGI Symbol;Acc:MGI:5610370]	-	gene	0	0	0	0	0	0	0	0	0	0	0	0	0	0	0	0	0	0	0	0	0	0	0	0	0	0	0	0	0	0	0	0	0	0	0	0	0	0	0	0
Gm37604	1	141546206	141547477	+	Gm37604	ENSMUSG00000103858	predicted gene, 37604 [Source:MGI Symbol;Acc:MGI:5610832]	+	gene	0	0	0	0	0	0	0	0	0	0	0	0	0	0	0	0	0	0	0	0	0	0	0	0	0	0	0	0	0	0	0	0	0	0	0	0	0	0	0	0
Gm37796	1	142755193	142755326	+	Gm37796	ENSMUSG00000102818	predicted gene, 37796 [Source:MGI Symbol;Acc:MGI:5611024]	+	gene	0	0	0	0	0	0	0	0	0	0	0	0	0	0	0	0	0	0	0	0	0	0	0	0	0	0	0	0	0	0	0	0	0	0	0	0	0	0	0	0
Cdc73	1	143598800	143702893	-	Cdc73	ENSMUSG00000026361	cell division cycle 73, Paf1/RNA polymerase II complex component [Source:MGI Symbol;Acc:MGI:2384876]	-	gene	2161	10937	3421	9170	8838	2290	2714	1487	3534	3254	5253	1430	1873	1938	2323	4196	1211	5112	827	2468	5114	5077	851	587	5947	1702	6072	1131	1309	3046	71	57	222	204	1394	1575	483	165	1848	536
B3galt2	1	143640664	143654614	+	B3galt2	ENSMUSG00000033849	UDP-Gal:betaGlcNAc beta 1,3- galactosyltransferase, polypeptide 2 [Source:MGI Symbol;Acc:MGI:1349461]	+	gene	3	5	2	1	0	1	0	0	0	0	0	0	0	0	6	0	0	2	0	0	0	0	0	0	0	0	0	0	1	0	0	0	0	0	0	2	0	0	0	1
Glrx2	1	143716338	143749676	+	Glrx2	ENSMUSG00000018196	glutaredoxin 2 (thioltransferase) [Source:MGI Symbol;Acc:MGI:1916617]	+	gene	514	2038	670	2020	1851	377	392	333	848	711	1327	427	363	458	598	1132	313	1021	124	388	821	853	215	115	1000	234	1029	158	208	467	10	8	29	35	373	316	63	32	364	95
Ro60	1	143750790	143777068	-	Ro60	ENSMUSG00000018199	Ro60, Y RNA binding protein [Source:MGI Symbol;Acc:MGI:106652]	-	gene	792	3456	1194	3062	3007	705	501	396	1539	1436	2947	1110	1063	630	946	2420	968	2633	482	1754	3809	3865	659	292	3191	1134	3589	769	755	1219	32	36	156	158	1304	1463	123	73	1082	338
Uchl5	1	143777272	143807466	+	Uchl5	ENSMUSG00000018189	ubiquitin carboxyl-terminal esterase L5 [Source:MGI Symbol;Acc:MGI:1914848]	+	gene	2428	11266	3944	9733	8761	3594	1974	1172	3322	3777	6483	1413	721	1401	2111	4855	1454	3653	519	1570	4008	4028	415	364	3675	1085	4261	734	806	1892	42	30	172	185	689	1549	285	104	1295	557
Gm29170	1	143777642	143781307	+	Gm29170	ENSMUSG00000100455	predicted gene 29170 [Source:MGI Symbol;Acc:MGI:5579876]	+	gene	73	269	85	257	232	40	28	21	33	64	180	68	33	23	38	76	61	71	10	43	82	164	55	8	67	23	122	14	23	28	1	0	10	9	80	131	5	0	53	12
Rgs2	1	143999338	144004161	-	Rgs2	ENSMUSG00000026360	regulator of G-protein signaling 2 [Source:MGI Symbol;Acc:MGI:1098271]	-	gene	0	9	7	1	8	7	7	30	108	106	94	14	39	38	96	112	17	88	36	156	206	232	17	10	245	58	143	24	24	29	0	0	1	3	42	6	2	2	27	6
Rgs13	1	144138654	144177372	-	Rgs13	ENSMUSG00000051079	regulator of G-protein signaling 13 [Source:MGI Symbol;Acc:MGI:2180585]	-	gene	0	0	0	0	0	0	0	0	0	0	0	0	0	0	0	0	0	0	0	0	0	0	0	0	0	0	0	0	0	0	0	0	0	0	0	0	0	0	0	0
Rgs1	1	144242296	144249242	-	Rgs1	ENSMUSG00000026358	regulator of G-protein signaling 1 [Source:MGI Symbol;Acc:MGI:1354694]	-	gene	0	0	0	0	0	0	0	0	0	0	0	0	0	0	0	0	0	0	0	0	0	0	0	0	0	0	0	0	0	0	0	0	0	0	0	0	0	0	0	0
Rgs21	1	144516648	144567667	-	Rgs21	ENSMUSG00000098509	regulator of G-protein signalling 21 [Source:MGI Symbol;Acc:MGI:3645243]	-	gene	0	0	0	0	0	0	0	0	0	0	0	0	0	0	0	0	0	0	0	0	0	0	0	0	0	0	0	0	0	0	0	0	0	0	0	0	0	0	0	0
Rgs18	1	144752683	144775435	-	Rgs18	ENSMUSG00000026357	regulator of G-protein signaling 18 [Source:MGI Symbol;Acc:MGI:1927498]	-	gene	0	0	0	0	0	0	0	0	0	0	0	0	0	0	0	0	0	0	0	0	0	0	0	0	0	0	0	0	0	0	0	0	0	0	0	0	0	0	0	0
Gm38269	1	145323394	145326691	-	Gm38269	ENSMUSG00000103055	predicted gene, 38269 [Source:MGI Symbol;Acc:MGI:5611497]	-	gene	0	0	0	0	0	0	0	0	0	0	0	0	0	0	0	0	0	0	0	0	0	0	0	0	0	0	0	0	0	0	0	0	0	0	0	0	0	0	0	0
Gm29514	1	146419436	146495060	-	Gm29514	ENSMUSG00000099964	predicted gene 29514 [Source:MGI Symbol;Acc:MGI:5580220]	-	gene	8	57	9	49	41	4	7	6	12	23	39	10	11	12	9	15	3	34	5	20	45	50	2	2	35	7	38	5	5	11	0	0	1	0	7	7	2	2	5	4
Gm38187	1	146477647	146482355	-	Gm38187	ENSMUSG00000102403	predicted gene, 38187 [Source:MGI Symbol;Acc:MGI:5611415]	-	gene	0	0	0	0	0	0	0	0	0	0	0	0	0	0	0	0	0	0	0	0	0	0	0	0	0	0	0	0	0	0	0	0	0	0	0	0	0	0	0	0
Brinp3	1	146494760	146902472	+	Brinp3	ENSMUSG00000035131	bone morphogenetic protein/retinoic acid inducible neural specific 3 [Source:MGI Symbol;Acc:MGI:2443035]	+	gene	0	6	1	3	0	0	2	0	0	0	0	0	2	1	0	0	0	0	0	3	3	3	0	0	4	0	2	0	0	0	0	0	0	0	0	0	0	0	0	0
A230059L01Rik	1	146802965	146807340	-	A230059L01Rik	ENSMUSG00000087627	RIKEN cDNA A230059L01 gene [Source:MGI Symbol;Acc:MGI:2443688]	-	gene	0	0	0	1	0	0	0	0	0	0	0	0	0	0	0	0	0	0	0	0	0	0	0	0	0	0	0	0	0	0	0	0	0	0	0	0	0	0	0	0
Gm15584	1	146809831	146841696	-	Gm15584	ENSMUSG00000085822	predicted gene 15584 [Source:MGI Symbol;Acc:MGI:3783032]	-	gene	0	0	0	0	0	0	0	0	0	0	0	0	0	0	0	0	0	0	0	0	0	0	0	0	0	0	0	0	0	0	0	0	0	0	0	0	0	0	0	0
Gm37749	1	147089037	147090935	+	Gm37749	ENSMUSG00000104269	predicted gene, 37749 [Source:MGI Symbol;Acc:MGI:5610977]	+	gene	0	0	0	0	0	0	0	0	0	0	0	0	0	0	0	0	0	0	0	0	0	0	0	0	0	0	0	0	0	0	0	0	0	0	0	0	0	0	0	0
Gm9931	1	147280758	147281942	-	Gm9931	ENSMUSG00000102134	predicted gene 9931 [Source:MGI Symbol;Acc:MGI:3642402]	-	gene	0	0	0	0	0	0	0	0	0	0	0	0	0	0	0	0	0	0	0	0	0	0	0	0	0	0	0	0	0	0	0	0	0	0	0	0	0	0	0	0
Gm38284	1	147515726	147520264	+	Gm38284	ENSMUSG00000104331	predicted gene, 38284 [Source:MGI Symbol;Acc:MGI:5611512]	+	gene	0	0	0	0	0	0	0	0	0	1	0	0	0	0	0	0	0	0	0	0	0	0	0	0	0	0	0	0	0	0	0	0	0	0	0	0	0	0	0	0
Gm29515	1	148234517	148248378	-	Gm29515	ENSMUSG00000099629	predicted gene 29515 [Source:MGI Symbol;Acc:MGI:5580221]	-	gene	0	0	0	0	0	0	0	0	0	0	0	0	0	0	0	0	0	0	0	0	0	0	0	0	0	0	0	0	0	0	0	0	0	0	0	0	0	0	0	0
Gm29020	1	149106115	149127320	+	Gm29020	ENSMUSG00000102074	predicted gene 29020 [Source:MGI Symbol;Acc:MGI:5579726]	+	gene	0	0	0	0	0	0	0	0	0	0	0	0	0	0	0	0	0	0	0	0	0	0	0	0	0	0	0	0	0	0	0	0	0	0	0	0	0	0	0	0
Gm37630	1	149408490	149409945	-	Gm37630	ENSMUSG00000102314	predicted gene, 37630 [Source:MGI Symbol;Acc:MGI:5610858]	-	gene	0	0	0	0	0	0	0	0	0	0	0	0	0	0	0	0	0	0	0	0	0	0	0	0	0	0	0	0	0	0	0	0	0	0	0	0	0	0	0	0
Gm38189	1	149410723	149412179	-	Gm38189	ENSMUSG00000102309	predicted gene, 38189 [Source:MGI Symbol;Acc:MGI:5611417]	-	gene	0	0	0	0	0	0	0	0	0	0	0	0	0	0	0	0	0	0	0	0	0	0	0	0	0	0	0	0	0	0	0	0	0	0	0	0	0	0	0	0
Gm29398	1	149413260	149449951	-	Gm29398	ENSMUSG00000101011	predicted gene 29398 [Source:MGI Symbol;Acc:MGI:5580104]	-	gene	0	0	0	0	0	0	0	0	0	0	0	0	0	0	0	0	0	0	0	0	0	0	0	0	0	0	0	0	0	0	0	0	0	0	0	0	0	0	0	0
Gm37096	1	149431910	149433967	-	Gm37096	ENSMUSG00000103724	predicted gene, 37096 [Source:MGI Symbol;Acc:MGI:5610324]	-	gene	0	0	0	0	0	0	0	0	0	0	0	0	0	0	0	0	0	0	0	0	0	0	0	0	0	0	5	0	0	0	0	0	0	0	0	0	0	0	0	0
Gm37775	1	149435015	149437327	-	Gm37775	ENSMUSG00000104036	predicted gene, 37775 [Source:MGI Symbol;Acc:MGI:5611003]	-	gene	0	0	0	0	0	0	0	0	0	0	0	0	0	0	0	0	0	0	0	0	0	0	0	0	0	0	0	0	0	0	0	0	0	0	0	0	0	0	0	0
Pla2g4a	1	149829618	149961290	-	Pla2g4a	ENSMUSG00000056220	phospholipase A2, group IVA (cytosolic, calcium-dependent) [Source:MGI Symbol;Acc:MGI:1195256]	-	gene	3	16	9	27	9	5	67	82	396	225	371	7	158	127	319	265	27	354	53	148	227	219	70	38	464	170	296	33	16	120	2	2	11	4	71	17	12	16	97	11
Ptgs2os	1	150074873	150099963	-	Ptgs2os	ENSMUSG00000097028	prostaglandin-endoperoxide synthase 2, opposite strand [Source:MGI Symbol;Acc:MGI:2443180]	-	gene	0	0	0	0	0	0	0	0	0	0	0	0	0	0	0	0	0	0	0	0	0	5	0	0	0	0	1	0	0	0	0	0	0	0	0	0	0	0	0	0
Ptgs2	1	150100031	150108227	+	Ptgs2	ENSMUSG00000032487	prostaglandin-endoperoxide synthase 2 [Source:MGI Symbol;Acc:MGI:97798]	+	gene	1	4	1	2	2	7	44	5	3	0	12	18	15	2	0	21	2	88	2	8	14	31	1	3	25	5	31	13	18	16	0	0	0	0	3	6	1	0	0	0
Ptgs2os2	1	150159043	150164948	-	Ptgs2os2	ENSMUSG00000097754	prostaglandin-endoperoxide synthase 2, opposite strand 2 [Source:MGI Symbol;Acc:MGI:5477181]	-	gene	0	0	0	0	0	0	0	0	0	0	0	0	0	0	0	0	0	2	0	0	0	0	0	0	0	0	0	0	0	0	0	0	0	0	0	0	0	0	0	0
Pdc	1	150319417	150333906	+	Pdc	ENSMUSG00000006007	phosducin [Source:MGI Symbol;Acc:MGI:98090]	+	gene	0	9	0	11	1	3	34	0	2	0	0	0	7	0	0	0	0	7	0	0	1	0	0	0	3	0	3	0	0	0	0	0	0	0	0	0	2	0	0	0
2310030A07Rik	1	150320681	150346771	-	2310030A07Rik	ENSMUSG00000099447	RIKEN cDNA 2310030A07 gene [Source:MGI Symbol;Acc:MGI:1922834]	-	gene	0	10	0	9	1	0	0	0	0	0	0	0	0	0	0	0	0	0	0	0	2	0	0	0	0	0	0	0	0	0	0	0	0	0	0	0	0	0	0	0
Gm37764	1	150324538	150326687	+	Gm37764	ENSMUSG00000102990	predicted gene, 37764 [Source:MGI Symbol;Acc:MGI:5610992]	+	gene	0	1	0	1	0	0	0	0	0	0	0	0	0	0	0	0	0	0	0	0	0	0	0	0	0	0	0	0	0	0	0	0	0	0	0	0	0	0	0	0
Odr4	1	150361305	150393080	-	Odr4	ENSMUSG00000006010	odr4 GPCR localization factor homolog [Source:MGI Symbol;Acc:MGI:2385108]	-	gene	786	4027	1755	3128	3321	1465	450	388	1253	1007	2343	683	487	576	822	1822	729	990	196	650	1709	2116	312	71	1227	395	1680	347	451	480	14	13	91	90	738	1072	71	45	602	268
Tpr	1	150392838	150449935	+	Tpr	ENSMUSG00000006005	translocated promoter region, nuclear basket protein [Source:MGI Symbol;Acc:MGI:1922066]	+	gene	9605	49009	15197	44512	41241	19313	11176	4750	10999	11085	20512	5164	3214	5770	8045	13856	5749	13159	2136	5699	14160	17141	1574	1631	16080	4414	16352	3551	4169	8107	163	99	616	669	3249	4974	787	314	3928	1694
Prg4	1	150449412	150466165	-	Prg4	ENSMUSG00000006014	proteoglycan 4 (megakaryocyte stimulating factor, articular superficial zone protein) [Source:MGI Symbol;Acc:MGI:1891344]	-	gene	91	479	124	395	356	59	119	43	116	96	191	64	88	40	89	170	71	331	62	129	296	356	34	29	316	108	281	73	81	175	1	1	12	17	69	113	22	9	87	43
Hmcn1	1	150562524	150993435	-	Hmcn1	ENSMUSG00000066842	hemicentin 1 [Source:MGI Symbol;Acc:MGI:2685047]	-	gene	3	20	3	12	17	3	0	3	31	167	529	197	30	4	49	222	129	74	10	36	270	485	14	4	50	42	155	82	124	4	0	0	6	25	149	312	1	1	22	39
Gm20631	1	150625266	150783499	+	Gm20631	ENSMUSG00000093650	predicted gene 20631 [Source:MGI Symbol;Acc:MGI:5313078]	+	gene	0	0	0	0	0	1	0	0	0	3	15	0	0	0	0	0	1	0	0	0	2	4	1	0	0	1	8	0	1	0	0	0	0	0	7	7	0	0	0	0
Gm29188	1	151001040	151004577	+	Gm29188	ENSMUSG00000099622	predicted gene 29188 [Source:MGI Symbol;Acc:MGI:5579894]	+	gene	0	0	0	0	0	0	0	0	0	0	0	0	0	0	0	0	0	0	0	0	0	0	0	0	0	0	1	0	0	0	0	0	0	0	0	0	0	0	0	0
Gm37671	1	151080450	151082545	+	Gm37671	ENSMUSG00000102628	predicted gene, 37671 [Source:MGI Symbol;Acc:MGI:5610899]	+	gene	0	0	0	0	1	0	0	0	0	0	0	0	0	0	0	0	0	0	0	0	0	0	0	0	0	0	0	0	0	0	0	0	0	0	0	0	0	0	0	0
C730036E19Rik	1	151138034	151142345	+	C730036E19Rik	ENSMUSG00000102095	RIKEN cDNA C730036E19 gene [Source:MGI Symbol;Acc:MGI:3028040]	+	gene	0	0	0	0	0	0	0	0	0	0	0	0	0	0	0	0	0	0	0	0	0	0	0	0	0	0	0	0	0	0	0	0	0	0	0	0	0	0	0	0
Gm47985	1	151182537	151184243	+	Gm47985	ENSMUSG00000114212	predicted gene, 47985 [Source:MGI Symbol;Acc:MGI:6097275]	+	gene	0	0	0	1	0	1	6	3	4	3	0	0	0	1	7	1	0	2	1	1	4	3	1	0	3	0	7	1	0	0	0	0	0	0	0	0	0	0	5	0
Gm8947	1	151192376	151194054	+	Gm8947	ENSMUSG00000114943	predicted gene 8947 [Source:MGI Symbol;Acc:MGI:3648958]	+	gene	0	0	0	0	1	0	2	0	2	4	0	0	2	3	8	3	0	3	0	1	0	0	1	0	2	2	0	1	0	0	0	0	1	0	0	0	3	0	0	0
Gm47995	1	151198448	151199350	+	Gm47995	ENSMUSG00000114694	predicted gene, 47995 [Source:MGI Symbol;Acc:MGI:6097291]	+	gene	0	0	0	0	0	0	2	2	1	1	1	0	0	1	7	4	0	2	0	0	2	2	0	1	12	0	7	0	0	3	0	0	0	0	0	0	0	0	0	0
3110040M04Rik	1	151204121	151205065	+	3110040M04Rik	ENSMUSG00000114582	RIKEN cDNA 3110040M04 gene [Source:MGI Symbol;Acc:MGI:1920426]	+	gene	0	0	0	1	0	0	1	0	0	0	0	0	0	1	0	1	0	2	0	0	1	0	1	0	9	0	2	0	0	2	0	0	0	0	0	0	0	0	0	0
Gm47996	1	151210131	151211072	+	Gm47996	ENSMUSG00000114591	predicted gene, 47996 [Source:MGI Symbol;Acc:MGI:6097293]	+	gene	0	1	0	3	1	0	2	0	6	6	1	1	0	2	7	10	0	4	0	0	0	0	1	0	2	0	0	0	0	0	0	0	0	0	0	0	0	0	1	0
Gm10138	1	151339604	151345231	-	Gm10138	ENSMUSG00000100954	predicted gene 10138 [Source:MGI Symbol;Acc:MGI:3708522]	-	gene	135	949	113	841	736	92	99	57	355	321	406	125	36	104	130	337	45	43	3	19	113	61	18	3	39	3	62	5	16	52	0	0	4	5	90	43	2	10	47	33
Ivns1abp	1	151344477	151364422	+	Ivns1abp	ENSMUSG00000023150	influenza virus NS1A binding protein [Source:MGI Symbol;Acc:MGI:2152389]	+	gene	4065	21924	6994	16232	16026	5126	3411	2194	7972	9247	11456	4173	2213	2675	5255	10782	3673	6743	1461	5249	16052	17987	1269	734	8450	2688	15921	2456	2914	3604	118	88	555	542	2696	4265	688	333	4070	1612
Swt1	1	151367699	151428455	-	Swt1	ENSMUSG00000052748	SWT1 RNA endoribonuclease homolog (S. cerevisiae) [Source:MGI Symbol;Acc:MGI:1914125]	-	gene	2447	10081	3772	8779	9485	3387	897	518	1492	1199	2623	813	692	578	864	2019	621	1869	246	870	1648	1918	404	184	1649	477	1971	461	565	847	25	24	85	77	606	821	154	58	709	209
Trmt1l	1	151428542	151458161	+	Trmt1l	ENSMUSG00000053286	tRNA methyltransferase 1 like [Source:MGI Symbol;Acc:MGI:1916185]	+	gene	720	3254	1138	2987	2544	1029	360	365	1249	1384	2083	697	404	503	948	2150	541	1084	171	603	1918	1726	250	120	1205	354	2088	305	385	491	18	12	101	89	719	504	55	53	529	266
Gm37893	1	151445305	151447741	+	Gm37893	ENSMUSG00000103928	predicted gene, 37893 [Source:MGI Symbol;Acc:MGI:5611121]	+	gene	23	117	18	79	69	13	13	4	38	80	88	39	23	16	28	47	37	38	9	15	37	27	37	4	22	11	132	10	30	16	0	1	3	9	50	21	0	1	38	8
Rnf2	1	151458004	151500955	-	Rnf2	ENSMUSG00000026484	ring finger protein 2 [Source:MGI Symbol;Acc:MGI:1101759]	-	gene	3617	16934	6883	13692	13861	4708	2589	1110	3088	2323	5205	1719	1334	1318	1775	4409	1635	4316	761	2733	5760	6165	735	456	5768	1689	5879	1384	1585	2330	63	46	202	216	1304	2891	481	168	2085	679
Gm36527	1	151496557	151499585	-	Gm36527	ENSMUSG00000103238	predicted gene, 36527 [Source:MGI Symbol;Acc:MGI:5595686]	-	gene	2	2	3	10	7	1	0	3	0	0	9	0	2	0	0	7	0	2	0	1	2	0	0	0	3	0	10	0	7	4	0	0	0	0	4	6	0	0	0	0
Gm28181	1	151549245	151550943	-	Gm28181	ENSMUSG00000100357	predicted gene 28181 [Source:MGI Symbol;Acc:MGI:5578887]	-	gene	0	0	0	0	0	0	0	0	0	0	0	0	0	0	0	0	0	0	0	0	0	0	0	0	0	0	0	0	0	0	0	0	0	0	0	0	0	0	0	0
Fam129a	1	151571186	151721939	+	Fam129a	ENSMUSG00000026483	family with sequence similarity 129, member A [Source:MGI Symbol;Acc:MGI:2137237]	+	gene	1848	7904	3864	7796	7909	2950	500	218	1236	976	2298	248	323	295	910	1813	204	784	148	319	904	1354	358	80	779	197	1346	291	212	364	15	11	38	53	616	210	38	67	574	212
2810414N06Rik	1	151748949	151755018	-	2810414N06Rik	ENSMUSG00000100594	RIKEN cDNA 2810414N06 gene [Source:MGI Symbol;Acc:MGI:1919065]	-	gene	9	27	17	35	35	12	6	7	34	40	32	18	12	4	36	33	3	13	3	12	57	57	9	0	28	4	62	11	13	9	0	0	0	2	34	4	0	0	7	8
Edem3	1	151755371	151822051	+	Edem3	ENSMUSG00000043019	ER degradation enhancer, mannosidase alpha- like 3 [Source:MGI Symbol;Acc:MGI:1914217]	+	gene	1236	6130	2334	5261	5003	2417	1286	490	1174	971	1898	555	668	725	616	1217	455	1825	263	881	1932	2266	276	223	2043	723	2353	559	585	1010	29	12	63	51	584	408	114	34	488	186
1700025G04Rik	1	151852403	152090125	-	1700025G04Rik	ENSMUSG00000032666	RIKEN cDNA 1700025G04 gene [Source:MGI Symbol;Acc:MGI:1916649]	-	gene	845	4357	1459	3493	3625	1494	237	219	845	882	1608	622	223	328	592	1178	650	538	116	517	1377	1438	212	59	783	252	1325	228	509	205	9	8	42	48	564	511	23	26	382	183
Gm28610	1	151875419	151887063	+	Gm28610	ENSMUSG00000100685	predicted gene 28610 [Source:MGI Symbol;Acc:MGI:5579316]	+	gene	17	83	27	78	77	15	3	0	11	14	18	11	1	2	8	17	16	1	1	4	18	27	1	0	6	3	13	0	7	0	0	0	0	0	11	5	0	0	1	0
Gm38238	1	152292183	152292528	-	Gm38238	ENSMUSG00000103744	predicted gene, 38238 [Source:MGI Symbol;Acc:MGI:5611466]	-	gene	0	0	0	0	0	0	0	0	0	0	0	0	0	0	0	0	0	0	0	0	0	0	0	0	0	0	0	0	0	0	0	0	0	0	0	0	0	0	0	0
Tsen15	1	152370735	152386688	-	Tsen15	ENSMUSG00000014980	tRNA splicing endonuclease subunit 15 [Source:MGI Symbol;Acc:MGI:1913887]	-	gene	563	2928	1152	2441	2359	673	429	320	1286	1421	2224	753	343	453	764	2197	502	982	185	497	1906	1518	218	106	1133	348	2035	282	376	418	11	7	111	112	541	823	100	50	448	342
Colgalt2	1	152399830	152510695	+	Colgalt2	ENSMUSG00000032649	collagen beta(1-O)galactosyltransferase 2 [Source:MGI Symbol;Acc:MGI:2138232]	+	gene	14	177	36	96	140	35	47	17	19	62	27	0	21	43	16	39	0	43	2	14	61	47	12	5	59	20	93	6	15	15	0	0	1	0	24	1	2	0	11	2
Rgl1	1	152516760	152766351	-	Rgl1	ENSMUSG00000026482	ral guanine nucleotide dissociation stimulator,-like 1 [Source:MGI Symbol;Acc:MGI:107484]	-	gene	51	286	112	311	208	108	18	31	124	316	357	153	53	33	155	406	118	110	20	92	380	433	33	14	135	73	625	81	237	45	0	0	10	11	152	62	3	1	72	70
Gm15479	1	152684026	152687501	-	Gm15479	ENSMUSG00000086145	predicted gene 15479 [Source:MGI Symbol;Acc:MGI:3705129]	-	gene	0	0	0	0	0	0	0	0	2	0	0	0	0	0	2	0	0	0	0	0	0	0	0	0	0	0	0	0	0	0	0	0	0	0	0	0	0	0	0	0
Gm28792	1	152731206	152751824	-	Gm28792	ENSMUSG00000099868	predicted gene 28792 [Source:MGI Symbol;Acc:MGI:5579498]	-	gene	0	0	0	0	0	0	0	0	0	0	0	0	0	0	0	0	0	0	0	0	0	0	0	0	0	0	0	0	0	0	0	0	0	0	0	0	0	0	0	0
Apobec4	1	152750551	152757544	+	Apobec4	ENSMUSG00000055547	apolipoprotein B mRNA editing enzyme, catalytic polypeptide-like 4 (putative) [Source:MGI Symbol;Acc:MGI:1918531]	+	gene	0	0	0	0	0	0	0	0	0	0	0	0	0	0	0	0	0	0	0	0	0	0	0	0	0	0	0	0	0	0	0	0	0	0	0	0	0	0	0	0
Arpc5	1	152766542	152775597	+	Arpc5	ENSMUSG00000008475	actin related protein 2/3 complex, subunit 5 [Source:MGI Symbol;Acc:MGI:1915021]	+	gene	2404	10472	3864	9840	9080	2082	1437	745	3035	3800	6902	2171	919	1028	1803	6751	2309	3899	624	1965	5731	5090	515	398	4085	1148	6594	1220	2028	1347	30	50	243	305	1166	1549	226	97	1534	906
Ncf2	1	152800194	152836991	+	Ncf2	ENSMUSG00000026480	neutrophil cytosolic factor 2 [Source:MGI Symbol;Acc:MGI:97284]	+	gene	202	773	305	823	727	197	60	24	29	36	37	7	41	29	38	30	9	76	11	13	27	16	13	7	77	11	90	12	21	59	1	0	0	3	4	10	4	0	7	4
Smg7	1	152836995	152902646	-	Smg7	ENSMUSG00000042772	Smg-7 homolog, nonsense mediated mRNA decay factor (C. elegans) [Source:MGI Symbol;Acc:MGI:2682334]	-	gene	3686	17384	5888	16820	16264	7007	3069	1176	2684	3159	5480	1763	1546	1615	2087	3845	1470	4286	563	1346	4178	3953	713	516	4364	1014	6566	906	1252	2599	43	24	196	199	1402	1639	238	121	1179	474
Gm28791	1	152878520	152880298	-	Gm28791	ENSMUSG00000100394	predicted gene 28791 [Source:MGI Symbol;Acc:MGI:5579497]	-	gene	0	2	0	1	0	0	0	0	0	0	0	0	1	0	0	2	0	5	0	0	3	1	0	0	0	0	2	0	0	0	0	0	0	0	0	3	0	0	1	0
1700040K01Rik	1	152936604	152937041	+	1700040K01Rik	ENSMUSG00000103840	RIKEN cDNA 1700040K01 gene [Source:MGI Symbol;Acc:MGI:1920517]	+	gene	0	0	0	0	0	0	0	0	0	0	1	0	0	0	0	0	0	0	0	0	0	0	1	0	0	0	0	0	0	0	0	0	0	0	0	0	0	0	0	0
Nmnat2	1	152954993	153119261	+	Nmnat2	ENSMUSG00000042751	nicotinamide nucleotide adenylyltransferase 2 [Source:MGI Symbol;Acc:MGI:2444155]	+	gene	1397	6337	3641	6779	6306	2337	939	158	202	296	213	41	289	219	154	187	34	434	45	98	710	147	86	80	347	86	546	38	21	325	4	0	33	5	176	11	50	12	62	20
Gm28960	1	153066481	153089507	-	Gm28960	ENSMUSG00000099969	predicted gene 28960 [Source:MGI Symbol;Acc:MGI:5579666]	-	gene	0	0	0	1	0	0	0	0	0	0	0	0	0	0	0	0	0	0	0	0	0	0	0	0	0	0	0	0	0	0	0	0	0	0	0	0	3	0	2	0
Lamc2	1	153122756	153186447	-	Lamc2	ENSMUSG00000026479	laminin, gamma 2 [Source:MGI Symbol;Acc:MGI:99913]	-	gene	905	4391	1325	3643	3338	1103	478	24	72	163	583	422	138	30	44	503	588	674	33	111	335	292	26	70	232	45	372	110	443	155	1	0	24	16	300	492	29	2	41	75
Lamc1	1	153218922	153332786	-	Lamc1	ENSMUSG00000026478	laminin, gamma 1 [Source:MGI Symbol;Acc:MGI:99914]	-	gene	10794	50874	19265	49857	44970	21058	4445	1816	5676	7884	16977	7420	1893	2421	4514	9345	5245	6267	729	2090	6260	6796	1541	903	8561	3506	29521	2472	5170	3440	62	34	346	381	3968	5459	290	216	5030	4310
Gm38009	1	153283850	153287190	-	Gm38009	ENSMUSG00000103818	predicted gene, 38009 [Source:MGI Symbol;Acc:MGI:5611237]	-	gene	1	0	0	0	0	0	0	0	0	0	0	0	0	0	0	0	0	0	0	0	0	0	0	0	0	0	0	0	0	0	0	0	0	0	0	0	0	0	0	0
E330020D12Rik	1	153404827	153414233	-	E330020D12Rik	ENSMUSG00000073538	Riken cDNA E330020D12 gene [Source:MGI Symbol;Acc:MGI:3761270]	-	gene	258	917	620	1109	1109	253	99	56	53	24	54	11	51	76	27	52	10	73	10	14	10	19	38	4	54	18	35	3	1	44	1	0	2	3	11	13	7	3	31	1
Shcbp1l	1	153425162	153452574	+	Shcbp1l	ENSMUSG00000042708	Shc SH2-domain binding protein 1-like [Source:MGI Symbol;Acc:MGI:1919086]	+	gene	46	203	42	120	122	28	14	8	30	28	47	9	7	16	5	19	0	13	0	6	10	20	8	0	12	1	7	1	1	11	0	0	0	3	25	2	0	0	16	0
Gm37669	1	153443481	153444300	+	Gm37669	ENSMUSG00000103543	predicted gene, 37669 [Source:MGI Symbol;Acc:MGI:5610897]	+	gene	1	23	7	17	20	6	0	0	3	2	8	0	0	2	0	6	1	1	0	0	5	0	4	0	1	0	1	0	0	0	0	0	0	0	9	0	0	0	6	0
Dhx9	1	153455758	153487660	-	Dhx9	ENSMUSG00000042699	DEAH (Asp-Glu-Ala-His) box polypeptide 9 [Source:MGI Symbol;Acc:MGI:108177]	-	gene	13980	68979	24235	59199	51056	22169	17374	8663	20134	19648	20223	4702	3351	11190	14392	19127	5410	29768	4561	11989	27080	30403	1580	3549	39032	11234	31603	6092	6230	16628	275	152	1010	1032	2886	3295	1760	472	5647	2562
Npl	1	153503015	153550045	-	Npl	ENSMUSG00000042684	N-acetylneuraminate pyruvate lyase [Source:MGI Symbol;Acc:MGI:1921341]	-	gene	678	3731	912	2542	2647	1202	339	167	296	1098	2785	669	213	184	156	2407	328	251	21	91	1049	2567	90	38	264	68	1178	394	285	229	7	0	28	127	573	642	55	18	657	908
Rgs8	1	153653025	153700323	+	Rgs8	ENSMUSG00000042671	regulator of G-protein signaling 8 [Source:MGI Symbol;Acc:MGI:108408]	+	gene	0	8	1	2	5	3	8	1	20	4	4	11	0	0	16	6	0	8	1	0	5	2	5	0	27	0	3	0	0	4	0	0	0	0	4	1	0	0	3	0
Gm29529	1	153690391	153692656	-	Gm29529	ENSMUSG00000100945	predicted gene 29529 [Source:MGI Symbol;Acc:MGI:5580235]	-	gene	0	0	0	1	0	0	0	0	1	0	0	0	0	0	0	1	0	0	0	0	0	0	0	0	1	0	0	0	0	0	0	0	0	0	0	0	0	0	0	0
5530400K19Rik	1	153714654	153716569	+	5530400K19Rik	ENSMUSG00000102404	RIKEN cDNA 5530400K19 gene [Source:MGI Symbol;Acc:MGI:1921757]	+	gene	1	5	0	1	0	1	0	0	0	0	0	0	0	0	0	0	0	0	0	0	0	0	0	0	0	0	0	0	0	0	0	0	0	0	0	0	0	0	0	0
C230024C17Rik	1	153721240	153737829	-	C230024C17Rik	ENSMUSG00000100334	RIKEN cDNA C230024C17 gene [Source:MGI Symbol;Acc:MGI:5439413]	-	gene	0	7	11	12	4	0	0	0	0	0	0	0	0	0	0	0	0	0	0	0	1	0	0	0	0	0	0	0	0	0	0	0	0	0	0	0	0	0	0	0
Rgs16	1	153740349	153745468	+	Rgs16	ENSMUSG00000026475	regulator of G-protein signaling 16 [Source:MGI Symbol;Acc:MGI:108407]	+	gene	32	184	35	167	139	80	67	17	83	84	218	105	40	22	71	164	74	155	17	49	198	299	20	13	50	29	144	24	30	50	0	0	7	6	75	82	2	0	13	27
Gm28513	1	153743552	153749324	-	Gm28513	ENSMUSG00000099568	predicted gene 28513 [Source:MGI Symbol;Acc:MGI:5579219]	-	gene	4	16	5	10	14	8	6	0	16	11	19	24	4	2	11	15	1	15	1	3	26	29	3	1	7	5	19	1	3	3	0	0	0	2	5	4	0	0	0	3
Rnasel	1	153749426	153764221	+	Rnasel	ENSMUSG00000066800	ribonuclease L (2', 5'-oligoisoadenylate synthetase-dependent) [Source:MGI Symbol;Acc:MGI:1098272]	+	gene	3	19	7	10	11	5	3	0	1	5	81	0	0	0	0	3	0	0	0	3	6	12	1	0	5	0	10	2	1	0	0	0	0	0	3	3	0	0	6	1
Gm28512	1	153750682	153751547	+	Gm28512	ENSMUSG00000100183	predicted gene 28512 [Source:MGI Symbol;Acc:MGI:5579218]	+	gene	0	0	0	0	5	0	0	0	0	0	4	0	0	0	0	0	0	0	0	0	0	0	0	0	0	0	0	0	0	0	0	0	0	0	0	0	0	0	0	0
Rgsl1	1	153779381	153844142	-	Rgsl1	ENSMUSG00000042641	regulator of G-protein signaling like 1 [Source:MGI Symbol;Acc:MGI:2685048]	-	gene	0	0	0	0	0	0	0	0	0	0	0	0	0	0	0	0	0	0	0	3	0	0	1	0	2	0	3	0	0	0	0	0	0	0	1	0	0	0	0	0
Teddm2	1	153849542	153900228	-	Teddm2	ENSMUSG00000045968	transmembrane epididymal family member 2 [Source:MGI Symbol;Acc:MGI:1923273]	-	gene	93	392	330	500	297	149	246	54	279	173	340	118	29	114	182	376	64	159	11	27	140	107	10	14	90	13	97	12	31	93	0	0	5	3	22	30	17	1	53	13
Teddm1b	1	153874345	153876871	+	Teddm1b	ENSMUSG00000043282	transmembrane epididymal protein 1B [Source:MGI Symbol;Acc:MGI:3646829]	+	gene	0	0	0	0	0	0	0	0	0	0	0	0	0	0	0	0	0	0	0	0	0	0	0	0	0	0	0	0	0	0	0	0	0	0	0	0	0	0	0	0
Gm38352	1	153889741	153892297	-	Gm38352	ENSMUSG00000102459	predicted gene, 38352 [Source:MGI Symbol;Acc:MGI:5611580]	-	gene	0	0	0	0	0	0	0	0	0	0	0	0	0	0	0	0	0	0	0	0	0	0	0	0	0	0	0	0	0	0	0	0	0	0	0	0	0	0	0	0
Teddm1a	1	153891742	153893058	+	Teddm1a	ENSMUSG00000047053	transmembrane epididymal protein 1A [Source:MGI Symbol;Acc:MGI:2668439]	+	gene	0	0	0	0	0	0	0	0	0	0	0	0	0	0	0	0	0	0	0	0	0	0	0	0	0	0	0	0	0	0	0	0	0	0	0	0	0	0	0	0
Glul	1	153899944	153909723	+	Glul	ENSMUSG00000026473	glutamate-ammonia ligase (glutamine synthetase) [Source:MGI Symbol;Acc:MGI:95739]	+	gene	2131	9830	4918	9590	7599	3190	5192	1243	4131	3469	6477	2346	1862	1951	2597	5287	1594	7281	668	1661	6043	5665	669	974	5310	1165	6919	945	1168	4763	36	26	184	224	1476	1750	562	125	2750	1151
Gm29290	1	153939226	153941290	+	Gm29290	ENSMUSG00000100014	predicted gene 29290 [Source:MGI Symbol;Acc:MGI:5579996]	+	gene	0	0	0	0	0	0	0	0	0	0	0	0	0	0	0	3	0	0	0	0	1	0	0	0	0	0	0	0	0	0	0	0	0	0	0	0	0	0	0	0
Gm29291	1	154003396	154006221	-	Gm29291	ENSMUSG00000101903	predicted gene 29291 [Source:MGI Symbol;Acc:MGI:5579997]	-	gene	0	0	0	0	0	0	0	0	0	0	0	0	0	0	0	0	0	0	0	0	0	0	0	0	0	0	0	0	0	0	0	0	0	0	0	0	0	0	0	0
Gm28286	1	154027363	154034301	-	Gm28286	ENSMUSG00000100502	predicted gene 28286 [Source:MGI Symbol;Acc:MGI:5578992]	-	gene	0	0	0	0	0	0	0	0	0	0	0	0	0	0	0	0	0	0	0	0	0	0	0	0	0	0	0	0	0	0	0	0	0	0	0	0	0	0	0	0
A830008E24Rik	1	154037597	154117951	-	A830008E24Rik	ENSMUSG00000100627	RIKEN cDNA A830008E24 gene [Source:MGI Symbol;Acc:MGI:3041183]	-	gene	0	0	0	2	0	0	2	0	0	0	0	0	4	0	5	0	0	1	0	0	0	0	0	0	1	0	0	0	0	2	0	0	0	0	0	0	0	0	0	0
Zfp648	1	154201187	154205689	+	Zfp648	ENSMUSG00000066797	zinc finger protein 648 [Source:MGI Symbol;Acc:MGI:2685049]	+	gene	0	1	0	0	1	0	0	0	0	0	0	0	0	0	0	0	0	0	0	0	0	0	0	0	0	0	0	0	0	0	0	0	0	0	0	0	0	0	0	0
4930452N14Rik	1	154241521	154256906	-	4930452N14Rik	ENSMUSG00000099933	RIKEN cDNA 4930452N14 gene [Source:MGI Symbol;Acc:MGI:1925362]	-	gene	0	0	0	0	0	0	0	0	0	0	0	0	0	0	0	0	0	0	0	0	0	0	0	0	0	0	0	0	0	0	0	0	0	0	0	0	0	0	0	0
4930532M18Rik	1	154255689	154270416	+	4930532M18Rik	ENSMUSG00000100221	RIKEN cDNA 4930532M18 gene [Source:MGI Symbol;Acc:MGI:1922483]	+	gene	0	0	0	0	0	0	0	0	0	0	0	0	0	0	0	0	0	0	0	0	0	0	0	0	0	0	0	0	0	0	0	0	0	0	0	0	0	0	0	0
Cacna1e	1	154390731	154884501	-	Cacna1e	ENSMUSG00000004110	calcium channel, voltage-dependent, R type, alpha 1E subunit [Source:MGI Symbol;Acc:MGI:106217]	-	gene	1	0	1	12	4	3	10	1	1	3	13	0	2	1	0	7	2	4	0	0	0	14	1	0	10	1	1	3	0	1	0	0	0	1	0	1	0	0	4	0
Gm29282	1	155011332	155057179	-	Gm29282	ENSMUSG00000101880	predicted gene 29282 [Source:MGI Symbol;Acc:MGI:5579988]	-	gene	0	0	0	0	1	0	0	0	0	0	0	0	0	0	0	0	0	0	0	0	0	0	0	0	0	0	0	0	0	0	0	0	0	0	0	0	0	0	0	0
Gm9530	1	155063447	155083266	-	Gm9530	ENSMUSG00000096950	predicted gene 9530 [Source:MGI Symbol;Acc:MGI:3779939]	-	gene	9	18	10	17	11	4	8	0	4	5	11	3	4	2	0	13	0	1	0	0	2	0	0	0	0	0	3	0	1	0	0	0	0	1	5	4	0	0	0	1
Ier5	1	155096361	155099636	-	Ier5	ENSMUSG00000056708	immediate early response 5 [Source:MGI Symbol;Acc:MGI:1337072]	-	gene	162	808	261	690	647	144	193	76	251	321	772	659	165	110	169	682	525	314	35	113	457	461	42	27	232	89	518	143	353	143	3	2	13	25	157	533	29	2	74	45
Mr1	1	155127277	155146814	-	Mr1	ENSMUSG00000026471	major histocompatibility complex, class I- related [Source:MGI Symbol;Acc:MGI:1195463]	-	gene	0	0	0	0	0	1	0	0	0	0	16	24	0	0	0	0	0	1	0	0	0	0	0	0	0	0	5	0	0	1	0	0	0	0	0	0	0	0	0	0
Stx6	1	155158715	155208256	+	Stx6	ENSMUSG00000026470	syntaxin 6 [Source:MGI Symbol;Acc:MGI:1926235]	+	gene	680	3106	954	2866	2406	605	414	293	1157	1232	2513	957	322	499	906	2368	870	775	156	441	1400	1599	228	95	1062	331	1707	284	525	299	11	7	59	71	605	673	31	38	366	185
[truncated: 33,948 more rows]
[truncated: 11 more columns]

## Sheet: Hox log2RPKM
Probe	Chromosome	Start	End	Probe Strand	Feature	ID	RNAseq wt mESC DME LIF line 1 rep 1 log2 RPKM	RNAseq wt mESC DME LIF line 1 rep 2 log2 RPKM	RNAseq wt mESC DME LIF line 1 rep 3 log2 RPKM	RNAseq wt mESC DME LIF line 2 rep 4 log2 RPKM	RNAseq mat del mESC DME LIF line 1 rep 1 log2 RPKM	RNAseq mat del mESC DME LIF line 1 rep 2 log2 RPKM	RNAseq mat del mESC DME LIF line 1 rep 3 log2 RPKM	RNAseq wt mESC day 1 diff line 1 rep 1 log2 RPKM	RNAseq wt mESC day 1 diff line 1 rep 2 log2 RPKM	RNAseq wt mESC day 1 diff line 2 rep 4 log2 RPKM	RNAseq mat del mESC day 1 diff line 1 rep 1 log2 RPKM	RNAseq mat del mESC day 1 diff line 1 rep 2 log2 RPKM	RNAseq mat del mESC day 1 diff line 1 rep 3 log2 RPKM	RNAseq mat del mESC day 1 diff line 2 rep 4 log2 RPKM	RNAseq wt mESC day 2 diff line 1 rep 1 log2 RPKM	RNAseq wt mESC day 2 diff line 1 rep 2 log2 RPKM	RNAseq wt mESC day 2 diff line 1 rep 3 log2 RPKM	RNAseq wt mESC day 2 diff line 2 rep 4 log2 RPKM	RNAseq mat del mESC day 2 diff line 1 rep 1 log2 RPKM	RNAseq mat del mESC day 2 diff line 1 rep 2 log2 RPKM	RNAseq mat del mESC day 2 diff line 1 rep 3 log2 RPKM	RNAseq mat del mESC day 2 diff line 2 rep 4 log2 RPKM	RNAseq wt mESC day 2.5 diff line 1 rep 1 log2 RPKM	RNAseq wt mESC day 2.5 diff line 1 rep 2 log2 RPKM	RNAseq wt mESC day 2.5 diff line 1 rep 3 log2 RPKM	RNAseq wt mESC day 2.5 diff line 2 rep 4 log2 RPKM	RNAseq mat del mESC day 2.5 diff line 1 rep 1 log2 RPKM	RNAseq mat del mESC day 2.5 diff line 1 rep 2 log2 RPKM	RNAseq mat del mESC day 2.5 diff line 1 rep 3 log2 RPKM	RNAseq wt mESC day 3 diff line 1 rep 1 log2 RPKM	RNAseq wt mESC day 3 diff line 1 rep 2 log2 RPKM	RNAseq wt mESC day 3 diff line 1 rep 3 log2 RPKM	RNAseq wt mESC day 3 diff line 2 rep 4 log2 RPKM	RNAseq mat del mESC day 3 diff line 1 rep 1 log2 RPKM	RNAseq mat del mESC day 3 diff line 1 rep 2 log2 RPKM	RNAseq mat del mESC day 3 diff line 1 rep 3 log2 RPKM	RNAseq mat del mESC day 3 diff line 2 rep 4 log2 RPKM	RNAseq wt mESC day 4 diff line 1 rep 1 log2 RPKM	RNAseq wt mESC day 4 diff line 1 rep 2 log2 RPKM	RNAseq wt mESC day 4 diff line 1 rep 3 log2 RPKM	RNAseq wt mESC day 4 diff line 2 rep 4 log2 RPKM	RNAseq mat del mESC day 4 diff line 1 rep 1 log2 RPKM	RNAseq mat del mESC day 4 diff line 1 rep 2 log2 RPKM
[truncated: 39 more rows]
[truncated: 2 more columns]

[truncated: 4 more sheets: Hox replicates log2RPKM, Diff factors log2RPKM, Diff factors reps log2RPKM, D2.5 - D2 log2 fold change]
