# Supplementary material for: Maternal SMCHD1 regulates Hox gene expression and patterning in the mouse embryo
Source: Nat Commun. 2022 Jul 25;13:4295. doi: 10.1038/s41467-022-32057-x (PMC9314430; doi:10.1038/s41467-022-32057-x)
Supplement: Supplementary file 6 — Supplementary Data 4 [file 41467_2022_32057_MOESM6_ESM.xlsx]

## Sheet: ESC RNAseq read counts
Sample name	Total read count	Forward read count	Reverse read count	Mean read length
RNAseq reciprocal cross wt mESC DME LIF line 1	24934281	12159602	12774679	60
RNAseq reciprocal cross wt mESC DME LIF line 2	27531187	13654456	13876731	60
RNAseq reciprocal cross wt mESC DME LIF line 3	22159079	10950400	11208679	60
RNAseq reciprocal cross het mESC DME LIF line 1	28971353	14312593	14658760	61
RNAseq reciprocal cross het mESC DME LIF line 2	25616805	12689216	12927589	60
RNAseq reciprocal cross het mESC DME LIF line 3	24863446	12291001	12572445	61
RNAseq reciprocal cross wt mESC day 2 diff line 1	31742379	15885726	15856653	60
RNAseq reciprocal cross wt mESC day 2 diff line 2	28367234	14228354	14138880	61
RNAseq reciprocal cross wt mESC day 2 diff line 3	31811323	15901333	15909990	60
RNAseq reciprocal cross het mESC day 2 diff line 1	25877758	12945249	12932509	60
RNAseq reciprocal cross het mESC day 2 diff line 2	26242381	13087513	13154868	60
RNAseq reciprocal cross het mESC day 2 diff line 3	23711727	11792699	11919028	61
RNAseq reciprocal cross wt mESC day 2.5 diff line 1	27629171	13787399	13841772	59
RNAseq reciprocal cross wt mESC day 2.5 diff line 2	11089696	5587648	5502048	59
RNAseq reciprocal cross wt mESC day 2.5 diff line 3	25911617	13068309	12843308	59
RNAseq reciprocal cross het mESC day 2.5 diff line 1	31013504	15487923	15525581	60
RNAseq reciprocal cross het mESC day 2.5 diff line 2	28358531	14223402	14135129	60
RNAseq reciprocal cross het mESC day 2.5 diff line 3	29998856	15016593	14982263	60
RNAseq reciprocal cross wt mESC day 3 diff line 1	32377882	16349074	16028808	60
RNAseq reciprocal cross wt mESC day 3 diff line 2	25089849	12713515	12376334	60
RNAseq reciprocal cross wt mESC day 3 diff line 3	25241943	12758211	12483732	60
RNAseq reciprocal cross het mESC day 3 diff line 1	28857134	14539249	14317885	60
RNAseq reciprocal cross het mESC day 3 diff line 2	31890201	16044934	15845267	60
RNAseq reciprocal cross het mESC day 3 diff line 3	29802180	15014770	14787410	61

## Sheet: ESC RNAseq raw counts all genes
Probe	Chromosome	Start	End	Probe Strand	Feature	ID	Description	Feature Strand	RNAseq reciprocal cross wt mESC DME LIF line 1	RNAseq reciprocal cross wt mESC DME LIF line 2	RNAseq reciprocal cross wt mESC DME LIF line 3	RNAseq reciprocal cross het mESC DME LIF line 1	RNAseq reciprocal cross het mESC DME LIF line 2	RNAseq reciprocal cross het mESC DME LIF line 3	RNAseq reciprocal cross wt mESC day 2 diff line 1	RNAseq reciprocal cross wt mESC day 2 diff line 2	RNAseq reciprocal cross wt mESC day 2 diff line 3	RNAseq reciprocal cross het mESC day 2 diff line 1	RNAseq reciprocal cross het mESC day 2 diff line 2	RNAseq reciprocal cross het mESC day 2 diff line 3	RNAseq reciprocal cross wt mESC day 2.5 diff line 1	RNAseq reciprocal cross wt mESC day 2.5 diff line 2	RNAseq reciprocal cross wt mESC day 2.5 diff line 3	RNAseq reciprocal cross het mESC day 2.5 diff line 1	RNAseq reciprocal cross het mESC day 2.5 diff line 2	RNAseq reciprocal cross het mESC day 2.5 diff line 3	RNAseq reciprocal cross wt mESC day 3 diff line 1	RNAseq reciprocal cross wt mESC day 3 diff line 2	RNAseq reciprocal cross wt mESC day 3 diff line 3	RNAseq reciprocal cross het mESC day 3 diff line 1	RNAseq reciprocal cross het mESC day 3 diff line 2	RNAseq reciprocal cross het mESC day 3 diff line 3	reciprocal cross wt day 0	reciprocal cross het day 0	reciprocal cross wt day 2	reciprocal cross het day 2	reciprocal cross wt day 2.5	reciprocal cross het day 2.5	reciprocal cross wt day 3	reciprocal cross het day 3
4933401J01Rik	1	3073253	3074322	+	4933401J01Rik	ENSMUSG00000102693	RIKEN cDNA 4933401J01 gene [Source:MGI Symbol;Acc:MGI:1918292]	+	0	0	0	0	0	0	0	0	0	0	0	0	0	0	0	0	0	0	8	0	0	0	0	0	0	0	0	0	0	0	2.66667	0
Xkr4	1	3205901	3671498	-	Xkr4	ENSMUSG00000051951	X-linked Kx blood group related 4 [Source:MGI Symbol;Acc:MGI:3528744]	-	13	7	5	4	7	6	4	23	0	10	6	4	33	6	9	7	11	36	54	38	33	51	34	35	8.33333	5.66667	9	6.66667	16	18	41.6667	40
Gm37180	1	3365731	3368549	-	Gm37180	ENSMUSG00000103377	predicted gene, 37180 [Source:MGI Symbol;Acc:MGI:5610408]	-	0	0	0	0	0	0	0	0	0	0	0	0	0	0	0	0	0	0	0	0	0	0	0	0	0	0	0	0	0	0	0	0
Gm37363	1	3375556	3377788	-	Gm37363	ENSMUSG00000104017	predicted gene, 37363 [Source:MGI Symbol;Acc:MGI:5610591]	-	0	0	0	0	0	0	0	0	0	0	0	0	0	0	0	0	0	0	0	0	0	0	0	0	0	0	0	0	0	0	0	0
Gm37686	1	3464977	3467285	-	Gm37686	ENSMUSG00000103025	predicted gene, 37686 [Source:MGI Symbol;Acc:MGI:5610914]	-	0	0	0	0	0	0	0	0	0	0	0	0	0	0	0	0	0	0	0	0	0	0	0	0	0	0	0	0	0	0	0	0
Gm1992	1	3466587	3513553	+	Gm1992	ENSMUSG00000089699	predicted gene 1992 [Source:MGI Symbol;Acc:MGI:3780162]	+	0	0	0	0	0	0	0	0	0	0	0	0	0	0	0	0	0	0	0	0	0	0	0	0	0	0	0	0	0	0	0	0
Gm37329	1	3512451	3514507	-	Gm37329	ENSMUSG00000103201	predicted gene, 37329 [Source:MGI Symbol;Acc:MGI:5610557]	-	0	0	0	0	0	0	0	0	0	0	0	0	0	0	0	0	0	0	0	0	0	0	0	0	0	0	0	0	0	0	0	0
Gm38148	1	3592892	3595903	-	Gm38148	ENSMUSG00000103161	predicted gene, 38148 [Source:MGI Symbol;Acc:MGI:5611376]	-	0	0	0	0	0	0	0	0	0	0	0	0	0	0	0	0	0	0	0	0	0	0	0	0	0	0	0	0	0	0	0	0
Gm19938	1	3647309	3658904	-	Gm19938	ENSMUSG00000102331	predicted gene, 19938 [Source:MGI Symbol;Acc:MGI:5012123]	-	0	0	0	0	0	0	0	0	0	0	0	0	0	0	0	0	0	0	6	1	0	0	1	0	0	0	0	0	0	0	2.33333	0.333333
Gm10568	1	3680155	3681788	+	Gm10568	ENSMUSG00000102348	predicted gene 10568 [Source:MGI Symbol;Acc:MGI:3642703]	+	0	0	0	0	0	0	0	0	0	0	0	0	0	0	0	0	0	0	0	0	0	0	0	0	0	0	0	0	0	0	0	0
Gm38385	1	3752010	3754360	+	Gm38385	ENSMUSG00000102592	predicted gene, 38385 [Source:MGI Symbol;Acc:MGI:5611613]	+	0	0	0	0	0	0	0	0	0	0	0	0	0	0	0	0	0	0	0	0	0	0	0	0	0	0	0	0	0	0	0	0
Gm37381	1	3905739	3986215	-	Gm37381	ENSMUSG00000102343	predicted gene, 37381 [Source:MGI Symbol;Acc:MGI:5610609]	-	34	24	33	29	47	45	25	36	42	32	12	31	68	43	126	189	129	139	151	276	189	194	158	196	30.3333	40.3333	34.3333	25	79	152.333	205.333	182.667
Rp1	1	3999557	4409241	-	Rp1	ENSMUSG00000025900	retinitis pigmentosa 1 (human) [Source:MGI Symbol;Acc:MGI:1341105]	-	0	0	0	0	0	0	0	0	0	0	0	0	0	0	0	0	0	1	0	0	0	0	0	0	0	0	0	0	0	0.333333	0	0
Gm37483	1	4363346	4364829	-	Gm37483	ENSMUSG00000104123	predicted gene, 37483 [Source:MGI Symbol;Acc:MGI:5610711]	-	0	0	0	0	0	0	0	0	0	0	0	0	0	0	0	0	0	0	0	0	0	0	0	0	0	0	0	0	0	0	0	0
Sox17	1	4490931	4497354	-	Sox17	ENSMUSG00000025902	SRY (sex determining region Y)-box 17 [Source:MGI Symbol;Acc:MGI:107543]	-	115	142	189	39	80	69	224	324	345	96	99	110	259	175	621	377	428	274	477	723	630	241	387	586	148.667	62.6667	297.667	101.667	351.667	359.667	610	404.667
Gm37587	1	4496551	4499558	+	Gm37587	ENSMUSG00000104238	predicted gene, 37587 [Source:MGI Symbol;Acc:MGI:5610815]	+	0	0	0	0	0	0	0	3	0	0	0	6	3	0	18	0	1	4	1	3	13	1	3	10	0	0	1	2	7	1.66667	5.66667	4.66667
Gm37323	1	4583129	4586252	-	Gm37323	ENSMUSG00000104328	predicted gene, 37323 [Source:MGI Symbol;Acc:MGI:5610551]	-	0	0	0	0	0	0	0	0	0	0	0	0	7	0	0	0	6	1	0	0	0	0	0	0	0	0	0	0	2.33333	2.33333	0	0
Mrpl15	1	4773206	4785739	-	Mrpl15	ENSMUSG00000033845	mitochondrial ribosomal protein L15 [Source:MGI Symbol;Acc:MGI:1351639]	-	4009	4538	3421	4766	4180	4121	4078	3230	4026	3437	3338	2539	3380	1555	3142	4146	4237	3923	3367	2318	2461	2759	3493	2884	3989.33	4355.67	3778	3104.67	2692.33	4102	2715.33	3045.33
Gm37144	1	4778063	4779212	-	Gm37144	ENSMUSG00000102275	predicted gene, 37144 [Source:MGI Symbol;Acc:MGI:5610372]	-	15	12	13	17	8	12	8	20	0	5	0	8	2	0	12	12	10	3	9	25	9	5	8	6	13.3333	12.3333	9.33333	4.33333	4.66667	8.33333	14.3333	6.33333
Lypla1	1	4807788	4848410	+	Lypla1	ENSMUSG00000025903	lysophospholipase 1 [Source:MGI Symbol;Acc:MGI:1344588]	+	2073	2432	2186	2935	2581	2931	1924	1987	1693	1956	1824	2241	1752	686	1735	1725	2260	2920	1995	1599	1711	2089	2575	2756	2230.33	2815.67	1868	2007	1391	2301.67	1768.33	2473.33
Gm37988	1	4807892	4886770	+	Gm37988	ENSMUSG00000104217	predicted gene, 37988 [Source:MGI Symbol;Acc:MGI:5611216]	+	1176	1096	911	1339	1033	976	915	782	833	831	633	496	856	427	849	855	949	1018	970	634	825	983	943	776	1061	1116	843.333	653.333	710.667	940.667	809.667	900.667
Tcea1	1	4857814	4897909	+	Tcea1	ENSMUSG00000033813	transcription elongation factor A (SII) 1 [Source:MGI Symbol;Acc:MGI:1196624]	+	2892	3539	2568	3793	3474	3307	2748	2416	2479	2913	2465	2305	2048	986	1981	2741	2243	2773	2621	1712	2236	2522	2494	2244	2999.67	3524.67	2547.67	2561	1671.67	2585.67	2189.67	2420
Gm37277	1	4905751	4906861	-	Gm37277	ENSMUSG00000103280	predicted gene, 37277 [Source:MGI Symbol;Acc:MGI:5610505]	-	0	2	0	0	0	0	0	0	0	0	0	0	0	0	0	6	9	0	2	0	0	5	11	0	0.666667	0	0	0	0	5	0.666667	5.33333
Rgs20	1	4909576	5070285	-	Rgs20	ENSMUSG00000002459	regulator of G-protein signaling 20 [Source:MGI Symbol;Acc:MGI:1929866]	-	35	10	6	2	0	10	92	36	67	60	48	68	42	4	18	39	20	31	24	4	18	12	38	38	17	4	65	58.6667	21.3333	30	15.3333	29.3333
Gm37079	1	4938576	4940710	-	Gm37079	ENSMUSG00000102653	predicted gene, 37079 [Source:MGI Symbol;Acc:MGI:5610307]	-	0	0	0	0	0	0	0	0	0	0	0	0	0	0	0	0	0	0	0	0	0	0	0	0	0	0	0	0	0	0	0	0
Gm16041	1	4970857	4976820	+	Gm16041	ENSMUSG00000085623	predicted gene 16041 [Source:MGI Symbol;Acc:MGI:3801909]	+	0	0	0	0	0	0	0	0	0	0	0	0	0	0	0	0	0	0	0	0	0	0	0	0	0	0	0	0	0	0	0	0
Atp6v1h	1	5070018	5162529	+	Atp6v1h	ENSMUSG00000033793	ATPase, H+ transporting, lysosomal V1 subunit H [Source:MGI Symbol;Acc:MGI:1914864]	+	1905	1964	1658	2103	1815	1832	2862	2428	3257	2514	2569	2590	1760	922	2109	1978	2144	2322	2197	1908	2256	2050	2519	2365	1842.33	1916.67	2849	2557.67	1597	2148	2120.33	2311.33
Gm37567	1	5307739	5310017	+	Gm37567	ENSMUSG00000104046	predicted gene, 37567 [Source:MGI Symbol;Acc:MGI:5610795]	+	0	0	0	1	2	0	0	0	0	0	0	0	0	0	0	0	0	0	0	0	0	0	0	0	0	1	0	0	0	0	0	0
Gm38264	1	5403547	5405578	+	Gm38264	ENSMUSG00000102907	predicted gene, 38264 [Source:MGI Symbol;Acc:MGI:5611492]	+	0	0	0	0	0	0	0	0	0	0	0	0	0	0	0	0	0	0	0	0	0	0	0	0	0	0	0	0	0	0	0	0
Oprk1	1	5588466	5606131	+	Oprk1	ENSMUSG00000025905	opioid receptor, kappa 1 [Source:MGI Symbol;Acc:MGI:97439]	+	0	5	0	0	3	1	25	5	0	6	9	10	1	1	0	8	8	8	18	17	4	19	16	16	1.66667	1.33333	10	8.33333	0.666667	8	13	17
Gm37429	1	5842874	5844672	-	Gm37429	ENSMUSG00000103519	predicted gene, 37429 [Source:MGI Symbol;Acc:MGI:5610657]	-	0	0	0	0	0	0	0	0	0	0	0	0	0	0	0	0	0	0	0	0	0	0	0	0	0	0	0	0	0	0	0	0
Npbwr1	1	5913707	5917398	-	Npbwr1	ENSMUSG00000033774	neuropeptides B/W receptor 1 [Source:MGI Symbol;Acc:MGI:891989]	-	0	0	0	0	0	0	0	9	0	0	0	0	0	0	0	0	0	0	6	1	0	0	0	0	0	0	3	0	0	0	2.33333	0
Rb1cc1	1	6206197	6276648	+	Rb1cc1	ENSMUSG00000025907	RB1-inducible coiled-coil 1 [Source:MGI Symbol;Acc:MGI:1341850]	+	934	1214	1092	1313	1199	1141	1254	1431	1530	1435	1284	1215	717	340	817	1012	981	1237	1412	1238	1062	1410	1254	1387	1080	1217.67	1405	1311.33	624.667	1076.67	1237.33	1350.33
4732440D04Rik	1	6209866	6215293	-	4732440D04Rik	ENSMUSG00000090031	RIKEN cDNA 4732440D04 gene [Source:MGI Symbol;Acc:MGI:3604103]	-	29	31	7	34	3	21	67	44	12	10	39	44	10	12	11	41	37	16	42	54	18	43	61	82	22.3333	19.3333	41	31	11	31.3333	38	62
Alkal1	1	6359218	6394731	+	Alkal1	ENSMUSG00000087247	ALK and LTK ligand 1 [Source:MGI Symbol;Acc:MGI:3645495]	+	0	0	0	0	0	0	0	0	5	0	0	0	0	0	0	0	0	0	5	0	0	0	0	0	0	0	1.66667	0	0	0	1.66667	0
St18	1	6487231	6860940	+	St18	ENSMUSG00000033740	suppression of tumorigenicity 18 [Source:MGI Symbol;Acc:MGI:2446700]	+	0	0	0	3	0	0	0	0	0	0	0	0	0	0	0	0	0	0	0	0	0	0	3	0	0	1	0	0	0	0	0	1
Gm42492	1	6861237	6864151	-	Gm42492	ENSMUSG00000103329	predicted gene 42492 [Source:MGI Symbol;Acc:MGI:5662629]	-	0	0	0	0	0	0	0	0	0	0	0	0	0	0	0	0	0	0	0	0	0	0	0	0	0	0	0	0	0	0	0	0
Pcmtd1	1	7088920	7173628	+	Pcmtd1	ENSMUSG00000051285	protein-L-isoaspartate (D-aspartate) O- methyltransferase domain containing 1 [Source:MGI Symbol;Acc:MGI:2441773]	+	350	423	363	519	401	465	849	600	535	666	464	664	408	164	396	573	501	572	763	716	520	694	797	778	378.667	461.667	661.333	598	322.667	548.667	666.333	756.333
Gm38372	1	7148110	7152137	+	Gm38372	ENSMUSG00000103509	predicted gene, 38372 [Source:MGI Symbol;Acc:MGI:5611600]	+	43	26	21	60	45	35	79	75	51	27	72	68	17	8	14	66	62	16	94	108	67	63	63	87	30	46.6667	68.3333	55.6667	13	48	89.6667	71
Gm26901	1	7349406	7397869	-	Gm26901	ENSMUSG00000097797	predicted gene, 26901 [Source:MGI Symbol;Acc:MGI:5477395]	-	39	7	5	6	5	11	11	0	0	1	0	0	6	0	0	22	21	3	12	1	0	8	1	11	17	7.33333	3.66667	0.333333	2	15.3333	4.33333	6.66667
Gm30414	1	7497968	7518149	+	Gm30414	ENSMUSG00000103067	predicted gene, 30414 [Source:MGI Symbol;Acc:MGI:5589573]	+	0	0	0	0	0	0	0	0	1	0	0	0	0	0	4	10	5	2	5	0	3	6	0	5	0	0	0.333333	0	1.33333	5.66667	2.66667	3.66667
Sntg1	1	8361475	9299878	-	Sntg1	ENSMUSG00000025909	syntrophin, gamma 1 [Source:MGI Symbol;Acc:MGI:1918346]	-	0	12	6	5	4	1	0	0	0	0	0	0	2	4	0	0	4	4	0	0	1	1	1	1	6	3.33333	0	0	2	2.66667	0.333333	1
Gm38024	1	8450960	8453491	-	Gm38024	ENSMUSG00000102647	predicted gene, 38024 [Source:MGI Symbol;Acc:MGI:5611252]	-	0	0	0	0	0	0	0	0	0	0	0	0	0	0	0	0	0	0	0	0	0	0	0	0	0	0	0	0	0	0	0	0
Gm38259	1	8527780	8531313	-	Gm38259	ENSMUSG00000102253	predicted gene, 38259 [Source:MGI Symbol;Acc:MGI:5611487]	-	0	0	0	0	0	0	0	0	0	0	0	0	0	0	0	0	0	0	0	0	0	0	0	0	0	0	0	0	0	0	0	0
Gm37005	1	8643696	8644859	-	Gm37005	ENSMUSG00000103884	predicted gene, 37005 [Source:MGI Symbol;Acc:MGI:5610233]	-	0	0	0	0	0	0	0	0	0	0	0	0	0	0	0	0	0	0	0	0	0	0	0	0	0	0	0	0	0	0	0	0
Gm37629	1	9191067	9192116	-	Gm37629	ENSMUSG00000102316	predicted gene, 37629 [Source:MGI Symbol;Acc:MGI:5610857]	-	0	0	0	0	0	0	0	0	0	0	0	0	0	0	0	0	0	0	0	0	0	0	0	0	0	0	0	0	0	0	0	0
Gm37143	1	9286922	9290180	+	Gm37143	ENSMUSG00000102871	predicted gene, 37143 [Source:MGI Symbol;Acc:MGI:5610371]	+	0	0	0	0	0	0	0	0	0	0	0	0	0	0	0	0	0	0	0	0	0	0	0	0	0	0	0	0	0	0	0	0
Rrs1	1	9545408	9547455	+	Rrs1	ENSMUSG00000061024	ribosome biogenesis regulator 1 [Source:MGI Symbol;Acc:MGI:1929721]	+	1658	1743	1446	1638	1557	1434	1041	1069	1059	829	866	643	1389	522	1307	1424	1195	1437	1017	833	888	1109	1012	1083	1615.67	1543	1056.33	779.333	1072.67	1352	912.667	1068
Adhfe1	1	9547948	9580673	+	Adhfe1	ENSMUSG00000025911	alcohol dehydrogenase, iron containing, 1 [Source:MGI Symbol;Acc:MGI:1923437]	+	24	50	20	19	14	22	60	21	52	39	24	21	13	4	7	29	17	13	56	19	25	55	40	30	31.3333	18.3333	44.3333	28	8	19.6667	33.3333	41.6667
2610203C22Rik	1	9560832	9631175	-	2610203C22Rik	ENSMUSG00000079671	RIKEN cDNA 2610203C22 gene [Source:MGI Symbol;Acc:MGI:1919731]	-	0	7	4	5	0	0	2	1	9	5	0	0	3	7	1	0	1	0	19	0	2	3	3	3	3.66667	1.66667	4	1.66667	3.66667	0.333333	7	3
Vxn	1	9601199	9627143	+	Vxn	ENSMUSG00000067879	vexin [Source:MGI Symbol;Acc:MGI:1924232]	+	0	0	0	0	3	0	0	0	0	0	0	0	0	0	0	0	1	0	0	0	2	0	0	0	0	1	0	0	0	0.333333	0.666667	0
Gm29520	1	9639255	9640582	-	Gm29520	ENSMUSG00000099827	predicted gene 29520 [Source:MGI Symbol;Acc:MGI:5580226]	-	0	0	0	0	0	0	0	2	2	0	0	0	0	0	0	0	0	0	0	0	0	0	1	0	0	0	1.33333	0	0	0	0	0.333333
Mybl1	1	9667415	9700209	-	Mybl1	ENSMUSG00000025912	myeloblastosis oncogene-like 1 [Source:MGI Symbol;Acc:MGI:99925]	-	232	243	215	307	287	305	717	343	415	510	415	350	182	94	257	387	320	297	442	408	391	371	498	476	230	299.667	491.667	425	177.667	334.667	413.667	448.333
Vcpip1	1	9718622	9748382	-	Vcpip1	ENSMUSG00000045210	valosin containing protein (p97)/p47 complex interacting protein 1 [Source:MGI Symbol;Acc:MGI:1917925]	-	1097	1265	1112	1409	1090	1390	1306	1206	1108	928	942	1068	940	356	1140	1439	1170	1292	1373	1209	1131	1463	1408	1478	1158	1296.33	1206.67	979.333	812	1300.33	1237.67	1449.67
1700034P13Rik	1	9747648	9791924	+	1700034P13Rik	ENSMUSG00000097893	RIKEN cDNA 1700034P13 gene [Source:MGI Symbol;Acc:MGI:1920581]	+	113	41	45	57	40	51	75	67	47	30	59	18	56	26	48	60	47	41	83	62	53	50	68	67	66.3333	49.3333	63	35.6667	43.3333	49.3333	66	61.6667
Sgk3	1	9798107	9900845	+	Sgk3	ENSMUSG00000025915	serum/glucocorticoid regulated kinase 3 [Source:MGI Symbol;Acc:MGI:2182368]	+	211	387	251	392	306	346	159	192	207	147	123	147	183	94	359	326	298	252	217	346	278	194	225	246	283	348	186	139	212	292	280.333	221.667
Mcmdc2	1	9908638	9942085	+	Mcmdc2	ENSMUSG00000046101	minichromosome maintenance domain containing 2 [Source:MGI Symbol;Acc:MGI:3045334]	+	84	113	88	111	127	115	159	123	104	102	74	171	56	35	75	176	125	67	110	81	79	114	116	98	95	117.667	128.667	115.667	55.3333	122.667	90	109.333
Snhg6	1	9941959	9944118	-	Snhg6	ENSMUSG00000098234	small nucleolar RNA host gene 6 [Source:MGI Symbol;Acc:MGI:1921074]	-	690	757	459	576	572	732	1677	861	1114	822	717	607	701	500	1178	1425	1361	871	1261	1104	1065	934	1237	996	635.333	626.667	1217.33	715.333	793	1219	1143.33	1055.67
Tcf24	1	9960163	9967932	-	Tcf24	ENSMUSG00000099032	transcription factor 24 [Source:MGI Symbol;Acc:MGI:3780500]	-	28	46	11	53	16	32	75	77	95	77	29	51	15	5	9	37	26	40	32	43	19	46	57	36	28.3333	33.6667	82.3333	52.3333	9.66667	34.3333	31.3333	46.3333
E330040D14Rik	1	9967314	9968687	+	E330040D14Rik	ENSMUSG00000104025	RIKEN cDNA E330040D14 gene [Source:MGI Symbol;Acc:MGI:3649088]	+	7	2	0	0	0	0	2	0	0	0	0	0	0	0	0	0	0	0	0	0	0	1	1	0	3	0	0.666667	0	0	0	0	0.666667
Ppp1r42	1	9968624	10009136	-	Ppp1r42	ENSMUSG00000025916	protein phosphatase 1, regulatory subunit 42 [Source:MGI Symbol;Acc:MGI:1921138]	-	0	0	0	0	0	0	0	0	0	0	0	0	0	2	0	0	0	0	0	0	0	0	5	0	0	0	0	0	0.666667	0	0	1.66667
Gm15818	1	9982387	9992366	+	Gm15818	ENSMUSG00000087199	predicted gene 15818 [Source:MGI Symbol;Acc:MGI:3801960]	+	0	0	0	0	0	0	0	0	0	0	0	0	0	0	0	0	0	0	0	0	0	0	0	0	0	0	0	0	0	0	0	0
Cops5	1	10024601	10038168	-	Cops5	ENSMUSG00000025917	COP9 signalosome subunit 5 [Source:MGI Symbol;Acc:MGI:1349415]	-	2711	3482	2533	3395	3252	2982	2785	3249	3137	2491	2725	2434	3007	1456	3277	3560	3276	3605	3364	2664	2681	3147	3060	3012	2908.67	3209.67	3057	2550	2580	3480.33	2903	3073
Cspp1	1	10037987	10136768	+	Cspp1	ENSMUSG00000056763	centrosome and spindle pole associated protein 1 [Source:MGI Symbol;Acc:MGI:2681832]	+	564	642	536	789	598	676	871	843	813	515	669	687	511	226	614	622	640	597	926	841	801	883	815	736	580.667	687.667	842.333	623.667	450.333	619.667	856	811.333
1700047N06Rik	1	10057025	10057944	-	1700047N06Rik	ENSMUSG00000102356	RIKEN cDNA 1700047N06 gene [Source:MGI Symbol;Acc:MGI:1923853]	-	0	0	0	0	0	0	0	0	0	0	0	0	0	0	0	0	0	0	0	0	0	0	0	0	0	0	0	0	0	0	0	0
Arfgef1	1	10137571	10232670	-	Arfgef1	ENSMUSG00000067851	ADP-ribosylation factor guanine nucleotide- exchange factor 1(brefeldin A-inhibited) [Source:MGI Symbol;Acc:MGI:2442988]	-	1236	1564	1234	1680	1402	1473	2083	2808	2665	2212	2481	1961	2408	1006	2734	3221	2823	3448	4441	3764	3549	4643	4185	4587	1344.67	1518.33	2518.67	2218	2049.33	3164	3918	4471.67
Gm37569	1	10197081	10198802	-	Gm37569	ENSMUSG00000102556	predicted gene, 37569 [Source:MGI Symbol;Acc:MGI:5610797]	-	0	0	0	0	0	0	0	0	0	0	0	0	0	0	0	0	0	0	0	0	0	0	0	0	0	0	0	0	0	0	0	0
Cpa6	1	10324720	10719945	-	Cpa6	ENSMUSG00000042501	carboxypeptidase A6 [Source:MGI Symbol;Acc:MGI:3045348]	-	0	0	0	0	0	0	0	0	0	0	0	0	0	0	0	0	0	8	0	0	0	0	0	0	0	0	0	0	0	2.66667	0	0
Gm38005	1	10449245	10451989	-	Gm38005	ENSMUSG00000103810	predicted gene, 38005 [Source:MGI Symbol;Acc:MGI:5611233]	-	0	0	0	0	0	0	0	0	0	0	0	0	0	0	0	0	0	0	0	0	0	0	0	0	0	0	0	0	0	0	0	0
Gm37133	1	10782456	10784377	-	Gm37133	ENSMUSG00000103448	predicted gene, 37133 [Source:MGI Symbol;Acc:MGI:5610361]	-	0	0	0	0	0	0	0	0	0	0	0	0	0	0	0	0	0	0	0	0	0	0	0	0	0	0	0	0	0	0	0	0
Prex2	1	10993465	11303681	+	Prex2	ENSMUSG00000048960	phosphatidylinositol-3,4,5-trisphosphate- dependent Rac exchange factor 2 [Source:MGI Symbol;Acc:MGI:1923385]	+	21	60	14	39	40	36	133	118	99	74	81	31	156	74	144	186	146	172	247	136	116	180	139	134	31.6667	38.3333	116.667	62	124.667	168	166.333	151
Gm37410	1	11363926	11366964	-	Gm37410	ENSMUSG00000103494	predicted gene, 37410 [Source:MGI Symbol;Acc:MGI:5610638]	-	0	0	0	0	0	0	0	0	0	0	0	0	0	0	0	0	0	0	0	0	0	0	0	0	0	0	0	0	0	0	0	0
A830018L16Rik	1	11414105	11975901	+	A830018L16Rik	ENSMUSG00000057715	RIKEN cDNA A830018L16 gene [Source:MGI Symbol;Acc:MGI:2444149]	+	17	36	13	20	19	17	175	64	77	62	42	21	26	11	14	23	23	36	88	46	44	92	67	56	22	18.6667	105.333	41.6667	17	27.3333	59.3333	71.6667
Gm38178	1	11416918	11419388	+	Gm38178	ENSMUSG00000103825	predicted gene, 38178 [Source:MGI Symbol;Acc:MGI:5611406]	+	0	0	0	0	0	0	0	0	0	0	0	0	0	0	0	0	0	0	0	0	0	0	0	0	0	0	0	0	0	0	0	0
Gm38069	1	11704207	11706350	+	Gm38069	ENSMUSG00000103561	predicted gene, 38069 [Source:MGI Symbol;Acc:MGI:5611297]	+	0	0	0	0	0	0	0	0	0	0	0	0	0	0	0	0	0	0	0	0	0	0	0	0	0	0	0	0	0	0	0	0
Gm17644	1	12667563	12673090	+	Gm17644	ENSMUSG00000097171	predicted gene, 17644 [Source:MGI Symbol;Acc:MGI:4937278]	+	0	0	0	0	0	0	0	0	0	0	0	0	0	0	0	0	0	0	0	0	0	0	0	0	0	0	0	0	0	0	0	0
Gm29663	1	12670324	12671176	-	Gm29663	ENSMUSG00000101314	predicted gene 29663 [Source:MGI Symbol;Acc:MGI:5580369]	-	0	0	0	0	0	0	0	0	0	0	0	0	0	0	0	0	0	0	0	0	0	0	0	0	0	0	0	0	0	0	0	0
Sulf1	1	12692277	12861192	+	Sulf1	ENSMUSG00000016918	sulfatase 1 [Source:MGI Symbol;Acc:MGI:2138563]	+	761	979	741	1126	810	1008	981	1586	1161	1186	1230	1139	2416	776	1614	2067	1946	2496	2236	1037	1409	2466	1923	2058	827	981.333	1242.67	1185	1602	2169.67	1560.67	2149
Slco5a1	1	12866549	12992650	-	Slco5a1	ENSMUSG00000025938	solute carrier organic anion transporter family, member 5A1 [Source:MGI Symbol;Acc:MGI:2443431]	-	19	82	46	63	72	50	42	83	52	71	18	31	140	74	128	210	198	189	147	134	87	161	113	157	49	61.6667	59	40	114	199	122.667	143.667
Gm37162	1	13059401	13059951	-	Gm37162	ENSMUSG00000104518	predicted gene, 37162 [Source:MGI Symbol;Acc:MGI:5610390]	-	0	0	0	0	0	0	0	0	0	0	0	0	0	0	0	0	0	0	0	0	0	0	0	0	0	0	0	0	0	0	0	0
Gm29283	1	13068838	13078662	+	Gm29283	ENSMUSG00000099498	predicted gene 29283 [Source:MGI Symbol;Acc:MGI:5579989]	+	2	0	0	0	0	0	0	0	0	0	0	0	0	0	0	0	0	0	0	0	0	0	2	0	0.666667	0	0	0	0	0	0	0.666667
Prdm14	1	13113457	13127163	-	Prdm14	ENSMUSG00000042414	PR domain containing 14 [Source:MGI Symbol;Acc:MGI:3588194]	-	153	192	147	119	218	149	19	12	26	16	23	2	16	6	7	7	4	9	19	0	8	9	11	10	164	162	19	13.6667	9.66667	6.66667	9	10
Ncoa2	1	13139105	13374083	-	Ncoa2	ENSMUSG00000005886	nuclear receptor coactivator 2 [Source:MGI Symbol;Acc:MGI:1276533]	-	528	803	646	903	834	719	779	904	824	786	757	809	671	263	577	643	704	739	1188	917	742	987	1027	954	659	818.667	835.667	784	503.667	695.333	949	989.333
Gm38376	1	13177462	13179714	-	Gm38376	ENSMUSG00000103506	predicted gene, 38376 [Source:MGI Symbol;Acc:MGI:5611604]	-	0	0	0	0	0	0	0	0	0	0	0	0	0	0	0	12	3	0	0	0	0	0	0	0	0	0	0	0	0	5	0	0
Gm37409	1	13234809	13236434	-	Gm37409	ENSMUSG00000103495	predicted gene, 37409 [Source:MGI Symbol;Acc:MGI:5610637]	-	0	0	0	0	0	0	0	0	0	0	0	0	0	0	0	0	0	0	0	0	0	0	0	0	0	0	0	0	0	0	0	0
Gm38223	1	13289812	13290506	-	Gm38223	ENSMUSG00000102639	predicted gene, 38223 [Source:MGI Symbol;Acc:MGI:5611451]	-	0	0	0	0	0	0	0	0	0	0	0	0	0	0	0	0	0	0	0	0	0	0	0	0	0	0	0	0	0	0	0	0
Gm37702	1	13297036	13298907	-	Gm37702	ENSMUSG00000104170	predicted gene, 37702 [Source:MGI Symbol;Acc:MGI:5610930]	-	0	0	0	0	0	0	0	0	0	0	0	0	0	0	0	0	0	0	0	0	0	0	0	0	0	0	0	0	0	0	0	0
Gm38120	1	13343563	13348204	-	Gm38120	ENSMUSG00000103085	predicted gene, 38120 [Source:MGI Symbol;Acc:MGI:5611348]	-	0	0	1	3	5	0	0	2	0	0	0	0	2	1	0	0	1	0	3	0	0	0	0	2	0.333333	2.66667	0.666667	0	1	0.333333	1	0.666667
Gm38380	1	13354483	13356730	-	Gm38380	ENSMUSG00000102664	predicted gene, 38380 [Source:MGI Symbol;Acc:MGI:5611608]	-	0	0	0	0	0	0	1	0	0	0	0	0	0	0	0	6	11	1	0	0	0	0	0	0	0	0	0.333333	0	0	6	0	0
Gm29570	1	13376070	13388413	+	Gm29570	ENSMUSG00000101476	predicted gene 29570 [Source:MGI Symbol;Acc:MGI:5580276]	+	0	0	0	0	0	1	0	0	0	0	0	0	0	0	0	0	0	0	0	0	0	8	0	0	0	0.333333	0	0	0	0	0	2.66667
Tram1	1	13564698	13589910	-	Tram1	ENSMUSG00000025935	translocating chain-associating membrane protein 1 [Source:MGI Symbol;Acc:MGI:1919515]	-	847	1124	904	1121	1011	1067	1728	1867	1654	1325	1333	1487	1725	739	2640	2143	2469	2647	2169	1907	1914	2172	2377	2456	958.333	1066.33	1749.67	1381.67	1701.33	2419.67	1996.67	2335
Lactb2	1	13623330	13660546	-	Lactb2	ENSMUSG00000025937	lactamase, beta 2 [Source:MGI Symbol;Acc:MGI:2442551]	-	1191	1661	1342	1584	1710	1577	2310	1804	2176	2016	1817	2019	1468	668	1532	1791	2051	2056	2160	1507	1777	1926	2402	2091	1398	1623.67	2096.67	1950.67	1222.67	1966	1814.67	2139.67
Gm38319	1	13641483	13642748	-	Gm38319	ENSMUSG00000102982	predicted gene, 38319 [Source:MGI Symbol;Acc:MGI:5611547]	-	7	9	9	7	6	15	16	20	6	13	9	16	7	3	9	27	26	25	17	23	5	19	18	19	8.33333	9.33333	14	12.6667	6.33333	26	15	18.6667
Xkr9	1	13668771	13701723	+	Xkr9	ENSMUSG00000067813	X-linked Kx blood group related 9 [Source:MGI Symbol;Acc:MGI:2686466]	+	0	9	0	5	0	0	0	0	7	8	0	0	0	0	0	0	0	4	0	0	0	0	7	0	3	1.66667	2.33333	2.66667	0	1.33333	0	2.33333
Gm36947	1	13846871	13849119	-	Gm36947	ENSMUSG00000102166	predicted gene, 36947 [Source:MGI Symbol;Acc:MGI:5610175]	-	0	0	0	0	0	0	0	0	0	0	0	0	0	0	0	0	0	0	0	0	0	0	0	0	0	0	0	0	0	0	0	0
Gm37400	1	14109215	14112819	-	Gm37400	ENSMUSG00000104209	predicted gene, 37400 [Source:MGI Symbol;Acc:MGI:5610628]	-	0	0	0	0	0	0	0	0	0	0	0	0	0	0	0	0	0	0	0	0	0	0	0	0	0	0	0	0	0	0	0	0
Eya1	1	14168954	14310235	-	Eya1	ENSMUSG00000025932	EYA transcriptional coactivator and phosphatase 1 [Source:MGI Symbol;Acc:MGI:109344]	-	23	80	43	78	39	46	47	35	58	51	55	68	25	3	28	12	13	13	36	19	25	72	45	43	48.6667	54.3333	46.6667	58	18.6667	12.6667	26.6667	53.3333
Gm37444	1	14255552	14255990	-	Gm37444	ENSMUSG00000102588	predicted gene, 37444 [Source:MGI Symbol;Acc:MGI:5610672]	-	0	0	0	0	0	0	0	0	0	0	0	0	0	0	0	0	0	0	0	0	0	0	0	0	0	0	0	0	0	0	0	0
Gm9947	1	14752937	14776931	+	Gm9947	ENSMUSG00000054493	predicted gene 9947 [Source:MGI Symbol;Acc:MGI:3642739]	+	36	28	12	32	12	20	0	1	0	0	0	13	1	0	0	0	0	0	0	0	0	0	0	2	25.3333	21.3333	0.333333	4.33333	0.333333	0	0	0.666667
Msc	1	14753346	14755992	-	Msc	ENSMUSG00000025930	musculin [Source:MGI Symbol;Acc:MGI:1333884]	-	189	130	91	165	137	130	0	2	0	3	0	13	2	0	1	0	0	0	0	0	0	4	3	2	136.667	144	0.666667	5.33333	1	0	0	3
Gm37412	1	14788645	14792965	+	Gm37412	ENSMUSG00000103492	predicted gene, 37412 [Source:MGI Symbol;Acc:MGI:5610640]	+	0	0	0	0	0	0	0	0	0	0	0	0	0	0	0	0	0	0	0	0	0	0	0	0	0	0	0	0	0	0	0	0
Trpa1	1	14872648	14918862	-	Trpa1	ENSMUSG00000032769	transient receptor potential cation channel, subfamily A, member 1 [Source:MGI Symbol;Acc:MGI:3522699]	-	0	27	19	23	33	15	16	28	10	8	1	15	39	18	11	23	40	28	14	5	0	8	8	7	15.3333	23.6667	18	8	22.6667	30.3333	6.33333	7.66667
Kcnb2	1	15287254	15723750	+	Kcnb2	ENSMUSG00000092083	potassium voltage gated channel, Shab- related subfamily, member 2 [Source:MGI Symbol;Acc:MGI:99632]	+	0	0	0	0	0	0	0	0	0	0	0	0	0	0	0	0	0	2	0	0	0	1	0	10	0	0	0	0	0	0.666667	0	3.66667
Gm38116	1	15364302	15365834	+	Gm38116	ENSMUSG00000102937	predicted gene, 38116 [Source:MGI Symbol;Acc:MGI:5611344]	+	0	0	0	0	0	0	0	0	0	0	0	0	0	0	0	0	0	0	0	0	0	0	0	0	0	0	0	0	0	0	0	0
Gm37138	1	15556249	15558337	+	Gm37138	ENSMUSG00000104149	predicted gene, 37138 [Source:MGI Symbol;Acc:MGI:5610366]	+	0	0	0	0	0	0	0	0	0	0	0	0	0	0	0	0	0	0	0	0	0	0	0	0	0	0	0	0	0	0	0	0
Terf1	1	15805646	15844052	+	Terf1	ENSMUSG00000025925	telomeric repeat binding factor 1 [Source:MGI Symbol;Acc:MGI:109634]	+	1433	1876	1446	2092	1888	1884	2092	1407	2071	1850	1355	1670	1435	671	1668	1517	1661	1994	1924	1720	1932	1829	2090	1973	1585	1954.67	1856.67	1625	1258	1724	1858.67	1964
Gm37509	1	15853331	15856499	+	Gm37509	ENSMUSG00000104379	predicted gene, 37509 [Source:MGI Symbol;Acc:MGI:5610737]	+	0	2	2	11	10	3	18	0	2	0	0	0	4	7	0	11	18	9	0	0	0	3	11	6	1.33333	8	6.66667	0	3.66667	12.6667	0	6.66667
Sbspon	1	15853862	15892722	-	Sbspon	ENSMUSG00000032719	somatomedin B and thrombospondin, type 1 domain containing [Source:MGI Symbol;Acc:MGI:2684952]	-	0	1	2	5	8	7	17	0	2	0	0	0	7	4	0	11	14	5	0	0	0	4	10	7	1	6.66667	6.33333	0	3.66667	10	0	7
4930444P10Rik	1	16065979	16093325	-	4930444P10Rik	ENSMUSG00000067795	RIKEN cDNA 4930444P10 gene [Source:MGI Symbol;Acc:MGI:1923049]	-	0	0	0	0	9	0	0	2	0	0	2	0	0	0	17	5	3	0	0	0	3	2	2	0	0	3	0.666667	0.666667	5.66667	2.66667	1	1.33333
Rpl7	1	16101295	16104662	-	Rpl7	ENSMUSG00000043716	ribosomal protein L7 [Source:MGI Symbol;Acc:MGI:98073]	-	24669	30458	22535	29642	27729	25999	36594	32898	37246	33060	32686	27668	30999	13276	28857	36639	31069	32573	43046	32459	34299	38755	40389	37336	25887.3	27790	35579.3	31138	24377.3	33427	36601.3	38826.7
Rdh10	1	16105774	16133734	+	Rdh10	ENSMUSG00000025921	retinol dehydrogenase 10 (all-trans) [Source:MGI Symbol;Acc:MGI:1924238]	+	69	194	128	183	185	139	157	152	231	122	128	154	154	109	319	223	166	289	265	199	184	379	256	301	130.333	169	180	134.667	194	226	216	312
Gm38249	1	16208197	16210517	-	Gm38249	ENSMUSG00000104165	predicted gene, 38249 [Source:MGI Symbol;Acc:MGI:5611477]	-	0	0	0	0	0	0	0	0	0	0	0	0	0	0	0	0	0	0	0	0	0	0	0	0	0	0	0	0	0	0	0	0
Gm28095	1	16228506	16244062	+	Gm28095	ENSMUSG00000100868	predicted gene 28095 [Source:MGI Symbol;Acc:MGI:5578801]	+	0	0	0	0	0	0	0	0	0	2	0	0	0	0	0	0	0	0	0	0	0	0	0	0	0	0	0	0.666667	0	0	0	0
Stau2	1	16228674	16520112	-	Stau2	ENSMUSG00000025920	staufen double-stranded RNA binding protein 2 [Source:MGI Symbol;Acc:MGI:1352508]	-	215	165	197	278	211	234	614	417	493	611	422	454	414	180	298	492	399	548	903	515	537	694	777	814	192.333	241	508	495.667	297.333	479.667	651.667	761.667
Gm7568	1	16253592	16267921	+	Gm7568	ENSMUSG00000089982	predicted gene 7568 [Source:MGI Symbol;Acc:MGI:3649156]	+	0	0	0	0	0	0	0	0	0	0	0	0	0	0	0	0	0	0	0	3	0	0	0	0	0	0	0	0	0	0	1	0
Ube2w	1	16540790	16619489	-	Ube2w	ENSMUSG00000025939	ubiquitin-conjugating enzyme E2W (putative) [Source:MGI Symbol;Acc:MGI:1914049]	-	353	423	315	508	357	457	627	662	502	486	596	510	373	172	474	622	456	626	628	541	514	670	641	701	363.667	440.667	597	530.667	339.667	568	561	670.667
Gm38342	1	16618560	16621539	+	Gm38342	ENSMUSG00000102457	predicted gene, 38342 [Source:MGI Symbol;Acc:MGI:5611570]	+	0	0	0	0	0	0	0	0	3	0	0	0	0	0	0	1	5	0	0	0	0	0	2	11	0	0	1	0	0	2	0	4.33333
Eloc	1	16641725	16657042	-	Eloc	ENSMUSG00000079658	elongin C [Source:MGI Symbol;Acc:MGI:1915173]	-	2080	2925	1734	2759	2405	2598	2900	2521	3033	2317	2418	1924	2293	1568	3317	3495	2783	3392	3152	2795	2842	2914	3151	2864	2246.33	2587.33	2818	2219.67	2392.67	3223.33	2929.67	2976.33
D030040B21Rik	1	16657552	16662278	+	D030040B21Rik	ENSMUSG00000097744	RIKEN cDNA D030040B21 gene [Source:MGI Symbol;Acc:MGI:4437728]	+	0	0	0	0	0	0	0	1	0	0	0	0	0	0	0	0	2	0	0	0	0	2	0	2	0	0	0.333333	0	0	0.666667	0	1.33333
Tmem70	1	16665207	16678275	+	Tmem70	ENSMUSG00000025940	transmembrane protein 70 [Source:MGI Symbol;Acc:MGI:1915068]	+	596	601	485	682	502	565	721	705	734	730	662	512	618	306	790	864	758	965	920	692	720	813	854	898	560.667	583	720	634.667	571.333	862.333	777.333	855
Ly96	1	16688051	16709611	+	Ly96	ENSMUSG00000025779	lymphocyte antigen 96 [Source:MGI Symbol;Acc:MGI:1341909]	+	0	7	0	5	12	1	0	15	11	6	0	0	10	5	0	3	5	18	17	11	15	11	18	12	2.33333	6	8.66667	2	5	8.66667	14.3333	13.6667
Gm28376	1	16898185	17091631	+	Gm28376	ENSMUSG00000101640	predicted gene 28376 [Source:MGI Symbol;Acc:MGI:5579082]	+	0	1	2	0	0	2	6	3	5	3	3	5	1	1	0	5	0	0	7	1	0	1	4	2	1	0.666667	4.66667	3.66667	0.666667	1.66667	2.66667	2.33333
4921511E07Rik	1	16930970	16931796	+	4921511E07Rik	ENSMUSG00000104133	RIKEN cDNA 4921511E07 gene [Source:MGI Symbol;Acc:MGI:1918145]	+	0	0	0	0	0	0	0	0	0	0	0	0	0	0	0	0	0	0	0	0	0	0	0	0	0	0	0	0	0	0	0	0
Jph1	1	16964560	17097889	-	Jph1	ENSMUSG00000042686	junctophilin 1 [Source:MGI Symbol;Acc:MGI:1891495]	-	118	139	115	207	128	219	534	515	494	533	507	436	154	63	95	228	162	177	299	158	185	236	305	233	124	184.667	514.333	492	104	189	214	258
Gm28783	1	17124747	17128956	+	Gm28783	ENSMUSG00000100110	predicted gene 28783 [Source:MGI Symbol;Acc:MGI:5579489]	+	0	0	0	0	0	0	0	0	0	0	0	0	0	0	0	0	0	0	0	0	0	0	0	0	0	0	0	0	0	0	0	0
Gdap1	1	17145362	17164271	+	Gdap1	ENSMUSG00000025777	ganglioside-induced differentiation- associated-protein 1 [Source:MGI Symbol;Acc:MGI:1338002]	+	12	0	0	0	1	0	0	8	4	20	0	0	7	11	0	2	5	1	20	2	8	11	0	2	4	0.333333	4	6.66667	6	2.66667	10	4.33333
Gm28784	1	17168403	17173103	+	Gm28784	ENSMUSG00000099899	predicted gene 28784 [Source:MGI Symbol;Acc:MGI:5579490]	+	0	0	0	0	0	0	0	0	0	0	0	0	0	0	0	0	0	0	0	0	0	0	0	0	0	0	0	0	0	0	0	0
Pi15	1	17601901	17630939	+	Pi15	ENSMUSG00000067780	peptidase inhibitor 15 [Source:MGI Symbol;Acc:MGI:1934659]	+	0	3	0	0	0	0	0	4	0	0	0	0	0	0	0	0	0	0	4	0	0	0	0	0	1	0	1.33333	0	0	0	1.33333	0
Gm28154	1	17615084	17641081	-	Gm28154	ENSMUSG00000100053	predicted gene 28154 [Source:MGI Symbol;Acc:MGI:5578860]	-	0	0	0	0	0	0	0	0	0	0	0	0	0	0	0	0	0	0	0	0	0	0	0	0	0	0	0	0	0	0	0	0
Gm16070	1	17676027	17727646	-	Gm16070	ENSMUSG00000085125	predicted gene 16070 [Source:MGI Symbol;Acc:MGI:3801761]	-	0	4	0	0	0	6	0	7	16	0	0	0	2	4	0	20	0	0	8	3	0	10	0	0	1.33333	2	7.66667	0	2	6.66667	3.66667	3.33333
Crispld1	1	17727045	17766344	+	Crispld1	ENSMUSG00000025776	cysteine-rich secretory protein LCCL domain containing 1 [Source:MGI Symbol;Acc:MGI:1934666]	+	17	17	16	22	6	18	0	15	16	16	0	9	28	11	1	48	21	26	41	39	10	45	9	41	16.6667	15.3333	10.3333	8.33333	13.3333	31.6667	30	31.6667
Gm28153	1	17741915	17805417	-	Gm28153	ENSMUSG00000099895	predicted gene 28153 [Source:MGI Symbol;Acc:MGI:5578859]	-	0	0	0	0	0	0	0	0	0	0	0	0	0	0	0	0	0	5	0	0	0	0	0	0	0	0	0	0	0	1.66667	0	0
Gm28756	1	17994462	18059056	-	Gm28756	ENSMUSG00000109887	predicted gene 28756 [Source:MGI Symbol;Acc:MGI:5579462]	-	0	4	0	2	0	0	0	2	0	0	0	0	2	0	12	5	1	5	0	0	0	0	0	1	1.33333	0.666667	0.666667	0	4.66667	3.66667	0	0.333333
Crisp4	1	18115191	18145902	-	Crisp4	ENSMUSG00000025774	cysteine-rich secretory protein 4 [Source:MGI Symbol;Acc:MGI:1925331]	-	0	0	0	0	0	0	0	0	0	0	0	0	0	0	0	0	0	0	0	0	0	0	0	0	0	0	0	0	0	0	0	0
Defb18	1	18236473	18237443	-	Defb18	ENSMUSG00000073735	defensin beta 18 [Source:MGI Symbol;Acc:MGI:3648148]	-	0	0	0	0	0	0	0	0	0	0	0	0	0	0	0	0	0	0	0	0	0	0	0	0	0	0	0	0	0	0	0	0
Defb41	1	18250980	18265138	-	Defb41	ENSMUSG00000067773	defensin beta 41 [Source:MGI Symbol;Acc:MGI:1924923]	-	0	0	0	0	0	0	0	0	0	0	0	0	0	0	0	6	0	0	0	0	0	0	0	0	0	0	0	0	0	2	0	0
Gm15825	1	19063300	19104840	-	Gm15825	ENSMUSG00000089787	predicted gene 15825 [Source:MGI Symbol;Acc:MGI:3801887]	-	0	0	0	0	0	0	0	0	0	0	0	0	0	0	0	0	0	0	0	0	0	0	0	0	0	0	0	0	0	0	0	0
Tfap2d	1	19103022	19166346	+	Tfap2d	ENSMUSG00000042596	transcription factor AP-2, delta [Source:MGI Symbol;Acc:MGI:2153466]	+	12	0	0	0	0	0	0	0	0	0	0	0	0	0	0	0	0	0	0	0	0	0	0	0	4	0	0	0	0	0	0	0
Tfap2b	1	19208914	19238576	+	Tfap2b	ENSMUSG00000025927	transcription factor AP-2 beta [Source:MGI Symbol;Acc:MGI:104672]	+	0	0	0	0	0	0	0	0	0	0	0	0	0	0	2	0	1	0	3	0	0	0	2	0	0	0	0	0	0.666667	0.333333	1	0.666667
Gm28340	1	19242725	19243769	+	Gm28340	ENSMUSG00000100538	predicted gene 28340 [Source:MGI Symbol;Acc:MGI:5579046]	+	0	0	0	0	0	0	0	0	0	0	0	0	0	0	0	0	0	0	0	0	0	0	0	0	0	0	0	0	0	0	0	0
Gm38382	1	19614269	19616767	+	Gm38382	ENSMUSG00000102597	predicted gene, 38382 [Source:MGI Symbol;Acc:MGI:5611610]	+	0	0	0	0	0	0	0	0	0	0	0	0	0	0	0	0	0	0	0	0	0	0	0	0	0	0	0	0	0	0	0	0
Pkhd1	1	20057779	20618064	-	Pkhd1	ENSMUSG00000043760	polycystic kidney and hepatic disease 1 [Source:MGI Symbol;Acc:MGI:2155808]	-	249	196	207	256	172	150	115	132	148	109	75	106	60	18	46	79	66	78	69	29	41	31	55	39	217.333	192.667	131.667	96.6667	41.3333	74.3333	46.3333	41.6667
Gm37315	1	20062070	20065548	-	Gm37315	ENSMUSG00000104095	predicted gene, 37315 [Source:MGI Symbol;Acc:MGI:5610543]	-	0	0	0	0	0	5	8	3	0	0	0	0	0	0	0	0	0	0	0	0	0	0	0	0	0	1.66667	3.66667	0	0	0	0	0
4930486I03Rik	1	20356452	20392300	+	4930486I03Rik	ENSMUSG00000089914	RIKEN cDNA 4930486I03 gene [Source:MGI Symbol;Acc:MGI:1922278]	+	19	7	6	7	1	6	9	0	16	2	1	0	0	0	0	2	0	0	0	0	0	0	3	0	10.6667	4.66667	8.33333	1	0	0.666667	0	1
Gm28653	1	20669882	20684298	+	Gm28653	ENSMUSG00000099906	predicted gene 28653 [Source:MGI Symbol;Acc:MGI:5579359]	+	0	0	0	0	0	0	0	0	0	0	0	0	0	0	0	0	0	0	0	0	0	0	0	0	0	0	0	0	0	0	0	0
Il17a	1	20730905	20734496	+	Il17a	ENSMUSG00000025929	interleukin 17A [Source:MGI Symbol;Acc:MGI:107364]	+	0	0	0	0	0	0	0	0	0	0	0	0	0	0	0	0	0	0	0	0	0	0	0	0	0	0	0	0	0	0	0	0
Il17f	1	20777146	20790617	-	Il17f	ENSMUSG00000041872	interleukin 17F [Source:MGI Symbol;Acc:MGI:2676631]	-	13	4	11	13	14	6	10	17	0	17	0	1	3	11	4	6	9	9	2	16	3	10	11	11	9.33333	11	9	6	6	8	7	10.6667
Mcm3	1	20802968	20820312	-	Mcm3	ENSMUSG00000041859	minichromosome maintenance complex component 3 [Source:MGI Symbol;Acc:MGI:101845]	-	8241	8712	7619	9791	8627	7826	9255	7445	8686	7925	8113	7013	8505	2608	5846	7185	6518	7563	7412	4719	5258	6668	7341	6297	8190.67	8748	8462	7683.67	5653	7088.67	5796.33	6768.67
Gm28065	1	20836661	20839689	+	Gm28065	ENSMUSG00000102121	predicted gene 28065 [Source:MGI Symbol;Acc:MGI:5578771]	+	0	0	0	0	0	0	0	0	0	0	0	0	0	0	0	0	0	0	0	0	0	0	0	0	0	0	0	0	0	0	0	0
6720483E21Rik	1	20888650	20890473	-	6720483E21Rik	ENSMUSG00000097934	RIKEN cDNA 6720483E21 gene [Source:MGI Symbol;Acc:MGI:1924991]	-	4	0	0	0	0	1	0	5	10	0	0	1	0	0	0	0	0	0	0	0	0	18	1	2	1.33333	0.333333	5	0.333333	0	0	0	7
Paqr8	1	20890606	20939650	+	Paqr8	ENSMUSG00000025931	progestin and adipoQ receptor family member VIII [Source:MGI Symbol;Acc:MGI:1921479]	+	61	53	49	37	29	48	19	60	35	39	48	36	58	20	37	38	68	55	86	69	41	89	80	78	54.3333	38	38	41	38.3333	53.6667	65.3333	82.3333
Efhc1	1	20951626	20990841	+	Efhc1	ENSMUSG00000041809	EF-hand domain (C-terminal) containing 1 [Source:MGI Symbol;Acc:MGI:1919127]	+	0	16	17	3	12	7	74	43	46	82	53	53	39	8	21	26	39	20	25	32	22	39	63	33	11	7.33333	54.3333	62.6667	22.6667	28.3333	26.3333	45
Tram2	1	20996299	21079229	-	Tram2	ENSMUSG00000041779	translocating chain-associating membrane protein 2 [Source:MGI Symbol;Acc:MGI:1924817]	-	117	211	141	165	141	98	614	684	836	327	322	379	431	236	825	509	731	478	452	527	506	346	550	473	156.333	134.667	711.333	342.667	497.333	572.667	495	456.333
Gm28287	1	21080114	21081748	+	Gm28287	ENSMUSG00000099971	predicted gene 28287 [Source:MGI Symbol;Acc:MGI:5578993]	+	0	0	0	0	0	0	0	0	0	0	0	0	0	0	0	1	0	0	0	0	0	0	0	0	0	0	0	0	0	0.333333	0	0
Tmem14a	1	21218575	21230167	+	Tmem14a	ENSMUSG00000025933	transmembrane protein 14A [Source:MGI Symbol;Acc:MGI:1922962]	+	35	39	52	47	53	68	39	40	83	30	47	109	57	30	57	68	81	52	81	51	83	47	86	111	42	56	54	62	48	67	71.6667	81.3333
Gm38224	1	21234722	21236821	+	Gm38224	ENSMUSG00000102633	predicted gene, 38224 [Source:MGI Symbol;Acc:MGI:5611452]	+	1	0	0	0	0	0	0	0	8	0	0	0	0	0	0	0	0	0	0	0	0	0	0	0	0.333333	0	2.66667	0	0	0	0	0
Gsta3	1	21240589	21265661	+	Gsta3	ENSMUSG00000025934	glutathione S-transferase, alpha 3 [Source:MGI Symbol;Acc:MGI:95856]	+	114	120	93	112	113	95	35	12	4	7	11	5	13	3	15	24	24	25	14	16	11	15	24	14	109	106.667	17	7.66667	10.3333	24.3333	13.6667	17.6667
Gm28836	1	21250359	21271593	-	Gm28836	ENSMUSG00000099343	predicted gene 28836 [Source:MGI Symbol;Acc:MGI:5579542]	-	0	0	9	6	7	12	0	0	0	6	0	0	0	0	1	2	0	1	0	0	1	1	1	0	3	8.33333	0	2	0.333333	1	0.333333	0.666667
Khdc1a	1	21349641	21352200	+	Khdc1a	ENSMUSG00000067750	KH domain containing 1A [Source:MGI Symbol;Acc:MGI:2676610]	+	0	0	0	0	0	0	0	4	3	0	0	0	28	30	41	33	61	52	5	3	8	11	7	12	0	0	2.33333	0	33	48.6667	5.33333	10
Khdc1c	1	21368331	21370845	+	Khdc1c	ENSMUSG00000041722	KH domain containing 1C [Source:MGI Symbol;Acc:MGI:3583007]	+	0	0	2	0	11	0	0	0	0	0	0	0	15	21	26	45	33	31	8	11	1	5	8	10	0.666667	3.66667	0	0	20.6667	36.3333	6.66667	7.66667
Khdc1b	1	21383556	21386373	+	Khdc1b	ENSMUSG00000085079	KH domain containing 1B [Source:MGI Symbol;Acc:MGI:2138477]	+	0	0	0	0	0	0	0	0	0	0	0	0	3	1	4	15	14	13	0	9	0	0	1	0	0	0	0	0	2.66667	14	3	0.333333
Kcnq5	1	21398403	21961942	-	Kcnq5	ENSMUSG00000028033	potassium voltage-gated channel, subfamily Q, member 5 [Source:MGI Symbol;Acc:MGI:1924937]	-	12	39	40	21	20	12	61	66	171	24	27	44	25	46	135	72	82	96	61	136	111	66	101	103	30.3333	17.6667	99.3333	31.6667	68.6667	83.3333	102.667	90
Gm36949	1	21454691	21457017	-	Gm36949	ENSMUSG00000104138	predicted gene, 36949 [Source:MGI Symbol;Acc:MGI:5610177]	-	0	0	0	0	0	0	0	0	0	0	0	0	0	0	0	0	0	0	0	0	0	0	0	0	0	0	0	0	0	0	0	0
Gm38243	1	21838948	21840514	-	Gm38243	ENSMUSG00000103748	predicted gene, 38243 [Source:MGI Symbol;Acc:MGI:5611471]	-	0	0	0	0	0	0	0	0	0	0	0	0	0	0	0	0	0	0	2	0	0	0	0	0	0	0	0	0	0	0	0.666667	0
Gm26580	1	21959842	21962530	+	Gm26580	ENSMUSG00000097109	predicted gene, 26580 [Source:MGI Symbol;Acc:MGI:5477074]	+	0	0	0	0	0	0	6	1	0	0	0	5	1	0	0	5	0	1	0	0	0	1	2	4	0	0	2.33333	1.66667	0.333333	2	0	2.33333
Rims1	1	22286251	22805994	-	Rims1	ENSMUSG00000041670	regulating synaptic membrane exocytosis 1 [Source:MGI Symbol;Acc:MGI:2152971]	-	0	0	0	0	0	0	0	0	0	0	0	0	0	0	0	0	0	0	0	0	0	0	0	0	0	0	0	0	0	0	0	0
Gm29506	1	23048295	23235673	-	Gm29506	ENSMUSG00000101227	predicted gene 29506 [Source:MGI Symbol;Acc:MGI:5580212]	-	0	0	0	0	0	0	0	0	0	0	0	0	0	0	0	1	0	0	0	0	0	0	0	0	0	0	0	0	0	0.333333	0	0
4933415F23Rik	1	23100473	23102253	-	4933415F23Rik	ENSMUSG00000073730	RIKEN cDNA 4933415F23 gene [Source:MGI Symbol;Acc:MGI:1914005]	-	0	0	0	0	0	0	0	0	0	0	0	0	0	0	0	0	0	0	0	0	0	0	0	0	0	0	0	0	0	0	0	0
Gm6420	1	23255685	23256407	-	Gm6420	ENSMUSG00000102766	predicted gene 6420 [Source:MGI Symbol;Acc:MGI:3644588]	-	0	0	0	0	0	0	0	0	0	0	0	0	0	0	0	0	0	0	0	0	0	0	0	0	0	0	0	0	0	0	0	0
Gm27028	1	23291537	23291935	+	Gm27028	ENSMUSG00000097970	predicted gene, 27028 [Source:MGI Symbol;Acc:MGI:5504143]	+	10	0	0	1	0	2	0	0	0	1	0	0	0	4	0	0	2	0	3	5	3	0	0	1	3.33333	1	0	0.333333	1.33333	0.666667	3.66667	0.333333
Gm29107	1	23293729	23294075	+	Gm29107	ENSMUSG00000100775	predicted gene 29107 [Source:MGI Symbol;Acc:MGI:5579813]	+	0	0	0	0	0	0	0	0	0	0	0	0	0	0	0	0	0	0	0	0	0	0	0	0	0	0	0	0	0	0	0	0
Ogfrl1	1	23366424	23397772	-	Ogfrl1	ENSMUSG00000026158	opioid growth factor receptor-like 1 [Source:MGI Symbol;Acc:MGI:1917405]	-	182	235	178	272	253	182	691	408	547	389	520	506	341	155	306	327	414	382	491	366	472	571	506	462	198.333	235.667	548.667	471.667	267.333	374.333	443	513
Gm28822	1	23574587	23596664	+	Gm28822	ENSMUSG00000099503	predicted gene 28822 [Source:MGI Symbol;Acc:MGI:5579528]	+	0	0	0	0	0	0	0	0	0	0	0	0	0	0	0	0	0	0	0	0	0	0	0	0	0	0	0	0	0	0	0	0
B3gat2	1	23761753	23849158	+	B3gat2	ENSMUSG00000026156	beta-1,3-glucuronyltransferase 2 (glucuronosyltransferase S) [Source:MGI Symbol;Acc:MGI:2389490]	+	329	490	349	405	400	454	702	643	808	657	546	536	620	151	526	455	573	752	892	625	615	831	861	859	389.333	419.667	717.667	579.667	432.333	593.333	710.667	850.333
Smap1	1	23844846	23922317	-	Smap1	ENSMUSG00000026155	small ArfGAP 1 [Source:MGI Symbol;Acc:MGI:2138261]	-	527	768	565	632	687	682	1210	1137	1346	985	935	857	1026	330	1003	817	988	1179	1515	1106	1040	1272	1420	1294	620	667	1231	925.667	786.333	994.667	1220.33	1328.67
Sdhaf4	1	23995939	24005656	-	Sdhaf4	ENSMUSG00000026154	succinate dehydrogenase complex assembly factor 4 [Source:MGI Symbol;Acc:MGI:1915252]	-	284	301	221	278	310	263	371	375	415	404	303	204	297	167	383	380	374	329	489	344	406	413	477	399	268.667	283.667	387	303.667	282.333	361	413	429.667
Gm26524	1	24005505	24005894	+	Gm26524	ENSMUSG00000102495	predicted gene, 26524 [Source:MGI Symbol;Acc:MGI:5477018]	+	7	9	0	1	1	2	16	1	5	1	1	0	4	4	19	9	5	3	5	4	8	4	5	3	5.33333	1.33333	7.33333	0.666667	9	5.66667	5.66667	4
Fam135a	1	24011093	24100341	-	Fam135a	ENSMUSG00000026153	family with sequence similarity 135, member A [Source:MGI Symbol;Acc:MGI:1915437]	-	599	783	544	784	586	729	1191	1334	984	1044	998	1192	769	328	895	1125	1201	1171	1294	1311	1194	1362	1326	1551	642	699.667	1169.67	1078	664	1165.67	1266.33	1413
Gm37580	1	24100625	24103424	+	Gm37580	ENSMUSG00000102398	predicted gene, 37580 [Source:MGI Symbol;Acc:MGI:5610808]	+	0	0	0	0	0	0	0	0	0	0	0	0	0	0	0	0	0	4	0	0	0	0	0	0	0	0	0	0	0	1.33333	0	0
Col9a1	1	24177610	24252684	+	Col9a1	ENSMUSG00000026147	collagen, type IX, alpha 1 [Source:MGI Symbol;Acc:MGI:88465]	+	0	0	0	9	11	4	0	5	0	2	0	0	6	0	0	0	1	0	6	0	0	0	0	0	0	8	1.66667	0.666667	2	0.333333	2	0
Col19a1	1	24261890	24587472	-	Col19a1	ENSMUSG00000026141	collagen, type XIX, alpha 1 [Source:MGI Symbol;Acc:MGI:1095415]	-	0	0	0	0	0	0	3	0	0	0	0	0	0	3	0	0	0	0	0	0	0	1	0	0	0	0	1	0	1	0	0	0.333333
Lmbrd1	1	24678630	24766301	+	Lmbrd1	ENSMUSG00000073725	LMBR1 domain containing 1 [Source:MGI Symbol;Acc:MGI:1915671]	+	280	200	222	300	264	218	465	497	629	436	406	294	419	221	540	454	476	594	888	653	685	719	823	828	234	260.667	530.333	378.667	393.333	508	742	790
Gm28237	1	24963209	24965158	-	Gm28237	ENSMUSG00000100483	predicted gene 28237 [Source:MGI Symbol;Acc:MGI:5578943]	-	0	0	0	0	0	0	0	0	0	0	0	0	0	0	0	0	0	0	0	0	0	0	0	0	0	0	0	0	0	0	0	0
Gm29414	1	25026581	25027232	-	Gm29414	ENSMUSG00000099392	predicted gene 29414 [Source:MGI Symbol;Acc:MGI:5580120]	-	0	0	0	0	0	0	0	0	0	0	0	0	0	0	0	0	0	0	0	0	0	0	0	0	0	0	0	0	0	0	0	0
Adgrb3	1	25067476	25829707	-	Adgrb3	ENSMUSG00000033569	adhesion G protein-coupled receptor B3 [Source:MGI Symbol;Acc:MGI:2441837]	-	14	1	4	12	4	1	23	33	19	19	34	35	30	6	17	31	17	35	46	37	24	41	43	36	6.33333	5.66667	25	29.3333	17.6667	27.6667	35.6667	40
Gm20172	1	25276404	25277954	-	Gm20172	ENSMUSG00000104257	predicted gene, 20172 [Source:MGI Symbol;Acc:MGI:5012357]	-	0	0	0	0	0	0	0	0	0	0	0	0	0	0	0	0	0	0	0	0	0	0	0	0	0	0	0	0	0	0	0	0
Gm37543	1	25284218	25285248	-	Gm37543	ENSMUSG00000102296	predicted gene, 37543 [Source:MGI Symbol;Acc:MGI:5610771]	-	0	0	0	0	0	0	0	0	0	0	0	0	0	0	0	0	0	0	0	0	0	0	0	0	0	0	0	0	0	0	0	0
Gm37331	1	25296512	25299886	-	Gm37331	ENSMUSG00000103209	predicted gene, 37331 [Source:MGI Symbol;Acc:MGI:5610559]	-	0	0	0	0	0	0	0	0	0	0	0	0	0	0	0	0	0	0	0	0	0	0	0	0	0	0	0	0	0	0	0	0
Gm37211	1	25314276	25317708	-	Gm37211	ENSMUSG00000104027	predicted gene, 37211 [Source:MGI Symbol;Acc:MGI:5610439]	-	0	0	0	0	0	0	0	0	0	0	0	0	0	0	0	0	0	0	0	0	0	0	0	0	0	0	0	0	0	0	0	0
Gm37862	1	25325866	25328398	-	Gm37862	ENSMUSG00000102407	predicted gene, 37862 [Source:MGI Symbol;Acc:MGI:5611090]	-	0	0	0	0	0	0	0	0	0	0	0	0	0	0	0	0	0	0	0	0	0	0	0	0	0	0	0	0	0	0	0	0
Gm38286	1	25345978	25349082	-	Gm38286	ENSMUSG00000103214	predicted gene, 38286 [Source:MGI Symbol;Acc:MGI:5611514]	-	0	0	0	0	0	0	0	0	0	0	0	0	0	0	0	0	0	0	0	0	0	0	0	0	0	0	0	0	0	0	0	0
Gm37880	1	25362564	25365820	-	Gm37880	ENSMUSG00000104100	predicted gene, 37880 [Source:MGI Symbol;Acc:MGI:5611108]	-	0	0	0	0	0	0	0	3	0	0	0	0	0	0	0	0	2	0	0	0	0	0	0	0	0	0	1	0	0	0.666667	0	0
Gm37011	1	25608250	25611184	-	Gm37011	ENSMUSG00000103889	predicted gene, 37011 [Source:MGI Symbol;Acc:MGI:5610239]	-	0	0	0	0	0	0	0	0	0	0	0	0	0	0	0	0	0	0	0	0	0	0	0	0	0	0	0	0	0	0	0	0
Gm37051	1	25620238	25623180	-	Gm37051	ENSMUSG00000104221	predicted gene, 37051 [Source:MGI Symbol;Acc:MGI:5610279]	-	0	0	0	0	0	0	0	0	0	0	0	0	0	0	0	0	0	0	0	0	0	0	0	0	0	0	0	0	0	0	0	0
Gm38260	1	25672245	25676239	-	Gm38260	ENSMUSG00000102250	predicted gene, 38260 [Source:MGI Symbol;Acc:MGI:5611488]	-	16	0	0	0	0	0	0	0	0	0	0	0	0	0	0	0	1	0	0	0	0	0	0	0	5.33333	0	0	0	0	0.333333	0	0
Gm37628	1	25686062	25691501	-	Gm37628	ENSMUSG00000102317	predicted gene, 37628 [Source:MGI Symbol;Acc:MGI:5610856]	-	0	4	0	0	0	0	0	0	0	0	0	0	0	0	0	0	0	0	0	0	0	0	2	0	1.33333	0	0	0	0	0	0	0.666667
8030445P17Rik	1	25722038	25724778	-	8030445P17Rik	ENSMUSG00000103563	RIKEN cDNA 8030445P17 gene [Source:MGI Symbol;Acc:MGI:2442299]	-	0	0	0	0	0	0	0	0	0	0	0	0	0	0	0	0	0	0	0	0	0	0	0	0	0	0	0	0	0	0	0	0
Gm38198	1	25735389	25738969	-	Gm38198	ENSMUSG00000102465	predicted gene, 38198 [Source:MGI Symbol;Acc:MGI:5611426]	-	0	0	0	0	0	0	0	0	0	0	0	0	0	0	0	0	0	0	0	0	0	0	0	0	0	0	0	0	0	0	0	0
Gm37077	1	25755343	25759033	-	Gm37077	ENSMUSG00000102659	predicted gene, 37077 [Source:MGI Symbol;Acc:MGI:5610305]	-	0	0	0	0	0	0	0	0	0	0	0	0	0	0	0	1	0	0	0	0	0	0	0	0	0	0	0	0	0	0.333333	0	0
Gm37895	1	25775757	25780306	-	Gm37895	ENSMUSG00000103924	predicted gene, 37895 [Source:MGI Symbol;Acc:MGI:5611123]	-	0	0	0	0	0	0	0	0	0	0	0	0	0	0	0	0	0	0	0	0	0	0	0	0	0	0	0	0	0	0	0	0
Gm36952	1	25797281	25800905	-	Gm36952	ENSMUSG00000104132	predicted gene, 36952 [Source:MGI Symbol;Acc:MGI:5610180]	-	0	0	0	0	0	0	0	0	0	0	0	0	0	0	0	0	0	0	0	0	0	0	0	0	0	0	0	0	0	0	0	0
Gm37602	1	25804097	25807406	-	Gm37602	ENSMUSG00000102747	predicted gene, 37602 [Source:MGI Symbol;Acc:MGI:5610830]	-	0	0	0	0	0	0	0	0	0	0	0	0	0	0	0	0	0	0	5	0	0	0	0	0	0	0	0	0	0	0	1.66667	0
2900022M07Rik	1	25808956	25809972	-	2900022M07Rik	ENSMUSG00000102386	RIKEN cDNA 2900022M07 gene [Source:MGI Symbol;Acc:MGI:1920201]	-	0	0	0	0	0	0	0	0	0	0	0	0	0	0	0	0	0	0	1	0	0	0	0	0	0	0	0	0	0	0	0.333333	0
2900002M20Rik	1	25824390	25824719	-	2900002M20Rik	ENSMUSG00000103004	RIKEN cDNA 2900002M20 gene [Source:MGI Symbol;Acc:MGI:1925574]	-	0	0	0	0	0	0	0	0	0	0	0	0	0	0	0	0	0	0	0	0	0	0	0	0	0	0	0	0	0	0	0	0
Gm9884	1	25830657	25831878	+	Gm9884	ENSMUSG00000104516	predicted gene 9884 [Source:MGI Symbol;Acc:MGI:3642830]	+	0	0	0	0	0	2	0	0	0	0	0	0	0	0	0	0	0	0	0	0	0	0	1	7	0	0.666667	0	0	0	0	0	2.66667
4931408C20Rik	1	26681814	26687460	-	4931408C20Rik	ENSMUSG00000073722	RIKEN cDNA 4931408C20 gene [Source:MGI Symbol;Acc:MGI:3588222]	-	0	0	0	0	0	0	0	0	4	0	0	0	4	5	4	17	0	1	16	0	2	5	6	0	0	0	1.33333	0	4.33333	6	6	3.66667
Gm5524	1	27884046	27902396	+	Gm5524	ENSMUSG00000101514	predicted gene 5524 [Source:MGI Symbol;Acc:MGI:3646041]	+	0	0	0	0	0	0	0	0	0	0	0	0	0	0	0	0	0	0	0	0	0	0	0	0	0	0	0	0	0	0	0	0
Gm38089	1	28569918	28571431	+	Gm38089	ENSMUSG00000103241	predicted gene, 38089 [Source:MGI Symbol;Acc:MGI:5611317]	+	0	0	0	0	0	0	0	0	0	0	0	0	0	0	0	0	0	0	0	0	0	0	0	0	0	0	0	0	0	0	0	0
Gm597	1	28776117	28780252	-	Gm597	ENSMUSG00000048411	predicted gene 597 [Source:MGI Symbol;Acc:MGI:2685443]	-	0	0	0	0	0	0	0	0	0	0	0	0	0	0	0	0	0	0	0	0	0	0	0	0	0	0	0	0	0	0	0	0
Gm9898	1	30718560	30719962	-	Gm9898	ENSMUSG00000053185	predicted gene 9898 [Source:MGI Symbol;Acc:MGI:3642391]	-	0	0	0	0	0	0	0	0	0	0	0	0	0	0	0	0	0	0	0	0	0	0	0	0	0	0	0	0	0	0	0	0
Phf3	1	30802339	30873921	-	Phf3	ENSMUSG00000048874	PHD finger protein 3 [Source:MGI Symbol;Acc:MGI:2446126]	-	3730	5096	3973	5422	4650	4592	4106	3587	4330	3591	3595	3087	2618	1324	3217	3313	2858	3355	3681	2991	3213	3792	3805	3420	4266.33	4888	4007.67	3424.33	2386.33	3175.33	3295	3672.33
Gm37522	1	30833548	30836431	-	Gm37522	ENSMUSG00000103783	predicted gene, 37522 [Source:MGI Symbol;Acc:MGI:5610750]	-	0	0	0	7	0	9	0	1	0	0	0	0	0	0	0	0	0	2	1	2	1	0	2	0	0	5.33333	0.333333	0	0	0.666667	1.33333	0.666667
Gm37906	1	30865504	30868538	-	Gm37906	ENSMUSG00000104315	predicted gene, 37906 [Source:MGI Symbol;Acc:MGI:5611134]	-	0	0	0	0	8	0	5	4	0	0	0	0	2	0	0	0	2	6	0	0	8	0	2	2	0	2.66667	3	0	0.666667	2.66667	2.66667	1.33333
Ptp4a1	1	30940302	30949309	-	Ptp4a1	ENSMUSG00000026064	protein tyrosine phosphatase 4a1 [Source:MGI Symbol;Acc:MGI:1277096]	-	563	773	581	785	731	645	1103	1019	1134	927	754	677	607	239	768	827	792	856	783	962	812	929	1017	935	639	720.333	1085.33	786	538	825	852.333	960.333
Ptp4a1	1	30940302	30949770	-	Ptp4a1	ENSMUSG00000117310	protein tyrosine phosphatase 4a1 [Source:NCBI gene;Acc:19243]	-	516	766	557	773	720	634	1063	996	1134	910	739	659	591	240	761	804	785	846	775	932	791	909	1008	912	613	709	1064.33	769.333	530.667	811.667	832.667	943
Gm5698	1	30977243	30977968	-	Gm5698	ENSMUSG00000117091	predicted gene 5698 [Source:MGI Symbol;Acc:MGI:3649020]	-	1	5	0	0	6	6	8	0	0	0	6	0	5	1	2	2	1	6	0	14	0	3	5	2	2	4	2.66667	2	2.66667	3	4.66667	3.33333
4931428L18Rik	1	30997842	31222684	-	4931428L18Rik	ENSMUSG00000086727	RIKEN cDNA 4931428L18 gene [Source:MGI Symbol;Acc:MGI:1918238]	-	0	11	4	13	6	12	15	0	0	0	5	4	2	0	0	18	7	5	0	14	0	5	11	7	5	10.3333	5	3	0.666667	10	4.66667	7.66667
Gm28644	1	31041919	31043675	+	Gm28644	ENSMUSG00000100237	predicted gene 28644 [Source:MGI Symbol;Acc:MGI:5579350]	+	0	0	0	0	0	0	0	0	0	0	0	0	0	0	0	0	0	0	0	0	0	0	0	0	0	0	0	0	0	0	0	0
Gm29128	1	31136026	31150105	+	Gm29128	ENSMUSG00000100910	predicted gene 29128 [Source:MGI Symbol;Acc:MGI:5579834]	+	0	0	0	0	0	0	0	0	0	0	0	0	0	0	0	0	0	0	0	0	0	0	0	0	0	0	0	0	0	0	0	0
Lgsn	1	31176401	31204725	+	Lgsn	ENSMUSG00000050217	lengsin, lens protein with glutamine synthetase domain [Source:MGI Symbol;Acc:MGI:2672844]	+	0	0	0	4	0	1	0	0	0	0	5	0	0	0	0	0	3	0	0	0	0	0	2	0	0	1.66667	0	1.66667	0	1	0	0.666667
Pih1d3	1	31222838	31224288	+	Pih1d3	ENSMUSG00000026063	PIH1 domain containing 3 [Source:MGI Symbol;Acc:MGI:1921958]	+	0	0	0	0	0	0	0	0	0	0	0	0	0	0	0	0	0	0	0	0	0	0	0	0	0	0	0	0	0	0	0	0
Khdrbs2	1	32172714	32658568	+	Khdrbs2	ENSMUSG00000026058	KH domain containing, RNA binding, signal transduction associated 2 [Source:MGI Symbol;Acc:MGI:2159649]	+	8	28	4	21	16	28	30	63	55	21	52	42	9	0	9	9	9	3	2	0	0	2	16	5	13.3333	21.6667	49.3333	38.3333	6	7	0.666667	7.66667
Gm37999	1	32473757	32475565	+	Gm37999	ENSMUSG00000103482	predicted gene, 37999 [Source:MGI Symbol;Acc:MGI:5611227]	+	0	0	0	0	0	0	0	0	0	0	0	0	0	0	0	0	0	0	0	0	0	0	0	0	0	0	0	0	0	0	0	0
Gm37110	1	32485315	32486942	+	Gm37110	ENSMUSG00000104498	predicted gene, 37110 [Source:MGI Symbol;Acc:MGI:5610338]	+	0	0	0	0	0	0	0	0	0	0	0	0	0	0	0	0	0	0	0	0	0	0	0	0	0	0	0	0	0	0	0	0
Gm37911	1	32496444	32497988	+	Gm37911	ENSMUSG00000104313	predicted gene, 37911 [Source:MGI Symbol;Acc:MGI:5611139]	+	0	0	0	0	0	0	0	0	0	0	0	0	0	0	0	0	1	0	0	0	0	0	0	0	0	0	0	0	0	0.333333	0	0
Gm9839	1	32519563	32520999	-	Gm9839	ENSMUSG00000102865	predicted gene 9839 [Source:MGI Symbol;Acc:MGI:3641910]	-	0	0	0	0	0	0	0	0	0	0	0	0	0	0	0	0	0	0	0	0	0	0	0	0	0	0	0	0	0	0	0	0
Gm37792	1	32539028	32542440	+	Gm37792	ENSMUSG00000102321	predicted gene, 37792 [Source:MGI Symbol;Acc:MGI:5611020]	+	0	0	0	7	0	5	0	0	0	0	0	0	0	0	0	0	0	0	0	0	0	0	0	0	0	4	0	0	0	0	0	0
Gm5415	1	32543686	32547294	-	Gm5415	ENSMUSG00000091318	predicted gene 5415 [Source:MGI Symbol;Acc:MGI:3644687]	-	0	0	0	0	0	0	0	0	0	0	0	0	0	0	0	0	0	0	0	0	0	0	0	0	0	0	0	0	0	0	0	0
Gm37426	1	32710179	32712648	+	Gm37426	ENSMUSG00000104433	predicted gene, 37426 [Source:MGI Symbol;Acc:MGI:5610654]	+	0	0	0	0	0	0	0	0	0	0	0	0	0	0	0	0	0	0	0	0	0	0	0	0	0	0	0	0	0	0	0	0
Gm37151	1	32967484	32972490	-	Gm37151	ENSMUSG00000102926	predicted gene, 37151 [Source:MGI Symbol;Acc:MGI:5610379]	-	0	0	0	0	0	0	0	0	0	0	0	0	0	0	0	1	0	0	0	0	0	0	0	0	0	0	0	0	0	0.333333	0	0
Gm37724	1	33065130	33066350	+	Gm37724	ENSMUSG00000102917	predicted gene, 37724 [Source:MGI Symbol;Acc:MGI:5610952]	+	0	0	0	0	0	0	0	0	0	0	0	0	0	0	0	0	0	0	0	0	0	0	0	0	0	0	0	0	0	0	0	0
Gm37591	1	33212774	33215475	-	Gm37591	ENSMUSG00000104230	predicted gene, 37591 [Source:MGI Symbol;Acc:MGI:5610819]	-	0	0	0	0	0	0	0	0	0	0	0	0	0	0	0	0	0	0	0	0	0	0	0	0	0	0	0	0	0	0	0	0
Prim2	1	33453810	33669795	-	Prim2	ENSMUSG00000026134	DNA primase, p58 subunit [Source:MGI Symbol;Acc:MGI:97758]	-	671	800	623	839	760	679	1010	949	1101	907	903	839	953	388	837	991	856	1014	1059	727	683	936	908	943	698	759.333	1020	883	726	953.667	823	929
Gm37618	1	33613758	33616832	-	Gm37618	ENSMUSG00000102714	predicted gene, 37618 [Source:MGI Symbol;Acc:MGI:5610846]	-	0	0	0	0	0	0	0	0	0	0	0	0	0	0	0	0	0	0	0	0	0	0	0	0	0	0	0	0	0	0	0	0
1700001G17Rik	1	33669824	33670712	+	1700001G17Rik	ENSMUSG00000103746	RIKEN cDNA 1700001G17 gene [Source:MGI Symbol;Acc:MGI:1914753]	+	0	1	2	1	0	0	8	3	1	2	0	0	0	0	1	3	0	4	0	0	0	0	0	0	1	0.333333	4	0.666667	0.333333	2.33333	0	0
Gm38173	1	33671915	33674228	-	Gm38173	ENSMUSG00000102198	predicted gene, 38173 [Source:MGI Symbol;Acc:MGI:5611401]	-	0	0	0	0	0	0	0	0	0	0	0	0	0	0	0	0	0	0	0	0	0	0	0	0	0	0	0	0	0	0	0	0
Rab23	1	33719887	33742564	+	Rab23	ENSMUSG00000004768	RAB23, member RAS oncogene family [Source:MGI Symbol;Acc:MGI:99833]	+	581	572	495	653	619	644	527	522	485	450	491	476	594	237	593	674	572	771	680	557	529	703	640	673	549.333	638.667	511.333	472.333	474.667	672.333	588.667	672
Bag2	1	33745484	33757795	-	Bag2	ENSMUSG00000042215	BCL2-associated athanogene 2 [Source:MGI Symbol;Acc:MGI:1891254]	-	253	262	224	217	168	182	564	584	633	343	358	373	556	335	998	835	838	791	852	1137	959	799	858	1009	246.333	189	593.667	358	629.667	821.333	982.667	888.667
Gm37905	1	33748007	33748347	+	Gm37905	ENSMUSG00000103072	predicted gene, 37905 [Source:MGI Symbol;Acc:MGI:5611133]	+	35	13	10	10	0	9	25	29	42	26	7	22	42	17	66	69	50	42	57	41	57	45	54	49	19.3333	6.33333	32	18.3333	41.6667	53.6667	51.6667	49.3333
Zfp451	1	33761545	33814595	-	Zfp451	ENSMUSG00000042197	zinc finger protein 451 [Source:MGI Symbol;Acc:MGI:2137896]	-	1369	1738	1242	1678	1605	1589	1840	1629	1824	1497	1614	1474	1266	471	1269	1574	1589	1657	1786	1273	1188	1567	1675	1598	1449.67	1624	1764.33	1528.33	1002	1606.67	1415.67	1613.33
Bend6	1	33852052	33907816	-	Bend6	ENSMUSG00000042182	BEN domain containing 6 [Source:MGI Symbol;Acc:MGI:2444572]	-	7	28	10	15	17	16	68	51	97	64	76	140	44	17	45	64	46	63	128	89	83	86	114	85	15	16	72	93.3333	35.3333	57.6667	100	95
Gm37067	1	33889490	33891117	-	Gm37067	ENSMUSG00000104416	predicted gene, 37067 [Source:MGI Symbol;Acc:MGI:5610295]	-	0	0	0	0	0	3	0	1	0	4	0	0	0	0	0	0	0	0	0	0	0	0	0	0	0	1	0.333333	1.33333	0	0	0	0
Dst	1	33908225	34308661	+	Dst	ENSMUSG00000026131	dystonin [Source:MGI Symbol;Acc:MGI:104627]	+	2774	3205	2898	3593	3355	3273	3221	3404	3289	3799	3648	3217	2438	1043	2235	3900	2808	2981	4194	3572	3306	4170	4182	3582	2959	3407	3304.67	3554.67	1905.33	3229.67	3690.67	3978
Gm37354	1	33922455	33924838	+	Gm37354	ENSMUSG00000103596	predicted gene, 37354 [Source:MGI Symbol;Acc:MGI:5610582]	+	0	0	0	0	0	1	0	0	0	0	0	0	0	0	3	0	0	3	0	0	0	0	0	0	0	0.333333	0	0	1	1	0	0
Gm38157	1	34032100	34033797	+	Gm38157	ENSMUSG00000103364	predicted gene, 38157 [Source:MGI Symbol;Acc:MGI:5611385]	+	0	0	0	0	1	0	0	5	0	0	0	0	0	4	0	1	0	0	0	0	0	0	0	0	0	0.333333	1.66667	0	1.33333	0.333333	0	0
Gm26788	1	34165856	34178446	-	Gm26788	ENSMUSG00000096992	predicted gene, 26788 [Source:MGI Symbol;Acc:MGI:5477282]	-	62	90	74	75	81	100	65	61	84	84	97	70	66	25	43	72	54	61	82	80	50	78	104	81	75.3333	85.3333	70	83.6667	44.6667	62.3333	70.6667	87.6667
A930005N03Rik	1	34269882	34271128	-	A930005N03Rik	ENSMUSG00000103001	RIKEN cDNA A930005N03 gene [Source:MGI Symbol;Acc:MGI:1924441]	-	31	60	23	36	29	31	77	42	38	47	21	37	28	19	36	82	49	39	42	34	40	70	52	52	38	32	52.3333	35	27.6667	56.6667	38.6667	58
Gm37958	1	34329433	34330307	-	Gm37958	ENSMUSG00000104397	predicted gene, 37958 [Source:MGI Symbol;Acc:MGI:5611186]	-	0	0	0	0	0	0	0	0	0	0	0	0	0	0	0	0	0	0	0	0	0	0	0	0	0	0	0	0	0	0	0	0
Gm37385	1	34350775	34351161	+	Gm37385	ENSMUSG00000102839	predicted gene, 37385 [Source:MGI Symbol;Acc:MGI:5610613]	+	0	0	0	0	0	0	0	0	0	0	0	0	0	0	0	0	0	0	0	0	0	0	0	0	0	0	0	0	0	0	0	0
Gm37233	1	34427002	34433264	-	Gm37233	ENSMUSG00000102336	predicted gene, 37233 [Source:MGI Symbol;Acc:MGI:5610461]	-	0	9	5	9	3	5	7	0	0	0	6	0	0	0	0	7	0	0	0	1	4	0	2	1	4.66667	5.66667	2.33333	2	0	2.33333	1.66667	1
Ccdc115	1	34436670	34439672	-	Ccdc115	ENSMUSG00000042111	coiled-coil domain containing 115 [Source:MGI Symbol;Acc:MGI:1916918]	-	831	621	548	691	703	542	571	470	440	379	328	314	693	437	835	796	854	792	690	598	513	480	689	595	666.667	645.333	493.667	340.333	655	814	600.333	588
Gm28306	1	34439511	34444730	-	Gm28306	ENSMUSG00000101711	predicted gene 28306 [Source:MGI Symbol;Acc:MGI:5579012]	-	338	480	315	423	386	290	130	161	132	118	140	67	226	117	230	234	265	251	167	124	98	154	124	144	377.667	366.333	141	108.333	191	250	129.667	140.667
Imp4	1	34439851	34449356	+	Imp4	ENSMUSG00000026127	IMP4, U3 small nucleolar ribonucleoprotein [Source:MGI Symbol;Acc:MGI:106572]	+	2843	3332	2613	3395	2981	2623	1344	1593	1409	1320	1248	1170	2184	815	1753	2272	2136	2258	1556	1166	1031	1350	1470	1490	2929.33	2999.67	1448.67	1246	1584	2222	1251	1436.67
Ptpn18	1	34459762	34475733	+	Ptpn18	ENSMUSG00000026126	protein tyrosine phosphatase, non-receptor type 18 [Source:MGI Symbol;Acc:MGI:108410]	+	150	108	128	102	59	73	70	106	93	53	77	96	52	21	58	95	73	46	77	38	40	59	65	65	128.667	78	89.6667	75.3333	43.6667	71.3333	51.6667	63
Gm28417	1	34468834	34473148	-	Gm28417	ENSMUSG00000100280	predicted gene 28417 [Source:MGI Symbol;Acc:MGI:5579123]	-	57	16	41	18	16	21	11	28	21	13	18	19	15	2	16	25	20	10	19	5	7	6	14	24	38	18.3333	20	16.6667	11	18.3333	10.3333	14.6667
4930568A12Rik	1	34477167	34485933	-	4930568A12Rik	ENSMUSG00000101223	RIKEN cDNA 4930568A12 gene [Source:MGI Symbol;Acc:MGI:1923133]	-	0	0	1	0	0	0	6	1	7	3	0	0	2	2	0	2	3	7	4	5	0	2	1	1	0.333333	0	4.66667	1	1.33333	4	3	1.33333
Prss39	1	34498410	34503063	+	Prss39	ENSMUSG00000026125	protease, serine 39 [Source:MGI Symbol;Acc:MGI:1270856]	+	0	0	0	0	0	0	0	2	0	0	0	0	0	0	0	0	0	0	0	0	0	0	0	0	0	0	0.666667	0	0	0	0	0
Cfc1	1	34535648	34544313	+	Cfc1	ENSMUSG00000026124	cripto, FRL-1, cryptic family 1 [Source:MGI Symbol;Acc:MGI:109448]	+	12	4	7	8	5	3	0	5	13	21	0	8	3	0	3	0	0	0	8	0	4	9	0	2	7.66667	5.33333	6	9.66667	2	0	4	3.66667
Prss40	1	34543968	34560943	-	Prss40	ENSMUSG00000037529	protease, serine 40 [Source:MGI Symbol;Acc:MGI:1270857]	-	0	0	0	7	5	1	0	1	3	12	4	5	3	0	0	0	0	0	10	0	4	2	0	0	0	4.33333	1.33333	7	1	0	4.66667	0.666667
1700101I19Rik	1	34579202	34579711	-	1700101I19Rik	ENSMUSG00000045815	RIKEN cDNA 1700101I19 gene [Source:MGI Symbol;Acc:MGI:1920839]	-	0	0	0	0	0	0	0	0	0	0	0	0	0	0	0	0	0	0	0	0	0	0	0	0	0	0	0	0	0	0	0	0
Amer3	1	34579657	34590944	+	Amer3	ENSMUSG00000045174	APC membrane recruitment 3 [Source:MGI Symbol;Acc:MGI:3026939]	+	0	0	0	1	0	5	11	2	5	11	0	6	0	0	0	1	0	0	21	5	6	19	2	2	0	2	6	5.66667	0	0.333333	10.6667	7.66667
Arhgef4	1	34678188	34813309	+	Arhgef4	ENSMUSG00000037509	Rho guanine nucleotide exchange factor (GEF) 4 [Source:MGI Symbol;Acc:MGI:2442507]	+	65	84	62	66	77	57	254	189	263	259	188	189	158	55	82	145	177	128	245	155	138	194	211	184	70.3333	66.6667	235.333	212	98.3333	150	179.333	196.333
Arhgef4	1	34801794	34801964	+	Arhgef4	ENSMUSG00000118272	novel protein	+	0	0	0	0	0	0	0	0	0	0	0	0	0	0	0	0	0	0	0	0	0	0	0	0	0	0	0	0	0	0	0	0
Gm38336	1	34809360	34811908	-	Gm38336	ENSMUSG00000104002	predicted gene, 38336 [Source:MGI Symbol;Acc:MGI:5611564]	-	18	15	7	13	15	12	73	17	40	48	23	55	44	18	17	28	31	16	36	35	22	28	38	32	13.3333	13.3333	43.3333	42	26.3333	25	31	32.6667
Fam168b	1	34813219	34843065	-	Fam168b	ENSMUSG00000037503	family with sequence similarity 168, member B [Source:MGI Symbol;Acc:MGI:2448487]	-	1671	1645	1189	1753	1468	1399	1850	1898	1908	1488	1629	1477	2399	821	2104	2360	2282	2445	2703	1944	1874	2745	2587	2368	1501.67	1540	1885.33	1531.33	1774.67	2362.33	2173.67	2566.67
Gm37127	1	34823525	34826560	+	Gm37127	ENSMUSG00000104358	predicted gene, 37127 [Source:MGI Symbol;Acc:MGI:5610355]	+	16	0	7	3	2	0	0	0	1	11	1	2	9	1	4	1	8	6	3	3	0	0	3	6	7.66667	1.66667	0.333333	4.66667	4.66667	5	2	3
Plekhb2	1	34849976	34879580	+	Plekhb2	ENSMUSG00000026123	pleckstrin homology domain containing, family B (evectins) member 2 [Source:MGI Symbol;Acc:MGI:2385825]	+	192	202	144	193	106	128	266	259	270	225	244	291	293	88	310	389	358	341	535	540	437	567	501	640	179.333	142.333	265	253.333	230.333	362.667	504	569.333
Gm37068	1	35625606	35651297	-	Gm37068	ENSMUSG00000104417	predicted gene, 37068 [Source:MGI Symbol;Acc:MGI:5610296]	-	0	0	0	0	0	0	0	0	0	0	0	0	0	0	0	0	0	0	0	0	0	0	0	0	0	0	0	0	0	0	0	0
Gm28415	1	35806974	35810462	+	Gm28415	ENSMUSG00000101714	predicted gene 28415 [Source:MGI Symbol;Acc:MGI:5579121]	+	0	0	0	0	0	0	0	0	0	0	0	0	0	0	0	0	0	0	0	0	0	0	0	0	0	0	0	0	0	0	0	0
1110002O04Rik	1	35879845	35881119	+	1110002O04Rik	ENSMUSG00000102531	RIKEN cDNA 1110002O04 gene [Source:MGI Symbol;Acc:MGI:1915733]	+	0	0	0	0	0	0	0	0	0	0	0	0	0	0	0	0	0	0	0	0	0	0	0	0	0	0	0	0	0	0	0	0
Gm37146	1	35981960	35986373	-	Gm37146	ENSMUSG00000102279	predicted gene, 37146 [Source:MGI Symbol;Acc:MGI:5610374]	-	0	0	0	0	0	0	0	0	0	0	0	0	0	0	0	0	0	0	0	0	0	0	0	0	0	0	0	0	0	0	0	0
Gm33222	1	36002985	36011044	-	Gm33222	ENSMUSG00000103708	predicted gene, 33222 [Source:MGI Symbol;Acc:MGI:5592381]	-	18	25	30	34	42	7	10	0	5	2	9	2	0	0	4	0	4	3	0	0	0	10	3	0	24.3333	27.6667	5	4.33333	1.33333	2.33333	0	4.33333
4930535G08Rik	1	36011072	36011894	+	4930535G08Rik	ENSMUSG00000104201	RIKEN cDNA 4930535G08 gene [Source:MGI Symbol;Acc:MGI:1925283]	+	18	5	4	3	7	6	1	0	6	9	6	7	5	0	4	0	1	1	0	10	0	0	2	0	9	5.33333	2.33333	7.33333	3	0.666667	3.33333	0.666667
Gm38049	1	36029647	36031018	-	Gm38049	ENSMUSG00000102434	predicted gene, 38049 [Source:MGI Symbol;Acc:MGI:5611277]	-	0	0	0	10	2	0	0	0	0	0	0	0	0	0	0	0	0	0	0	0	0	0	1	0	0	4	0	0	0	0	0	0.333333
Hs6st1	1	36068400	36106446	+	Hs6st1	ENSMUSG00000045216	heparan sulfate 6-O-sulfotransferase 1 [Source:MGI Symbol;Acc:MGI:1354958]	+	1725	1703	1373	1704	1536	1465	861	1062	959	855	637	756	480	240	627	583	678	582	821	728	804	719	958	909	1600.33	1568.33	960.667	749.333	449	614.333	784.333	862
Gm37335	1	36105384	36106446	-	Gm37335	ENSMUSG00000104523	predicted gene, 37335 [Source:MGI Symbol;Acc:MGI:5610563]	-	134	188	172	240	163	219	79	166	160	108	73	79	47	40	82	61	79	77	82	75	98	95	114	140	164.667	207.333	135	86.6667	56.3333	72.3333	85	116.333
Gm33280	1	36132042	36138746	+	Gm33280	ENSMUSG00000102202	predicted gene, 33280 [Source:MGI Symbol;Acc:MGI:5592439]	+	0	0	0	2	0	0	0	2	0	0	1	0	0	1	0	3	0	3	0	0	0	0	3	0	0	0.666667	0.666667	0.333333	0.333333	2	0	1
Uggt1	1	36140027	36244720	-	Uggt1	ENSMUSG00000037470	UDP-glucose glycoprotein glucosyltransferase 1 [Source:MGI Symbol;Acc:MGI:2443162]	-	2057	2492	2100	2467	2566	2178	2776	2777	3127	1947	2321	1972	2400	1170	3607	3143	3085	3223	3326	3039	2939	2773	3038	3011	2216.33	2403.67	2893.33	2080	2392.33	3150.33	3101.33	2940.67
Neurl3	1	36264597	36274679	-	Neurl3	ENSMUSG00000047180	neuralized E3 ubiquitin protein ligase 3 [Source:MGI Symbol;Acc:MGI:2429944]	-	0	8	0	6	0	3	0	6	0	4	0	0	4	0	11	0	2	2	0	1	0	3	1	4	2.66667	3	2	1.33333	5	1.33333	0.333333	2.66667
Arid5a	1	36307733	36324029	+	Arid5a	ENSMUSG00000037447	AT rich interactive domain 5A (MRF1-like) [Source:MGI Symbol;Acc:MGI:2443039]	+	64	55	40	66	54	40	24	48	21	35	12	11	59	16	36	29	35	49	36	26	16	29	36	36	53	53.3333	31	19.3333	37	37.6667	26	33.6667
4930403P22Rik	1	36332708	36333420	+	4930403P22Rik	ENSMUSG00000102762	RIKEN cDNA 4930403P22 gene [Source:MGI Symbol;Acc:MGI:1921057]	+	0	0	0	0	0	0	0	0	0	0	0	3	0	0	0	0	0	0	0	0	0	0	0	0	0	0	0	1	0	0	0	0
Kansl3	1	36335730	36369181	-	Kansl3	ENSMUSG00000010453	KAT8 regulatory NSL complex subunit 3 [Source:MGI Symbol;Acc:MGI:1918055]	-	942	879	840	1108	825	785	1618	1058	1426	1154	1017	1021	1463	468	1078	1371	1452	1431	1510	1130	1153	1428	1644	1449	887	906	1367.33	1064	1003	1418	1264.33	1507
Fer1l5	1	36372291	36422110	+	Fer1l5	ENSMUSG00000037432	fer-1-like 5 (C. elegans) [Source:MGI Symbol;Acc:MGI:3616091]	+	3	38	18	31	36	39	75	44	46	45	106	71	52	23	40	62	51	62	68	24	34	72	40	35	19.6667	35.3333	55	74	38.3333	58.3333	42	49
Lman2l	1	36419871	36445271	-	Lman2l	ENSMUSG00000001143	lectin, mannose-binding 2-like [Source:MGI Symbol;Acc:MGI:2443010]	-	242	301	210	340	237	254	512	475	432	349	377	254	491	165	429	458	525	497	613	420	439	478	533	598	251	277	473	326.667	361.667	493.333	490.667	536.333
Cnnm4	1	36471620	36508764	+	Cnnm4	ENSMUSG00000037408	cyclin M4 [Source:MGI Symbol;Acc:MGI:2151060]	+	100	115	65	143	108	111	244	165	137	216	205	148	234	59	94	142	194	165	139	96	101	170	175	123	93.3333	120.667	182	189.667	129	167	112	156
Gm37909	1	36473952	36476110	+	Gm37909	ENSMUSG00000104316	predicted gene, 37909 [Source:MGI Symbol;Acc:MGI:5611137]	+	0	5	1	6	0	3	0	0	0	0	0	0	0	0	0	5	0	0	0	0	0	0	0	0	2	3	0	0	0	1.66667	0	0
Cnnm3	1	36511867	36528237	+	Cnnm3	ENSMUSG00000001138	cyclin M3 [Source:MGI Symbol;Acc:MGI:2151055]	+	349	413	326	547	417	344	379	464	418	435	421	306	657	195	387	563	517	577	574	370	335	521	470	523	362.667	436	420.333	387.333	413	552.333	426.333	504.667
Gm38033	1	36527534	36528237	-	Gm38033	ENSMUSG00000102845	predicted gene, 38033 [Source:MGI Symbol;Acc:MGI:5611261]	-	0	0	0	6	4	0	0	0	18	0	0	1	1	0	3	2	1	3	3	0	0	0	7	4	0	3.33333	6	0.333333	1.33333	2	1	3.66667
Ankrd23	1	36530188	36536883	-	Ankrd23	ENSMUSG00000067653	ankyrin repeat domain 23 [Source:MGI Symbol;Acc:MGI:1925571]	-	13	28	24	19	12	29	18	38	21	20	50	78	37	11	30	51	70	28	29	41	36	41	65	61	21.6667	20	25.6667	49.3333	26	49.6667	35.3333	55.6667
Gm42417	1	36530193	36539429	-	Gm42417	ENSMUSG00000109510	predicted gene, 42417 [Source:MGI Symbol;Acc:MGI:5649003]	-	24	53	31	34	25	43	29	40	31	22	54	87	49	10	47	47	84	35	54	39	51	47	74	81	36	34	33.3333	54.3333	35.3333	55.3333	48	67.3333
Ankrd39	1	36537507	36547445	-	Ankrd39	ENSMUSG00000079610	ankyrin repeat domain 39 [Source:MGI Symbol;Acc:MGI:1914816]	-	76	77	77	82	77	62	83	100	95	81	93	81	119	30	75	91	106	71	105	95	92	60	111	106	76.6667	73.6667	92.6667	85	74.6667	89.3333	97.3333	92.3333
Sema4c	1	36548639	36558349	-	Sema4c	ENSMUSG00000026121	sema domain, immunoglobulin domain (Ig), transmembrane domain (TM) and short cytoplasmic domain, (semaphorin) 4C [Source:MGI Symbol;Acc:MGI:109252]	-	198	244	236	239	180	229	524	598	628	369	403	340	399	195	426	384	425	376	474	441	440	495	429	431	226	216	583.333	370.667	340	395	451.667	451.667
D430040D24Rik	1	36557701	36565613	+	D430040D24Rik	ENSMUSG00000087589	RIKEN cDNA D430040D24 gene [Source:MGI Symbol;Acc:MGI:2442526]	+	15	3	2	2	5	3	36	11	16	2	2	4	2	1	10	18	7	8	21	12	10	2	7	5	6.66667	3.33333	21	2.66667	4.33333	11	14.3333	4.66667
Fam178b	1	36562692	36683183	-	Fam178b	ENSMUSG00000046337	family with sequence similarity 178, member B [Source:MGI Symbol;Acc:MGI:3026913]	-	90	121	90	147	170	145	138	72	150	94	81	126	151	40	77	87	126	115	70	19	29	34	135	49	100.333	154	120	100.333	89.3333	109.333	39.3333	72.6667
Cox5b	1	36691449	36693681	+	Cox5b	ENSMUSG00000061518	cytochrome c oxidase subunit 5B [Source:MGI Symbol;Acc:MGI:88475]	+	1121	765	535	509	461	536	1129	614	942	539	483	442	972	411	759	1019	862	709	942	711	627	708	790	610	807	502	895	488	714	863.333	760	702.667
Actr1b	1	36698114	36714422	-	Actr1b	ENSMUSG00000037351	ARP1 actin-related protein 1B, centractin beta [Source:MGI Symbol;Acc:MGI:1917446]	-	2228	1975	1556	1976	1725	1680	1693	1846	2021	1483	1369	1210	2532	949	2237	2356	2219	2367	2025	1597	1605	2049	2121	1963	1919.67	1793.67	1853.33	1354	1906	2314	1742.33	2044.33
4933424G06Rik	1	36710149	36757953	+	4933424G06Rik	ENSMUSG00000102416	RIKEN cDNA 4933424G06 gene [Source:MGI Symbol;Acc:MGI:1918416]	+	0	0	0	1	2	3	0	2	0	0	0	0	0	0	0	16	0	1	0	0	0	0	1	2	0	2	0.666667	0	0	5.66667	0	1
Gm33533	1	36739048	36744792	-	Gm33533	ENSMUSG00000104237	predicted gene, 33533 [Source:MGI Symbol;Acc:MGI:5592692]	-	0	0	0	0	2	0	0	0	0	0	0	0	0	0	0	0	0	0	0	0	0	0	0	0	0	0.666667	0	0	0	0	0	0
Zap70	1	36761798	36782818	+	Zap70	ENSMUSG00000026117	zeta-chain (TCR) associated protein kinase [Source:MGI Symbol;Acc:MGI:99613]	+	62	73	76	65	76	69	128	62	66	70	143	123	50	17	42	36	73	41	40	23	28	28	73	38	70.3333	70	85.3333	112	36.3333	50	30.3333	46.3333
Tmem131	1	36792191	36943666	-	Tmem131	ENSMUSG00000026116	transmembrane protein 131 [Source:MGI Symbol;Acc:MGI:1927110]	-	2670	3150	2559	3492	3219	3033	2452	2368	2326	1903	2395	2030	3061	1051	2764	3149	3166	3479	2600	2031	2065	2620	2448	2298	2793	3248	2382	2109.33	2292	3264.67	2232	2455.33
Gm37506	1	36871903	36872045	-	Gm37506	ENSMUSG00000103016	predicted gene, 37506 [Source:MGI Symbol;Acc:MGI:5610734]	-	0	0	0	0	0	2	17	0	3	0	0	0	3	0	0	0	0	0	0	1	0	0	0	0	0	0.666667	6.66667	0	1	0	0.333333	0
Gm38115	1	36913601	36916539	-	Gm38115	ENSMUSG00000102930	predicted gene, 38115 [Source:MGI Symbol;Acc:MGI:5611343]	-	0	0	0	0	0	0	0	0	0	0	0	0	0	0	0	0	3	0	0	0	0	0	0	1	0	0	0	0	0	1	0	0.333333
F830112A20Rik	1	36922797	36926348	-	F830112A20Rik	ENSMUSG00000103159	RIKEN cDNA F830112A20 gene [Source:MGI Symbol;Acc:MGI:3641781]	-	0	0	0	0	0	0	0	6	3	0	0	0	0	0	0	0	0	0	5	3	0	0	0	0	0	0	3	0	0	0	2.66667	0
Vwa3b	1	37026596	37187613	+	Vwa3b	ENSMUSG00000050122	von Willebrand factor A domain containing 3B [Source:MGI Symbol;Acc:MGI:1918103]	+	226	355	324	376	363	333	102	53	82	72	28	52	33	10	28	22	40	32	42	2	11	13	30	23	301.667	357.333	79	50.6667	23.6667	31.3333	18.3333	22
Gm37020	1	37132273	37133264	-	Gm37020	ENSMUSG00000103603	predicted gene, 37020 [Source:MGI Symbol;Acc:MGI:5610248]	-	0	0	3	0	0	0	0	0	0	1	0	0	0	0	0	0	0	0	0	0	0	0	0	1	1	0	0	0.333333	0	0	0	0.333333
Cnga3	1	37214434	37263384	+	Cnga3	ENSMUSG00000026114	cyclic nucleotide gated channel alpha 3 [Source:MGI Symbol;Acc:MGI:1341818]	+	5	22	24	13	10	14	25	17	10	16	11	13	9	6	10	15	17	29	5	23	10	8	14	8	17	12.3333	17.3333	13.3333	8.33333	20.3333	12.6667	10
1700074A21Rik	1	37299352	37299697	-	1700074A21Rik	ENSMUSG00000102231	RIKEN cDNA 1700074A21 gene [Source:MGI Symbol;Acc:MGI:1920732]	-	0	0	0	0	0	0	0	0	0	0	0	0	0	0	0	0	0	0	0	0	0	0	0	0	0	0	0	0	0	0	0	0
Inpp4a	1	37299865	37410736	+	Inpp4a	ENSMUSG00000026113	inositol polyphosphate-4-phosphatase, type I [Source:MGI Symbol;Acc:MGI:1931123]	+	56	92	88	113	123	129	152	170	183	105	105	139	141	79	123	225	176	156	240	222	123	188	193	209	78.6667	121.667	168.333	116.333	114.333	185.667	195	196.667
4930439A04Rik	1	37329667	37334172	-	4930439A04Rik	ENSMUSG00000086064	RIKEN cDNA 4930439A04 gene [Source:MGI Symbol;Acc:MGI:1925369]	-	0	0	0	0	0	0	0	0	0	0	0	0	0	0	0	0	0	0	0	0	0	0	0	0	0	0	0	0	0	0	0	0
Gm37135	1	37330971	37331504	-	Gm37135	ENSMUSG00000102879	predicted gene, 37135 [Source:MGI Symbol;Acc:MGI:5610363]	-	0	0	0	0	0	0	0	0	0	0	0	0	0	0	0	0	0	0	0	0	0	0	0	0	0	0	0	0	0	0	0	0
Coa5	1	37417084	37430103	-	Coa5	ENSMUSG00000026112	cytochrome C oxidase assembly factor 5 [Source:MGI Symbol;Acc:MGI:1923428]	-	1249	1688	1469	1691	1476	1681	1690	1874	1898	1314	1456	1196	2686	1176	3085	3098	3064	3532	3077	2036	2401	2959	2780	2883	1468.67	1616	1820.67	1322	2315.67	3231.33	2504.67	2874
Unc50	1	37430139	37439124	+	Unc50	ENSMUSG00000026111	unc-50 homolog [Source:MGI Symbol;Acc:MGI:1914637]	+	419	375	404	475	305	345	521	570	629	483	436	481	589	292	618	772	721	755	799	645	644	686	788	753	399.333	375	573.333	466.667	499.667	749.333	696	742.333
Mgat4a	1	37439340	37541016	-	Mgat4a	ENSMUSG00000026110	mannoside acetylglucosaminyltransferase 4, isoenzyme A [Source:MGI Symbol;Acc:MGI:2662992]	-	259	190	177	222	186	239	357	404	251	276	293	307	270	112	260	246	297	328	414	281	174	384	330	362	208.667	215.667	337.333	292	214	290.333	289.667	358.667
4930594C11Rik	1	37485851	37488605	-	4930594C11Rik	ENSMUSG00000103948	RIKEN cDNA 4930594C11 gene [Source:MGI Symbol;Acc:MGI:1924883]	-	59	80	35	92	105	74	38	105	41	69	97	69	48	10	55	54	97	102	81	53	82	69	56	62	58	90.3333	61.3333	78.3333	37.6667	84.3333	72	62.3333
2010300C02Rik	1	37611677	37720085	-	2010300C02Rik	ENSMUSG00000026090	RIKEN cDNA 2010300C02 gene [Source:MGI Symbol;Acc:MGI:1919347]	-	0	9	3	14	17	3	24	6	27	14	27	19	18	0	10	15	12	30	26	10	10	23	25	18	4	11.3333	19	20	9.33333	19	15.3333	22
4930556I23Rik	1	37614259	37615372	+	4930556I23Rik	ENSMUSG00000089767	RIKEN cDNA 4930556I23 gene [Source:MGI Symbol;Acc:MGI:1922520]	+	0	0	0	0	0	0	0	0	0	0	0	0	0	0	0	0	0	0	0	0	0	0	0	0	0	0	0	0	0	0	0	0
4930470B04Rik	1	37660722	37662647	+	4930470B04Rik	ENSMUSG00000104365	RIKEN cDNA 4930470B04 gene [Source:MGI Symbol;Acc:MGI:1923057]	+	0	0	0	0	0	0	0	3	0	0	0	0	0	0	0	0	0	0	0	0	0	0	0	0	0	0	1	0	0	0	0	0
Gm19863	1	37694447	37696664	-	Gm19863	ENSMUSG00000102650	predicted gene, 19863 [Source:MGI Symbol;Acc:MGI:5012048]	-	0	0	0	0	0	0	0	0	0	0	0	0	0	0	0	0	0	0	0	0	0	0	0	0	0	0	0	0	0	0	0	0
Tsga10	1	37754776	37866429	-	Tsga10	ENSMUSG00000060771	testis specific 10 [Source:MGI Symbol;Acc:MGI:2685063]	-	105	56	49	53	57	51	160	93	131	62	101	104	46	14	45	41	82	72	137	128	108	130	129	127	70	53.6667	128	89	35	65	124.333	128.667
Gm26805	1	37865299	37871388	+	Gm26805	ENSMUSG00000097268	predicted gene, 26805 [Source:MGI Symbol;Acc:MGI:5477299]	+	0	0	0	0	0	0	0	0	0	0	0	0	0	0	0	0	0	0	1	4	0	0	0	0	0	0	0	0	0	0	1.66667	0
Lipt1	1	37871738	37876228	+	Lipt1	ENSMUSG00000037216	lipoyltransferase 1 [Source:MGI Symbol;Acc:MGI:3645211]	+	255	130	126	160	179	111	152	111	160	113	89	118	176	39	140	168	185	174	152	117	142	164	149	180	170.333	150	141	106.667	118.333	175.667	137	164.333
Mitd1	1	37874801	37890411	-	Mitd1	ENSMUSG00000026088	MIT, microtubule interacting and transport, domain containing 1 [Source:MGI Symbol;Acc:MGI:1916278]	-	507	622	494	635	491	511	435	378	443	357	378	306	442	176	437	439	464	453	529	441	382	442	470	529	541	545.667	418.667	347	351.667	452	450.667	480.333
Mrpl30	1	37890477	37898535	+	Mrpl30	ENSMUSG00000026087	mitochondrial ribosomal protein L30 [Source:MGI Symbol;Acc:MGI:1333820]	+	1057	1102	932	1091	1018	999	1222	1145	1511	1156	1211	984	1521	616	1321	1933	1328	1511	1756	1104	1320	1504	1594	1388	1030.33	1036	1292.67	1117	1152.67	1590.67	1393.33	1495.33
Lyg2	1	37905923	37916493	-	Lyg2	ENSMUSG00000061584	lysozyme G-like 2 [Source:MGI Symbol;Acc:MGI:2685622]	-	0	0	0	0	0	0	0	0	0	0	0	0	2	0	0	0	0	0	0	0	0	0	0	0	0	0	0	0	0.666667	0	0	0
Gm15457	1	37933596	37954136	+	Gm15457	ENSMUSG00000087374	predicted gene 15457 [Source:MGI Symbol;Acc:MGI:3705190]	+	0	0	0	0	0	0	0	0	0	0	0	0	0	0	0	0	0	0	0	0	0	0	0	0	0	0	0	0	0	0	0	0
Lyg1	1	37946736	37957759	-	Lyg1	ENSMUSG00000026085	lysozyme G-like 1 [Source:MGI Symbol;Acc:MGI:1916791]	-	0	0	0	0	0	0	0	0	0	0	0	0	0	0	0	0	0	0	0	0	0	0	0	0	0	0	0	0	0	0	0	0
Txndc9	1	37985189	37997893	-	Txndc9	ENSMUSG00000058407	thioredoxin domain containing 9 [Source:MGI Symbol;Acc:MGI:2138153]	-	1455	1985	1518	1967	1892	1703	1556	1776	1615	1541	1530	1180	2049	828	2166	2199	2215	2307	2445	1811	1818	2187	2187	2189	1652.67	1854	1649	1417	1681	2240.33	2024.67	2187.67
Eif5b	1	37998010	38055579	+	Eif5b	ENSMUSG00000026083	eukaryotic translation initiation factor 5B [Source:MGI Symbol;Acc:MGI:2441772]	+	5086	6378	5468	6434	6353	5483	6484	5565	6694	5454	5841	4755	5684	2642	6122	6824	6236	6958	8047	6578	5871	7614	7249	6994	5644	6090	6247.67	5350	4816	6672.67	6832	7285.67
Rev1	1	38052786	38129801	-	Rev1	ENSMUSG00000026082	REV1, DNA directed polymerase [Source:MGI Symbol;Acc:MGI:1929074]	-	1286	1225	1070	1492	1179	1250	1368	1331	1322	1036	1032	1154	1823	792	1833	2072	2262	1952	2185	1569	1443	1922	2191	1933	1193.67	1307	1340.33	1074	1482.67	2095.33	1732.33	2015.33
Gm37062	1	38076295	38077305	-	Gm37062	ENSMUSG00000103804	predicted gene, 37062 [Source:MGI Symbol;Acc:MGI:5610290]	-	0	0	0	0	0	17	19	8	19	0	13	3	1	2	3	16	8	3	14	35	17	20	20	6	0	5.66667	15.3333	5.33333	2	9	22	15.3333
Gm5099	1	38132083	38159892	+	Gm5099	ENSMUSG00000102716	predicted gene 5099 [Source:MGI Symbol;Acc:MGI:3644917]	+	0	0	0	0	0	0	0	0	0	0	0	0	0	0	0	0	0	0	0	0	0	0	0	0	0	0	0	0	0	0	0	0
Aff3	1	38177326	38664955	-	Aff3	ENSMUSG00000037138	AF4/FMR2 family, member 3 [Source:MGI Symbol;Acc:MGI:106927]	-	96	184	139	260	134	185	671	608	712	728	674	640	461	123	339	394	375	440	338	146	157	324	401	268	139.667	193	663.667	680.667	307.667	403	213.667	331
Gm16150	1	38235420	38246666	+	Gm16150	ENSMUSG00000085391	predicted gene 16150 [Source:MGI Symbol;Acc:MGI:3801827]	+	0	0	0	0	0	0	0	0	4	0	0	1	0	0	0	0	0	0	0	0	0	0	0	0	0	0	1.33333	0.333333	0	0	0	0
Gm16151	1	38307902	38311930	+	Gm16151	ENSMUSG00000085280	predicted gene 16151 [Source:MGI Symbol;Acc:MGI:3801826]	+	0	0	0	0	0	0	0	0	0	0	0	0	0	0	0	0	0	0	3	0	0	0	0	0	0	0	0	0	0	0	1	0
Gm16152	1	38384949	38393974	+	Gm16152	ENSMUSG00000087131	predicted gene 16152 [Source:MGI Symbol;Acc:MGI:3802058]	+	0	0	0	0	0	0	0	0	0	0	0	0	0	0	0	0	0	0	0	0	0	0	0	0	0	0	0	0	0	0	0	0
2610300A13Rik	1	38767184	38767686	+	2610300A13Rik	ENSMUSG00000103531	RIKEN cDNA 2610300A13 gene [Source:MGI Symbol;Acc:MGI:1917693]	+	0	0	0	0	0	0	0	0	0	0	0	0	0	0	0	0	0	0	0	0	0	0	0	0	0	0	0	0	0	0	0	0
Lonrf2	1	38793645	38836711	-	Lonrf2	ENSMUSG00000048814	LON peptidase N-terminal domain and ring finger 2 [Source:MGI Symbol;Acc:MGI:1920209]	-	2	9	0	1	5	7	39	29	22	43	8	11	21	3	32	40	54	56	31	14	26	54	33	33	3.66667	4.33333	30	20.6667	18.6667	50	23.6667	40
Chst10	1	38863867	38898161	-	Chst10	ENSMUSG00000026080	carbohydrate sulfotransferase 10 [Source:MGI Symbol;Acc:MGI:2138283]	-	45	59	51	80	78	66	42	87	75	62	113	83	137	56	81	121	136	126	137	71	68	143	99	79	51.6667	74.6667	68	86	91.3333	127.667	92	107
Gm37707	1	38884754	38888072	+	Gm37707	ENSMUSG00000103647	predicted gene, 37707 [Source:MGI Symbol;Acc:MGI:5610935]	+	0	0	0	0	0	0	0	0	0	0	0	0	0	0	0	0	0	0	0	0	0	0	0	0	0	0	0	0	0	0	0	0
Nms	1	38939149	38950276	+	Nms	ENSMUSG00000067604	neuromedin S [Source:MGI Symbol;Acc:MGI:3583618]	+	0	0	0	0	0	0	0	0	0	0	0	0	0	0	0	0	0	0	0	0	0	0	0	0	0	0	0	0	0	0	0	0
Pdcl3	1	38985608	38997238	+	Pdcl3	ENSMUSG00000026078	phosducin-like 3 [Source:MGI Symbol;Acc:MGI:1916083]	+	1214	1144	1026	1198	1047	1041	1843	1514	1800	1529	1449	1524	1513	631	1256	1644	1384	1616	1963	1423	1329	1860	1820	1973	1128	1095.33	1719	1500.67	1133.33	1548	1571.67	1884.33
Gm37309	1	38992678	38994316	+	Gm37309	ENSMUSG00000103046	predicted gene, 37309 [Source:MGI Symbol;Acc:MGI:5610537]	+	5	15	5	2	12	8	11	21	16	3	9	14	0	0	2	21	8	6	9	38	10	6	16	12	8.33333	7.33333	16	8.66667	0.666667	11.6667	19	11.3333
Gm37821	1	39048648	39057637	-	Gm37821	ENSMUSG00000104188	predicted gene, 37821 [Source:MGI Symbol;Acc:MGI:5611049]	-	0	0	0	0	0	0	0	0	0	0	0	0	0	0	0	0	0	0	0	0	0	0	0	0	0	0	0	0	0	0	0	0
Gm37091	1	39081252	39083338	-	Gm37091	ENSMUSG00000103182	predicted gene, 37091 [Source:MGI Symbol;Acc:MGI:5610319]	-	0	0	0	0	0	0	0	0	0	0	0	0	0	0	0	0	0	0	0	0	0	2	0	0	0	0	0	0	0	0	0	0.666667
Npas2	1	39193731	39363236	+	Npas2	ENSMUSG00000026077	neuronal PAS domain protein 2 [Source:MGI Symbol;Acc:MGI:109232]	+	13	1	0	4	9	10	0	2	0	0	0	1	1	5	4	5	4	7	8	10	5	13	6	19	4.66667	7.66667	0.666667	0.333333	3.33333	5.33333	7.66667	12.6667
Rpl31	1	39367842	39371911	+	Rpl31	ENSMUSG00000073702	ribosomal protein L31 [Source:MGI Symbol;Acc:MGI:2149632]	+	13397	15088	10638	13702	12716	13176	21963	16559	23531	18242	18951	14474	17347	9411	19810	25825	17080	18674	23510	21144	21356	20667	23735	20330	13041	13198	20684.3	17222.3	15522.7	20526.3	22003.3	21577.3
Tbc1d8	1	39371492	39478755	-	Tbc1d8	ENSMUSG00000003134	TBC1 domain family, member 8 [Source:MGI Symbol;Acc:MGI:1927225]	-	351	319	229	457	262	299	274	289	344	295	307	264	318	143	352	479	340	402	406	446	425	487	501	464	299.667	339.333	302.333	288.667	271	407	425.667	484
Gm37265	1	39419048	39419932	-	Gm37265	ENSMUSG00000102607	predicted gene, 37265 [Source:MGI Symbol;Acc:MGI:5610493]	-	0	0	1	0	0	0	0	0	0	0	0	0	0	0	0	0	0	0	0	0	0	0	0	0	0.333333	0	0	0	0	0	0	0
Cnot11	1	39534992	39546889	+	Cnot11	ENSMUSG00000003135	CCR4-NOT transcription complex, subunit 11 [Source:MGI Symbol;Acc:MGI:106580]	+	1052	1247	924	1428	1092	1079	720	791	740	782	789	607	1081	394	868	1100	1148	1349	1036	684	700	1070	977	1017	1074.33	1199.67	750.333	726	781	1199	806.667	1021.33
Gm15832	1	39547570	39552002	-	Gm15832	ENSMUSG00000085894	predicted gene 15832 [Source:MGI Symbol;Acc:MGI:3834078]	-	183	167	114	237	182	243	178	146	130	163	140	259	120	55	126	158	139	151	106	134	96	201	178	201	154.667	220.667	151.333	187.333	100.333	149.333	112	193.333
Rnf149	1	39551296	39577405	-	Rnf149	ENSMUSG00000048234	ring finger protein 149 [Source:MGI Symbol;Acc:MGI:2677438]	-	808	1018	843	1098	939	936	1004	856	838	762	814	835	691	286	658	851	719	825	1021	733	773	1054	1000	1030	889.667	991	899.333	803.667	545	798.333	842.333	1028
Creg2	1	39618406	39651474	-	Creg2	ENSMUSG00000050967	cellular repressor of E1A-stimulated genes 2 [Source:MGI Symbol;Acc:MGI:1928333]	-	0	0	0	10	0	0	0	4	0	0	0	0	3	0	0	0	0	3	17	6	4	26	7	7	0	3.33333	1.33333	0	1	1	9	13.3333
D930019O06Rik	1	39650176	39657390	+	D930019O06Rik	ENSMUSG00000097083	RIKEN cDNA D930019O06 [Source:MGI Symbol;Acc:MGI:3043219]	+	10	5	2	0	0	0	0	6	0	0	5	0	0	0	0	0	0	0	11	0	0	0	0	0	5.66667	0	2	1.66667	0	0	3.66667	0
Rfx8	1	39665301	39720997	-	Rfx8	ENSMUSG00000057173	regulatory factor X 8 [Source:MGI Symbol;Acc:MGI:3588206]	-	0	0	0	0	0	0	0	0	5	5	0	18	0	0	0	6	7	0	2	0	2	7	0	1	0	0	1.66667	7.66667	0	4.33333	1.33333	2.66667
Gm3646	1	39804148	39805332	-	Gm3646	ENSMUSG00000091937	predicted gene 3646 [Source:MGI Symbol;Acc:MGI:3781822]	-	0	0	0	0	0	0	0	0	0	0	0	0	0	0	0	0	0	0	0	0	0	0	0	0	0	0	0	0	0	0	0	0
1700066B17Rik	1	39839175	39847334	-	1700066B17Rik	ENSMUSG00000101634	RIKEN cDNA 1700066B17 gene [Source:MGI Symbol;Acc:MGI:1920676]	-	0	0	0	0	0	0	0	0	0	0	0	0	0	0	0	0	0	0	0	0	0	0	0	0	0	0	0	0	0	0	0	0
Map4k4	1	39900913	40026310	+	Map4k4	ENSMUSG00000026074	mitogen-activated protein kinase kinase kinase kinase 4 [Source:MGI Symbol;Acc:MGI:1349394]	+	2949	3064	2446	2999	2736	2421	5227	4099	6104	3843	3957	3374	3216	1126	3034	3781	3075	3951	4399	3810	3944	4816	4480	4561	2819.67	2718.67	5143.33	3724.67	2458.67	3602.33	4051	4619
4930456G14Rik	1	40049039	40050368	-	4930456G14Rik	ENSMUSG00000102985	RIKEN cDNA 4930456G14 gene [Source:MGI Symbol;Acc:MGI:1921928]	-	0	0	0	0	0	0	0	0	0	0	0	0	0	0	0	0	0	0	0	0	0	0	0	0	0	0	0	0	0	0	0	0
Il1r2	1	40074079	40125231	+	Il1r2	ENSMUSG00000026073	interleukin 1 receptor, type II [Source:MGI Symbol;Acc:MGI:96546]	+	32	4	11	22	2	12	13	42	27	9	11	17	17	0	14	14	23	8	37	8	9	13	5	21	15.6667	12	27.3333	12.3333	10.3333	15	18	13
Gm16894	1	40076228	40085851	-	Gm16894	ENSMUSG00000097899	predicted gene, 16894 [Source:MGI Symbol;Acc:MGI:4439818]	-	0	0	0	0	0	0	0	0	0	0	0	0	0	0	0	0	1	0	0	0	0	0	0	0	0	0	0	0	0	0.333333	0	0
Gm37347	1	40088511	40091581	+	Gm37347	ENSMUSG00000102975	predicted gene, 37347 [Source:MGI Symbol;Acc:MGI:5610575]	+	0	0	0	0	0	0	0	0	0	0	0	0	0	0	0	0	0	0	0	0	0	0	0	0	0	0	0	0	0	0	0	0
Il1r1	1	40225080	40317257	+	Il1r1	ENSMUSG00000026072	interleukin 1 receptor, type I [Source:MGI Symbol;Acc:MGI:96545]	+	15	0	2	7	2	6	9	18	9	19	15	9	14	1	15	22	31	22	26	14	6	29	15	29	5.66667	5	12	14.3333	10	25	15.3333	24.3333
Gm38070	1	40238020	40244499	+	Gm38070	ENSMUSG00000103560	predicted gene, 38070 [Source:MGI Symbol;Acc:MGI:5611298]	+	0	0	0	0	0	0	0	0	0	0	0	0	0	0	0	0	0	0	0	0	0	0	0	0	0	0	0	0	0	0	0	0
Il1rl2	1	40324610	40367562	+	Il1rl2	ENSMUSG00000070942	interleukin 1 receptor-like 2 [Source:MGI Symbol;Acc:MGI:1913107]	+	0	1	2	8	2	11	11	14	5	6	0	3	5	1	0	4	0	5	0	0	1	3	0	0	1	7	10	3	2	3	0.333333	1
Il1rl1	1	40429570	40465415	+	Il1rl1	ENSMUSG00000026069	interleukin 1 receptor-like 1 [Source:MGI Symbol;Acc:MGI:98427]	+	7	8	5	0	0	0	0	0	0	0	0	0	0	0	0	0	0	0	0	0	0	0	0	0	6.66667	0	0	0	0	0	0	0
Il18r1	1	40465552	40500854	+	Il18r1	ENSMUSG00000026070	interleukin 18 receptor 1 [Source:MGI Symbol;Acc:MGI:105383]	+	0	2	13	0	1	4	0	0	0	0	0	0	0	0	0	0	0	0	0	0	0	0	0	0	5	1.66667	0	0	0	0	0	0
Il18rap	1	40515362	40551705	+	Il18rap	ENSMUSG00000026068	interleukin 18 receptor accessory protein [Source:MGI Symbol;Acc:MGI:1338888]	+	0	0	0	0	0	0	0	0	0	0	0	0	0	0	0	3	0	0	0	7	0	0	0	0	0	0	0	0	0	1	2.33333	0
Gm35801	1	40572188	40580662	-	Gm35801	ENSMUSG00000104441	predicted gene, 35801 [Source:MGI Symbol;Acc:MGI:5594960]	-	0	0	0	0	0	0	0	0	0	0	0	0	0	0	0	0	0	0	0	0	0	0	0	0	0	0	0	0	0	0	0	0
Slc9a4	1	40580081	40630725	+	Slc9a4	ENSMUSG00000026065	solute carrier family 9 (sodium/hydrogen exchanger), member 4 [Source:MGI Symbol;Acc:MGI:105074]	+	0	0	0	0	0	0	0	0	0	6	0	0	0	0	0	0	0	0	0	0	0	0	0	0	0	0	0	2	0	0	0	0
Gm37435	1	40582895	40586841	-	Gm37435	ENSMUSG00000102676	predicted gene, 37435 [Source:MGI Symbol;Acc:MGI:5610663]	-	0	0	0	0	0	0	0	0	0	0	0	0	0	0	0	0	0	0	0	0	0	0	0	0	0	0	0	0	0	0	0	0
Slc9a2	1	40680574	40769273	+	Slc9a2	ENSMUSG00000026062	solute carrier family 9 (sodium/hydrogen exchanger), member 2 [Source:MGI Symbol;Acc:MGI:105075]	+	5	1	0	11	4	0	0	0	4	0	0	0	0	1	0	0	1	5	2	0	5	3	0	7	2	5	1.33333	0	0.333333	2	2.33333	3.33333
Gm37623	1	40691442	40697636	-	Gm37623	ENSMUSG00000103679	predicted gene, 37623 [Source:MGI Symbol;Acc:MGI:5610851]	-	0	0	0	8	0	0	0	0	0	0	0	0	0	0	0	0	0	0	0	0	0	0	0	0	0	2.66667	0	0	0	0	0	0
Gm37915	1	40771385	40785343	+	Gm37915	ENSMUSG00000103270	predicted gene, 37915 [Source:MGI Symbol;Acc:MGI:5611143]	+	11	19	27	42	6	19	23	42	52	43	45	57	35	6	47	26	47	54	54	45	48	49	43	53	19	22.3333	39	48.3333	29.3333	42.3333	49	48.3333
Mfsd9	1	40772038	40790687	-	Mfsd9	ENSMUSG00000041945	major facilitator superfamily domain containing 9 [Source:MGI Symbol;Acc:MGI:2443548]	-	33	22	40	42	9	28	29	51	95	60	54	66	45	6	56	36	57	76	99	62	76	58	67	63	31.6667	26.3333	58.3333	60	35.6667	56.3333	79	62.6667
Tmem182	1	40805601	40856887	+	Tmem182	ENSMUSG00000079588	transmembrane protein 182 [Source:MGI Symbol;Acc:MGI:1923725]	+	0	0	0	0	0	0	0	0	0	0	0	0	0	0	0	0	0	0	0	0	0	0	0	0	0	0	0	0	0	0	0	0
4930448I06Rik	1	41167587	41181252	-	4930448I06Rik	ENSMUSG00000104072	RIKEN cDNA 4930448I06 gene [Source:MGI Symbol;Acc:MGI:1922147]	-	0	0	0	0	0	0	0	0	0	0	0	0	0	0	0	0	0	0	0	0	0	0	0	0	0	0	0	0	0	0	0	0
Gm28634	1	41526931	41529543	-	Gm28634	ENSMUSG00000100185	predicted gene 28634 [Source:MGI Symbol;Acc:MGI:5579340]	-	0	0	0	0	0	0	0	0	0	0	0	0	0	0	0	0	0	0	0	0	0	0	0	0	0	0	0	0	0	0	0	0
Gm29260	1	41781808	41939560	+	Gm29260	ENSMUSG00000100832	predicted gene 29260 [Source:MGI Symbol;Acc:MGI:5579966]	+	0	0	0	0	0	0	0	0	0	0	0	0	0	0	0	0	0	0	0	0	0	0	0	0	0	0	0	0	0	0	0	0
Gm9915	1	42229726	42231108	+	Gm9915	ENSMUSG00000053640	predicted gene 9915 [Source:MGI Symbol;Acc:MGI:3641924]	+	0	0	0	0	0	0	0	0	0	0	0	0	0	0	0	0	0	0	0	0	0	0	0	0	0	0	0	0	0	0	0	0
Gm29664	1	42238233	42238695	-	Gm29664	ENSMUSG00000101919	predicted gene 29664 [Source:MGI Symbol;Acc:MGI:5580370]	-	0	0	0	0	0	0	0	0	0	0	0	0	0	0	0	0	0	0	0	0	0	0	0	0	0	0	0	0	0	0	0	0
Gm28175	1	42261855	42304412	+	Gm28175	ENSMUSG00000101299	predicted gene 28175 [Source:MGI Symbol;Acc:MGI:5578881]	+	0	0	0	0	0	0	0	0	0	0	0	0	0	0	0	0	0	0	0	0	0	0	0	0	0	0	0	0	0	0	0	0
Gm28140	1	42324590	42355937	-	Gm28140	ENSMUSG00000100180	predicted gene 28140 [Source:MGI Symbol;Acc:MGI:5578846]	-	0	0	0	0	0	0	0	0	0	0	0	0	0	0	0	0	0	0	0	0	0	0	0	0	0	0	0	0	0	0	0	0
Gm37047	1	42491813	42495663	+	Gm37047	ENSMUSG00000103106	predicted gene, 37047 [Source:MGI Symbol;Acc:MGI:5610275]	+	0	0	0	0	0	0	0	0	0	0	0	0	0	0	0	0	0	0	0	0	0	0	0	0	0	0	0	0	0	0	0	0
Pantr1	1	42590782	42694842	-	Pantr1	ENSMUSG00000060424	POU domain, class 3, transcription factor 3 adjacent noncoding transcript 1 [Source:MGI Symbol;Acc:MGI:1913547]	-	13	0	0	0	0	0	0	1	0	0	0	0	0	0	0	0	0	0	0	0	1	0	0	0	4.33333	0	0.333333	0	0	0	0.333333	0
4930420N18Rik	1	42651726	42652401	+	4930420N18Rik	ENSMUSG00000104199	RIKEN cDNA 4930420N18 gene [Source:MGI Symbol;Acc:MGI:1921202]	+	0	0	0	0	0	0	0	0	0	0	0	0	0	0	0	0	0	0	0	0	0	0	0	0	0	0	0	0	0	0	0	0
Gm20646	1	42694925	42744791	+	Gm20646	ENSMUSG00000093436	predicted gene 20646 [Source:MGI Symbol;Acc:MGI:5313093]	+	0	0	0	0	0	0	0	0	0	0	0	0	0	0	0	0	0	0	0	0	0	0	0	0	0	0	0	0	0	0	0	0
Pou3f3	1	42695768	42703176	+	Pou3f3	ENSMUSG00000045515	POU domain, class 3, transcription factor 3 [Source:MGI Symbol;Acc:MGI:102564]	+	0	0	1	6	4	4	0	0	0	0	0	7	2	0	1	2	0	3	0	6	7	5	1	0	0.333333	4.66667	0	2.33333	1	1.66667	4.33333	2
Pantr2	1	42707061	42713454	-	Pantr2	ENSMUSG00000097063	POU domain, class 3, transcription factor 3 adjacent noncoding transcript 2 [Source:MGI Symbol;Acc:MGI:1913870]	-	0	0	0	0	0	0	0	1	0	0	0	0	2	0	0	0	0	0	0	0	0	0	0	0	0	0	0.333333	0	0.666667	0	0	0
Dalir	1	42750712	42752881	+	Dalir	ENSMUSG00000099784	DNMT1 associated long intergenic non-coding RNA [Source:MGI Symbol;Acc:MGI:5579231]	+	0	0	0	0	0	0	0	0	0	0	0	0	0	0	0	0	0	0	0	0	0	0	0	0	0	0	0	0	0	0	0	0
Mrps9	1	42851233	42905683	+	Mrps9	ENSMUSG00000060679	mitochondrial ribosomal protein S9 [Source:MGI Symbol;Acc:MGI:1916777]	+	851	729	672	767	745	683	982	842	835	731	906	622	1158	313	765	1050	985	1014	1048	726	703	879	969	892	750.667	731.667	886.333	753	745.333	1016.33	825.667	913.333
Gpr45	1	42952872	43035456	+	Gpr45	ENSMUSG00000041907	G protein-coupled receptor 45 [Source:MGI Symbol;Acc:MGI:2135882]	+	4	7	2	18	0	1	37	27	19	34	17	24	18	7	20	18	7	7	18	6	30	30	29	17	4.33333	6.33333	27.6667	25	15	10.6667	18	25.3333
Tgfbrap1	1	43047200	43098637	-	Tgfbrap1	ENSMUSG00000070939	transforming growth factor, beta receptor associated protein 1 [Source:MGI Symbol;Acc:MGI:2447427]	-	326	256	252	261	224	201	386	480	517	271	363	294	732	355	1068	698	787	698	1042	1005	912	598	835	766	278	228.667	461	309.333	718.333	727.667	986.333	733
Gm28782	1	43056267	43057134	+	Gm28782	ENSMUSG00000100269	predicted gene 28782 [Source:MGI Symbol;Acc:MGI:5579488]	+	0	0	0	0	0	0	0	3	0	0	0	0	0	0	0	0	1	0	0	0	4	0	0	0	0	0	1	0	0	0.333333	1.33333	0
8430432A02Rik	1	43092588	43093835	+	8430432A02Rik	ENSMUSG00000041878	RIKEN cDNA 8430432A02 gene [Source:MGI Symbol;Acc:MGI:1918774]	+	0	0	0	0	0	0	0	2	0	3	0	10	8	0	3	0	8	0	2	35	3	3	8	6	0	0	0.666667	4.33333	3.66667	2.66667	13.3333	5.66667
AI597479	1	43098710	43115947	+	AI597479	ENSMUSG00000010290	expressed sequence AI597479 [Source:MGI Symbol;Acc:MGI:2138299]	+	671	705	629	684	594	747	966	1017	1004	985	794	951	818	312	798	865	980	951	1207	1019	947	1109	1328	1319	668.333	675	995.667	910	642.667	932	1057.67	1252
Fhl2	1	43123074	43196984	-	Fhl2	ENSMUSG00000008136	four and a half LIM domains 2 [Source:MGI Symbol;Acc:MGI:1338762]	-	173	136	106	107	106	105	170	160	172	128	145	102	143	77	160	216	228	155	259	242	168	181	217	201	138.333	106	167.333	125	126.667	199.667	223	199.667
Gm29040	1	43250156	43302925	-	Gm29040	ENSMUSG00000099576	predicted gene 29040 [Source:MGI Symbol;Acc:MGI:5579746]	-	0	0	0	0	1	0	0	0	0	0	0	1	0	0	0	0	0	0	0	0	0	0	0	0	0	0.333333	0	0.333333	0	0	0	0
Nck2	1	43444579	43570515	+	Nck2	ENSMUSG00000066877	non-catalytic region of tyrosine kinase adaptor protein 2 [Source:MGI Symbol;Acc:MGI:1306821]	+	134	160	118	188	124	137	224	205	237	167	184	218	271	127	236	205	206	253	348	284	216	307	370	395	137.333	149.667	222	189.667	211.333	221.333	282.667	357.333
Gm37536	1	43488447	43490937	+	Gm37536	ENSMUSG00000103422	predicted gene, 37536 [Source:MGI Symbol;Acc:MGI:5610764]	+	0	0	0	0	0	0	0	0	0	0	0	0	0	0	0	0	0	0	0	0	0	0	0	0	0	0	0	0	0	0	0	0
Gm38228	1	43560273	43561565	+	Gm38228	ENSMUSG00000103945	predicted gene, 38228 [Source:MGI Symbol;Acc:MGI:5611456]	+	20	20	2	12	0	8	17	17	14	8	0	15	7	0	5	17	12	4	3	11	23	3	17	7	14	6.66667	16	7.66667	4	11	12.3333	9
1500015O10Rik	1	43730602	43742578	+	1500015O10Rik	ENSMUSG00000026051	RIKEN cDNA 1500015O10 gene [Source:MGI Symbol;Acc:MGI:1926146]	+	12	5	0	8	0	3	14	7	3	2	11	8	2	0	3	0	3	1	0	0	0	0	5	1	5.66667	3.66667	8	7	1.66667	1.33333	0	2
Gm29155	1	43741961	43743895	-	Gm29155	ENSMUSG00000100764	predicted gene 29155 [Source:MGI Symbol;Acc:MGI:5579861]	-	0	0	0	0	0	0	0	0	0	0	0	0	0	0	1	0	3	0	1	1	1	0	0	2	0	0	0	0	0.333333	1	1	0.666667
Gm29157	1	43742915	43743526	+	Gm29157	ENSMUSG00000100635	predicted gene 29157 [Source:MGI Symbol;Acc:MGI:5579863]	+	0	6	0	0	0	0	0	0	0	0	0	0	0	0	0	0	0	0	0	0	0	0	0	0	2	0	0	0	0	0	0	0
Gm29156	1	43745784	43746282	-	Gm29156	ENSMUSG00000100480	predicted gene 29156 [Source:MGI Symbol;Acc:MGI:5579862]	-	0	0	0	0	1	0	0	0	0	2	0	0	4	0	0	0	0	0	0	0	0	0	0	0	0	0.333333	0	0.666667	1.33333	0	0	0
Uxs1	1	43746966	43827800	-	Uxs1	ENSMUSG00000057363	UDP-glucuronate decarboxylase 1 [Source:MGI Symbol;Acc:MGI:1915133]	-	334	558	487	691	588	522	647	660	746	647	652	643	615	332	623	667	667	789	768	554	527	636	749	767	459.667	600.333	684.333	647.333	523.333	707.667	616.333	717.333
Tpp2	1	43933647	44003000	+	Tpp2	ENSMUSG00000041763	tripeptidyl peptidase II [Source:MGI Symbol;Acc:MGI:102724]	+	2443	3199	2302	3779	3138	2931	3424	3273	3063	3409	3284	3270	3157	1189	3157	3651	3665	4269	4155	3062	2954	4123	4006	3684	2648	3282.67	3253.33	3321	2501	3861.67	3390.33	3937.67
Mettl21c	1	44009408	44020034	-	Mettl21c	ENSMUSG00000047343	methyltransferase like 21C [Source:MGI Symbol;Acc:MGI:3611450]	-	3	0	0	0	5	2	0	0	0	0	0	0	7	0	0	0	6	0	0	8	0	0	3	2	1	2.33333	0	0	2.33333	2	2.66667	1.66667
Gm8251	1	44055872	44079746	-	Gm8251	ENSMUSG00000091844	predicted gene 8251 [Source:MGI Symbol;Acc:MGI:3647616]	-	12	4	0	0	1	4	0	0	0	0	0	0	1	0	3	2	15	6	0	0	0	5	5	1	5.33333	1.66667	0	0	1.33333	7.66667	0	3.66667
Tex30	1	44086613	44102441	-	Tex30	ENSMUSG00000026049	testis expressed 30 [Source:MGI Symbol;Acc:MGI:1922873]	-	845	1034	700	880	926	898	938	1151	956	1115	964	1008	665	486	980	1248	949	1336	1003	906	1200	994	1232	1246	859.667	901.333	1015	1029	710.333	1177.67	1036.33	1157.33
Gm29247	1	44091463	44110790	-	Gm29247	ENSMUSG00000101104	predicted gene 29247 [Source:MGI Symbol;Acc:MGI:5579953]	-	364	420	229	362	298	369	481	593	539	508	418	479	486	227	510	721	601	732	674	562	536	558	730	609	337.667	343	537.667	468.333	407.667	684.667	590.667	632.333
Kdelc1	1	44106546	44118808	-	Kdelc1	ENSMUSG00000026047	KDEL (Lys-Asp-Glu-Leu) containing 1 [Source:MGI Symbol;Acc:MGI:1919300]	-	623	695	460	813	684	738	1326	1584	1235	993	940	980	1691	631	1340	2110	1867	2003	2159	1439	1336	1543	1970	1746	592.667	745	1381.67	971	1220.67	1993.33	1644.67	1753
Bivm	1	44118957	44144770	+	Bivm	ENSMUSG00000041684	basic, immunoglobulin-like variable motif containing [Source:MGI Symbol;Acc:MGI:2179809]	+	322	426	424	510	472	442	776	776	919	585	818	501	906	323	730	1005	929	1109	1366	1013	906	1127	1134	1112	390.667	474.667	823.667	634.667	653	1014.33	1095	1124.33
Ercc5	1	44147744	44181260	+	Ercc5	ENSMUSG00000026048	excision repair cross-complementing rodent repair deficiency, complementation group 5 [Source:MGI Symbol;Acc:MGI:103582]	+	455	587	391	675	542	508	1138	761	904	844	814	659	909	483	1080	1163	981	1218	1541	981	1079	1173	1386	1173	477.667	575	934.333	772.333	824	1120.67	1200.33	1244
Mettl21e	1	44204070	44218961	-	Mettl21e	ENSMUSG00000046828	methyltransferase like 21E [Source:MGI Symbol;Acc:MGI:2685837]	-	0	0	0	0	0	0	0	0	0	0	0	0	0	0	0	0	0	0	0	0	0	0	0	0	0	0	0	0	0	0	0	0
Gm28893	1	44392809	44394447	+	Gm28893	ENSMUSG00000100769	predicted gene 28893 [Source:MGI Symbol;Acc:MGI:5579599]	+	0	0	0	0	0	0	0	0	0	0	0	0	0	0	0	0	0	0	0	0	0	0	0	0	0	0	0	0	0	0	0	0
Gulp1	1	44551511	44796838	+	Gulp1	ENSMUSG00000056870	GULP, engulfment adaptor PTB domain containing 1 [Source:MGI Symbol;Acc:MGI:1920407]	+	57	55	8	63	58	64	278	396	232	283	339	496	196	42	127	188	191	253	240	177	174	412	305	417	40	61.6667	302	372.667	121.667	210.667	197	378
Gm37626	1	44560885	44565447	+	Gm37626	ENSMUSG00000102319	predicted gene, 37626 [Source:MGI Symbol;Acc:MGI:5610854]	+	0	0	0	0	0	0	8	0	0	0	0	0	0	0	0	0	3	1	0	0	0	0	0	1	0	0	2.66667	0	0	1.33333	0	0.333333
4930521E06Rik	1	44739676	44744949	-	4930521E06Rik	ENSMUSG00000101701	RIKEN cDNA 4930521E06 gene [Source:MGI Symbol;Acc:MGI:1922316]	-	0	0	0	0	0	0	0	0	0	0	0	0	0	0	0	0	0	0	0	0	0	0	0	0	0	0	0	0	0	0	0	0
Gm38110	1	44756942	44758492	+	Gm38110	ENSMUSG00000103071	predicted gene, 38110 [Source:MGI Symbol;Acc:MGI:5611338]	+	0	0	0	0	0	0	0	0	0	0	0	0	0	0	0	0	0	0	0	0	0	0	0	0	0	0	0	0	0	0	0	0
Col3a1	1	45311538	45349706	+	Col3a1	ENSMUSG00000026043	collagen, type III, alpha 1 [Source:MGI Symbol;Acc:MGI:88453]	+	24	2	3	8	3	0	62	34	41	5	14	7	65	39	67	59	93	50	114	126	76	114	74	86	9.66667	3.66667	45.6667	8.66667	57	67.3333	105.333	91.3333
Col5a2	1	45374321	45503282	-	Col5a2	ENSMUSG00000026042	collagen, type V, alpha 2 [Source:MGI Symbol;Acc:MGI:88458]	-	54	43	29	39	43	19	16	7	11	10	41	18	13	23	4	15	29	34	38	16	26	27	20	13	42	33.6667	11.3333	23	13.3333	26	26.6667	20
Gm38211	1	45485836	45493052	-	Gm38211	ENSMUSG00000104476	predicted gene, 38211 [Source:MGI Symbol;Acc:MGI:5611439]	-	0	0	0	0	0	0	0	0	0	0	0	0	0	0	0	0	0	0	0	0	0	0	0	0	0	0	0	0	0	0	0	0
Gm23984	1	45772962	45773164	+	Gm23984	ENSMUSG00000087764	predicted gene, 23984 [Source:MGI Symbol;Acc:MGI:5453761]	+	0	0	0	0	0	0	0	0	0	0	0	0	0	0	0	0	0	0	0	0	0	0	0	0	0	0	0	0	0	0	0	0
Wdr75	1	45795166	45823619	+	Wdr75	ENSMUSG00000025995	WD repeat domain 75 [Source:MGI Symbol;Acc:MGI:1920924]	+	3931	4347	3591	4953	4406	4178	3780	3712	3759	3495	3582	3304	4481	1953	4376	4681	4556	5232	4028	2456	2816	3599	3863	3516	3956.33	4512.33	3750.33	3460.33	3603.33	4823	3100	3659.33
Gm5269	1	45889525	45890273	-	Gm5269	ENSMUSG00000098549	predicted gene 5269 [Source:MGI Symbol;Acc:MGI:3646793]	-	0	0	2	0	0	0	0	0	0	0	0	0	0	0	0	0	0	0	0	0	1	0	0	0	0.666667	0	0	0	0	0	0.333333	0
Slc40a1	1	45908068	45926523	-	Slc40a1	ENSMUSG00000025993	solute carrier family 40 (iron-regulated transporter), member 1 [Source:MGI Symbol;Acc:MGI:1315204]	-	499	932	608	940	639	742	297	315	359	337	271	254	147	58	193	159	216	223	238	125	197	258	245	274	679.667	773.667	323.667	287.333	132.667	199.333	186.667	259
Dnah7b	1	46066315	46373550	+	Dnah7b	ENSMUSG00000041144	dynein, axonemal, heavy chain 7B [Source:MGI Symbol;Acc:MGI:2684953]	+	0	12	7	6	12	9	0	23	9	10	0	42	20	15	8	24	10	25	22	22	7	20	24	25	6.33333	9	10.6667	17.3333	14.3333	19.6667	17	23
Dnah7c	1	46425592	46807476	+	Dnah7c	ENSMUSG00000101337	dynein, axonemal, heavy chain 7C [Source:MGI Symbol;Acc:MGI:3639762]	+	21	1	12	16	0	6	14	12	1	0	2	0	5	8	2	2	5	9	1	3	9	0	11	0	11.3333	7.33333	9	0.666667	5	5.33333	4.33333	3.66667
Slc39a10	1	46807544	46892852	-	Slc39a10	ENSMUSG00000025986	solute carrier family 39 (zinc transporter), member 10 [Source:MGI Symbol;Acc:MGI:1914515]	-	1516	1859	1497	2216	1880	1943	3153	2789	3105	3188	3065	2985	2646	1096	2915	2555	3004	3650	2551	2033	2139	2821	2708	2853	1624	2013	3015.67	3079.33	2219	3069.67	2241	2794
Gm28151	1	46849529	46850479	-	Gm28151	ENSMUSG00000100213	predicted gene 28151 [Source:MGI Symbol;Acc:MGI:5578857]	-	22	1	8	20	8	10	23	18	9	0	15	0	5	6	24	43	62	20	8	20	12	13	19	34	10.3333	12.6667	16.6667	5	11.6667	41.6667	13.3333	22
Gm37393	1	46877203	46881072	-	Gm37393	ENSMUSG00000103129	predicted gene, 37393 [Source:MGI Symbol;Acc:MGI:5610621]	-	0	0	0	0	0	0	0	0	0	0	0	0	0	0	0	0	0	1	6	0	0	0	0	0	0	0	0	0	0	0.333333	2	0
Gm28826	1	47153461	47189071	+	Gm28826	ENSMUSG00000101447	predicted gene 28826 [Source:MGI Symbol;Acc:MGI:5579532]	+	0	0	0	0	0	0	0	0	0	0	0	0	0	0	0	0	0	0	0	0	0	0	0	0	0	0	0	0	0	0	0	0
Gm38090	1	47433824	47435765	-	Gm38090	ENSMUSG00000103246	predicted gene, 38090 [Source:MGI Symbol;Acc:MGI:5611318]	-	0	0	0	0	0	0	0	0	0	0	0	0	0	0	0	0	0	0	0	0	0	0	0	0	0	0	0	0	0	0	0	0
Gm37196	1	47605996	47606901	+	Gm37196	ENSMUSG00000104067	predicted gene, 37196 [Source:MGI Symbol;Acc:MGI:5610424]	+	0	0	0	0	0	0	0	0	0	0	0	0	0	0	0	0	0	0	0	0	0	0	0	0	0	0	0	0	0	0	0	0
C230029F24Rik	1	49244616	49340443	+	C230029F24Rik	ENSMUSG00000051616	RIKEN cDNA C230029F24 gene [Source:MGI Symbol;Acc:MGI:3045370]	+	0	0	0	0	0	0	0	0	0	0	0	0	0	0	0	0	0	0	0	0	0	0	0	0	0	0	0	0	0	0	0	0
4933411E06Rik	1	50107470	50108962	+	4933411E06Rik	ENSMUSG00000099608	RIKEN cDNA 4933411E06 gene [Source:MGI Symbol;Acc:MGI:1918431]	+	0	0	0	0	0	0	0	0	0	0	0	0	0	0	0	0	0	0	0	0	0	0	0	0	0	0	0	0	0	0	0	0
Gm29665	1	50397552	50398079	-	Gm29665	ENSMUSG00000100451	predicted gene 29665 [Source:MGI Symbol;Acc:MGI:5580371]	-	0	0	0	0	0	0	0	0	0	0	0	0	0	0	0	0	0	0	0	0	0	0	0	0	0	0	0	0	0	0	0	0
Gm28321	1	50815375	50817701	+	Gm28321	ENSMUSG00000100816	predicted gene 28321 [Source:MGI Symbol;Acc:MGI:5579027]	+	0	3	0	0	0	1	0	0	1	2	1	4	0	0	6	0	0	0	0	0	12	0	0	0	1	0.333333	0.333333	2.33333	2	0	4	0
Tmeff2	1	50900647	51187270	+	Tmeff2	ENSMUSG00000026109	transmembrane protein with EGF-like and two follistatin-like domains 2 [Source:MGI Symbol;Acc:MGI:1861735]	+	8	0	9	0	0	2	9	14	22	7	15	0	6	1	0	5	2	7	4	0	14	11	8	0	5.66667	0.666667	15	7.33333	2.33333	4.66667	6	6.33333
Gm28322	1	50904444	50905918	+	Gm28322	ENSMUSG00000100671	predicted gene 28322 [Source:MGI Symbol;Acc:MGI:5579028]	+	0	0	0	0	0	0	0	0	0	0	0	0	0	0	0	0	0	0	0	0	0	0	0	0	0	0	0	0	0	0	0	0
Gm28319	1	51138281	51141222	-	Gm28319	ENSMUSG00000101242	predicted gene 28319 [Source:MGI Symbol;Acc:MGI:5579025]	-	0	0	0	0	0	0	0	0	0	0	0	0	0	0	0	0	0	0	0	0	0	0	0	0	0	0	0	0	0	0	0	0
Gm28320	1	51148309	51150581	+	Gm28320	ENSMUSG00000099924	predicted gene 28320 [Source:MGI Symbol;Acc:MGI:5579026]	+	0	0	0	0	0	0	0	0	0	0	0	0	0	0	0	0	0	0	0	0	0	0	0	0	0	0	0	0	0	0	0	0
Gm29325	1	51195221	51197748	+	Gm29325	ENSMUSG00000099625	predicted gene 29325 [Source:MGI Symbol;Acc:MGI:5580031]	+	0	0	0	0	0	0	0	0	0	0	0	0	0	0	0	0	0	0	0	0	0	0	0	0	0	0	0	0	0	0	0	0
9330175M20Rik	1	51218386	51333779	-	9330175M20Rik	ENSMUSG00000101799	RIKEN cDNA 9330175M20 gene [Source:MGI Symbol;Acc:MGI:3045285]	-	0	0	0	0	0	0	0	0	0	0	0	0	0	0	0	0	0	0	0	0	0	0	0	0	0	0	0	0	0	0	0	0
Cavin2	1	51289126	51302960	+	Cavin2	ENSMUSG00000045954	caveolae associated 2 [Source:MGI Symbol;Acc:MGI:99513]	+	0	0	0	2	0	0	0	0	0	0	0	0	0	0	0	0	0	0	0	0	0	0	0	0	0	0.666667	0	0	0	0	0	0
1700072G22Rik	1	51457932	51458931	-	1700072G22Rik	ENSMUSG00000101702	RIKEN cDNA 1700072G22 gene [Source:MGI Symbol;Acc:MGI:1920746]	-	0	0	0	0	0	0	0	0	0	0	0	0	0	0	0	0	0	0	0	0	0	0	0	0	0	0	0	0	0	0	0	0
Nabp1	1	51465862	51478425	-	Nabp1	ENSMUSG00000026107	nucleic acid binding protein 1 [Source:MGI Symbol;Acc:MGI:1923258]	-	769	972	762	984	828	883	1227	1248	1349	878	1054	1136	833	338	981	1264	1277	1346	1073	1232	1250	1265	1276	1556	834.333	898.333	1274.67	1022.67	717.333	1295.67	1185	1365.67
Gm17767	1	51507086	51596718	-	Gm17767	ENSMUSG00000099413	predicted gene, 17767 [Source:MGI Symbol;Acc:MGI:5009931]	-	0	0	4	0	6	0	0	0	0	0	0	0	2	0	7	1	1	0	3	5	0	0	0	0	1.33333	2	0	0	3	0.666667	2.66667	0
Gm37535	1	51527005	51529369	-	Gm37535	ENSMUSG00000103424	predicted gene, 37535 [Source:MGI Symbol;Acc:MGI:5610763]	-	0	0	0	0	0	0	0	0	0	0	0	0	0	0	0	0	0	0	0	0	0	0	0	0	0	0	0	0	0	0	0	0
Gm28055	1	51696324	51746943	-	Gm28055	ENSMUSG00000101741	predicted gene 28055 [Source:MGI Symbol;Acc:MGI:5578761]	-	0	0	0	0	0	0	0	0	0	0	0	0	0	0	5	0	0	0	0	1	0	0	0	0	0	0	0	0	1.66667	0	0.333333	0
Myo1b	1	51749765	51916071	-	Myo1b	ENSMUSG00000018417	myosin IB [Source:MGI Symbol;Acc:MGI:107752]	-	1221	1349	1167	1439	1244	1221	2600	2324	2448	2221	2074	1872	1388	765	1980	1942	1798	2080	2648	2032	1986	2479	2388	2341	1245.67	1301.33	2457.33	2055.67	1377.67	1940	2222	2402.67
Gm29453	1	51847840	51849118	-	Gm29453	ENSMUSG00000101724	predicted gene 29453 [Source:MGI Symbol;Acc:MGI:5580159]	-	0	0	0	0	0	0	0	0	0	0	0	0	0	0	0	0	0	0	0	0	0	1	0	0	0	0	0	0	0	0	0	0.333333
Gm28323	1	51877110	51879608	-	Gm28323	ENSMUSG00000100313	predicted gene 28323 [Source:MGI Symbol;Acc:MGI:5579029]	-	0	0	0	0	0	0	0	0	0	0	0	0	0	0	0	0	0	0	0	0	0	0	0	0	0	0	0	0	0	0	0	0
Stat4	1	51987148	52107189	+	Stat4	ENSMUSG00000062939	signal transducer and activator of transcription 4 [Source:MGI Symbol;Acc:MGI:103062]	+	303	373	219	388	365	275	86	125	115	116	58	100	78	25	78	92	31	83	42	15	59	53	79	41	298.333	342.667	108.667	91.3333	60.3333	68.6667	38.6667	57.6667
Gm28177	1	52077261	52156087	+	Gm28177	ENSMUSG00000101628	predicted gene 28177 [Source:MGI Symbol;Acc:MGI:5578883]	+	316	455	281	448	404	346	204	167	212	140	110	140	177	51	169	175	136	124	167	115	189	202	185	178	350.667	399.333	194.333	130	132.333	145	157	188.333
Gm31812	1	52108121	52113751	-	Gm31812	ENSMUSG00000109599	predicted gene, 31812 [Source:MGI Symbol;Acc:MGI:5590971]	-	0	8	2	2	0	0	0	2	0	0	0	0	0	0	1	4	4	0	0	11	0	2	10	7	3.33333	0.666667	0.666667	0	0.333333	2.66667	3.66667	6.33333
Stat1	1	52119440	52161865	+	Stat1	ENSMUSG00000026104	signal transducer and activator of transcription 1 [Source:MGI Symbol;Acc:MGI:103063]	+	368	433	274	482	416	381	194	172	194	124	140	145	190	54	190	232	205	153	222	141	264	253	234	246	358.333	426.333	186.667	136.333	144.667	196.667	209	244.333
Gls	1	52163448	52233232	-	Gls	ENSMUSG00000026103	glutaminase [Source:MGI Symbol;Acc:MGI:95752]	-	1257	1584	1080	1663	1174	1579	2402	2723	2012	2102	1848	2621	1611	830	1987	2559	2596	2624	2514	3078	2407	2329	3036	3285	1307	1472	2379	2190.33	1476	2593	2666.33	2883.33
Nab1	1	52457294	52500679	-	Nab1	ENSMUSG00000002881	Ngfi-A binding protein 1 [Source:MGI Symbol;Acc:MGI:107564]	-	222	198	173	284	179	209	261	362	264	241	336	266	265	112	243	384	316	513	402	289	298	499	460	448	197.667	224	295.667	281	206.667	404.333	329.667	469
Gm553	1	52522902	52582679	+	Gm553	ENSMUSG00000100120	predicted gene 553 [Source:MGI Symbol;Acc:MGI:2685399]	+	0	0	0	0	0	0	0	0	0	0	0	0	0	0	0	0	0	0	0	0	0	0	0	0	0	0	0	0	0	0	0	0
Gm28178	1	52570014	52580291	-	Gm28178	ENSMUSG00000099878	predicted gene 28178 [Source:MGI Symbol;Acc:MGI:5578884]	-	0	0	0	0	0	0	0	0	0	0	0	0	0	0	0	0	0	0	0	0	0	0	0	0	0	0	0	0	0	0	0	0
Nemp2	1	52630703	52651919	+	Nemp2	ENSMUSG00000043015	nuclear envelope integral membrane protein 2 [Source:MGI Symbol;Acc:MGI:2444113]	+	211	183	138	173	174	219	573	493	526	452	477	515	233	124	256	359	393	303	445	354	323	432	436	461	177.333	188.667	530.667	481.333	204.333	351.667	374	443
Gm37242	1	52653808	52655892	-	Gm37242	ENSMUSG00000103630	predicted gene, 37242 [Source:MGI Symbol;Acc:MGI:5610470]	-	0	0	0	0	0	0	0	0	0	0	0	0	0	0	0	0	0	0	0	0	0	0	0	0	0	0	0	0	0	0	0	0
Mfsd6	1	52656286	52727462	-	Mfsd6	ENSMUSG00000041439	major facilitator superfamily domain containing 6 [Source:MGI Symbol;Acc:MGI:1922925]	-	13	35	15	37	15	24	10	80	59	60	71	85	15	3	14	19	35	17	25	52	13	46	43	31	21	25.3333	49.6667	72	10.6667	23.6667	30	40
Gm29670	1	52702272	52704762	-	Gm29670	ENSMUSG00000100302	predicted gene 29670 [Source:MGI Symbol;Acc:MGI:5580376]	-	0	0	0	0	0	0	0	0	0	0	0	0	0	0	0	0	0	0	0	0	0	0	0	0	0	0	0	0	0	0	0	0
Inpp1	1	52785427	52817688	-	Inpp1	ENSMUSG00000026102	inositol polyphosphate-1-phosphatase [Source:MGI Symbol;Acc:MGI:104848]	-	85	51	41	66	58	49	124	84	104	135	133	130	90	46	74	172	116	99	87	80	78	77	144	110	59	57.6667	104	132.667	70	129	81.6667	110.333
Hibch	1	52844929	52920986	+	Hibch	ENSMUSG00000041426	3-hydroxyisobutyryl-Coenzyme A hydrolase [Source:MGI Symbol;Acc:MGI:1923792]	+	399	457	323	508	380	413	800	628	702	697	845	522	456	188	490	464	470	596	656	380	594	510	672	595	393	433.667	710	688	378	510	543.333	592.333
1700019D03Rik	1	52922324	53020179	-	1700019D03Rik	ENSMUSG00000043629	RIKEN cDNA 1700019D03 gene [Source:MGI Symbol;Acc:MGI:1914330]	-	360	482	417	499	546	489	971	532	745	637	869	755	109	59	121	127	111	122	163	111	256	216	390	217	419.667	511.333	749.333	753.667	96.3333	120	176.667	274.333
Mstn	1	53061640	53068079	+	Mstn	ENSMUSG00000026100	myostatin [Source:MGI Symbol;Acc:MGI:95691]	+	0	0	0	0	0	0	0	0	0	0	0	0	0	0	0	0	0	0	0	0	0	0	0	0	0	0	0	0	0	0	0	0
1700019A02Rik	1	53158577	53187636	-	1700019A02Rik	ENSMUSG00000060715	RIKEN cDNA 1700019A02 gene [Source:MGI Symbol;Acc:MGI:1916647]	-	124	165	90	130	159	136	303	313	320	290	208	211	122	72	176	196	142	159	96	101	117	94	152	77	126.333	141.667	312	236.333	123.333	165.667	104.667	107.667
Pms1	1	53189187	53297018	-	Pms1	ENSMUSG00000026098	PMS1 homolog 1, mismatch repair system component [Source:MGI Symbol;Acc:MGI:1202302]	-	661	735	583	847	745	586	1029	901	1216	977	1073	843	795	356	734	794	796	994	1244	680	926	1172	1151	1111	659.667	726	1048.67	964.333	628.333	861.333	950	1144.67
Gm28777	1	53196113	53197695	+	Gm28777	ENSMUSG00000100763	predicted gene 28777 [Source:MGI Symbol;Acc:MGI:5579483]	+	36	53	44	46	57	30	84	79	83	69	59	33	26	27	53	32	63	57	73	42	55	78	82	74	44.3333	44.3333	82	53.6667	35.3333	50.6667	56.6667	78
Ormdl1	1	53297095	53310309	+	Ormdl1	ENSMUSG00000026097	ORM1-like 1 (S. cerevisiae) [Source:MGI Symbol;Acc:MGI:2181669]	+	214	484	373	486	591	489	562	539	614	598	500	483	494	253	550	833	746	902	826	639	811	922	783	899	357	522	571.667	527	432.333	827	758.667	868
Gm28778	1	53297111	53318035	+	Gm28778	ENSMUSG00000100679	predicted gene 28778 [Source:MGI Symbol;Acc:MGI:5579484]	+	111	226	159	208	211	203	259	277	302	214	185	160	263	135	286	307	293	341	369	329	295	395	363	342	165.333	207.333	279.333	186.333	228	313.667	331	366.667
Osgepl1	1	53313624	53326343	+	Osgepl1	ENSMUSG00000026096	O-sialoglycoprotein endopeptidase-like 1 [Source:MGI Symbol;Acc:MGI:1919335]	+	381	387	282	393	358	331	550	667	454	420	523	483	515	264	588	732	696	725	700	595	550	738	691	715	350	360.667	557	475.333	455.667	717.667	615	714.667
Gm28551	1	53325507	53352667	-	Gm28551	ENSMUSG00000099913	predicted gene 28551 [Source:MGI Symbol;Acc:MGI:5579257]	-	1207	1609	1192	1774	1507	1481	1759	1868	2108	1800	1650	1790	2118	758	1986	2491	2302	2788	3003	1989	2247	2752	2741	2635	1336	1587.33	1911.67	1746.67	1620.67	2527	2413	2709.33
Asnsd1	1	53344617	53352752	-	Asnsd1	ENSMUSG00000026095	asparagine synthetase domain containing 1 [Source:MGI Symbol;Acc:MGI:1917646]	-	1422	1850	1388	2023	1784	1639	2082	2124	2419	2021	1917	2035	2478	906	2366	2884	2735	3158	3485	2398	2614	3157	3087	2996	1553.33	1815.33	2208.33	1991	1916.67	2925.67	2832.33	3080
Asdurf	1	53348479	53352619	-	Asdurf	ENSMUSG00000117809	Asnsd1 upstream reading frame [Source:NCBI gene;Acc:110599589]	-	134	64	62	88	50	97	62	101	112	95	63	132	150	28	116	142	162	169	177	99	115	191	198	220	86.6667	78.3333	91.6667	96.6667	98	157.667	130.333	203
Dnah7a	1	53397006	53706784	-	Dnah7a	ENSMUSG00000096141	dynein, axonemal, heavy chain 7A [Source:MGI Symbol;Acc:MGI:2685838]	-	41	65	63	97	75	101	8	14	14	15	1	17	18	6	19	25	12	17	6	0	8	4	11	4	56.3333	91	12	11	14.3333	18	4.66667	6.33333
Stk17b	1	53755506	53785224	-	Stk17b	ENSMUSG00000026094	serine/threonine kinase 17b (apoptosis- inducing) [Source:MGI Symbol;Acc:MGI:2138162]	-	577	733	666	790	749	812	1527	1024	1376	1264	1332	1582	388	128	328	356	416	411	719	414	631	718	854	778	658.667	783.667	1309	1392.67	281.333	394.333	588	783.333
Gm37863	1	53791201	53792657	+	Gm37863	ENSMUSG00000102405	predicted gene, 37863 [Source:MGI Symbol;Acc:MGI:5611091]	+	0	0	0	0	0	0	0	0	0	0	0	0	0	0	0	0	0	0	0	0	0	0	0	0	0	0	0	0	0	0	0	0
Hecw2	1	53806876	54195168	-	Hecw2	ENSMUSG00000042807	HECT, C2 and WW domain containing E3 ubiquitin protein ligase 2 [Source:MGI Symbol;Acc:MGI:2685817]	-	161	259	201	322	353	221	95	184	108	109	111	233	52	23	39	100	72	122	122	73	90	94	139	109	207	298.667	129	151	38	98	95	114
Gm37633	1	54152397	54155096	-	Gm37633	ENSMUSG00000102868	predicted gene, 37633 [Source:MGI Symbol;Acc:MGI:5610861]	-	0	0	0	0	0	0	0	0	0	0	0	0	0	0	0	0	0	0	0	0	0	0	0	0	0	0	0	0	0	0	0	0
Ccdc150	1	54250683	54368727	+	Ccdc150	ENSMUSG00000025983	coiled-coil domain containing 150 [Source:MGI Symbol;Acc:MGI:1925266]	+	0	14	2	16	11	10	42	54	25	50	61	29	60	19	75	45	52	40	94	98	51	77	77	75	5.33333	12.3333	40.3333	46.6667	51.3333	45.6667	81	76.3333
Gtf3c3	1	54396004	54438971	-	Gtf3c3	ENSMUSG00000041303	general transcription factor IIIC, polypeptide 3 [Source:MGI Symbol;Acc:MGI:2138383]	-	999	1496	1160	1715	1450	1310	1672	1538	1661	1314	1434	1476	1429	656	1548	1527	1748	1843	1967	1465	1571	1875	1844	1811	1218.33	1491.67	1623.67	1408	1211	1706	1667.67	1843.33
Gm34066	1	54443404	54456763	-	Gm34066	ENSMUSG00000109809	predicted gene, 34066 [Source:MGI Symbol;Acc:MGI:5593225]	-	0	0	0	0	0	0	0	0	0	0	0	0	0	0	0	0	0	0	0	0	0	0	0	0	0	0	0	0	0	0	0	0
Pgap1	1	54472994	54557684	-	Pgap1	ENSMUSG00000073678	post-GPI attachment to proteins 1 [Source:MGI Symbol;Acc:MGI:2443342]	-	593	735	578	978	822	904	813	1002	948	690	748	963	676	275	931	873	798	923	1187	1212	1198	1071	1215	1205	635.333	901.333	921	800.333	627.333	864.667	1199	1163.67
Gm36955	1	54518610	54520270	-	Gm36955	ENSMUSG00000104136	predicted gene, 36955 [Source:MGI Symbol;Acc:MGI:5610183]	-	0	0	0	5	0	0	0	2	0	0	0	0	0	0	0	0	2	0	7	3	0	0	0	0	0	1.66667	0.666667	0	0	0.666667	3.33333	0
Ankrd44	1	54645340	54926387	-	Ankrd44	ENSMUSG00000052331	ankyrin repeat domain 44 [Source:MGI Symbol;Acc:MGI:3045243]	-	12	24	11	60	32	26	50	51	16	16	54	55	30	21	28	33	39	44	76	42	58	58	60	69	15.6667	39.3333	39	41.6667	26.3333	38.6667	58.6667	62.3333
4930444A19Rik	1	54681729	54767524	+	4930444A19Rik	ENSMUSG00000101674	RIKEN cDNA 4930444A19 gene [Source:MGI Symbol;Acc:MGI:1921230]	+	0	1	0	0	0	0	2	0	0	0	0	0	1	0	0	0	2	2	4	0	3	1	1	0	0.333333	0	0.666667	0	0.333333	1.33333	2.33333	0.666667
Gm37370	1	54737166	54738575	-	Gm37370	ENSMUSG00000102503	predicted gene, 37370 [Source:MGI Symbol;Acc:MGI:5610598]	-	0	0	0	0	0	0	0	0	0	0	0	0	0	0	0	0	0	0	0	0	0	0	0	0	0	0	0	0	0	0	0	0
A130048G24Rik	1	54913845	54916594	-	A130048G24Rik	ENSMUSG00000102642	RIKEN cDNA A130048G24 gene [Source:MGI Symbol;Acc:MGI:2443520]	-	0	0	0	0	0	0	0	0	0	0	0	0	0	0	0	0	0	0	0	0	0	0	0	0	0	0	0	0	0	0	0	0
Sf3b1	1	54985169	55027481	-	Sf3b1	ENSMUSG00000025982	splicing factor 3b, subunit 1 [Source:MGI Symbol;Acc:MGI:1932339]	-	8020	10747	8265	11420	9882	9477	14788	12019	14092	11658	12551	11135	10801	4379	11211	12146	12518	13613	15749	11441	11550	12883	15556	13720	9010.67	10259.7	13633	11781.3	8797	12759	12913.3	14053
E330011M16Rik	1	55051319	55053112	-	E330011M16Rik	ENSMUSG00000103030	RIKEN cDNA E330011M16 gene [Source:MGI Symbol;Acc:MGI:3704186]	-	9	13	3	7	4	5	2	0	1	1	0	0	5	2	4	7	1	2	2	0	1	1	2	3	8.33333	5.33333	1	0.333333	3.66667	3.33333	1	2
Coq10b	1	55052770	55072702	+	Coq10b	ENSMUSG00000025981	coenzyme Q10B [Source:MGI Symbol;Acc:MGI:1915126]	+	306	368	254	355	311	320	254	279	275	207	172	184	210	58	264	269	270	253	285	147	238	239	249	241	309.333	328.667	269.333	187.667	177.333	264	223.333	243
Hspd1	1	55077835	55088243	-	Hspd1	ENSMUSG00000025980	heat shock protein 1 (chaperonin) [Source:MGI Symbol;Acc:MGI:96242]	-	23224	30115	22725	32674	28448	27501	14521	14640	14358	13359	13604	12424	22241	8908	22134	23956	21650	28754	22160	16782	17051	21291	19071	20257	25354.7	29541	14506.3	13129	17761	24786.7	18664.3	20206.3
Hspe1	1	55088132	55091307	+	Hspe1	ENSMUSG00000073676	heat shock protein 1 (chaperonin 10) [Source:MGI Symbol;Acc:MGI:104680]	+	6748	8683	6666	8641	7903	7857	7131	5805	6977	5344	5785	4054	6928	3548	7526	10043	7823	7908	8467	6726	7175	7646	7837	7087	7365.67	8133.67	6637.67	5061	6000.67	8591.33	7456	7523.33
Mob4	1	55131231	55154899	+	Mob4	ENSMUSG00000025979	MOB family member 4, phocein [Source:MGI Symbol;Acc:MGI:104899]	+	1368	1538	1259	1608	1522	1550	1687	1648	1494	1317	1585	1349	931	420	1216	1356	1243	1382	1430	1308	1330	1552	1512	1786	1388.33	1560	1609.67	1417	855.667	1327	1356	1616.67
Rftn2	1	55170159	55226782	-	Rftn2	ENSMUSG00000025978	raftlin family member 2 [Source:MGI Symbol;Acc:MGI:1921263]	-	6	6	13	6	3	12	4	2	0	0	0	0	16	4	23	29	2	11	9	44	19	40	4	14	8.33333	7	2	0	14.3333	14	24	19.3333
Gm10561	1	55226251	55235622	+	Gm10561	ENSMUSG00000097649	predicted gene 10561 [Source:MGI Symbol;Acc:MGI:3648163]	+	1	0	1	0	0	5	0	0	0	0	0	0	6	1	0	6	0	7	4	5	7	13	0	3	0.666667	1.66667	0	0	2.33333	4.33333	5.33333	5.33333
Mars2	1	55237177	55248470	+	Mars2	ENSMUSG00000046994	methionine-tRNA synthetase 2 (mitochondrial) [Source:MGI Symbol;Acc:MGI:2444136]	+	363	469	352	598	537	526	301	438	266	218	195	200	263	93	364	448	388	345	327	477	280	265	385	370	394.667	553.667	335	204.333	240	393.667	361.333	340
Boll	1	55248658	55363469	-	Boll	ENSMUSG00000025977	boule homolog, RNA binding protein [Source:MGI Symbol;Acc:MGI:1922638]	-	0	16	24	28	29	23	78	44	47	26	47	93	6	10	4	36	16	15	7	14	5	14	21	9	13.3333	26.6667	56.3333	55.3333	6.66667	22.3333	8.66667	14.6667
Plcl1	1	55405921	55754285	+	Plcl1	ENSMUSG00000038349	phospholipase C-like 1 [Source:MGI Symbol;Acc:MGI:3036262]	+	0	2	7	2	0	9	13	2	5	2	22	0	0	0	0	0	4	0	12	0	0	1	5	8	3	3.66667	6.66667	8	0	1.33333	4	4.66667
Gm38056	1	55440904	55445930	+	Gm38056	ENSMUSG00000102145	predicted gene, 38056 [Source:MGI Symbol;Acc:MGI:5611284]	+	18	10	8	5	8	2	2	5	0	3	0	0	5	3	2	6	3	5	4	2	3	1	5	1	12	5	2.33333	1	3.33333	4.66667	3	2.33333
Gm37382	1	55559460	55561055	+	Gm37382	ENSMUSG00000102831	predicted gene, 37382 [Source:MGI Symbol;Acc:MGI:5610610]	+	0	0	0	0	0	0	0	0	0	0	0	0	0	0	0	0	0	0	0	0	0	0	0	0	0	0	0	0	0	0	0	0
9130227L01Rik	1	55931241	55972328	+	9130227L01Rik	ENSMUSG00000099950	RIKEN cDNA 9130227L01 gene [Source:MGI Symbol;Acc:MGI:2445084]	+	0	0	0	6	2	0	0	0	0	0	0	0	0	0	0	0	7	2	0	0	0	0	0	1	0	2.66667	0	0	0	3	0	0.333333
Gm36986	1	55960404	55960756	-	Gm36986	ENSMUSG00000102491	predicted gene, 36986 [Source:MGI Symbol;Acc:MGI:5610214]	-	0	0	0	0	0	0	0	0	0	0	0	0	0	0	0	0	0	0	0	0	0	0	0	0	0	0	0	0	0	0	0	0
1700003I22Rik	1	56018978	56020203	+	1700003I22Rik	ENSMUSG00000100372	RIKEN cDNA 1700003I22 gene [Source:MGI Symbol;Acc:MGI:1916606]	+	0	0	0	0	0	0	0	0	0	0	0	0	0	0	0	0	0	0	0	0	0	0	0	0	0	0	0	0	0	0	0	0
Gm28240	1	56531824	56533876	+	Gm28240	ENSMUSG00000101332	predicted gene 28240 [Source:MGI Symbol;Acc:MGI:5578946]	+	0	0	0	0	0	0	0	0	0	0	0	0	0	0	0	0	0	0	0	0	0	0	0	0	0	0	0	0	0	0	0	0
Hsfy2	1	56636044	56637435	-	Hsfy2	ENSMUSG00000045336	heat shock transcription factor, Y-linked 2 [Source:MGI Symbol;Acc:MGI:1918316]	-	0	0	0	0	0	0	0	0	0	0	0	0	1	0	0	0	0	0	0	0	0	0	0	0	0	0	0	0	0.333333	0	0	0
Satb2	1	56793981	56978650	-	Satb2	ENSMUSG00000038331	special AT-rich sequence binding protein 2 [Source:MGI Symbol;Acc:MGI:2679336]	-	175	194	172	183	204	139	103	233	323	90	123	109	67	64	206	136	145	123	173	339	246	138	218	269	180.333	175.333	219.667	107.333	112.333	134.667	252.667	208.333
9130024F11Rik	1	56971412	57050084	+	9130024F11Rik	ENSMUSG00000087022	RIKEN cDNA 9130024F11 gene [Source:MGI Symbol;Acc:MGI:1926150]	+	26	5	3	1	0	14	13	7	18	7	7	2	1	7	9	6	10	2	7	26	16	4	13	16	11.3333	5	12.6667	5.33333	5.66667	6	16.3333	11
Gm4081	1	56976803	56978640	+	Gm4081	ENSMUSG00000104310	predicted gene 4081 [Source:MGI Symbol;Acc:MGI:3782256]	+	0	0	0	0	0	0	0	0	0	0	0	0	0	0	0	0	0	0	0	0	0	0	0	0	0	0	0	0	0	0	0	0
1700126A01Rik	1	57127340	57129400	+	1700126A01Rik	ENSMUSG00000099945	RIKEN cDNA 1700126A01 gene [Source:MGI Symbol;Acc:MGI:1920852]	+	0	0	0	0	0	0	0	0	0	0	0	0	0	0	0	0	0	0	0	0	0	0	0	0	0	0	0	0	0	0	0	0
BC055402	1	57200645	57214993	-	BC055402	ENSMUSG00000101429	cDNA sequence BC055402 [Source:MGI Symbol;Acc:MGI:3039597]	-	0	0	0	0	0	0	0	0	0	0	0	0	0	0	0	0	0	0	0	0	0	0	0	0	0	0	0	0	0	0	0	0
4930558J18Rik	1	57359222	57377544	-	4930558J18Rik	ENSMUSG00000097519	RIKEN cDNA 4930558J18 gene [Source:MGI Symbol;Acc:MGI:1922573]	-	82	91	44	56	39	72	148	78	107	49	100	77	49	21	58	46	50	43	95	81	54	42	94	52	72.3333	55.6667	111	75.3333	42.6667	46.3333	76.6667	62.6667
1700066M21Rik	1	57377620	57385423	+	1700066M21Rik	ENSMUSG00000038323	RIKEN cDNA 1700066M21 gene [Source:MGI Symbol;Acc:MGI:1920717]	+	103	154	137	219	158	190	338	196	252	243	214	252	112	59	155	208	186	197	207	243	231	137	274	261	131.333	189	262	236.333	108.667	197	227	224
Tyw5	1	57388237	57407101	-	Tyw5	ENSMUSG00000048495	tRNA-yW synthesizing protein 5 [Source:MGI Symbol;Acc:MGI:1915986]	-	546	562	385	524	540	571	673	509	458	453	485	325	568	259	537	879	550	696	500	650	622	625	457	624	497.667	545	546.667	421	454.667	708.333	590.667	568.667
Maip1	1	57406328	57417953	+	Maip1	ENSMUSG00000025971	matrix AAA peptidase interacting protein 1 [Source:MGI Symbol;Acc:MGI:1915365]	+	579	653	478	688	656	611	446	511	460	481	558	438	567	271	573	643	676	723	609	552	495	711	632	652	570	651.667	472.333	492.333	470.333	680.667	552	665
Gm37373	1	57520831	57523642	-	Gm37373	ENSMUSG00000102685	predicted gene, 37373 [Source:MGI Symbol;Acc:MGI:5610601]	-	0	0	0	0	0	0	0	0	0	0	0	0	0	0	0	0	0	0	0	0	0	0	0	0	0	0	0	0	0	0	0	0
Spats2l	1	57774162	57948394	+	Spats2l	ENSMUSG00000038305	spermatogenesis associated, serine-rich 2- like [Source:MGI Symbol;Acc:MGI:1914448]	+	61	84	31	81	52	59	34	107	38	59	56	67	20	18	44	46	51	71	45	40	55	69	44	52	58.6667	64	59.6667	60.6667	27.3333	56	46.6667	55
Gm17234	1	57909835	57917111	-	Gm17234	ENSMUSG00000091283	predicted gene 17234 [Source:MGI Symbol;Acc:MGI:4938061]	-	0	0	0	0	0	0	0	0	0	0	0	0	0	0	0	0	0	0	0	0	0	0	0	0	0	0	0	0	0	0	0	0
Kctd18	1	57955101	58018956	-	Kctd18	ENSMUSG00000054770	potassium channel tetramerisation domain containing 18 [Source:MGI Symbol;Acc:MGI:3603813]	-	1335	2030	1508	1998	1816	1817	1516	1715	1526	1650	1635	1750	881	359	899	1115	1149	1246	1484	1111	1207	1419	1554	1650	1624.33	1877	1585.67	1678.33	713	1170	1267.33	1541
Sgo2a	1	57995971	58025899	+	Sgo2a	ENSMUSG00000026039	shugoshin 2A [Source:MGI Symbol;Acc:MGI:1098767]	+	1929	2900	2143	2924	2577	2666	2257	2192	2169	2128	2272	2123	1027	407	1085	1367	1310	1486	1789	1335	1565	1754	1949	1974	2324	2722.33	2206	2174.33	839.667	1387.67	1563	1892.33
Aox1	1	58029931	58106413	+	Aox1	ENSMUSG00000063558	aldehyde oxidase 1 [Source:MGI Symbol;Acc:MGI:88035]	+	38	11	14	18	8	21	15	22	7	17	25	15	10	0	6	15	22	9	15	20	24	20	28	29	21	15.6667	14.6667	19	5.33333	15.3333	19.6667	25.6667
Aox3	1	58113130	58200698	+	Aox3	ENSMUSG00000064294	aldehyde oxidase 3 [Source:MGI Symbol;Acc:MGI:1918974]	+	74	53	44	73	59	77	11	11	5	29	2	0	6	4	1	10	12	13	23	9	11	15	18	17	57	69.6667	9	10.3333	3.66667	11.6667	14.3333	16.6667
Aox4	1	58210397	58268597	+	Aox4	ENSMUSG00000038242	aldehyde oxidase 4 [Source:MGI Symbol;Acc:MGI:1919122]	+	17	43	29	67	68	31	19	20	10	13	16	19	8	0	11	11	11	7	0	19	3	3	8	13	29.6667	55.3333	16.3333	16	6.33333	9.66667	7.33333	8
Gm15759	1	58254117	58315656	-	Gm15759	ENSMUSG00000089822	predicted gene 15759 [Source:MGI Symbol;Acc:MGI:3783202]	-	7	19	2	10	9	1	0	0	0	0	0	0	0	0	3	9	0	0	0	4	0	0	2	0	9.33333	6.66667	0	0	1	3	1.33333	0.666667
Aox2	1	58278326	58380259	+	Aox2	ENSMUSG00000079554	aldehyde oxidase 2 [Source:MGI Symbol;Acc:MGI:3529596]	+	0	2	0	0	0	0	0	0	7	0	0	0	2	0	1	13	0	0	0	0	0	0	0	0	0.666667	0	2.33333	0	1	4.33333	0	0
Gm37607	1	58383512	58386134	-	Gm37607	ENSMUSG00000103839	predicted gene, 37607 [Source:MGI Symbol;Acc:MGI:5610835]	-	16	10	26	29	38	39	2	41	0	2	5	8	16	11	8	17	31	27	12	14	4	33	14	25	17.3333	35.3333	14.3333	5	11.6667	25	10	24
Bzw1	1	58392898	58407353	+	Bzw1	ENSMUSG00000051223	basic leucine zipper and W2 domains 1 [Source:MGI Symbol;Acc:MGI:1914132]	+	12487	16618	12774	17603	15478	15284	10728	11072	10802	10160	9783	9510	14920	6472	15233	16712	16863	20880	15046	12610	11861	15019	13482	14102	13959.7	16121.7	10867.3	9817.67	12208.3	18151.7	13172.3	14201
Clk1	1	58410189	58424066	-	Clk1	ENSMUSG00000026034	CDC-like kinase 1 [Source:MGI Symbol;Acc:MGI:107403]	-	1713	1990	1547	2209	1943	2005	2980	2014	1861	1859	1905	2189	920	311	922	1600	1289	999	1762	1767	1377	1502	1911	1822	1750	2052.33	2285	1984.33	717.667	1296	1635.33	1745
Ppil3	1	58430994	58445486	-	Ppil3	ENSMUSG00000026035	peptidylprolyl isomerase (cyclophilin)-like 3 [Source:MGI Symbol;Acc:MGI:1917475]	-	691	890	530	948	741	770	648	678	734	641	492	441	964	515	1079	1107	1053	1122	871	867	721	896	876	710	703.667	819.667	686.667	524.667	852.667	1094	819.667	827.333
Nif3l1	1	58445151	58481816	+	Nif3l1	ENSMUSG00000026036	Ngg1 interacting factor 3-like 1 (S. pombe) [Source:MGI Symbol;Acc:MGI:1929485]	+	1765	2130	1641	2357	1860	1894	1465	1594	1289	1160	1081	977	2375	956	1990	2421	2200	2597	1638	1346	1383	1517	1455	1495	1845.33	2037	1449.33	1072.67	1773.67	2406	1455.67	1489
Orc2	1	58462771	58505109	-	Orc2	ENSMUSG00000026037	origin recognition complex, subunit 2 [Source:MGI Symbol;Acc:MGI:1328306]	-	3602	4477	3527	4979	4710	4247	3893	3561	3253	2911	3121	2469	3333	1691	3219	3504	3918	4334	3141	1836	2480	2687	3062	2510	3868.67	4645.33	3569	2833.67	2747.67	3918.67	2485.67	2753
Gm15834	1	58505148	58523230	+	Gm15834	ENSMUSG00000085054	predicted gene 15834 [Source:MGI Symbol;Acc:MGI:3802168]	+	6	29	10	25	20	23	19	14	15	14	38	36	19	7	11	26	31	40	29	32	12	27	17	26	15	22.6667	16	29.3333	12.3333	32.3333	24.3333	23.3333
Fam126b	1	58522806	58586323	-	Fam126b	ENSMUSG00000038174	family with sequence similarity 126, member B [Source:MGI Symbol;Acc:MGI:1098784]	-	308	381	267	390	359	390	433	511	416	342	365	518	224	183	403	495	438	407	448	604	407	474	527	482	318.667	379.667	453.333	408.333	270	446.667	486.333	494.333
Ndufb3	1	58586384	58595964	+	Ndufb3	ENSMUSG00000026032	NADH:ubiquinone oxidoreductase subunit B3 [Source:MGI Symbol;Acc:MGI:1913745]	+	807	923	683	857	760	831	1092	917	1341	935	1059	904	1144	494	1046	1264	993	1164	1346	1217	1098	1218	1282	1277	804.333	816	1116.67	966	894.667	1140.33	1220.33	1259
Als2cr12	1	58646903	58695989	-	Als2cr12	ENSMUSG00000047528	amyotrophic lateral sclerosis 2 chromosome region 12 [Source:MGI Symbol;Acc:MGI:1918359]	-	337	469	231	321	312	356	333	373	395	310	488	242	356	122	298	441	382	411	417	247	395	426	445	387	345.667	329.667	367	346.667	258.667	411.333	353	419.333
Cflar	1	58711508	58758884	+	Cflar	ENSMUSG00000026031	CASP8 and FADD-like apoptosis regulator [Source:MGI Symbol;Acc:MGI:1336166]	+	64	110	89	129	115	110	235	228	144	168	128	159	137	39	124	135	154	142	168	139	151	232	244	235	87.6667	118	202.333	151.667	100	143.667	152.667	237
Casp8	1	58795374	58847503	+	Casp8	ENSMUSG00000026029	caspase 8 [Source:MGI Symbol;Acc:MGI:1261423]	+	9	13	2	11	19	19	61	39	77	19	63	34	78	33	141	100	97	83	91	135	116	87	73	87	8	16.3333	59	38.6667	84	93.3333	114	82.3333
Gm37760	1	58797783	58801623	+	Gm37760	ENSMUSG00000102719	predicted gene, 37760 [Source:MGI Symbol;Acc:MGI:5610988]	+	0	0	0	0	0	0	0	0	0	0	0	0	0	0	0	1	0	1	0	3	0	0	0	0	0	0	0	0	0	0.666667	1	0
Trak2	1	58900449	58973430	-	Trak2	ENSMUSG00000026028	trafficking protein, kinesin binding 2 [Source:MGI Symbol;Acc:MGI:1918077]	-	700	826	664	823	741	586	931	870	779	608	554	665	681	386	954	877	868	878	793	828	713	709	845	783	730	716.667	860	609	673.667	874.333	778	779
Stradb	1	58973522	58995715	+	Stradb	ENSMUSG00000026027	STE20-related kinase adaptor beta [Source:MGI Symbol;Acc:MGI:2144047]	+	106	119	102	117	101	108	260	243	394	238	285	234	215	39	187	205	254	261	420	263	219	300	396	307	109	108.667	299	252.333	147	240	300.667	334.333
C2cd6	1	58997116	59094900	-	C2cd6	ENSMUSG00000072295	C2 calcium dependent domain containing 6 [Source:MGI Symbol;Acc:MGI:1920713]	-	0	3	4	12	6	0	0	1	3	1	0	0	0	0	0	1	2	1	0	0	0	0	0	3	2.33333	6	1.33333	0.333333	0	1.33333	0	1
C2cd6	1	58997123	59003539	-	C2cd6	ENSMUSG00000047383	C2 calcium dependent domain containing 6 [Source:MGI Symbol;Acc:MGI:1920713]	-	0	0	0	6	0	0	0	0	0	0	0	0	0	0	0	0	0	0	0	0	0	0	0	0	0	2	0	0	0	0	0	0
Gm29018	1	59014224	59059481	+	Gm29018	ENSMUSG00000099752	predicted gene 29018 [Source:MGI Symbol;Acc:MGI:5579724]	+	0	0	0	0	0	0	0	0	0	0	0	0	0	0	0	0	0	0	0	0	0	0	0	0	0	0	0	0	0	0	0	0
Tmem237	1	59100590	59120408	-	Tmem237	ENSMUSG00000038079	transmembrane protein 237 [Source:MGI Symbol;Acc:MGI:2138365]	-	444	305	250	427	366	296	644	549	530	631	362	450	544	195	332	487	476	611	681	431	432	689	626	554	333	363	574.333	481	357	524.667	514.667	623
G730003C15Rik	1	59119833	59122141	+	G730003C15Rik	ENSMUSG00000097573	RIKEN cDNA G730003C15 gene [Source:MGI Symbol;Acc:MGI:3641700]	+	14	5	7	14	8	6	2	10	11	27	6	3	8	18	8	23	14	21	13	40	22	26	14	17	8.66667	9.33333	7.66667	12	11.3333	19.3333	25	19
Mpp4	1	59120935	59163389	-	Mpp4	ENSMUSG00000079550	membrane protein, palmitoylated 4 (MAGUK p55 subfamily member 4) [Source:MGI Symbol;Acc:MGI:2386681]	-	82	52	44	94	62	46	76	44	33	67	117	36	81	31	51	71	59	84	87	52	68	95	78	99	59.3333	67.3333	51	73.3333	54.3333	71.3333	69	90.6667
Gm29017	1	59151047	59169320	+	Gm29017	ENSMUSG00000101586	predicted gene 29017 [Source:MGI Symbol;Acc:MGI:5579723]	+	45	71	40	55	47	28	70	60	77	57	42	72	55	16	43	80	54	50	64	20	43	59	81	69	52	43.3333	69	57	38	61.3333	42.3333	69.6667
Als2	1	59162926	59237231	-	Als2	ENSMUSG00000026024	alsin Rho guanine nucleotide exchange factor [Source:MGI Symbol;Acc:MGI:1921268]	-	1016	1152	988	1268	1111	988	1556	1127	1666	1289	1425	1105	1313	518	1287	1216	1028	1208	1665	1030	1087	1437	1523	1227	1052	1122.33	1449.67	1273	1039.33	1150.67	1260.67	1395.67
Cdk15	1	59256906	59352993	+	Cdk15	ENSMUSG00000026023	cyclin-dependent kinase 15 [Source:MGI Symbol;Acc:MGI:3583944]	+	0	0	0	0	2	0	0	0	0	0	0	0	0	0	0	0	0	0	0	0	0	0	3	1	0	0.666667	0	0	0	0	0	1.33333
Gm29016	1	59378930	59392299	+	Gm29016	ENSMUSG00000099922	predicted gene 29016 [Source:MGI Symbol;Acc:MGI:5579722]	+	0	0	0	3	0	0	0	0	0	1	0	0	0	0	0	0	0	0	0	0	0	1	0	0	0	1	0	0.333333	0	0	0	0.333333
Gm37737	1	59447865	59449502	-	Gm37737	ENSMUSG00000104502	predicted gene, 37737 [Source:MGI Symbol;Acc:MGI:5610965]	-	10	4	1	5	2	4	0	0	0	0	0	0	0	0	0	0	0	0	0	0	0	0	0	0	5	3.66667	0	0	0	0	0	0
Fzd7	1	59482424	59486955	+	Fzd7	ENSMUSG00000041075	frizzled class receptor 7 [Source:MGI Symbol;Acc:MGI:108570]	+	1252	1293	1184	1437	1071	1214	4084	2903	3546	3153	2739	2855	705	312	822	753	792	830	1063	1133	1367	1073	1524	1245	1243	1240.67	3511	2915.67	613	791.667	1187.67	1280.67
Gm26813	1	59488480	59492605	-	Gm26813	ENSMUSG00000097819	predicted gene, 26813 [Source:MGI Symbol;Acc:MGI:5477307]	-	1	13	11	15	15	23	11	56	24	41	48	37	25	11	23	27	17	12	15	32	35	19	13	35	8.33333	17.6667	30.3333	42	19.6667	18.6667	27.3333	22.3333
Gm973	1	59516264	59636417	+	Gm973	ENSMUSG00000047361	predicted gene 973 [Source:MGI Symbol;Acc:MGI:2685819]	+	5	20	20	31	25	30	21	3	13	12	13	13	4	0	5	6	4	6	0	0	9	0	10	1	15	28.6667	12.3333	12.6667	3	5.33333	3	3.66667
Gm28411	1	59532991	59549521	-	Gm28411	ENSMUSG00000099811	predicted gene 28411 [Source:MGI Symbol;Acc:MGI:5579117]	-	0	0	0	0	0	0	0	0	0	0	0	0	0	0	0	0	0	0	0	0	0	0	0	0	0	0	0	0	0	0	0	0
1700122D07Rik	1	59534811	59537229	-	1700122D07Rik	ENSMUSG00000101409	RIKEN cDNA 1700122D07 gene [Source:MGI Symbol;Acc:MGI:1923911]	-	0	0	0	0	0	0	0	0	0	0	0	0	0	0	0	0	0	0	0	0	0	0	0	0	0	0	0	0	0	0	0	0
Sumo1	1	59586558	59670834	-	Sumo1	ENSMUSG00000026021	small ubiquitin-like modifier 1 [Source:MGI Symbol;Acc:MGI:1197010]	-	2879	4083	2800	3905	3271	3403	2909	3027	2906	2821	2610	2124	2605	1288	2889	4052	3063	3862	3426	3038	2912	3228	3031	2930	3254	3526.33	2947.33	2518.33	2260.67	3659	3125.33	3063
D430013B06Rik	1	59646200	59648071	-	D430013B06Rik	ENSMUSG00000103821	RIKEN cDNA D430013B06 gene [Source:MGI Symbol;Acc:MGI:3026994]	-	1	3	0	5	1	14	8	2	4	0	12	7	2	0	0	0	10	9	15	23	0	0	4	10	1.33333	6.66667	4.66667	6.33333	0.666667	6.33333	12.6667	4.66667
Nop58	1	59684971	59719044	+	Nop58	ENSMUSG00000026020	NOP58 ribonucleoprotein [Source:MGI Symbol;Acc:MGI:1933184]	+	11416	14849	11270	14869	13807	12815	8861	7529	8197	7126	5998	5899	10688	5306	12140	13442	11716	14161	10174	7807	8295	9429	9331	8846	12511.7	13830.3	8195.67	6341	9378	13106.3	8758.67	9202
Bmpr2	1	59763400	59879014	+	Bmpr2	ENSMUSG00000067336	bone morphogenetic protein receptor, type II (serine/threonine kinase) [Source:MGI Symbol;Acc:MGI:1095407]	+	361	623	525	625	614	581	1070	1147	1129	802	897	1030	570	268	837	870	905	864	992	1210	982	932	1204	1181	503	606.667	1115.33	909.667	558.333	879.667	1061.33	1105.67
Gm38125	1	59801263	59804700	+	Gm38125	ENSMUSG00000104052	predicted gene, 38125 [Source:MGI Symbol;Acc:MGI:5611353]	+	0	0	0	0	0	0	0	0	0	0	0	0	0	0	0	0	8	0	0	0	0	0	0	0	0	0	0	0	0	2.66667	0	0
Gm37977	1	59886969	59887689	-	Gm37977	ENSMUSG00000103131	predicted gene, 37977 [Source:MGI Symbol;Acc:MGI:5611205]	-	0	0	0	0	0	0	0	0	0	0	0	0	0	0	0	0	0	0	0	0	0	0	0	0	0	0	0	0	0	0	0	0
Fam117b	1	59913006	59985346	+	Fam117b	ENSMUSG00000041040	family with sequence similarity 117, member B [Source:MGI Symbol;Acc:MGI:1920000]	+	589	695	544	665	595	603	1264	910	1056	1070	1030	971	712	303	715	811	799	952	1027	956	925	1235	1126	1177	609.333	621	1076.67	1023.67	576.667	854	969.333	1179.33
Gm37531	1	59929688	59935102	+	Gm37531	ENSMUSG00000103696	predicted gene, 37531 [Source:MGI Symbol;Acc:MGI:5610759]	+	0	0	0	0	0	0	0	0	0	0	0	0	0	0	0	2	1	0	5	3	0	0	0	0	0	0	0	0	0	1	2.66667	0
Ica1l	1	59982490	60043184	-	Ica1l	ENSMUSG00000026018	islet cell autoantigen 1-like [Source:MGI Symbol;Acc:MGI:1917625]	-	86	67	73	87	74	81	142	136	116	169	146	152	132	37	94	136	126	183	269	108	175	210	149	207	75.3333	80.6667	131.333	155.667	87.6667	148.333	184	188.667
Wdr12	1	60069785	60098645	-	Wdr12	ENSMUSG00000026019	WD repeat domain 12 [Source:MGI Symbol;Acc:MGI:1927241]	-	2737	3104	2415	3225	2971	2762	2651	2156	2613	2417	2310	1965	2599	1158	2597	3056	2783	3209	2331	1760	2191	2327	2453	2263	2752	2986	2473.33	2230.67	2118	3016	2094	2347.67
Carf	1	60098247	60153953	+	Carf	ENSMUSG00000026017	calcium response factor [Source:MGI Symbol;Acc:MGI:2182269]	+	117	115	109	175	123	114	321	287	284	267	303	301	108	55	151	214	168	184	275	348	245	262	304	379	113.667	137.333	297.333	290.333	104.667	188.667	289.333	315
Nbeal1	1	60180599	60338328	+	Nbeal1	ENSMUSG00000073664	neurobeachin like 1 [Source:MGI Symbol;Acc:MGI:2444343]	+	479	596	445	619	527	668	1400	1172	903	912	927	1067	410	172	393	602	673	598	1174	923	794	1164	1157	1198	506.667	604.667	1158.33	968.667	325	624.333	963.667	1173
Cyp20a1	1	60343323	60388060	+	Cyp20a1	ENSMUSG00000049439	cytochrome P450, family 20, subfamily a, polypeptide 1 [Source:MGI Symbol;Acc:MGI:1925201]	+	312	460	348	495	400	425	571	525	452	359	458	368	480	248	545	605	698	636	840	461	495	602	638	648	373.333	440	516	395	424.333	646.333	598.667	629.333
6030460B20Rik	1	60353119	60354176	+	6030460B20Rik	ENSMUSG00000103822	RIKEN cDNA 6030460B20 gene [Source:MGI Symbol;Acc:MGI:1924974]	+	0	0	0	0	0	0	0	0	0	0	0	0	1	0	0	0	0	0	0	0	0	0	0	0	0	0	0	0	0.333333	0	0	0
Abi2	1	60409619	60481158	+	Abi2	ENSMUSG00000026782	abl-interactor 2 [Source:MGI Symbol;Acc:MGI:106913]	+	1222	1710	1162	1781	1436	1325	1739	1592	1783	1473	1509	1771	974	346	956	1144	1105	1223	1419	1427	1146	1500	1564	1382	1364.67	1514	1704.67	1584.33	758.667	1157.33	1330.67	1482
Raph1	1	60482292	60567104	-	Raph1	ENSMUSG00000026014	Ras association (RalGDS/AF-6) and pleckstrin homology domains 1 [Source:MGI Symbol;Acc:MGI:1924550]	-	1041	1364	1143	1471	1488	1428	2065	1539	1729	1177	1418	1348	736	387	963	1270	1065	1030	1294	1305	947	1084	1310	1297	1182.67	1462.33	1777.67	1314.33	695.333	1121.67	1182	1230.33
Gm38388	1	60594807	60596236	-	Gm38388	ENSMUSG00000103215	predicted gene, 38388 [Source:MGI Symbol;Acc:MGI:5613624]	-	0	0	0	0	0	0	0	0	0	0	0	0	0	0	0	0	0	0	0	0	0	0	0	0	0	0	0	0	0	0	0	0
Cd28	1	60716800	60773359	+	Cd28	ENSMUSG00000026012	CD28 antigen [Source:MGI Symbol;Acc:MGI:88327]	+	0	0	0	0	0	0	0	0	0	0	0	0	0	0	0	0	0	0	0	0	0	0	0	0	0	0	0	0	0	0	0	0
Gm11579	1	60776665	60781834	-	Gm11579	ENSMUSG00000086795	predicted gene 11579 [Source:MGI Symbol;Acc:MGI:3650510]	-	0	0	0	0	0	0	0	0	0	0	0	0	0	0	0	0	0	0	0	0	0	0	0	0	0	0	0	0	0	0	0	0
2310016D23Rik	1	60778843	60803790	+	2310016D23Rik	ENSMUSG00000085965	RIKEN cDNA 2310016D23 gene [Source:MGI Symbol;Acc:MGI:1923693]	+	0	0	0	0	0	0	0	0	0	0	0	0	0	0	0	0	0	0	0	0	0	0	0	0	0	0	0	0	0	0	0	0
Gm37198	1	60779352	60781461	+	Gm37198	ENSMUSG00000104069	predicted gene, 37198 [Source:MGI Symbol;Acc:MGI:5610426]	+	0	0	0	0	0	0	0	0	0	0	0	0	0	0	0	0	0	0	0	0	0	0	0	0	0	0	0	0	0	0	0	0
Gm38137	1	60880338	60881738	+	Gm38137	ENSMUSG00000102549	predicted gene, 38137 [Source:MGI Symbol;Acc:MGI:5611365]	+	0	0	0	0	0	0	0	0	0	0	0	0	0	0	0	0	0	0	0	0	0	0	0	0	0	0	0	0	0	0	0	0
Ctla4	1	60887000	60915832	+	Ctla4	ENSMUSG00000026011	cytotoxic T-lymphocyte-associated protein 4 [Source:MGI Symbol;Acc:MGI:88556]	+	0	0	0	0	0	0	0	0	0	0	0	0	0	0	0	0	0	0	0	0	0	0	0	0	0	0	0	0	0	0	0	0
Icos	1	60977927	61000320	+	Icos	ENSMUSG00000026009	inducible T cell co-stimulator [Source:MGI Symbol;Acc:MGI:1858745]	+	0	0	0	0	0	0	0	1	0	0	0	0	0	0	0	0	0	0	0	0	0	0	0	0	0	0	0.333333	0	0	0	0	0
Gm37039	1	60989479	60991963	+	Gm37039	ENSMUSG00000102561	predicted gene, 37039 [Source:MGI Symbol;Acc:MGI:5610267]	+	0	0	0	0	0	0	0	0	0	0	0	0	0	0	0	0	0	0	0	0	0	0	0	0	0	0	0	0	0	0	0	0
Gm28083	1	61265291	61271514	-	Gm28083	ENSMUSG00000100893	predicted gene 28083 [Source:MGI Symbol;Acc:MGI:5578789]	-	0	0	0	0	0	0	0	0	0	0	0	0	0	0	0	0	0	0	0	0	0	0	0	0	0	0	0	0	0	0	0	0
Gm11587	1	61301909	61307746	+	Gm11587	ENSMUSG00000085248	predicted gene 11587 [Source:MGI Symbol;Acc:MGI:3652110]	+	0	0	0	0	0	0	0	0	0	0	0	0	0	0	0	0	0	0	0	0	0	0	0	0	0	0	0	0	0	0	0	0
9530026F06Rik	1	61378432	61395904	+	9530026F06Rik	ENSMUSG00000085447	RIKEN cDNA 9530026F06 gene [Source:MGI Symbol;Acc:MGI:1924591]	+	0	0	0	0	0	0	0	0	0	0	0	0	0	0	0	0	0	0	0	0	0	0	0	0	0	0	0	0	0	0	0	0
Gm11588	1	61440101	61469475	+	Gm11588	ENSMUSG00000086408	predicted gene 11588 [Source:MGI Symbol;Acc:MGI:3650951]	+	0	7	0	0	0	0	0	0	0	0	0	0	0	0	0	0	0	0	0	0	0	0	0	0	2.33333	0	0	0	0	0	0	0
Gm28449	1	61474951	61476028	+	Gm28449	ENSMUSG00000100965	predicted gene 28449 [Source:MGI Symbol;Acc:MGI:5579155]	+	0	0	0	0	0	0	0	0	0	0	0	0	0	0	0	0	0	0	0	0	0	0	0	0	0	0	0	0	0	0	0	0
Gm36943	1	61545882	61546163	+	Gm36943	ENSMUSG00000102168	predicted gene, 36943 [Source:MGI Symbol;Acc:MGI:5610171]	+	0	0	0	0	0	0	0	0	0	0	0	0	0	0	0	0	0	0	0	0	0	0	0	0	0	0	0	0	0	0	0	0
4930587A21Rik	1	61616943	61621149	-	4930587A21Rik	ENSMUSG00000086009	RIKEN cDNA 4930587A21 gene [Source:MGI Symbol;Acc:MGI:1923146]	-	0	0	0	0	0	0	0	0	0	0	0	0	0	0	0	0	0	0	0	0	0	0	0	0	0	0	0	0	0	0	0	0
Pard3b	1	61638824	62642284	+	Pard3b	ENSMUSG00000052062	par-3 family cell polarity regulator beta [Source:MGI Symbol;Acc:MGI:1919301]	+	0	3	2	1	0	8	4	29	5	20	26	0	25	27	29	37	29	35	68	22	40	64	34	40	1.66667	3	12.6667	15.3333	27	33.6667	43.3333	46
Gm37205	1	61654423	61657158	+	Gm37205	ENSMUSG00000103656	predicted gene, 37205 [Source:MGI Symbol;Acc:MGI:5610433]	+	0	0	0	0	0	0	0	0	0	0	0	0	0	0	0	0	0	0	0	0	0	0	0	0	0	0	0	0	0	0	0	0
Gm38012	1	61677249	61680277	+	Gm38012	ENSMUSG00000104402	predicted gene, 38012 [Source:MGI Symbol;Acc:MGI:5611240]	+	0	0	0	0	0	0	0	0	0	0	0	0	0	0	0	0	0	0	0	0	0	0	0	0	0	0	0	0	0	0	0	0
Gm38278	1	61702527	61703891	+	Gm38278	ENSMUSG00000104081	predicted gene, 38278 [Source:MGI Symbol;Acc:MGI:5611506]	+	0	0	0	0	0	0	0	0	0	0	0	0	0	0	0	0	0	0	0	0	0	0	0	0	0	0	0	0	0	0	0	0
Pard3bos1	1	61767415	61851540	-	Pard3bos1	ENSMUSG00000085842	par-3 family cell polarity regulator beta, opposite strand 1 [Source:MGI Symbol;Acc:MGI:1921911]	-	0	0	0	0	0	0	0	0	0	0	0	0	1	0	0	0	0	0	0	0	0	0	0	1	0	0	0	0	0.333333	0	0	0.333333
Gm38075	1	61805221	61806140	+	Gm38075	ENSMUSG00000103002	predicted gene, 38075 [Source:MGI Symbol;Acc:MGI:5611303]	+	0	0	0	0	0	0	0	0	0	0	0	0	0	0	0	1	0	0	0	0	0	0	0	0	0	0	0	0	0	0.333333	0	0
Pard3bos2	1	62131195	62136109	-	Pard3bos2	ENSMUSG00000085019	par-3 family cell polarity regulator beta, opposite strand 2 [Source:MGI Symbol;Acc:MGI:3650411]	-	0	0	0	0	0	2	0	0	0	0	0	0	0	0	0	2	0	0	0	0	0	0	0	0	0	0.666667	0	0	0	0.666667	0	0
Gm38351	1	62247153	62249670	+	Gm38351	ENSMUSG00000102359	predicted gene, 38351 [Source:MGI Symbol;Acc:MGI:5611579]	+	0	0	0	0	0	0	0	0	0	0	0	0	0	0	0	0	0	0	0	0	0	0	0	0	0	0	0	0	0	0	0	0
Pard3bos3	1	62456725	62499261	-	Pard3bos3	ENSMUSG00000085400	par-3 family cell polarity regulator beta, opposite strand 3 [Source:MGI Symbol;Acc:MGI:3651159]	-	0	0	0	0	0	0	0	0	0	0	0	0	0	0	0	0	0	0	0	0	0	0	0	0	0	0	0	0	0	0	0	0
Gm29084	1	62534491	62535942	-	Gm29084	ENSMUSG00000100750	predicted gene 29084 [Source:MGI Symbol;Acc:MGI:5579790]	-	0	0	0	0	0	0	0	0	0	0	0	0	0	0	0	0	0	0	0	0	0	0	0	0	0	0	0	0	0	0	0	0
Nrp2	1	62703285	62818695	+	Nrp2	ENSMUSG00000025969	neuropilin 2 [Source:MGI Symbol;Acc:MGI:1100492]	+	1378	1767	1420	1706	1733	1438	331	170	188	294	199	214	601	298	569	731	635	893	316	338	278	358	418	366	1521.67	1625.67	229.667	235.667	489.333	753	310.667	380.667
Gm29083	1	62714723	62718073	-	Gm29083	ENSMUSG00000100811	predicted gene 29083 [Source:MGI Symbol;Acc:MGI:5579789]	-	0	0	0	0	0	0	0	0	0	0	0	0	0	0	0	0	0	0	0	0	0	0	0	0	0	0	0	0	0	0	0	0
Gm37121	1	62809302	62811857	+	Gm37121	ENSMUSG00000103032	predicted gene, 37121 [Source:MGI Symbol;Acc:MGI:5610349]	+	37	9	11	22	7	5	0	0	0	0	0	9	0	0	0	2	2	0	0	0	0	0	1	0	19	11.3333	0	3	0	1.33333	0	0.333333
Gm4208	1	62821355	62832370	-	Gm4208	ENSMUSG00000100426	predicted gene 4208 [Source:MGI Symbol;Acc:MGI:3782384]	-	0	0	0	0	0	0	0	0	0	0	0	0	0	0	0	0	0	0	0	0	0	0	0	0	0	0	0	0	0	0	0	0
Ino80d	1	62958418	63114667	-	Ino80d	ENSMUSG00000040865	INO80 complex subunit D [Source:MGI Symbol;Acc:MGI:3027003]	-	725	1114	801	1168	943	1164	857	746	692	706	806	721	408	184	376	632	510	560	694	681	526	628	686	649	880	1091.67	765	744.333	322.667	567.333	633.667	654.333
Ino80dos	1	63113078	63158290	+	Ino80dos	ENSMUSG00000084799	INO80 complex subunit D, opposite strand [Source:MGI Symbol;Acc:MGI:3651861]	+	352	509	406	532	586	405	367	400	412	403	421	401	379	166	343	404	473	506	417	370	414	457	482	457	422.333	507.667	393	408.333	296	461	400.333	465.333
Gm20342	1	63117118	63126837	+	Gm20342	ENSMUSG00000101599	predicted gene, 20342 [Source:MGI Symbol;Acc:MGI:5012527]	+	9	41	34	66	61	51	29	47	37	25	71	40	21	11	31	62	74	30	55	133	42	46	61	60	28	59.3333	37.6667	45.3333	21	55.3333	76.6667	55.6667
Ndufs1	1	63143596	63176833	-	Ndufs1	ENSMUSG00000025968	NADH:ubiquinone oxidoreductase core subunit S1 [Source:MGI Symbol;Acc:MGI:2443241]	-	3400	3980	3407	4407	4016	3811	2986	3227	3616	3269	2923	3032	3328	1460	3195	3391	3464	3930	3832	2903	3206	3862	3807	3416	3595.67	4078	3276.33	3074.67	2661	3595	3313.67	3695
Eef1b2	1	63176825	63180486	+	Eef1b2	ENSMUSG00000025967	eukaryotic translation elongation factor 1 beta 2 [Source:MGI Symbol;Acc:MGI:1929520]	+	26550	31795	22615	31644	28526	28552	40279	32341	36208	30044	29459	26324	32552	16154	32816	43587	41333	36751	42781	31100	32642	35574	41757	38253	26986.7	29574	36276	28609	27174	40557	35507.7	38528
Gpr1	1	63182691	63214543	-	Gpr1	ENSMUSG00000046856	G protein-coupled receptor 1 [Source:MGI Symbol;Acc:MGI:2385324]	-	4	0	5	34	8	12	37	10	9	8	1	3	13	5	12	24	15	2	22	1	8	12	16	15	3	18	18.6667	4	10	13.6667	10.3333	14.3333
Platr12	1	63200313	63207967	+	Platr12	ENSMUSG00000086730	pluripotency associated transcript 12 [Source:MGI Symbol;Acc:MGI:3651341]	+	29	49	22	42	28	52	60	26	46	35	14	10	17	17	14	56	35	18	14	15	10	9	48	12	33.3333	40.6667	44	19.6667	16	36.3333	13	23
1700039I01Rik	1	63248021	63248499	-	1700039I01Rik	ENSMUSG00000102536	RIKEN cDNA 1700039I01 gene [Source:MGI Symbol;Acc:MGI:1920596]	-	0	0	0	0	0	1	0	0	0	0	0	0	0	0	0	7	0	0	0	0	0	0	0	0	0	0.333333	0	0	0	2.33333	0	0
Gm11608	1	63266848	63273120	-	Gm11608	ENSMUSG00000087561	predicted gene 11608 [Source:MGI Symbol;Acc:MGI:3651337]	-	0	7	2	0	0	6	1	1	2	2	0	0	6	0	7	6	1	0	0	0	1	0	4	0	3	2	1.33333	0.666667	4.33333	2.33333	0.333333	1.33333
Zdbf2	1	63273265	63314576	+	Zdbf2	ENSMUSG00000027520	zinc finger, DBF-type containing 2 [Source:MGI Symbol;Acc:MGI:1921134]	+	2038	2988	2380	3594	2992	3366	1581	2954	1514	1717	1184	1451	2366	933	1923	3627	2787	3400	2424	1705	1648	3138	1814	2765	2468.67	3317.33	2016.33	1450.67	1740.67	3271.33	1925.67	2572.33
Adam23	1	63445891	63596276	+	Adam23	ENSMUSG00000025964	a disintegrin and metallopeptidase domain 23 [Source:MGI Symbol;Acc:MGI:1345162]	+	438	334	368	450	447	463	607	364	438	463	446	465	285	117	184	378	347	323	190	112	150	252	313	240	380	453.333	469.667	458	195.333	349.333	150.667	268.333
Gm39653	1	63615968	63620819	+	Gm39653	ENSMUSG00000115378	predicted gene, 39653 [Source:MGI Symbol;Acc:MGI:5622538]	+	0	0	0	0	0	0	0	0	0	0	0	0	0	0	0	0	0	0	0	0	0	0	0	0	0	0	0	0	0	0	0	0
Dytn	1	63622851	63686927	-	Dytn	ENSMUSG00000069085	dystrotelin [Source:MGI Symbol;Acc:MGI:2685061]	-	0	0	0	0	1	0	0	0	0	0	0	0	0	0	2	0	0	0	0	0	0	0	0	0	0	0.333333	0	0	0.666667	0	0	0
Mdh1b	1	63698819	63730318	-	Mdh1b	ENSMUSG00000025963	malate dehydrogenase 1B, NAD (soluble) [Source:MGI Symbol;Acc:MGI:1923918]	-	0	17	0	1	7	3	22	13	8	15	11	1	4	5	0	2	0	0	5	7	15	3	10	23	5.66667	3.66667	14.3333	9	3	0.666667	9	12
Fastkd2	1	63730614	63754655	+	Fastkd2	ENSMUSG00000025962	FAST kinase domains 2 [Source:MGI Symbol;Acc:MGI:1922869]	+	1421	1748	1267	2028	1663	1810	1641	1640	1399	1366	1373	1219	1684	755	1708	2139	2151	2184	1872	1509	1679	1621	1985	1703	1478.67	1833.67	1560	1319.33	1382.33	2158	1686.67	1769.67
4933402D24Rik	1	63754907	63769267	-	4933402D24Rik	ENSMUSG00000025961	RIKEN cDNA 4933402D24 gene [Source:MGI Symbol;Acc:MGI:1921676]	-	0	0	2	0	2	6	0	0	0	0	0	0	0	0	2	7	7	9	9	0	0	4	1	3	0.666667	2.66667	0	0	0.666667	7.66667	3	2.66667
Gm13749	1	63964727	63968999	+	Gm13749	ENSMUSG00000044689	predicted gene 13749 [Source:MGI Symbol;Acc:MGI:3649721]	+	0	0	0	0	0	0	0	0	0	0	0	0	0	0	0	0	0	0	0	0	0	0	0	0	0	0	0	0	0	0	0	0
Klf7	1	64029447	64122282	-	Klf7	ENSMUSG00000025959	Kruppel-like factor 7 (ubiquitous) [Source:MGI Symbol;Acc:MGI:1935151]	-	319	350	318	463	414	358	745	743	718	622	679	613	333	96	219	342	323	343	421	332	347	453	478	527	329	411.667	735.333	638	216	336	366.667	486
Gm26649	1	64029463	64032927	+	Gm26649	ENSMUSG00000097272	predicted gene, 26649 [Source:MGI Symbol;Acc:MGI:5477143]	+	109	146	98	161	125	111	248	247	233	178	134	116	87	46	79	147	100	142	118	96	125	150	179	203	117.667	132.333	242.667	142.667	70.6667	129.667	113	177.333
Gm13748	1	64078654	64090782	+	Gm13748	ENSMUSG00000086836	predicted gene 13748 [Source:MGI Symbol;Acc:MGI:3702115]	+	0	0	0	0	0	0	0	1	0	0	0	0	0	0	0	0	0	0	0	0	0	0	0	0	0	0	0.333333	0	0	0	0	0
Gm28981	1	64185991	64303043	-	Gm28981	ENSMUSG00000101895	predicted gene 28981 [Source:MGI Symbol;Acc:MGI:5579687]	-	0	0	0	0	0	0	0	0	0	0	0	0	0	0	0	0	0	0	0	0	0	0	0	0	0	0	0	0	0	0	0	0
Creb1	1	64532645	64604548	+	Creb1	ENSMUSG00000025958	cAMP responsive element binding protein 1 [Source:MGI Symbol;Acc:MGI:88494]	+	1102	1311	879	1420	1211	1265	1836	2151	1677	1785	1503	2027	1432	515	1382	1756	1570	1962	2016	1587	1584	2144	1961	2195	1097.33	1298.67	1888	1771.67	1109.67	1762.67	1729	2100
Mettl21a	1	64606473	64617242	-	Mettl21a	ENSMUSG00000025956	methyltransferase like 21A [Source:MGI Symbol;Acc:MGI:1914349]	-	219	274	177	251	258	179	380	379	320	317	209	292	355	141	425	558	462	424	409	295	375	369	480	480	223.333	229.333	359.667	272.667	307	481.333	359.667	443
Gm28982	1	64617784	64626033	+	Gm28982	ENSMUSG00000101832	predicted gene 28982 [Source:MGI Symbol;Acc:MGI:5579688]	+	0	0	0	0	0	0	0	0	0	0	0	0	0	0	2	0	0	0	0	0	0	0	0	0	0	0	0	0	0.666667	0	0	0
Gm29152	1	64649935	64652756	+	Gm29152	ENSMUSG00000100437	predicted gene 29152 [Source:MGI Symbol;Acc:MGI:5579858]	+	0	0	0	0	0	0	0	0	0	0	0	0	0	0	0	0	0	0	0	0	0	0	0	0	0	0	0	0	0	0	0	0
2810408I11Rik	1	64679871	64690659	-	2810408I11Rik	ENSMUSG00000087213	RIKEN cDNA 2810408I11 gene [Source:MGI Symbol;Acc:MGI:1917191]	-	71	86	48	98	51	67	96	124	193	119	121	108	110	46	120	145	120	156	173	94	113	160	170	156	68.3333	72	137.667	116	92	140.333	126.667	162
Ccnyl1	1	64690455	64725644	+	Ccnyl1	ENSMUSG00000070871	cyclin Y-like 1 [Source:MGI Symbol;Acc:MGI:2138614]	+	448	563	438	576	441	439	550	623	554	459	447	481	595	265	512	591	634	787	688	403	478	585	592	594	483	485.333	575.667	462.333	457.333	670.667	523	590.333
Fzd5	1	64730558	64737751	-	Fzd5	ENSMUSG00000045005	frizzled class receptor 5 [Source:MGI Symbol;Acc:MGI:108571]	-	1122	927	908	915	1029	916	744	423	531	515	443	372	186	92	311	245	233	200	219	276	291	243	346	318	985.667	953.333	566	443.333	196.333	226	262	302.333
Gm38058	1	64736240	64740607	+	Gm38058	ENSMUSG00000102140	predicted gene, 38058 [Source:MGI Symbol;Acc:MGI:5611286]	+	152	103	115	82	126	73	53	31	55	55	21	30	36	14	24	9	13	14	31	29	20	21	30	18	123.333	93.6667	46.3333	35.3333	24.6667	12	26.6667	23
Plekhm3	1	64785983	64956824	-	Plekhm3	ENSMUSG00000051344	pleckstrin homology domain containing, family M, member 3 [Source:MGI Symbol;Acc:MGI:2443627]	-	300	393	247	354	270	278	272	198	274	293	252	203	223	59	136	126	161	139	278	105	159	237	255	182	313.333	300.667	248	249.333	139.333	142	180.667	224.667
Akr1cl	1	65012689	65032759	-	Akr1cl	ENSMUSG00000025955	aldo-keto reductase family 1, member C-like [Source:MGI Symbol;Acc:MGI:1918111]	-	0	2	3	0	0	8	0	0	0	0	0	0	0	0	0	0	1	5	5	0	0	0	0	0	1.66667	2.66667	0	0	0	2	1.66667	0
Cryge	1	65048554	65051149	-	Cryge	ENSMUSG00000070870	crystallin, gamma E [Source:MGI Symbol;Acc:MGI:88525]	-	0	0	0	0	0	1	0	0	0	0	0	0	0	1	0	0	0	0	0	0	0	0	0	0	0	0.333333	0	0	0.333333	0	0	0
Crygd	1	65061872	65063452	-	Crygd	ENSMUSG00000067299	crystallin, gamma D [Source:MGI Symbol;Acc:MGI:88524]	-	0	0	2	0	1	0	0	0	0	0	0	0	1	0	0	0	0	0	0	0	0	0	0	0	0.666667	0.333333	0	0	0.333333	0	0	0
Crygc	1	65071525	65073689	-	Crygc	ENSMUSG00000025952	crystallin, gamma C [Source:MGI Symbol;Acc:MGI:88523]	-	0	0	2	2	0	0	0	2	2	0	0	0	0	0	0	0	0	0	0	0	0	0	0	0	0.666667	0.666667	1.33333	0	0	0	0	0
Crygb	1	65080219	65082288	-	Crygb	ENSMUSG00000073658	crystallin, gamma B [Source:MGI Symbol;Acc:MGI:88522]	-	0	0	0	0	0	0	0	0	0	0	0	0	0	0	0	0	0	0	0	0	0	0	0	0	0	0	0	0	0	0	0	0
Cryga	1	65100389	65103373	-	Cryga	ENSMUSG00000044429	crystallin, gamma A [Source:MGI Symbol;Acc:MGI:88521]	-	1	0	5	4	2	5	1	5	0	0	10	5	7	0	0	1	7	5	0	0	0	0	0	0	2	3.66667	2	5	2.33333	4.33333	0	0
Gm28845	1	65100619	65119558	-	Gm28845	ENSMUSG00000100846	predicted gene 28845 [Source:MGI Symbol;Acc:MGI:5579551]	-	28	21	23	36	40	21	19	16	33	25	17	4	33	4	12	25	21	32	6	0	9	1	11	12	24	32.3333	22.6667	15.3333	16.3333	26	5	8
D630023F18Rik	1	65105285	65123214	-	D630023F18Rik	ENSMUSG00000044816	RIKEN cDNA D630023F18 gene [Source:MGI Symbol;Acc:MGI:2138198]	-	144	140	117	160	190	169	118	96	142	72	72	95	138	31	99	158	139	140	39	17	52	76	75	55	133.667	173	118.667	79.6667	89.3333	145.667	36	68.6667
Idh1	1	65158616	65186500	-	Idh1	ENSMUSG00000025950	isocitrate dehydrogenase 1 (NADP+), soluble [Source:MGI Symbol;Acc:MGI:96413]	-	1397	1842	1458	1860	1704	1422	3767	3573	3976	2593	2665	2632	2185	852	2104	2131	2076	2362	3475	2344	2488	2852	2816	2493	1565.67	1662	3772	2630	1713.67	2189.67	2769	2720.33
Pikfyve	1	65186683	65278695	+	Pikfyve	ENSMUSG00000025949	phosphoinositide kinase, FYVE type zinc finger containing [Source:MGI Symbol;Acc:MGI:1335106]	+	736	1272	954	1370	1119	1106	2373	2028	2181	1889	1929	2238	1089	516	1324	1646	1448	1591	2027	1609	1565	1614	2002	1682	987.333	1198.33	2194	2018.67	976.333	1561.67	1733.67	1766
Pth2r	1	65282056	65389244	+	Pth2r	ENSMUSG00000025946	parathyroid hormone 2 receptor [Source:MGI Symbol;Acc:MGI:2180917]	+	0	0	0	3	3	0	0	0	6	0	0	0	0	0	3	9	0	5	1	0	0	0	0	1	0	2	2	0	1	4.66667	0.333333	0.333333
Crygf	1	65926520	65928307	+	Crygf	ENSMUSG00000025945	crystallin, gamma F [Source:MGI Symbol;Acc:MGI:88526]	+	0	0	0	0	0	0	0	0	0	0	0	0	0	0	0	0	0	0	0	0	0	0	0	0	0	0	0	0	0	0	0	0
Map2	1	66175273	66442583	+	Map2	ENSMUSG00000015222	microtubule-associated protein 2 [Source:MGI Symbol;Acc:MGI:97175]	+	221	119	115	255	137	273	197	218	191	260	164	201	157	64	145	278	159	300	240	115	107	349	236	239	151.667	221.667	202	208.333	122	245.667	154	274.667
Gm10558	1	66322276	66328796	-	Gm10558	ENSMUSG00000073656	predicted gene 10558 [Source:MGI Symbol;Acc:MGI:3642906]	-	0	0	0	0	0	2	0	0	4	0	0	0	0	1	1	2	1	0	1	0	0	6	1	2	0	0.666667	1.33333	0	0.666667	1	0.333333	3
Unc80	1	66468367	66699148	+	Unc80	ENSMUSG00000055567	unc-80, NALCN activator [Source:MGI Symbol;Acc:MGI:2652882]	+	6	17	6	29	12	11	33	34	17	42	19	22	17	14	14	41	21	33	42	23	14	37	44	25	9.66667	17.3333	28	27.6667	15	31.6667	26.3333	35.3333
Gm37181	1	66690630	66692356	-	Gm37181	ENSMUSG00000103375	predicted gene, 37181 [Source:MGI Symbol;Acc:MGI:5610409]	-	0	0	0	0	0	0	0	0	0	0	0	0	0	0	0	2	5	0	0	0	0	0	0	0	0	0	0	0	0	2.33333	0	0
Rpe	1	66700831	66719805	+	Rpe	ENSMUSG00000026005	ribulose-5-phosphate-3-epimerase [Source:MGI Symbol;Acc:MGI:1913896]	+	1347	1808	1190	1752	1577	1732	1792	1418	1578	1606	1576	1787	1455	666	1821	2144	1999	2172	2540	2375	2465	2350	3052	2873	1448.33	1687	1596	1656.33	1314	2105	2460	2758.33
Kansl1l	1	66719248	66817562	-	Kansl1l	ENSMUSG00000026004	KAT8 regulatory NSL complex subunit 1-like [Source:MGI Symbol;Acc:MGI:1915941]	-	87	184	149	141	116	219	416	280	178	289	339	320	79	50	187	278	244	202	342	365	290	343	378	342	140	158.667	291.333	316	105.333	241.333	332.333	354.333
Gm37570	1	66765626	66768731	-	Gm37570	ENSMUSG00000102559	predicted gene, 37570 [Source:MGI Symbol;Acc:MGI:5610798]	-	0	1	4	0	7	9	13	22	10	19	26	6	11	1	0	10	27	12	10	27	27	12	6	17	1.66667	5.33333	15	17	4	16.3333	21.3333	11.6667
Gm38387	1	66769290	66771866	-	Gm38387	ENSMUSG00000102374	predicted gene, 38387 [Source:MGI Symbol;Acc:MGI:5613622]	-	5	12	2	0	2	8	0	17	0	2	0	12	6	2	11	12	12	4	7	4	5	8	15	21	6.33333	3.33333	5.66667	4.66667	6.33333	9.33333	5.33333	14.6667
Gm38162	1	66775511	66780107	+	Gm38162	ENSMUSG00000102776	predicted gene, 38162 [Source:MGI Symbol;Acc:MGI:5611390]	+	0	0	6	4	1	1	27	7	10	5	9	0	5	1	5	10	22	3	4	22	10	8	7	8	2	2	14.6667	4.66667	3.66667	11.6667	12	7.66667
6820402A03Rik	1	66793645	66796298	-	6820402A03Rik	ENSMUSG00000103706	RIKEN cDNA 6820402A03 gene [Source:MGI Symbol;Acc:MGI:1922992]	-	0	0	0	9	0	0	0	0	1	7	14	0	0	0	20	23	5	0	4	15	3	8	6	6	0	3	0.333333	7	6.66667	9.33333	7.33333	6.66667
Gm37285	1	66799659	66800797	-	Gm37285	ENSMUSG00000103756	predicted gene, 37285 [Source:MGI Symbol;Acc:MGI:5610513]	-	9	1	5	16	24	10	0	16	34	35	16	23	19	3	22	26	18	3	10	19	17	5	8	7	5	16.6667	16.6667	24.6667	14.6667	15.6667	15.3333	6.66667
Gm37755	1	66812315	66814493	+	Gm37755	ENSMUSG00000103382	predicted gene, 37755 [Source:MGI Symbol;Acc:MGI:5610983]	+	0	0	0	7	0	2	0	0	0	3	2	16	3	0	19	14	2	3	0	32	0	2	0	9	0	3	0	7	7.33333	6.33333	10.6667	3.66667
Gm38218	1	66821226	66825914	-	Gm38218	ENSMUSG00000103553	predicted gene, 38218 [Source:MGI Symbol;Acc:MGI:5611446]	-	0	0	0	0	0	0	0	1	0	0	0	0	0	0	0	0	1	0	0	0	0	0	0	0	0	0	0.333333	0	0	0.333333	0	0
Acadl	1	66830839	66863277	-	Acadl	ENSMUSG00000026003	acyl-Coenzyme A dehydrogenase, long-chain [Source:MGI Symbol;Acc:MGI:87866]	-	481	722	497	708	497	620	1517	1082	1308	1130	1021	887	785	384	816	1019	917	1020	1098	837	853	1108	1163	1169	566.667	608.333	1302.33	1012.67	661.667	985.333	929.333	1146.67
Myl1	1	66924295	66945404	-	Myl1	ENSMUSG00000061816	myosin, light polypeptide 1 [Source:MGI Symbol;Acc:MGI:97269]	-	0	0	0	0	0	0	0	0	0	0	0	0	0	0	0	0	0	0	7	1	1	0	0	2	0	0	0	0	0	0	3	0.666667
Lancl1	1	67000517	67038872	-	Lancl1	ENSMUSG00000026000	LanC (bacterial lantibiotic synthetase component C)-like 1 [Source:MGI Symbol;Acc:MGI:1336997]	-	603	549	532	629	628	562	1392	1049	1102	948	1024	874	628	251	671	810	750	747	1052	724	704	845	1084	751	561.333	606.333	1181	948.667	516.667	769	826.667	893.333
Cps1	1	67123026	67231259	+	Cps1	ENSMUSG00000025991	carbamoyl-phosphate synthetase 1 [Source:MGI Symbol;Acc:MGI:891996]	+	0	0	2	5	0	1	0	0	0	5	0	0	0	0	1	0	0	0	2	0	0	0	0	1	0.666667	2	0	1.66667	0.333333	0	0.666667	0.333333
Gm15668	1	67249200	67323609	+	Gm15668	ENSMUSG00000086204	predicted gene 15668 [Source:MGI Symbol;Acc:MGI:3783110]	+	0	0	0	0	0	0	0	0	0	0	0	0	0	0	0	0	0	0	0	0	0	0	0	0	0	0	0	0	0	0	0	0
Gm15669	1	67792481	67805324	+	Gm15669	ENSMUSG00000085075	predicted gene 15669 [Source:MGI Symbol;Acc:MGI:3783111]	+	0	0	0	0	0	0	0	0	0	0	0	0	0	0	0	0	0	0	0	0	0	0	0	0	0	0	0	0	0	0	0	0
Gm37957	1	67903230	67905532	+	Gm37957	ENSMUSG00000104395	predicted gene, 37957 [Source:MGI Symbol;Acc:MGI:5611185]	+	0	0	0	0	0	0	0	0	0	0	0	0	0	0	0	0	0	0	0	0	0	0	0	0	0	0	0	0	0	0	0	0
Gm15671	1	68024243	68025763	+	Gm15671	ENSMUSG00000087329	predicted gene 15671 [Source:MGI Symbol;Acc:MGI:3783113]	+	0	0	0	0	0	0	0	0	0	0	0	0	0	0	0	0	0	0	0	0	0	0	0	0	0	0	0	0	0	0	0	0
Erbb4	1	68032186	69108059	-	Erbb4	ENSMUSG00000062209	erb-b2 receptor tyrosine kinase 4 [Source:MGI Symbol;Acc:MGI:104771]	-	0	0	0	0	0	0	0	0	0	0	0	0	0	0	0	0	2	8	7	0	1	14	0	4	0	0	0	0	0	3.33333	2.66667	6
Gm37100	1	68115195	68116547	-	Gm37100	ENSMUSG00000102449	predicted gene, 37100 [Source:MGI Symbol;Acc:MGI:5610328]	-	0	0	0	0	0	0	0	0	0	0	0	0	0	0	0	0	0	0	0	0	0	0	0	0	0	0	0	0	0	0	0	0
Gm19335	1	68591618	68593686	-	Gm19335	ENSMUSG00000103307	predicted gene, 19335 [Source:MGI Symbol;Acc:MGI:5011520]	-	0	0	0	0	0	0	0	0	0	0	0	0	0	0	0	0	0	0	0	0	0	0	0	0	0	0	0	0	0	0	0	0
Gm37735	1	68639424	68640829	-	Gm37735	ENSMUSG00000104508	predicted gene, 37735 [Source:MGI Symbol;Acc:MGI:5610963]	-	0	0	0	0	0	0	0	0	0	0	0	0	0	0	0	0	0	0	0	0	0	0	0	0	0	0	0	0	0	0	0	0
Gm37769	1	68711037	68713405	-	Gm37769	ENSMUSG00000103642	predicted gene, 37769 [Source:MGI Symbol;Acc:MGI:5610997]	-	0	0	0	0	0	0	0	0	0	0	0	0	0	0	0	0	0	0	0	0	0	0	0	0	0	0	0	0	0	0	0	0
Gm37061	1	68758485	68761727	-	Gm37061	ENSMUSG00000103809	predicted gene, 37061 [Source:MGI Symbol;Acc:MGI:5610289]	-	0	0	0	0	0	0	0	0	0	0	0	0	0	0	0	0	0	0	0	0	0	0	0	0	0	0	0	0	0	0	0	0
Gm16076	1	69091913	69106740	-	Gm16076	ENSMUSG00000087514	predicted gene 16076 [Source:MGI Symbol;Acc:MGI:3802084]	-	0	0	0	0	0	0	0	0	0	0	0	0	0	0	0	0	0	0	0	0	0	0	0	0	0	0	0	0	0	0	0	0
Gm28497	1	69441056	69444084	+	Gm28497	ENSMUSG00000099804	predicted gene 28497 [Source:MGI Symbol;Acc:MGI:5579203]	+	0	0	0	0	0	0	0	0	0	0	0	0	0	0	0	0	0	0	0	0	0	0	0	0	0	0	0	0	0	0	0	0
Gm29113	1	69490357	69493788	-	Gm29113	ENSMUSG00000100354	predicted gene 29113 [Source:MGI Symbol;Acc:MGI:5579819]	-	0	0	0	0	0	0	0	0	0	0	0	0	0	0	0	0	0	0	0	0	0	0	0	0	0	0	0	0	0	0	0	0
Gm29114	1	69513932	69547707	+	Gm29114	ENSMUSG00000101156	predicted gene 29114 [Source:MGI Symbol;Acc:MGI:5579820]	+	0	0	0	0	0	0	0	1	0	0	15	3	0	0	0	0	0	0	2	0	0	0	1	0	0	0	0.333333	6	0	0	0.666667	0.333333
Ikzf2	1	69531214	69687245	-	Ikzf2	ENSMUSG00000025997	IKAROS family zinc finger 2 [Source:MGI Symbol;Acc:MGI:1342541]	-	0	4	17	35	23	12	29	25	44	36	24	44	9	0	5	11	35	5	56	33	17	58	32	53	7	23.3333	32.6667	34.6667	4.66667	17	35.3333	47.6667
Gm29112	1	69595036	69598522	-	Gm29112	ENSMUSG00000100815	predicted gene 29112 [Source:MGI Symbol;Acc:MGI:5579818]	-	0	0	0	0	0	0	0	0	0	0	0	0	0	0	0	0	0	0	0	0	0	0	0	0	0	0	0	0	0	0	0	0
Gm28112	1	69660187	69662061	-	Gm28112	ENSMUSG00000099954	predicted gene 28112 [Source:MGI Symbol;Acc:MGI:5578818]	-	0	0	0	0	0	0	0	0	0	0	0	0	0	0	0	0	0	0	0	0	0	0	0	0	0	0	0	0	0	0	0	0
Gm37930	1	69770868	69772753	+	Gm37930	ENSMUSG00000103402	predicted gene, 37930 [Source:MGI Symbol;Acc:MGI:5611158]	+	0	0	0	0	0	0	0	0	0	0	0	0	0	0	0	0	0	0	0	0	0	0	0	0	0	0	0	0	0	0	0	0
Spag16	1	69826970	70725132	+	Spag16	ENSMUSG00000053153	sperm associated antigen 16 [Source:MGI Symbol;Acc:MGI:1913972]	+	8	23	11	34	16	30	141	125	114	169	110	125	72	29	46	84	53	106	148	44	53	129	149	119	14	26.6667	126.667	134.667	49	81	81.6667	132.333
Gm38272	1	70310512	70312911	-	Gm38272	ENSMUSG00000103052	predicted gene, 38272 [Source:MGI Symbol;Acc:MGI:5611500]	-	0	0	0	0	0	0	0	0	0	0	0	0	0	0	0	0	0	0	0	0	0	0	0	0	0	0	0	0	0	0	0	0
Gm37456	1	70571435	70577271	-	Gm37456	ENSMUSG00000104287	predicted gene, 37456 [Source:MGI Symbol;Acc:MGI:5610684]	-	0	0	0	0	0	0	0	0	0	0	0	0	0	0	0	0	0	0	0	0	0	0	0	0	0	0	0	0	0	0	0	0
Vwc2l	1	70725715	70885397	+	Vwc2l	ENSMUSG00000045648	von Willebrand factor C domain-containing protein 2-like [Source:MGI Symbol;Acc:MGI:2444069]	+	0	0	0	0	0	0	0	0	0	0	0	0	0	0	0	0	0	0	0	0	0	0	0	0	0	0	0	0	0	0	0	0
Bard1	1	71027498	71103146	-	Bard1	ENSMUSG00000026196	BRCA1 associated RING domain 1 [Source:MGI Symbol;Acc:MGI:1328361]	-	792	1071	886	1231	1086	999	1239	1031	1219	996	1127	947	620	322	675	799	737	746	1248	675	869	908	1097	947	916.333	1105.33	1163	1023.33	539	760.667	930.667	984
Abca12	1	71242276	71414910	-	Abca12	ENSMUSG00000050296	ATP-binding cassette, sub-family A (ABC1), member 12 [Source:MGI Symbol;Acc:MGI:2676312]	-	0	1	0	1	0	0	0	0	0	0	0	0	0	0	0	8	0	0	0	0	0	4	0	0	0.333333	0.333333	0	0	0	2.66667	0	1.33333
Atic	1	71557150	71579631	+	Atic	ENSMUSG00000026192	5-aminoimidazole-4-carboxamide ribonucleotide formyltransferase/IMP cyclohydrolase [Source:MGI Symbol;Acc:MGI:1351352]	+	6868	7312	5860	7667	6541	6150	4992	4718	5135	4450	4667	3995	7375	2469	5832	6911	6549	7760	5637	3633	4177	5293	5661	5103	6680	6786	4948.33	4370.67	5225.33	7073.33	4482.33	5352.33
Fn1	1	71585520	71653200	-	Fn1	ENSMUSG00000026193	fibronectin 1 [Source:MGI Symbol;Acc:MGI:95566]	-	9060	8441	7391	10615	8722	8429	6543	4632	5411	5378	5545	5107	3885	1217	2893	4591	3590	3762	8828	5865	4759	7544	7130	6825	8297.33	9255.33	5528.67	5343.33	2665	3981	6484	7166.33
Apol7d	1	71652837	71662843	+	Apol7d	ENSMUSG00000073652	apolipoprotein L 7d [Source:MGI Symbol;Acc:MGI:3723449]	+	118	114	152	100	119	83	102	81	96	71	75	73	76	17	43	70	47	64	120	105	78	119	102	114	128	100.667	93	73	45.3333	60.3333	101	111.667
Gm37217	1	71843090	71846610	-	Gm37217	ENSMUSG00000102689	predicted gene, 37217 [Source:MGI Symbol;Acc:MGI:5610445]	-	0	0	0	0	3	4	0	0	0	0	1	0	0	0	5	0	2	0	0	0	0	0	0	0	0	2.33333	0	0.333333	1.66667	0.666667	0	0
Gm8883	1	71888112	71891204	+	Gm8883	ENSMUSG00000099707	predicted gene 8883 [Source:MGI Symbol;Acc:MGI:3649116]	+	0	0	0	0	0	0	0	0	0	0	0	0	0	0	0	0	0	0	0	0	0	0	0	0	0	0	0	0	0	0	0	0
Gm28818	1	71894068	71917125	-	Gm28818	ENSMUSG00000101211	predicted gene 28818 [Source:MGI Symbol;Acc:MGI:5579524]	-	0	0	0	0	0	0	0	0	0	0	0	0	0	0	0	0	0	0	0	0	0	0	0	0	0	0	0	0	0	0	0	0
4933417E11Rik	1	71958998	72005195	-	4933417E11Rik	ENSMUSG00000101848	RIKEN cDNA 4933417E11 gene [Source:MGI Symbol;Acc:MGI:1918384]	-	0	0	0	0	0	0	0	0	0	0	0	0	0	0	0	0	0	2	0	0	0	0	0	0	0	0	0	0	0	0.666667	0	0
4930556G22Rik	1	71983681	72038731	-	4930556G22Rik	ENSMUSG00000101764	RIKEN cDNA 4930556G22 gene [Source:MGI Symbol;Acc:MGI:1925457]	-	0	0	0	0	0	0	0	0	0	0	0	0	0	0	0	0	0	0	0	0	0	0	0	0	0	0	0	0	0	0	0	0
Gm4319	1	72107155	72122001	-	Gm4319	ENSMUSG00000102123	predicted gene 4319 [Source:MGI Symbol;Acc:MGI:3782500]	-	0	0	0	0	0	0	0	0	0	0	0	0	0	0	0	0	0	0	0	0	0	0	0	0	0	0	0	0	0	0	0	0
Mreg	1	72159442	72212307	-	Mreg	ENSMUSG00000039395	melanoregulin [Source:MGI Symbol;Acc:MGI:2151839]	-	1310	1407	951	1478	1451	1335	428	317	377	231	300	263	179	115	366	339	289	255	240	279	253	179	329	298	1222.67	1421.33	374	264.667	220	294.333	257.333	268.667
D230017M19Rik	1	72236465	72274869	+	D230017M19Rik	ENSMUSG00000097131	RIKEN cDNA D230017M19 gene [Source:MGI Symbol;Acc:MGI:2445071]	+	24	16	24	15	21	28	72	64	49	58	37	53	16	38	28	54	44	17	53	28	49	29	59	47	21.3333	21.3333	61.6667	49.3333	27.3333	38.3333	43.3333	45
Pecr	1	72259167	72284314	-	Pecr	ENSMUSG00000026189	peroxisomal trans-2-enoyl-CoA reductase [Source:MGI Symbol;Acc:MGI:2148199]	-	250	254	189	254	209	185	698	460	587	561	613	591	366	106	307	314	390	399	541	390	431	462	598	484	231	216	581.667	588.333	259.667	367.667	454	514.667
Tmem169	1	72284369	72303104	+	Tmem169	ENSMUSG00000026188	transmembrane protein 169 [Source:MGI Symbol;Acc:MGI:2442781]	+	0	3	0	1	4	6	2	15	3	2	0	0	5	3	3	23	4	12	3	2	5	9	1	1	1	3.66667	6.66667	0.666667	3.66667	13	3.33333	3.66667
Xrcc5	1	72307427	72394952	+	Xrcc5	ENSMUSG00000026187	X-ray repair complementing defective repair in Chinese hamster cells 5 [Source:MGI Symbol;Acc:MGI:104517]	+	3384	4322	3182	4294	4146	3709	3523	3452	3603	3576	3370	2748	3468	1387	2934	3508	3479	3844	3931	2516	2573	3518	3695	3370	3629.33	4049.67	3526	3231.33	2596.33	3610.33	3006.67	3527.67
2004-03-01	1	72427112	72536930	-	2004-03-01	ENSMUSG00000039372	membrane-associated ring finger (C3HC4) 4 [Source:MGI Symbol;Acc:MGI:2683550]	-	0	0	0	0	0	2	0	0	0	0	0	0	0	0	0	1	0	1	0	0	0	0	0	3	0	0.666667	0	0	0	0.666667	0	1
Smarcal1	1	72583251	72633134	+	Smarcal1	ENSMUSG00000039354	SWI/SNF related matrix associated, actin dependent regulator of chromatin, subfamily a-like 1 [Source:MGI Symbol;Acc:MGI:1859183]	+	531	627	497	635	599	537	833	559	829	605	531	590	721	316	616	823	680	786	906	662	774	850	811	762	551.667	590.333	740.333	575.333	551	763	780.667	807.667
Gm39662	1	72641188	72642963	+	Gm39662	ENSMUSG00000110712	predicted gene, 39662 [Source:MGI Symbol;Acc:MGI:5622547]	+	10	7	8	5	6	10	18	14	0	10	0	5	0	0	2	4	17	5	19	18	11	5	2	3	8.33333	7	10.6667	5	0.666667	8.66667	16	3.33333
Ankar	1	72642980	72700579	-	Ankar	ENSMUSG00000039342	ankyrin and armadillo repeat containing [Source:MGI Symbol;Acc:MGI:2442559]	-	0	0	0	0	15	0	0	0	0	0	0	0	0	0	0	0	0	0	0	0	0	0	0	0	0	5	0	0	0	0	0	0
Rpl37a	1	72711290	72713813	+	Rpl37a	ENSMUSG00000046330	ribosomal protein L37a [Source:MGI Symbol;Acc:MGI:98068]	+	4630	4701	4292	5611	4537	4461	3431	3726	4296	3955	4101	3693	5319	1378	3279	4424	3969	4049	4770	3345	3717	4984	5243	5105	4541	4869.67	3817.67	3916.33	3325.33	4147.33	3944	5110.67
Igfbp2	1	72824503	72852474	+	Igfbp2	ENSMUSG00000039323	insulin-like growth factor binding protein 2 [Source:MGI Symbol;Acc:MGI:96437]	+	4311	3414	3051	3249	2853	2691	9677	5792	7406	6734	6270	5651	3820	1127	2190	3440	2960	3221	2693	1394	2081	2260	3738	2490	3592	2931	7625	6218.33	2379	3207	2056	2829.33
Igfbp5	1	72857932	72874884	-	Igfbp5	ENSMUSG00000026185	insulin-like growth factor binding protein 5 [Source:MGI Symbol;Acc:MGI:96440]	-	49	19	24	23	28	8	119	109	145	96	123	124	40	22	50	15	29	58	129	91	104	136	150	136	30.6667	19.6667	124.333	114.333	37.3333	34	108	140.667
1700027A15Rik	1	72984844	73025507	+	1700027A15Rik	ENSMUSG00000101968	RIKEN cDNA 1700027A15 gene [Source:MGI Symbol;Acc:MGI:1916699]	+	0	0	0	0	0	1	0	0	0	0	0	0	0	0	0	0	1	0	0	0	0	0	0	0	0	0.333333	0	0	0	0.333333	0	0
Tnp1	1	73015074	73015909	-	Tnp1	ENSMUSG00000026182	transition protein 1 [Source:MGI Symbol;Acc:MGI:98784]	-	0	0	0	0	0	0	0	0	0	0	0	0	0	0	0	1	0	0	0	0	0	0	0	0	0	0	0	0	0	0.333333	0	0
Gm38106	1	73206890	73209423	-	Gm38106	ENSMUSG00000102266	predicted gene, 38106 [Source:MGI Symbol;Acc:MGI:5611334]	-	0	0	0	0	0	0	0	0	0	0	0	0	0	0	0	0	0	0	0	0	0	0	0	0	0	0	0	0	0	0	0	0
Gm29185	1	73269064	73306360	+	Gm29185	ENSMUSG00000101112	predicted gene 29185 [Source:MGI Symbol;Acc:MGI:5579891]	+	0	0	0	0	0	0	0	0	2	0	0	0	0	0	0	0	0	0	0	0	0	0	0	0	0	0	0.666667	0	0	0	0	0
Pinc	1	73390775	73407569	-	Pinc	ENSMUSG00000099877	pregnancy induced noncoding RNA [Source:MGI Symbol;Acc:MGI:3623820]	-	0	0	0	0	0	0	0	0	0	0	0	0	0	0	0	0	0	0	0	0	0	0	0	0	0	0	0	0	0	0	0	0
D530049I02Rik	1	73398968	73430790	+	D530049I02Rik	ENSMUSG00000101812	RIKEN cDNA D530049I02 gene [Source:MGI Symbol;Acc:MGI:1925968]	+	0	0	0	0	0	0	0	0	0	0	0	0	0	0	0	0	0	0	0	0	0	0	0	0	0	0	0	0	0	0	0	0
C530043A13Rik	1	73522095	73529790	-	C530043A13Rik	ENSMUSG00000100444	RIKEN cDNA C530043A13 gene [Source:MGI Symbol;Acc:MGI:2441914]	-	0	0	0	2	0	0	0	0	12	0	0	0	0	0	6	0	9	4	0	0	6	0	0	0	0	0.666667	4	0	2	4.33333	2	0
Gm29186	1	73528937	73536349	+	Gm29186	ENSMUSG00000100429	predicted gene 29186 [Source:MGI Symbol;Acc:MGI:5579892]	+	0	0	0	0	0	0	0	0	0	0	0	0	0	0	0	0	0	0	0	0	0	0	0	0	0	0	0	0	0	0	0	0
6030407O03Rik	1	73618088	73864466	-	6030407O03Rik	ENSMUSG00000100301	RIKEN cDNA 6030407O03 gene [Source:MGI Symbol;Acc:MGI:1924410]	-	0	4	4	5	0	0	1	0	0	0	2	0	0	0	0	0	2	0	0	0	4	0	0	0	2.66667	1.66667	0.333333	0.666667	0	0.666667	1.33333	0
Gm29183	1	73750321	73841917	-	Gm29183	ENSMUSG00000101344	predicted gene 29183 [Source:MGI Symbol;Acc:MGI:5579889]	-	0	0	1	6	0	0	0	0	0	0	0	0	0	0	0	0	0	0	0	0	0	0	1	0	0.333333	2	0	0	0	0	0	0.333333
Tns1	1	73910231	74124449	-	Tns1	ENSMUSG00000055322	tensin 1 [Source:MGI Symbol;Acc:MGI:104552]	-	212	232	137	195	151	116	190	66	118	71	139	108	234	72	144	174	144	178	292	150	117	220	201	201	193.667	154	124.667	106	150	165.333	186.333	207.333
Rufy4	1	74125541	74148223	+	Rufy4	ENSMUSG00000061815	RUN and FYVE domain containing 4 [Source:MGI Symbol;Acc:MGI:3588214]	+	16	0	1	0	3	0	0	11	13	13	0	11	5	0	4	6	1	2	0	10	2	6	19	1	5.66667	1	8	8	3	3	4	8.66667
Cxcr2	1	74153989	74161246	+	Cxcr2	ENSMUSG00000026180	chemokine (C-X-C motif) receptor 2 [Source:MGI Symbol;Acc:MGI:105303]	+	13	0	10	0	0	1	11	24	0	10	18	21	2	2	12	19	21	9	12	14	10	6	15	12	7.66667	0.333333	11.6667	16.3333	5.33333	16.3333	12	11
Cxcr1	1	74191785	74194631	-	Cxcr1	ENSMUSG00000048480	chemokine (C-X-C motif) receptor 1 [Source:MGI Symbol;Acc:MGI:2448715]	-	0	0	0	0	0	0	0	0	0	0	0	0	0	0	2	0	0	0	0	0	0	0	6	0	0	0	0	0	0.666667	0	0	2
Arpc2	1	74236084	74268209	+	Arpc2	ENSMUSG00000006304	actin related protein 2/3 complex, subunit 2 [Source:MGI Symbol;Acc:MGI:1923959]	+	2805	3175	2450	3068	2955	2793	4115	3996	4192	2894	3046	2719	3950	1771	4317	4352	4750	4686	5765	4959	4500	4776	5143	5598	2810	2938.67	4101	2886.33	3346	4596	5074.67	5172.33
Gpbar1	1	74278550	74279624	+	Gpbar1	ENSMUSG00000064272	G protein-coupled bile acid receptor 1 [Source:MGI Symbol;Acc:MGI:2653863]	+	0	0	0	0	0	0	3	1	0	0	0	9	3	0	1	0	2	0	0	0	0	0	0	0	0	0	1.33333	3	1.33333	0.666667	0	0
Aamp	1	74279840	74284738	-	Aamp	ENSMUSG00000006299	angio-associated migratory protein [Source:MGI Symbol;Acc:MGI:107809]	-	2992	2665	2682	2981	2567	2312	2615	2398	2710	2004	2260	2041	3500	1052	2536	2842	2737	3098	2519	2246	2174	2129	2685	2559	2779.67	2620	2574.33	2101.67	2362.67	2892.33	2313	2457.67
Gm28364	1	74281161	74281866	+	Gm28364	ENSMUSG00000101503	predicted gene 28364 [Source:MGI Symbol;Acc:MGI:5579070]	+	267	218	271	300	207	199	243	219	187	183	200	209	349	73	175	210	222	290	194	185	201	156	273	236	252	235.333	216.333	197.333	199	240.667	193.333	221.667
Pnkd	1	74284930	74353694	+	Pnkd	ENSMUSG00000026179	paroxysmal nonkinesiogenic dyskinesia [Source:MGI Symbol;Acc:MGI:1930773]	+	408	420	381	431	375	355	446	326	431	322	385	244	584	137	304	430	397	522	407	280	281	416	397	339	403	387	401	317	341.667	449.667	322.667	384
Gm37503	1	74287542	74287860	-	Gm37503	ENSMUSG00000103013	predicted gene, 37503 [Source:MGI Symbol;Acc:MGI:5610731]	-	0	0	0	1	0	0	0	0	0	0	0	0	0	1	0	0	0	0	0	0	2	1	2	0	0	0.333333	0	0	0.333333	0	0.666667	1
Tmbim1	1	74288247	74305622	-	Tmbim1	ENSMUSG00000006301	transmembrane BAX inhibitor motif containing 1 [Source:MGI Symbol;Acc:MGI:1916910]	-	354	418	343	464	403	298	622	574	714	512	461	481	934	314	708	1009	924	1128	928	631	656	934	1008	1027	371.667	388.333	636.667	484.667	652	1020.33	738.333	989.667
Gm29358	1	74295603	74298867	+	Gm29358	ENSMUSG00000099931	predicted gene 29358 [Source:MGI Symbol;Acc:MGI:5580064]	+	36	3	6	11	6	3	1	11	3	15	14	9	0	0	0	21	12	10	23	7	1	10	19	18	15	6.66667	5	12.6667	0	14.3333	10.3333	15.6667
Gm37931	1	74307848	74310713	+	Gm37931	ENSMUSG00000103403	predicted gene, 37931 [Source:MGI Symbol;Acc:MGI:5611159]	+	0	0	0	0	0	0	1	0	0	0	0	0	0	0	0	0	1	0	0	3	0	0	0	0	0	0	0.333333	0	0	0.333333	1	0
Catip	1	74362108	74369321	+	Catip	ENSMUSG00000073650	ciliogenesis associated TTC17 interacting protein [Source:MGI Symbol;Acc:MGI:2685062]	+	28	17	21	31	21	44	0	4	5	3	12	0	6	0	8	2	2	8	15	5	0	0	6	6	22	32	3	5	4.66667	4	6.66667	4
Slc11a1	1	74375195	74386062	+	Slc11a1	ENSMUSG00000026177	solute carrier family 11 (proton-coupled divalent metal ion transporters), member 1 [Source:MGI Symbol;Acc:MGI:1345275]	+	35	57	42	62	50	44	17	22	45	32	35	31	11	5	10	17	14	15	5	0	18	22	19	23	44.6667	52	28	32.6667	8.66667	15.3333	7.66667	21.3333
Ctdsp1	1	74391509	74397285	+	Ctdsp1	ENSMUSG00000026176	CTD (carboxy-terminal domain, RNA polymerase II, polypeptide A) small phosphatase 1 [Source:MGI Symbol;Acc:MGI:2654470]	+	434	384	341	421	352	270	340	426	480	318	315	363	459	164	472	508	476	555	573	382	454	617	545	508	386.333	347.667	415.333	332	365	513	469.667	556.667
Vil1	1	74409376	74435559	+	Vil1	ENSMUSG00000026175	villin 1 [Source:MGI Symbol;Acc:MGI:98930]	+	13	29	21	29	28	46	38	29	40	41	39	26	25	9	31	34	24	29	31	22	14	22	48	30	21	34.3333	35.6667	35.3333	21.6667	29	22.3333	33.3333
Usp37	1	74435511	74544284	-	Usp37	ENSMUSG00000033364	ubiquitin specific peptidase 37 [Source:MGI Symbol;Acc:MGI:2442483]	-	1091	1442	1111	1579	1428	1333	1803	1598	1743	1437	1618	1424	1359	530	1235	1473	1394	1497	1630	1418	1268	1776	1844	1689	1214.67	1446.67	1714.67	1493	1041.33	1454.67	1438.67	1769.67
Gm37733	1	74500340	74503301	-	Gm37733	ENSMUSG00000103227	predicted gene, 37733 [Source:MGI Symbol;Acc:MGI:5610961]	-	0	0	0	2	0	0	0	1	0	0	0	0	0	0	6	4	0	0	5	11	0	0	0	0	0	0.666667	0.333333	0	2	1.33333	5.33333	0
Cnot9	1	74506058	74530842	+	Cnot9	ENSMUSG00000026174	CCR4-NOT transcription complex, subunit 9 [Source:MGI Symbol;Acc:MGI:1928902]	+	2922	3229	2655	3729	3339	3309	3439	3580	3797	2956	2851	2452	4445	1624	3855	4435	4050	4853	4175	3042	3038	3688	4070	3698	2935.33	3459	3605.33	2753	3308	4446	3418.33	3818.67
Plcd4	1	74542888	74567794	+	Plcd4	ENSMUSG00000026173	phospholipase C, delta 4 [Source:MGI Symbol;Acc:MGI:107469]	+	137	77	99	110	113	85	86	70	91	68	89	50	146	39	100	167	124	141	110	131	77	99	89	95	104.333	102.667	82.3333	69	95	144	106	94.3333
Zfp142	1	74565127	74588246	-	Zfp142	ENSMUSG00000026135	zinc finger protein 142 [Source:MGI Symbol;Acc:MGI:1924514]	-	647	592	528	653	557	526	371	469	425	388	336	295	828	274	618	872	734	719	623	516	446	491	540	514	589	578.667	421.667	339.667	573.333	775	528.333	515
Bcs1l	1	74588289	74592443	+	Bcs1l	ENSMUSG00000026172	BCS1-like (yeast) [Source:MGI Symbol;Acc:MGI:1914071]	+	374	424	284	429	344	346	407	354	394	350	316	401	509	188	354	470	437	493	458	261	328	421	449	438	360.667	373	385	355.667	350.333	466.667	349	436
Rnf25	1	74593748	74601397	-	Rnf25	ENSMUSG00000026171	ring finger protein 25 [Source:MGI Symbol;Acc:MGI:1890215]	-	467	507	389	491	381	439	394	360	387	307	371	323	758	340	597	636	678	675	439	428	426	416	461	478	454.333	437	380.333	333.667	565	663	431	451.667
Stk36	1	74601445	74636894	+	Stk36	ENSMUSG00000033276	serine/threonine kinase 36 [Source:MGI Symbol;Acc:MGI:1920831]	+	59	30	44	44	52	81	100	70	92	61	41	75	63	27	96	86	75	68	81	65	98	84	123	92	44.3333	59	87.3333	59	62	76.3333	81.3333	99.6667
Ttll4	1	74661745	74703730	+	Ttll4	ENSMUSG00000033257	tubulin tyrosine ligase-like family, member 4 [Source:MGI Symbol;Acc:MGI:1914784]	+	2708	2722	2103	3274	2597	2834	2864	3070	3112	2736	2666	2918	4200	1530	3769	4567	3915	4552	4364	3251	2788	4014	3741	3692	2511	2901.67	3015.33	2773.33	3166.33	4344.67	3467.67	3815.67
Cyp27a1	1	74713574	74737892	+	Cyp27a1	ENSMUSG00000026170	cytochrome P450, family 27, subfamily a, polypeptide 1 [Source:MGI Symbol;Acc:MGI:88594]	+	0	16	5	15	3	4	72	86	57	38	32	47	88	9	47	72	55	54	141	68	87	125	115	94	7	7.33333	71.6667	39	48	60.3333	98.6667	111.333
Prkag3	1	74738922	74749221	-	Prkag3	ENSMUSG00000006542	protein kinase, AMP-activated, gamma 3 non- catalytic subunit [Source:MGI Symbol;Acc:MGI:1891343]	-	0	0	1	2	0	0	0	0	0	0	0	0	2	0	0	0	1	0	10	0	3	1	9	1	0.333333	0.666667	0	0	0.666667	0.333333	4.33333	3.66667
Wnt6	1	74771892	74785322	+	Wnt6	ENSMUSG00000033227	wingless-type MMTV integration site family, member 6 [Source:MGI Symbol;Acc:MGI:98960]	+	21	19	18	19	21	10	0	0	0	2	0	0	108	24	55	106	66	107	360	106	114	318	152	269	19.3333	16.6667	0	0.666667	62.3333	93	193.333	246.333
Gm29539	1	74774943	74777405	-	Gm29539	ENSMUSG00000099472	predicted gene 29539 [Source:MGI Symbol;Acc:MGI:5580245]	-	0	0	0	0	0	0	0	0	0	0	0	0	0	0	0	0	1	1	1	13	0	7	2	15	0	0	0	0	0	0.666667	4.66667	8
Wnt10a	1	74791516	74804179	+	Wnt10a	ENSMUSG00000026167	wingless-type MMTV integration site family, member 10A [Source:MGI Symbol;Acc:MGI:108071]	+	1	0	4	2	6	1	0	0	0	0	0	0	11	0	3	8	6	10	31	17	3	42	7	20	1.66667	3	0	0	4.66667	8	17	23
Gm16582	1	74850895	74879953	+	Gm16582	ENSMUSG00000089964	predicted gene 16582 [Source:MGI Symbol;Acc:MGI:4415002]	+	0	0	0	0	0	0	0	0	0	0	0	0	0	0	0	1	0	0	0	0	0	0	0	0	0	0	0	0	0	0.333333	0	0
Cdk5r2	1	74854934	74857732	+	Cdk5r2	ENSMUSG00000090071	cyclin-dependent kinase 5, regulatory subunit 2 (p39) [Source:MGI Symbol;Acc:MGI:1330828]	+	13	23	14	15	10	9	184	91	125	115	75	79	14	3	8	5	18	12	27	1	14	30	24	8	16.6667	11.3333	133.333	89.6667	8.33333	11.6667	14	20.6667
Fev	1	74881509	74885419	-	Fev	ENSMUSG00000055197	FEV (ETS oncogene family) [Source:MGI Symbol;Acc:MGI:2449712]	-	0	0	2	0	0	2	0	0	0	0	0	0	1	0	1	0	0	5	5	5	0	1	2	4	0.666667	0.666667	0	0	0.666667	1.66667	3.33333	2.33333
Cryba2	1	74889934	74893143	-	Cryba2	ENSMUSG00000006546	crystallin, beta A2 [Source:MGI Symbol;Acc:MGI:104336]	-	0	0	0	0	0	0	0	0	0	1	0	0	1	0	0	0	0	0	1	3	0	0	0	2	0	0	0	0.333333	0.333333	0	1.33333	0.666667
Cfap65	1	74902071	74935599	-	Cfap65	ENSMUSG00000047021	cilia and flagella associated protein 65 [Source:MGI Symbol;Acc:MGI:2444274]	-	0	0	0	0	1	0	0	0	0	2	0	1	0	0	0	3	0	4	0	1	0	6	1	2	0	0.333333	0	1	0	2.33333	0.333333	3
Gm15841	1	74902371	74907653	+	Gm15841	ENSMUSG00000089653	predicted gene 15841 [Source:MGI Symbol;Acc:MGI:3801860]	+	0	0	0	0	0	0	0	0	0	0	0	0	0	0	0	0	0	0	0	0	0	3	0	0	0	0	0	0	0	0	0	1
Ihh	1	74945315	74951672	-	Ihh	ENSMUSG00000006538	Indian hedgehog [Source:MGI Symbol;Acc:MGI:96533]	-	0	22	39	12	7	12	6	7	18	3	0	2	33	24	44	32	63	48	79	77	57	52	63	124	20.3333	10.3333	10.3333	1.66667	33.6667	47.6667	71	79.6667
Gm37744	1	74954252	74955841	+	Gm37744	ENSMUSG00000103145	predicted gene, 37744 [Source:MGI Symbol;Acc:MGI:5610972]	+	0	0	0	0	1	0	0	0	5	0	0	0	0	0	1	0	0	0	0	0	0	0	0	0	0	0.333333	1.66667	0	0.333333	0	0	0
Nhej1	1	74967139	75125200	-	Nhej1	ENSMUSG00000026162	nonhomologous end-joining factor 1 [Source:MGI Symbol;Acc:MGI:1922820]	-	119	61	91	99	97	79	123	78	97	37	61	60	102	34	86	100	92	97	86	40	55	73	65	61	90.3333	91.6667	99.3333	52.6667	74	96.3333	60.3333	66.3333
Slc23a3	1	75125541	75133890	-	Slc23a3	ENSMUSG00000026205	solute carrier family 23 (nucleobase transporters), member 3 [Source:MGI Symbol;Acc:MGI:104516]	-	9	5	0	5	0	0	0	1	0	0	0	0	4	1	1	1	0	2	1	10	1	0	2	6	4.66667	1.66667	0.333333	0	2	1	4	2.66667
Cnppd1	1	75134554	75142711	-	Cnppd1	ENSMUSG00000033159	cyclin Pas1/PHO80 domain containing 1 [Source:MGI Symbol;Acc:MGI:1916421]	-	298	227	173	238	238	248	706	608	713	572	603	545	680	236	608	553	617	566	945	561	543	734	743	680	232.667	241.333	675.667	573.333	508	578.667	683	719
Retreg2	1	75142778	75147913	+	Retreg2	ENSMUSG00000049339	reticulophagy regulator family member 2 [Source:MGI Symbol;Acc:MGI:2388278]	+	208	302	200	251	249	224	612	528	673	527	695	577	689	243	563	573	533	624	815	556	629	777	806	726	236.667	241.333	604.333	599.667	498.333	576.667	666.667	769.667
Zfand2b	1	75168646	75171629	+	Zfand2b	ENSMUSG00000026197	zinc finger, AN1 type domain 2B [Source:MGI Symbol;Acc:MGI:1916068]	+	189	173	105	110	136	96	293	241	235	157	189	161	238	72	151	206	185	167	170	115	147	188	171	201	155.667	114	256.333	169	153.667	186	144	186.667
Abcb6	1	75171717	75180392	-	Abcb6	ENSMUSG00000026198	ATP-binding cassette, sub-family B (MDR/TAP), member 6 [Source:MGI Symbol;Acc:MGI:1921354]	-	263	329	288	261	337	262	422	401	640	412	384	404	861	276	584	753	693	765	678	319	451	554	693	564	293.333	286.667	487.667	400	573.667	737	482.667	603.667
Gm29253	1	75171731	75185146	-	Gm29253	ENSMUSG00000099519	predicted gene 29253 [Source:MGI Symbol;Acc:MGI:5579959]	-	321	363	380	319	417	306	496	484	728	496	472	498	965	273	636	783	743	816	790	403	527	573	768	659	354.667	347.333	569.333	488.667	624.667	780.667	573.333	666.667
Atg9a	1	75180860	75192196	-	Atg9a	ENSMUSG00000033124	autophagy related 9A [Source:MGI Symbol;Acc:MGI:2138446]	-	227	195	196	240	222	189	316	308	399	229	268	304	370	102	210	280	290	309	433	273	307	326	340	371	206	217	341	267	227.333	293	337.667	345.667
Ankzf1	1	75192151	75199387	+	Ankzf1	ENSMUSG00000026199	ankyrin repeat and zinc finger domain containing 1 [Source:MGI Symbol;Acc:MGI:1098746]	+	519	495	452	477	405	380	762	783	561	647	621	525	765	198	459	688	769	653	696	562	523	608	671	633	488.667	420.667	702	597.667	474	703.333	593.667	637.333
Glb1l	1	75198236	75210813	-	Glb1l	ENSMUSG00000026200	galactosidase, beta 1-like [Source:MGI Symbol;Acc:MGI:1921827]	-	51	106	100	95	101	78	124	147	133	161	166	101	193	63	181	157	222	196	228	178	171	185	224	179	85.6667	91.3333	134.667	142.667	145.667	191.667	192.333	196
Stk16	1	75210838	75215606	+	Stk16	ENSMUSG00000026201	serine/threonine kinase 16 [Source:MGI Symbol;Acc:MGI:1313271]	+	758	871	604	784	706	697	658	760	683	570	579	423	1216	425	951	1285	1171	1100	753	697	562	701	732	630	744.333	729	700.333	524	864	1185.33	670.667	687.667
Tuba4a	1	75214228	75219865	-	Tuba4a	ENSMUSG00000026202	tubulin, alpha 4A [Source:MGI Symbol;Acc:MGI:1095410]	-	2248	2591	2357	2982	2653	2401	2226	2216	2920	2569	2514	2226	2857	957	2078	2273	2233	2793	2165	1395	1629	1864	2321	1993	2398.67	2678.67	2454	2436.33	1964	2433	1729.67	2059.33
A630095N17Rik	1	75220095	75232102	-	A630095N17Rik	ENSMUSG00000096094	RIKEN cDNA A630095N17 gene [Source:MGI Symbol;Acc:MGI:2686470]	-	0	1	0	2	12	8	0	1	0	0	0	14	0	0	1	0	0	1	0	0	0	0	1	0	0.333333	7.33333	0.333333	4.66667	0.333333	0.333333	0	0.333333
Dnajb2	1	75236406	75245692	+	Dnajb2	ENSMUSG00000026203	DnaJ heat shock protein family (Hsp40) member B2 [Source:MGI Symbol;Acc:MGI:1928739]	+	144	172	132	214	110	137	315	206	317	196	258	270	262	89	203	275	252	257	290	189	275	285	299	321	149.333	153.667	279.333	241.333	184.667	261.333	251.333	301.667
Ptprn	1	75247027	75264502	-	Ptprn	ENSMUSG00000026204	protein tyrosine phosphatase, receptor type, N [Source:MGI Symbol;Acc:MGI:102765]	-	140	102	66	121	54	77	111	147	119	168	133	114	159	45	115	189	135	167	201	141	151	267	186	336	102.667	84	125.667	138.333	106.333	163.667	164.333	263
Gm28294	1	75252322	75257427	+	Gm28294	ENSMUSG00000101840	predicted gene 28294 [Source:MGI Symbol;Acc:MGI:5579000]	+	6	10	7	4	1	2	5	12	6	13	7	7	12	4	2	16	10	16	16	6	3	15	10	25	7.66667	2.33333	7.66667	9	6	14	8.33333	16.6667
Resp18	1	75272199	75278415	-	Resp18	ENSMUSG00000033061	regulated endocrine-specific protein 18 [Source:MGI Symbol;Acc:MGI:1098222]	-	0	0	0	2	0	0	0	0	0	0	0	0	0	0	0	2	0	0	0	0	0	13	0	1	0	0.666667	0	0	0	0.666667	0	4.66667
Gm28902	1	75272605	75275652	+	Gm28902	ENSMUSG00000100556	predicted gene 28902 [Source:MGI Symbol;Acc:MGI:5579608]	+	0	0	0	0	0	0	0	0	0	0	0	0	0	0	0	0	0	0	0	0	0	0	0	0	0	0	0	0	0	0	0	0
Dnpep	1	75307896	75317990	-	Dnpep	ENSMUSG00000026209	aspartyl aminopeptidase [Source:MGI Symbol;Acc:MGI:1278328]	-	1226	996	1118	1081	1057	724	1989	1517	2092	1371	1473	1364	1846	624	1435	1512	1607	1583	2119	1334	1394	1603	1982	1718	1113.33	954	1866	1402.67	1301.67	1567.33	1615.67	1767.67
Des	1	75360329	75368579	+	Des	ENSMUSG00000026208	desmin [Source:MGI Symbol;Acc:MGI:94885]	+	98	38	61	83	43	43	141	169	177	180	176	166	192	45	84	188	143	164	272	181	143	358	275	331	65.6667	56.3333	162.333	174	107	165	198.667	321.333
Gm15179	1	75368212	75375012	-	Gm15179	ENSMUSG00000085653	predicted gene 15179 [Source:MGI Symbol;Acc:MGI:3705125]	-	0	0	0	0	0	0	0	4	2	0	0	0	8	0	0	2	1	3	0	6	0	4	0	0	0	0	2	0	2.66667	2	2	1.33333
Speg	1	75375297	75432320	+	Speg	ENSMUSG00000026207	SPEG complex locus [Source:MGI Symbol;Acc:MGI:109282]	+	108	58	30	63	51	51	188	242	142	174	152	119	236	78	135	237	190	197	299	279	174	389	266	357	65.3333	55	190.667	148.333	149.667	208	250.667	337.333
Gm15178	1	75392131	75396363	-	Gm15178	ENSMUSG00000086053	predicted gene 15178 [Source:MGI Symbol;Acc:MGI:3705132]	-	0	0	0	0	0	0	0	0	0	0	0	0	0	0	0	0	0	0	0	0	0	0	0	0	0	0	0	0	0	0	0	0
Gmppa	1	75435930	75443179	+	Gmppa	ENSMUSG00000033021	GDP-mannose pyrophosphorylase A [Source:MGI Symbol;Acc:MGI:1916330]	+	391	377	322	412	311	288	714	580	749	510	513	500	596	203	534	600	557	580	663	479	495	482	546	581	363.333	337	681	507.667	444.333	579	545.667	536.333
Asic4	1	75450436	75474343	+	Asic4	ENSMUSG00000033007	acid-sensing (proton-gated) ion channel family member 4 [Source:MGI Symbol;Acc:MGI:2652846]	+	0	0	0	0	0	0	0	0	0	2	0	0	0	0	0	0	0	0	3	4	0	4	0	4	0	0	0	0.666667	0	0	2.33333	2.66667
Gm37264	1	75468570	75470761	-	Gm37264	ENSMUSG00000102605	predicted gene, 37264 [Source:MGI Symbol;Acc:MGI:5610492]	-	0	0	0	0	0	0	0	0	0	0	0	0	2	1	0	0	0	0	2	2	0	0	0	1	0	0	0	0	1	0	1.33333	0.333333
Chpf	1	75474569	75479307	-	Chpf	ENSMUSG00000032997	chondroitin polymerizing factor [Source:MGI Symbol;Acc:MGI:106576]	-	458	281	276	302	244	194	434	308	382	370	272	181	858	194	471	566	486	691	429	305	342	442	555	484	338.333	246.667	374.667	274.333	507.667	581	358.667	493.667
Obsl1	1	75479310	75506452	-	Obsl1	ENSMUSG00000026211	obscurin-like 1 [Source:MGI Symbol;Acc:MGI:2138628]	-	569	387	368	453	297	287	729	806	798	598	542	560	1285	444	1124	1288	1127	1293	1135	886	1005	1172	1107	1242	441.333	345.667	777.667	566.667	951	1236	1008.67	1173.67
Tmem198	1	75479532	75485705	+	Tmem198	ENSMUSG00000051703	transmembrane protein 198 [Source:MGI Symbol;Acc:MGI:2443133]	+	0	0	11	4	3	4	6	4	18	3	8	0	16	0	12	24	14	19	23	18	20	11	15	10	3.66667	3.66667	9.33333	3.66667	9.33333	19	20.3333	12
Inha	1	75507077	75510366	+	Inha	ENSMUSG00000032968	inhibin alpha [Source:MGI Symbol;Acc:MGI:96569]	+	0	1	0	1	0	0	0	9	8	6	1	2	4	2	5	6	12	6	5	5	5	12	13	13	0.333333	0.333333	5.66667	3	3.66667	8	5	12.6667
Stk11ip	1	75521529	75537335	+	Stk11ip	ENSMUSG00000026213	serine/threonine kinase 11 interacting protein [Source:MGI Symbol;Acc:MGI:1918978]	+	456	446	429	540	424	385	474	416	442	339	482	422	599	170	365	473	427	462	415	256	314	417	421	359	443.667	449.667	444	414.333	378	454	328.333	399
Slc4a3	1	75546266	75562172	+	Slc4a3	ENSMUSG00000006576	solute carrier family 4 (anion exchanger), member 3 [Source:MGI Symbol;Acc:MGI:109350]	+	49	56	26	89	27	40	46	54	66	40	52	71	104	33	40	114	92	102	91	41	46	113	83	81	43.6667	52	55.3333	54.3333	59	102.667	59.3333	92.3333
Gm29065	1	76016658	76018756	-	Gm29065	ENSMUSG00000099996	predicted gene 29065 [Source:MGI Symbol;Acc:MGI:5579771]	-	0	0	0	0	0	0	0	0	0	0	0	0	0	0	0	0	0	0	0	0	0	0	0	0	0	0	0	0	0	0	0	0
Gm29069	1	76420692	76528422	+	Gm29069	ENSMUSG00000100827	predicted gene 29069 [Source:MGI Symbol;Acc:MGI:5579775]	+	0	0	0	0	0	0	0	0	0	0	0	0	0	0	0	0	0	0	0	0	0	0	0	0	0	0	0	0	0	0	0	0
Gm17751	1	76489133	76502028	+	Gm17751	ENSMUSG00000100553	predicted gene, 17751 [Source:MGI Symbol;Acc:MGI:5009832]	+	0	0	0	0	0	0	0	0	0	0	0	0	0	0	0	0	0	0	0	0	0	0	0	0	0	0	0	0	0	0	0	0
Gm816	1	76890472	77027792	-	Gm816	ENSMUSG00000100534	predicted gene 816 [Source:MGI Symbol;Acc:MGI:2685662]	-	0	0	0	0	0	0	0	0	0	0	0	0	0	0	0	0	0	0	0	0	0	0	0	0	0	0	0	0	0	0	0	0
Gm38265	1	77143227	77146992	-	Gm38265	ENSMUSG00000102904	predicted gene, 38265 [Source:MGI Symbol;Acc:MGI:5611493]	-	0	0	0	0	0	0	0	0	0	0	0	0	0	0	0	0	0	0	0	0	0	0	0	0	0	0	0	0	0	0	0	0
Epha4	1	77367185	77515088	-	Epha4	ENSMUSG00000026235	Eph receptor A4 [Source:MGI Symbol;Acc:MGI:98277]	-	520	470	512	665	660	472	163	184	125	117	133	179	288	129	263	333	237	322	572	455	345	636	397	489	500.667	599	157.333	143	226.667	297.333	457.333	507.333
Gm28386	1	77515280	77517128	+	Gm28386	ENSMUSG00000101849	predicted gene 28386 [Source:MGI Symbol;Acc:MGI:5579092]	+	13	0	0	3	6	0	0	4	0	0	0	0	3	0	0	0	0	1	2	8	2	0	3	6	4.33333	3	1.33333	0	1	0.333333	4	3
Gm28387	1	77942966	77972376	-	Gm28387	ENSMUSG00000102052	predicted gene 28387 [Source:MGI Symbol;Acc:MGI:5579093]	-	0	0	0	0	0	0	0	0	0	0	0	0	0	0	0	0	0	0	0	0	0	0	0	0	0	0	0	0	0	0	0	0
Pax3	1	78101267	78197134	-	Pax3	ENSMUSG00000004872	paired box 3 [Source:MGI Symbol;Acc:MGI:97487]	-	0	0	0	0	0	0	0	3	0	8	0	0	5	8	3	7	13	18	18	12	4	20	7	21	0	0	1	2.66667	5.33333	12.6667	11.3333	16
Sgpp2	1	78310345	78420289	+	Sgpp2	ENSMUSG00000032908	sphingosine-1-phosphate phosphotase 2 [Source:MGI Symbol;Acc:MGI:3589109]	+	2	0	7	5	3	6	1	5	18	6	5	0	12	1	24	23	14	14	28	36	7	22	14	17	3	4.66667	8	3.66667	12.3333	17	23.6667	17.6667
Gm28410	1	78325628	78340106	-	Gm28410	ENSMUSG00000099561	predicted gene 28410 [Source:MGI Symbol;Acc:MGI:5579116]	-	0	0	0	0	0	0	0	0	0	0	0	0	0	0	0	0	0	0	0	0	0	0	0	0	0	0	0	0	0	0	0	0
Gm37884	1	78375614	78376431	+	Gm37884	ENSMUSG00000102945	predicted gene, 37884 [Source:MGI Symbol;Acc:MGI:5611112]	+	0	0	0	0	0	0	0	0	0	0	0	0	0	0	0	0	0	0	0	0	0	0	0	0	0	0	0	0	0	0	0	0
Farsb	1	78417975	78488897	-	Farsb	ENSMUSG00000026245	phenylalanyl-tRNA synthetase, beta subunit [Source:MGI Symbol;Acc:MGI:1346035]	-	3519	4220	3229	4345	3715	3513	4145	4026	4298	3715	3993	3247	3970	1605	3707	4181	4089	4495	3972	2882	2746	3598	3950	3612	3656	3857.67	4156.33	3651.67	3094	4255	3200	3720
4833412K13Rik	1	78465448	78466926	-	4833412K13Rik	ENSMUSG00000104018	RIKEN cDNA 4833412K13 gene [Source:MGI Symbol;Acc:MGI:1921857]	-	0	0	0	0	0	1	10	8	0	3	0	3	2	0	0	7	8	0	1	0	9	0	0	1	0	0.333333	6	2	0.666667	5	3.33333	0.333333
BC035947	1	78497026	78512158	-	BC035947	ENSMUSG00000090486	cDNA sequence BC035947 [Source:MGI Symbol;Acc:MGI:2652858]	-	0	0	0	0	0	0	0	0	7	0	0	0	0	0	0	3	0	4	5	0	0	0	2	0	0	0	2.33333	0	0	2.33333	1.66667	0.666667
Mogat1	1	78510991	78538173	+	Mogat1	ENSMUSG00000012187	monoacylglycerol O-acyltransferase 1 [Source:MGI Symbol;Acc:MGI:1915643]	+	0	0	1	0	0	0	5	0	0	0	0	0	3	0	1	1	0	2	5	0	0	4	3	0	0.333333	0	1.66667	0	1.33333	1	1.66667	2.33333
5730419F03Rik	1	78595031	78609508	-	5730419F03Rik	ENSMUSG00000099364	RIKEN cDNA 5730419F03 gene [Source:MGI Symbol;Acc:MGI:1917787]	-	0	23	13	2	14	22	0	0	0	2	0	0	20	6	14	25	27	32	0	2	0	10	13	0	12	12.6667	0	0.666667	13.3333	28	0.666667	7.66667
Gm29611	1	78615467	78620165	+	Gm29611	ENSMUSG00000100562	predicted gene 29611 [Source:MGI Symbol;Acc:MGI:5580317]	+	0	0	0	0	0	0	0	2	0	0	0	0	0	0	0	0	0	0	0	0	0	0	0	0	0	0	0.666667	0	0	0	0	0
Acsl3	1	78657825	78707743	+	Acsl3	ENSMUSG00000032883	acyl-CoA synthetase long-chain family member 3 [Source:MGI Symbol;Acc:MGI:1921455]	+	1091	1238	1032	1526	1527	1316	4615	3094	4169	3274	3776	3284	4655	1771	4106	4815	4842	5851	5069	3480	4177	5481	5142	4845	1120.33	1456.33	3959.33	3444.67	3510.67	5169.33	4242	5156
Utp14b	1	78658038	78671512	+	Utp14b	ENSMUSG00000079470	UTP14B small subunit processome component [Source:MGI Symbol;Acc:MGI:2445092]	+	632	957	635	927	930	817	1678	1195	1589	1197	1332	1228	1119	602	1524	1375	1240	1431	1654	1139	1227	1567	1791	1392	741.333	891.333	1487.33	1252.33	1081.67	1348.67	1340	1583.33
Gm29536	1	78791623	79224511	-	Gm29536	ENSMUSG00000099706	predicted gene 29536 [Source:MGI Symbol;Acc:MGI:5580242]	-	0	0	0	0	0	0	0	0	0	0	0	0	0	0	0	3	0	0	0	0	0	0	0	0	0	0	0	0	0	1	0	0
Kcne4	1	78816758	78820028	+	Kcne4	ENSMUSG00000047330	potassium voltage-gated channel, Isk-related subfamily, gene 4 [Source:MGI Symbol;Acc:MGI:1891125]	+	0	0	0	0	0	0	0	0	0	0	0	0	0	0	0	16	0	0	0	0	0	0	0	0	0	0	0	0	0	5.33333	0	0
Gm29187	1	78821258	78822652	+	Gm29187	ENSMUSG00000101324	predicted gene 29187 [Source:MGI Symbol;Acc:MGI:5579893]	+	0	0	0	0	0	0	0	0	0	0	0	0	0	0	0	0	0	0	0	0	0	0	0	0	0	0	0	0	0	0	0	0
Scg2	1	79434669	79440120	-	Scg2	ENSMUSG00000050711	secretogranin II [Source:MGI Symbol;Acc:MGI:103033]	-	0	0	0	0	0	0	0	4	14	6	12	9	0	1	4	3	1	1	0	0	0	0	0	3	0	0	6	9	1.66667	1.66667	0	1
Ap1s3	1	79606876	79671972	-	Ap1s3	ENSMUSG00000054702	adaptor-related protein complex AP-1, sigma 3 [Source:MGI Symbol;Acc:MGI:1891304]	-	334	404	306	393	353	390	598	653	494	599	307	415	277	151	396	385	452	519	301	317	416	375	507	494	348	378.667	581.667	440.333	274.667	452	344.667	458.667
Gm37886	1	79619522	79621034	-	Gm37886	ENSMUSG00000102235	predicted gene, 37886 [Source:MGI Symbol;Acc:MGI:5611114]	-	0	0	0	6	3	0	6	8	0	0	0	0	0	0	0	0	0	1	7	0	0	0	0	0	0	3	4.66667	0	0	0.333333	2.33333	0
Wdfy1	1	79702262	79776143	-	Wdfy1	ENSMUSG00000073643	WD repeat and FYVE domain containing 1 [Source:MGI Symbol;Acc:MGI:1916618]	-	875	831	803	1215	971	1069	2002	1794	1800	1522	1492	1609	1215	516	1448	1251	1539	1502	2054	1653	1769	1803	2285	2153	836.333	1085	1865.33	1541	1059.67	1430.67	1825.33	2080.33
Gm10555	1	79762717	79764507	+	Gm10555	ENSMUSG00000104497	predicted gene 10555 [Source:MGI Symbol;Acc:MGI:3642807]	+	0	0	0	0	0	0	0	0	0	0	0	2	1	0	0	0	0	0	0	0	0	0	0	0	0	0	0	0.666667	0.333333	0	0	0
Mrpl44	1	79776018	79781445	+	Mrpl44	ENSMUSG00000026248	mitochondrial ribosomal protein L44 [Source:MGI Symbol;Acc:MGI:1916413]	+	833	868	659	881	771	736	782	715	699	591	579	479	895	303	621	825	853	929	845	572	654	788	769	723	786.667	796	732	549.667	606.333	869	690.333	760
Serpine2	1	79794197	79861180	-	Serpine2	ENSMUSG00000026249	serine (or cysteine) peptidase inhibitor, clade E, member 2 [Source:MGI Symbol;Acc:MGI:101780]	-	302	395	285	420	359	394	848	756	705	641	759	468	770	333	749	916	869	888	1212	980	755	1072	1160	1078	327.333	391	769.667	622.667	617.333	891	982.333	1103.33
Gm38339	1	80146973	80148801	-	Gm38339	ENSMUSG00000102518	predicted gene, 38339 [Source:MGI Symbol;Acc:MGI:5611567]	-	0	0	0	0	0	0	0	0	0	0	0	0	0	0	0	0	0	0	0	0	0	0	0	0	0	0	0	0	0	0	0	0
9830004L10Rik	1	80184719	80192073	+	9830004L10Rik	ENSMUSG00000099552	RIKEN cDNA 9830004L10 gene [Source:MGI Symbol;Acc:MGI:3642808]	+	0	0	0	0	0	0	0	0	0	0	0	0	0	0	0	0	0	0	0	3	0	0	0	0	0	0	0	0	0	0	1	0
Fam124b	1	80198706	80218473	-	Fam124b	ENSMUSG00000043230	family with sequence similarity 124, member B [Source:MGI Symbol;Acc:MGI:3026880]	-	0	0	0	0	0	1	0	0	0	0	0	0	2	0	0	0	0	3	0	0	4	0	1	0	0	0.333333	0	0	0.666667	1	1.33333	0.333333
2310015K22Rik	1	80225044	80228792	+	2310015K22Rik	ENSMUSG00000101257	RIKEN cDNA 2310015K22 gene [Source:MGI Symbol;Acc:MGI:1916815]	+	0	0	0	0	0	0	0	0	0	1	0	0	0	0	0	0	0	0	0	0	0	0	0	0	0	0	0	0.333333	0	0	0	0
Gm37932	1	80255031	80256197	-	Gm37932	ENSMUSG00000103404	predicted gene, 37932 [Source:MGI Symbol;Acc:MGI:5611160]	-	0	2	0	0	0	0	0	0	0	0	0	0	0	0	0	0	0	0	0	0	0	0	0	0	0.666667	0	0	0	0	0	0	0
Cul3	1	80264923	80340480	-	Cul3	ENSMUSG00000004364	cullin 3 [Source:MGI Symbol;Acc:MGI:1347360]	-	2834	3920	3070	4363	3870	3763	3702	3900	3589	3069	3095	2964	2865	1185	3312	3385	3312	4027	4411	3454	3434	4196	3847	4047	3274.67	3998.67	3730.33	3042.67	2454	3574.67	3766.33	4030
Gm37902	1	80274731	80276413	-	Gm37902	ENSMUSG00000103076	predicted gene, 37902 [Source:MGI Symbol;Acc:MGI:5611130]	-	0	0	0	0	0	1	9	0	0	0	0	0	0	2	0	11	3	10	11	15	4	1	0	2	0	0.333333	3	0	0.666667	8	10	1
Gm37262	1	80326177	80327994	-	Gm37262	ENSMUSG00000103525	predicted gene, 37262 [Source:MGI Symbol;Acc:MGI:5610490]	-	0	0	0	0	0	0	0	4	0	0	0	0	0	0	0	0	1	0	0	0	0	0	0	0	0	0	1.33333	0	0	0.333333	0	0
Gm29125	1	80382822	80386251	+	Gm29125	ENSMUSG00000101722	predicted gene 29125 [Source:MGI Symbol;Acc:MGI:5579831]	+	5	8	6	6	6	4	27	0	1	1	0	11	2	3	7	4	3	4	12	4	0	9	1	2	6.33333	5.33333	9.33333	4	4	3.66667	5.33333	4
1700016L21Rik	1	80445932	80479867	+	1700016L21Rik	ENSMUSG00000101483	RIKEN cDNA 1700016L21 gene [Source:MGI Symbol;Acc:MGI:1919458]	+	0	0	0	0	0	0	0	0	0	0	0	0	0	0	0	0	0	0	0	0	0	0	0	0	0	0	0	0	0	0	0	0
Gm45261	1	80449597	80461448	-	Gm45261	ENSMUSG00000110100	predicted gene 45261 [Source:MGI Symbol;Acc:MGI:5791097]	-	0	0	0	0	0	0	0	0	0	0	0	0	0	0	0	0	0	0	0	0	0	0	0	0	0	0	0	0	0	0	0	0
Dock10	1	80501073	80758527	-	Dock10	ENSMUSG00000038608	dedicator of cytokinesis 10 [Source:MGI Symbol;Acc:MGI:2146320]	-	0	0	8	0	0	0	0	4	0	3	0	0	7	0	5	19	7	1	3	9	0	2	11	1	2.66667	0	1.33333	1	4	9	4	4.66667
Gm37645	1	80666009	80669564	-	Gm37645	ENSMUSG00000103192	predicted gene, 37645 [Source:MGI Symbol;Acc:MGI:5610873]	-	0	0	0	0	0	0	0	0	0	0	0	0	0	0	0	0	0	0	0	0	0	0	0	0	0	0	0	0	0	0	0	0
Gm38062	1	80728809	80730664	-	Gm38062	ENSMUSG00000104488	predicted gene, 38062 [Source:MGI Symbol;Acc:MGI:5611290]	-	0	0	0	0	0	0	0	0	0	0	0	0	0	0	0	0	0	0	0	0	0	0	0	0	0	0	0	0	0	0	0	0
A630081D01Rik	1	80747222	80749054	-	A630081D01Rik	ENSMUSG00000102721	RIKEN cDNA A630081D01 gene [Source:MGI Symbol;Acc:MGI:2138649]	-	0	0	0	0	0	0	0	0	0	0	0	0	0	0	0	0	0	0	0	0	0	0	0	0	0	0	0	0	0	0	0	0
Nyap2	1	81076950	81341764	+	Nyap2	ENSMUSG00000054976	neuronal tyrosine-phophorylated phosphoinositide 3-kinase adaptor 2 [Source:MGI Symbol;Acc:MGI:2443135]	+	4	6	11	23	19	38	0	11	1	17	4	0	15	2	4	18	4	8	6	0	0	2	6	6	7	26.6667	4	7	7	10	2	4.66667
Gm37210	1	81520338	81522341	-	Gm37210	ENSMUSG00000104029	predicted gene, 37210 [Source:MGI Symbol;Acc:MGI:5610438]	-	0	0	0	0	0	0	0	0	0	0	0	0	0	0	0	0	0	0	0	0	0	0	0	0	0	0	0	0	0	0	0	0
Gm37114	1	82105180	82106983	+	Gm37114	ENSMUSG00000103571	predicted gene, 37114 [Source:MGI Symbol;Acc:MGI:5610342]	+	0	0	0	0	0	0	0	0	0	0	0	0	0	0	0	0	0	0	0	0	0	0	0	0	0	0	0	0	0	0	0	0
Irs1	1	82233101	82291416	-	Irs1	ENSMUSG00000055980	insulin receptor substrate 1 [Source:MGI Symbol;Acc:MGI:99454]	-	13	64	24	26	29	55	119	139	118	159	62	93	113	56	49	215	112	178	267	195	155	326	225	205	33.6667	36.6667	125.333	104.667	72.6667	168.333	205.667	252
Gm9747	1	82233112	82235933	+	Gm9747	ENSMUSG00000022591	predicted gene 9747 [Source:MGI Symbol;Acc:MGI:3710571]	+	0	25	6	8	13	18	34	63	53	69	0	62	36	38	19	83	63	73	121	62	65	144	114	105	10.3333	13	50	43.6667	31	73	82.6667	121
Rhbdd1	1	82316452	82445366	+	Rhbdd1	ENSMUSG00000026142	rhomboid domain containing 1 [Source:MGI Symbol;Acc:MGI:1924117]	+	257	327	185	279	191	239	696	884	762	703	653	784	672	269	663	835	808	780	949	679	767	889	979	1039	256.333	236.333	780.667	713.333	534.667	807.667	798.333	969
Gm19552	1	82352217	82355049	+	Gm19552	ENSMUSG00000104493	predicted gene, 19552 [Source:MGI Symbol;Acc:MGI:5011737]	+	0	0	2	0	3	0	0	3	0	0	5	0	0	1	1	9	6	0	0	1	4	0	0	0	0.666667	1	1	1.66667	0.666667	5	1.66667	0
Gm28940	1	82392493	82402746	-	Gm28940	ENSMUSG00000100786	predicted gene 28940 [Source:MGI Symbol;Acc:MGI:5579646]	-	7	0	0	0	0	9	0	0	0	0	0	0	1	0	3	8	8	0	0	0	7	7	0	1	2.33333	3	0	0	1.33333	5.33333	2.33333	2.66667
Col4a4	1	82448423	82586849	-	Col4a4	ENSMUSG00000067158	collagen, type IV, alpha 4 [Source:MGI Symbol;Acc:MGI:104687]	-	0	0	0	0	0	0	0	0	0	0	4	0	0	0	0	3	4	7	0	0	0	6	6	2	0	0	0	1.33333	0	4.66667	0	4.66667
Col4a3	1	82586921	82722059	+	Col4a3	ENSMUSG00000079465	collagen, type IV, alpha 3 [Source:MGI Symbol;Acc:MGI:104688]	+	0	0	0	0	0	0	0	0	0	1	0	4	0	2	2	0	0	1	1	0	0	2	0	2	0	0	0	1.66667	1.33333	0.333333	0.333333	1.33333
C430014B12Rik	1	82691928	82725169	-	C430014B12Rik	ENSMUSG00000097564	RIKEN cDNA C430014B12 gene [Source:MGI Symbol;Acc:MGI:2444820]	-	31	4	6	1	6	2	6	1	3	2	1	1	15	5	2	6	5	5	5	0	4	1	9	4	13.6667	3	3.33333	1.33333	7.33333	5.33333	3	4.66667
Mff	1	82724890	82752394	+	Mff	ENSMUSG00000026150	mitochondrial fission factor [Source:MGI Symbol;Acc:MGI:1922984]	+	1255	1215	975	1302	1237	1221	1884	1880	1852	1496	1470	1550	1350	698	1770	1910	1897	1788	1836	1637	1732	1915	1931	1979	1148.33	1253.33	1872	1505.33	1272.67	1865	1735	1941.67
Gm28941	1	82739691	82740707	+	Gm28941	ENSMUSG00000101450	predicted gene 28941 [Source:MGI Symbol;Acc:MGI:5579647]	+	0	0	4	0	5	0	4	18	9	4	0	9	0	3	2	0	5	1	2	6	6	10	12	13	1.33333	1.66667	10.3333	4.33333	1.66667	2	4.66667	11.6667
Tm4sf20	1	82756649	82768461	-	Tm4sf20	ENSMUSG00000026149	transmembrane 4 L six family member 20 [Source:MGI Symbol;Acc:MGI:1913511]	-	0	0	3	0	0	0	0	2	0	0	0	0	0	0	0	0	2	0	0	0	0	0	3	0	1	0	0.666667	0	0	0.666667	0	1
Gm47791	1	82770824	82771243	-	Gm47791	ENSMUSG00000114299	predicted gene, 47791 [Source:MGI Symbol;Acc:MGI:6096961]	-	0	0	0	0	0	0	0	0	0	0	0	0	1	0	0	0	0	0	0	0	0	0	0	0	0	0	0	0	0.333333	0	0	0
Gm36999	1	82806423	82807468	-	Gm36999	ENSMUSG00000102280	predicted gene, 36999 [Source:MGI Symbol;Acc:MGI:5610227]	-	0	0	0	0	0	0	0	0	0	0	0	0	0	0	0	0	0	0	0	0	0	0	0	0	0	0	0	0	0	0	0	0
Gm28942	1	82819835	82820377	+	Gm28942	ENSMUSG00000100170	predicted gene 28942 [Source:MGI Symbol;Acc:MGI:5579648]	+	0	0	0	0	0	0	0	0	0	0	0	0	0	0	0	0	0	0	0	0	0	0	0	0	0	0	0	0	0	0	0	0
Agfg1	1	82839483	82901182	+	Agfg1	ENSMUSG00000026159	ArfGAP with FG repeats 1 [Source:MGI Symbol;Acc:MGI:1333754]	+	1723	2477	2017	2528	2359	2367	3049	3375	3525	2384	2467	2406	1823	887	2351	2329	2710	2631	2540	2294	2490	2392	3023	2750	2072.33	2418	3316.33	2419	1687	2556.67	2441.33	2721.67
A030005L19Rik	1	82913325	82914130	+	A030005L19Rik	ENSMUSG00000113880	RIKEN cDNA A030005L19 gene [Source:MGI Symbol;Acc:MGI:1925172]	+	0	0	0	0	0	0	0	0	0	0	0	0	0	0	0	0	1	0	0	0	0	0	0	0	0	0	0	0	0	0.333333	0	0
A030014E15Rik	1	82924917	82925712	+	A030014E15Rik	ENSMUSG00000113973	RIKEN cDNA A030014E15 gene [Source:MGI Symbol;Acc:MGI:1925167]	+	0	0	0	0	0	0	0	0	0	0	0	0	0	0	0	0	0	0	0	0	0	0	0	0	0	0	0	0	0	0	0	0
Gm6217	1	82930571	82931399	-	Gm6217	ENSMUSG00000113846	predicted gene 6217 [Source:MGI Symbol;Acc:MGI:3644079]	-	0	0	0	0	0	0	0	0	0	0	0	0	0	0	0	0	0	0	0	0	0	0	0	0	0	0	0	0	0	0	0	0
A030003K21Rik	1	82942559	82943388	-	A030003K21Rik	ENSMUSG00000113084	RIKEN cDNA A030003K21 gene [Source:MGI Symbol;Acc:MGI:1925163]	-	0	0	0	0	0	0	0	0	0	0	0	0	0	0	0	0	0	0	0	0	0	0	0	0	0	0	0	0	0	0	0	0
Gm7544	1	82955186	82956013	-	Gm7544	ENSMUSG00000113925	predicted gene 7544 [Source:MGI Symbol;Acc:MGI:3779750]	-	0	0	0	0	0	0	0	0	0	0	0	0	0	0	0	0	0	0	0	0	0	0	0	0	0	0	0	0	0	0	0	0
Gm47955	1	82960286	82960924	+	Gm47955	ENSMUSG00000114011	predicted gene, 47955 [Source:MGI Symbol;Acc:MGI:6097226]	+	0	0	0	0	0	0	0	0	0	0	0	0	0	0	0	0	0	0	0	0	0	0	0	0	0	0	0	0	0	0	0	0
Gm47959	1	83000548	83001480	+	Gm47959	ENSMUSG00000113097	predicted gene, 47959 [Source:MGI Symbol;Acc:MGI:6097234]	+	0	0	0	0	0	0	0	0	0	0	0	0	0	0	0	0	0	0	0	0	0	0	1	0	0	0	0	0	0	0	0	0.333333
Slc19a3	1	83012523	83038448	-	Slc19a3	ENSMUSG00000038496	solute carrier family 19, member 3 [Source:MGI Symbol;Acc:MGI:1931307]	-	8	3	14	18	9	15	79	107	126	109	97	98	78	40	94	101	78	87	163	83	84	132	150	120	8.33333	14	104	101.333	70.6667	88.6667	110	134
Krtap28-10	1	83041524	83042480	-	Krtap28-10	ENSMUSG00000100190	keratin associated protein 28-10 [Source:MGI Symbol;Acc:MGI:3779575]	-	0	0	0	0	0	0	3	0	0	0	0	0	0	0	0	0	0	0	0	0	0	0	0	0	0	0	1	0	0	0	0	0
Gm47969	1	83044932	83045946	+	Gm47969	ENSMUSG00000113267	predicted gene, 47969 [Source:MGI Symbol;Acc:MGI:6097249]	+	0	0	0	0	0	0	0	0	0	0	0	0	0	0	0	0	0	0	0	0	0	0	0	0	0	0	0	0	0	0	0	0
A030005K14Rik	1	83058286	83059378	-	A030005K14Rik	ENSMUSG00000104423	RIKEN cDNA A030005K14 gene [Source:MGI Symbol;Acc:MGI:1925171]	-	0	0	0	0	0	0	0	0	0	0	0	0	0	0	0	0	0	0	0	0	0	0	0	0	0	0	0	0	0	0	0	0
Krtap28-13	1	83060930	83061921	+	Krtap28-13	ENSMUSG00000101315	keratin associated protein 28-13 [Source:MGI Symbol;Acc:MGI:1918636]	+	0	0	0	0	0	0	0	0	0	0	0	0	0	0	0	0	0	0	0	0	0	0	0	0	0	0	0	0	0	0	0	0
Ccl20	1	83116766	83119167	+	Ccl20	ENSMUSG00000026166	chemokine (C-C motif) ligand 20 [Source:MGI Symbol;Acc:MGI:1329031]	+	0	2	0	7	7	5	12	1	2	15	0	0	0	0	11	0	2	6	0	0	0	13	0	5	0.666667	6.33333	5	5	3.66667	2.66667	0	6
Daw1	1	83159752	83210574	+	Daw1	ENSMUSG00000053161	dynein assembly factor with WDR repeat domains 1 [Source:MGI Symbol;Acc:MGI:1923089]	+	0	0	0	0	0	0	0	2	0	0	0	0	1	0	0	0	4	0	0	0	7	0	1	0	0	0	0.666667	0	0.333333	1.33333	2.33333	0.333333
Sphkap	1	83254139	83408200	-	Sphkap	ENSMUSG00000026163	SPHK1 interactor, AKAP domain containing [Source:MGI Symbol;Acc:MGI:1924879]	-	16	22	8	33	1	27	6	1	13	0	0	0	10	13	14	4	7	12	0	0	0	0	5	0	15.3333	20.3333	6.66667	0	12.3333	7.66667	0	1.66667
Gm37517	1	83331298	83332586	-	Gm37517	ENSMUSG00000104374	predicted gene, 37517 [Source:MGI Symbol;Acc:MGI:5610745]	-	0	0	0	0	0	0	0	0	0	0	0	0	0	0	0	0	0	0	0	0	0	0	0	0	0	0	0	0	0	0	0	0
Gm37989	1	83426596	83427398	-	Gm37989	ENSMUSG00000104219	predicted gene, 37989 [Source:MGI Symbol;Acc:MGI:5611217]	-	0	0	0	0	0	0	0	0	0	0	0	0	0	0	0	0	0	0	0	0	0	0	0	0	0	0	0	0	0	0	0	0
4933436I20Rik	1	83659550	83911644	-	4933436I20Rik	ENSMUSG00000100580	RIKEN cDNA 4933436I20 gene [Source:MGI Symbol;Acc:MGI:1918540]	-	0	0	0	0	0	0	1	0	0	0	0	0	0	0	2	0	0	0	5	0	0	1	0	0	0	0	0.333333	0	0.666667	0	1.66667	0.333333
Pid1	1	84036296	84364180	-	Pid1	ENSMUSG00000045658	phosphotyrosine interaction domain containing 1 [Source:MGI Symbol;Acc:MGI:2138391]	-	122	145	102	213	126	186	164	97	156	92	172	239	409	167	365	640	477	667	569	343	350	664	544	625	123	175	139	167.667	313.667	594.667	420.667	611
Gm37058	1	84132867	84134510	-	Gm37058	ENSMUSG00000102750	predicted gene, 37058 [Source:MGI Symbol;Acc:MGI:5610286]	-	0	0	0	0	0	0	0	0	0	0	0	0	0	0	0	4	0	0	0	0	0	0	0	0	0	0	0	0	0	1.33333	0	0
Dner	1	84369839	84696221	-	Dner	ENSMUSG00000036766	delta/notch-like EGF repeat containing [Source:MGI Symbol;Acc:MGI:2152889]	-	46	33	35	14	25	25	0	3	9	9	0	0	14	3	14	16	3	24	62	34	32	51	65	59	38	21.3333	4	3	10.3333	14.3333	42.6667	58.3333
Gm37959	1	84392503	84395399	-	Gm37959	ENSMUSG00000104396	predicted gene, 37959 [Source:MGI Symbol;Acc:MGI:5611187]	-	0	0	0	0	0	0	0	0	0	0	0	0	0	0	0	1	0	0	0	0	0	0	0	0	0	0	0	0	0	0.333333	0	0
Gm37925	1	84665189	84669443	-	Gm37925	ENSMUSG00000102481	predicted gene, 37925 [Source:MGI Symbol;Acc:MGI:5611153]	-	0	0	0	0	0	0	0	0	0	0	0	0	0	0	0	0	0	0	0	0	0	0	0	0	0	0	0	0	0	0	0	0
Trip12	1	84721189	84840516	-	Trip12	ENSMUSG00000026219	thyroid hormone receptor interactor 12 [Source:MGI Symbol;Acc:MGI:1309481]	-	19949	24921	19468	28127	24474	23325	14320	13342	13757	12337	12599	10753	9466	3827	9850	10541	10110	11945	12864	9939	10065	11617	12425	11556	21446	25308.7	13806.3	11896.3	7714.33	10865.3	10956	11866
Gm38374	1	84807158	84809190	-	Gm38374	ENSMUSG00000103505	predicted gene, 38374 [Source:MGI Symbol;Acc:MGI:5611602]	-	0	0	0	0	0	0	0	0	0	0	0	0	0	0	0	0	6	0	0	8	0	0	0	2	0	0	0	0	0	2	2.66667	0.666667
Gm37738	1	84819968	84824683	-	Gm37738	ENSMUSG00000104503	predicted gene, 37738 [Source:MGI Symbol;Acc:MGI:5610966]	-	0	0	4	3	1	2	0	0	0	1	0	0	0	0	1	2	10	3	5	6	0	1	0	6	1.33333	2	0	0.333333	0.333333	5	3.66667	2.33333
Fbxo36	1	84839841	84900487	+	Fbxo36	ENSMUSG00000073633	F-box protein 36 [Source:MGI Symbol;Acc:MGI:1289192]	+	63	60	61	81	74	66	59	40	82	23	34	35	41	17	54	78	28	39	93	49	87	92	66	70	61.3333	73.6667	60.3333	30.6667	37.3333	48.3333	76.3333	76
Slc16a14	1	84905898	84935134	-	Slc16a14	ENSMUSG00000026220	solute carrier family 16 (monocarboxylic acid transporters), member 14 [Source:MGI Symbol;Acc:MGI:1919031]	-	9	13	12	6	33	29	25	11	11	19	11	17	6	1	11	15	6	35	19	9	5	18	23	28	11.3333	22.6667	15.6667	15.6667	6	18.6667	11	23
C130026I21Rik	1	84992690	85270566	-	C130026I21Rik	ENSMUSG00000052477	RIKEN cDNA C130026I21 gene [Source:MGI Symbol;Acc:MGI:3612702]	-	0	6	1	0	0	3	9	0	0	0	5	8	0	2	0	2	2	7	5	6	3	11	1	0	2.33333	1	3	4.33333	0.666667	3.66667	4.66667	4
A530032D15Rik	1	85083069	85109853	-	A530032D15Rik	ENSMUSG00000089844	RIKEN cDNA A530032D15Rik gene [Source:MGI Symbol;Acc:MGI:3037746]	-	0	0	7	8	0	12	0	9	0	8	0	2	5	0	14	0	8	6	1	11	16	9	2	12	2.33333	6.66667	3	3.33333	6.33333	4.66667	9.33333	7.66667
Gm10553	1	85099512	85101074	+	Gm10553	ENSMUSG00000073631	predicted gene 10553 [Source:MGI Symbol;Acc:MGI:3642178]	+	0	0	0	0	0	0	0	0	0	0	0	0	0	0	0	0	0	1	6	0	0	0	1	0	0	0	0	0	0	0.333333	2	0.333333
A530040E14Rik	1	85105946	85114035	+	A530040E14Rik	ENSMUSG00000072109	RIKEN cDNA A530040E14 gene [Source:MGI Symbol;Acc:MGI:3612703]	+	0	1	2	4	6	4	16	4	0	0	0	10	0	7	1	9	6	8	6	5	8	13	5	4	1	4.66667	6.66667	3.33333	2.66667	7.66667	6.33333	7.33333
Gm16028	1	85246851	85255465	+	Gm16028	ENSMUSG00000090252	predicted gene 16028 [Source:MGI Symbol;Acc:MGI:3801982]	+	0	3	0	0	0	0	0	0	0	0	0	0	0	0	0	0	1	0	0	2	0	0	0	0	1	0	0	0	0	0.333333	0.666667	0
Gm16025	1	85326729	85342615	+	Gm16025	ENSMUSG00000089652	predicted gene 16025 [Source:MGI Symbol;Acc:MGI:3802144]	+	0	0	0	0	0	0	0	0	0	0	0	0	0	0	0	0	0	6	0	8	0	0	0	0	0	0	0	0	0	2	2.66667	0
Gm16092	1	85511133	85527161	-	Gm16092	ENSMUSG00000089714	predicted gene 16092 [Source:MGI Symbol;Acc:MGI:3841241]	-	0	1	1	0	3	11	0	3	7	6	0	0	6	0	2	3	0	0	1	2	1	13	5	5	0.666667	4.66667	3.33333	2	2.66667	1	1.33333	7.66667
G530012D18Rik	1	85575676	85577295	+	G530012D18Rik	ENSMUSG00000094127	RIKEN cDNA G530012D1 gene [Source:MGI Symbol;Acc:MGI:3642025]	+	0	0	0	0	0	0	0	0	0	0	0	0	0	0	0	0	0	0	0	0	0	0	0	0	0	0	0	0	0	0	0	0
Sp110	1	85576899	85598817	-	Sp110	ENSMUSG00000070034	Sp110 nuclear body protein [Source:MGI Symbol;Acc:MGI:1923364]	-	0	0	5	1	0	7	0	0	0	0	0	0	15	1	0	4	0	4	5	2	1	3	2	3	1.66667	2.66667	0	0	5.33333	2.66667	2.66667	2.66667
Gm16094	1	85599286	85599839	+	Gm16094	ENSMUSG00000090103	predicted gene 16094 [Source:MGI Symbol;Acc:MGI:3801967]	+	0	0	0	0	0	0	0	0	0	0	0	0	0	0	0	0	0	0	0	0	0	0	0	0	0	0	0	0	0	0	0	0
Sp140	1	85600378	85645037	+	Sp140	ENSMUSG00000070031	Sp140 nuclear body protein [Source:MGI Symbol;Acc:MGI:3702467]	+	2	0	1	6	5	9	5	5	0	17	15	3	5	2	25	0	1	14	9	0	3	24	16	21	1	6.66667	3.33333	11.6667	10.6667	5	4	20.3333
Gm10552	1	85604085	85611896	-	Gm10552	ENSMUSG00000073628	predicted gene 10552 [Source:MGI Symbol;Acc:MGI:3642083]	-	0	0	0	0	0	0	0	0	0	0	0	0	0	0	0	0	0	0	0	0	0	0	0	0	0	0	0	0	0	0	0	0
Gm17017	1	85641222	85650585	-	Gm17017	ENSMUSG00000090246	predicted gene 17017 [Source:MGI Symbol;Acc:MGI:4820558]	-	0	0	1	0	0	6	0	3	0	9	0	0	0	2	0	0	0	3	0	0	0	5	3	0	0.333333	2	1	3	0.666667	1	0	2.66667
Sp100	1	85649988	85709998	+	Sp100	ENSMUSG00000026222	nuclear antigen Sp100 [Source:MGI Symbol;Acc:MGI:109561]	+	0	0	0	2	6	0	0	0	0	0	0	0	0	0	1	6	0	0	0	0	3	6	0	1	0	2.66667	0	0	0.333333	2	1	2.33333
A630001G21Rik	1	85717083	85778643	-	A630001G21Rik	ENSMUSG00000052760	RIKEN cDNA A630001G21 gene [Source:MGI Symbol;Acc:MGI:2443131]	-	0	0	11	9	3	7	12	1	9	3	12	17	3	6	34	10	13	10	1	5	3	1	6	2	3.66667	6.33333	7.33333	10.6667	14.3333	11	3	3
9930111H07Rik	1	85775271	85784694	+	9930111H07Rik	ENSMUSG00000100217	RIKEN cDNA 9930111H07 gene [Source:MGI Symbol;Acc:MGI:1925012]	+	0	0	0	0	0	0	0	0	0	0	0	0	0	0	0	0	0	0	0	0	0	0	0	0	0	0	0	0	0	0	0	0
Cab39	1	85793441	85851576	+	Cab39	ENSMUSG00000036707	calcium binding protein 39 [Source:MGI Symbol;Acc:MGI:107438]	+	1740	2180	1773	2303	1953	2049	2292	2098	2150	2250	2139	2022	1979	972	2190	2337	2230	2928	2502	2098	1948	2789	2546	2869	1897.67	2101.67	2180	2137	1713.67	2498.33	2182.67	2734.67
Itm2c	1	85894281	85908675	+	Itm2c	ENSMUSG00000026223	integral membrane protein 2C [Source:MGI Symbol;Acc:MGI:1927594]	+	541	468	397	496	496	445	1267	860	998	838	820	849	1362	451	1028	1332	1209	1317	1421	1068	1059	1467	1420	1565	468.667	479	1041.67	835.667	947	1286	1182.67	1484
4933407L21Rik	1	85928483	85940624	+	4933407L21Rik	ENSMUSG00000026224	RIKEN cDNA 4933407L21 gene [Source:MGI Symbol;Acc:MGI:1918391]	+	0	0	0	0	0	0	0	0	0	0	0	0	0	0	2	0	0	0	0	0	0	0	0	0	0	0	0	0	0.666667	0	0	0
Gm28884	1	85933247	85937332	-	Gm28884	ENSMUSG00000099767	predicted gene 28884 [Source:MGI Symbol;Acc:MGI:5579590]	-	0	0	0	0	0	0	0	0	0	0	0	0	2	0	1	0	0	0	0	0	3	0	0	0	0	0	0	0	1	0	1	0
Gpr55	1	85938318	85961007	-	Gpr55	ENSMUSG00000049608	G protein-coupled receptor 55 [Source:MGI Symbol;Acc:MGI:2685064]	-	0	0	0	0	0	0	0	0	0	0	0	0	0	0	0	0	0	0	2	0	0	0	0	2	0	0	0	0	0	0	0.666667	0.666667
Gm28100	1	85972365	85986917	-	Gm28100	ENSMUSG00000100108	predicted gene 28100 [Source:MGI Symbol;Acc:MGI:5578806]	-	0	0	0	0	0	0	0	0	0	0	0	0	0	0	0	0	0	0	0	0	0	0	0	0	0	0	0	0	0	0	0	0
Spata3	1	86016816	86029958	+	Spata3	ENSMUSG00000026226	spermatogenesis associated 3 [Source:MGI Symbol;Acc:MGI:1917310]	+	0	0	0	0	0	0	0	5	0	0	0	0	2	0	0	0	0	0	0	0	0	0	7	0	0	0	1.66667	0	0.666667	0	0	2.33333
2810459M11Rik	1	86045863	86055456	+	2810459M11Rik	ENSMUSG00000026227	RIKEN cDNA 2810459M11 gene [Source:MGI Symbol;Acc:MGI:1920042]	+	10	15	32	21	24	32	78	80	90	92	75	74	50	52	103	82	55	76	106	45	33	57	33	88	19	25.6667	82.6667	80.3333	68.3333	71	61.3333	59.3333
Psmd1	1	86064387	86139151	+	Psmd1	ENSMUSG00000026229	proteasome (prosome, macropain) 26S subunit, non-ATPase, 1 [Source:MGI Symbol;Acc:MGI:1917497]	+	6809	8531	6579	9325	7637	7862	8826	8205	8718	8153	7911	6596	8005	3178	7546	8360	7638	9617	8930	5811	6388	8545	8225	8112	7306.33	8274.67	8583	7553.33	6243	8538.33	7043	8294
Htr2b	1	86099026	86111970	-	Htr2b	ENSMUSG00000026228	5-hydroxytryptamine (serotonin) receptor 2B [Source:MGI Symbol;Acc:MGI:109323]	-	0	3	0	2	0	0	0	0	1	3	0	0	0	0	4	0	4	0	1	3	0	2	3	1	1	0.666667	0.333333	1	1.33333	1.33333	1.33333	2
Gm37914	1	86120883	86123561	+	Gm37914	ENSMUSG00000103272	predicted gene, 37914 [Source:MGI Symbol;Acc:MGI:5611142]	+	0	7	0	0	1	0	0	16	0	0	3	3	2	0	0	6	3	0	0	3	9	0	9	14	2.33333	0.333333	5.33333	2	0.666667	3	4	7.66667
Gm21972	1	86133637	86162788	+	Gm21972	ENSMUSG00000094638	predicted gene 21972 [Source:MGI Symbol;Acc:MGI:5439441]	+	723	984	719	1031	870	878	1058	857	1052	896	730	719	920	406	946	1136	910	1056	1067	723	701	1006	968	892	808.667	926.333	989	781.667	757.333	1034	830.333	955.333
Armc9	1	86154780	86278284	+	Armc9	ENSMUSG00000062590	armadillo repeat containing 9 [Source:MGI Symbol;Acc:MGI:1926045]	+	188	272	195	268	245	229	177	212	136	168	198	152	590	195	502	627	499	572	328	191	253	333	249	320	218.333	247.333	175	172.667	429	566	257.333	300.667
Gm16341	1	86275509	86301375	-	Gm16341	ENSMUSG00000087538	predicted gene 16341 [Source:MGI Symbol;Acc:MGI:3840137]	-	0	0	0	0	0	0	0	0	0	0	0	0	0	0	3	0	0	0	3	0	0	0	0	0	0	0	0	0	1	0	1	0
B3gnt7	1	86302832	86307305	+	B3gnt7	ENSMUSG00000079445	UDP-GlcNAc:betaGal beta-1,3-N- acetylglucosaminyltransferase 7 [Source:MGI Symbol;Acc:MGI:2384394]	+	2718	2661	2260	3034	2305	2409	2062	2110	1634	2245	2110	2089	3645	1163	2520	2654	2684	3521	2751	1494	1627	2637	2968	2602	2546.33	2582.67	1935.33	2148	2442.67	2953	1957.33	2735.67
Gm28626	1	86303195	86304059	-	Gm28626	ENSMUSG00000099644	predicted gene 28626 [Source:MGI Symbol;Acc:MGI:5579332]	-	24	26	25	14	15	14	43	22	26	12	23	20	38	19	35	57	41	39	42	25	25	43	36	30	25	14.3333	30.3333	18.3333	30.6667	45.6667	30.6667	36.3333
Ncl	1	86344719	86359400	-	Ncl	ENSMUSG00000026234	nucleolin [Source:MGI Symbol;Acc:MGI:97286]	-	61360	82208	62043	85318	74815	72312	68694	57989	62226	58101	56114	50576	68745	32351	72137	77160	63669	85892	70893	52973	57281	63964	65220	60796	68537	77481.7	62969.7	54930.3	57744.3	75573.7	60382.3	63326.7
C130036L24Rik	1	86359574	86373791	+	C130036L24Rik	ENSMUSG00000073627	RIKEN cDNA C130036L24 gene [Source:MGI Symbol;Acc:MGI:2441877]	+	14	15	16	23	13	16	28	44	24	14	0	4	80	30	48	88	49	67	29	51	29	29	30	48	15	17.3333	32	6	52.6667	68	36.3333	35.6667
Nmur1	1	86386303	86426228	-	Nmur1	ENSMUSG00000026237	neuromedin U receptor 1 [Source:MGI Symbol;Acc:MGI:1341898]	-	0	0	0	0	0	0	0	0	1	0	0	0	0	0	0	0	0	0	0	3	0	0	0	0	0	0	0.333333	0	0	0	1	0
Tex44	1	86426329	86428052	+	Tex44	ENSMUSG00000036574	testis expressed 44 [Source:MGI Symbol;Acc:MGI:1919113]	+	0	0	0	0	0	1	0	0	0	5	0	0	0	0	0	0	0	1	0	0	0	0	0	0	0	0.333333	0	1.66667	0	0.333333	0	0
Ptma	1	86526726	86530712	+	Ptma	ENSMUSG00000026238	prothymosin alpha [Source:MGI Symbol;Acc:MGI:97803]	+	26836	24686	19505	23400	21938	21819	26568	20157	23779	19397	18212	19802	23348	8876	18212	21196	19050	22271	19002	13226	14965	17980	19404	18475	23675.7	22385.7	23501.3	19137	16812	20839	15731	18619.7
Pde6d	1	86542994	86582629	-	Pde6d	ENSMUSG00000026239	phosphodiesterase 6D, cGMP-specific, rod, delta [Source:MGI Symbol;Acc:MGI:1270843]	-	374	364	245	362	319	275	712	527	634	497	493	364	394	234	388	543	571	425	720	631	512	717	784	714	327.667	318.667	624.333	451.333	338.667	513	621	738.333
Gm37152	1	86580058	86581232	+	Gm37152	ENSMUSG00000102927	predicted gene, 37152 [Source:MGI Symbol;Acc:MGI:5610380]	+	0	0	0	0	0	0	0	0	0	0	0	0	0	0	7	4	4	0	0	6	0	1	0	2	0	0	0	0	2.33333	2.66667	2	1
Cops7b	1	86582904	86609375	+	Cops7b	ENSMUSG00000026240	COP9 signalosome subunit 7B [Source:MGI Symbol;Acc:MGI:1349388]	+	712	699	631	901	674	634	466	447	490	402	407	452	833	276	690	815	731	771	650	438	456	554	492	545	680.667	736.333	467.667	420.333	599.667	772.333	514.667	530.333
Gm37022	1	86638201	86640454	+	Gm37022	ENSMUSG00000103609	predicted gene, 37022 [Source:MGI Symbol;Acc:MGI:5610250]	+	0	0	0	0	0	0	0	0	0	0	0	0	0	0	0	0	0	0	0	0	0	0	0	0	0	0	0	0	0	0	0	0
Nppc	1	86666291	86670571	-	Nppc	ENSMUSG00000026241	natriuretic peptide type C [Source:MGI Symbol;Acc:MGI:97369]	-	0	0	5	0	0	3	9	1	0	3	0	0	1	0	0	4	0	2	0	0	0	0	0	0	1.66667	1	3.33333	1	0.333333	2	0	0
Dis3l2	1	86703808	87050095	+	Dis3l2	ENSMUSG00000053333	DIS3 like 3'-5' exoribonuclease 2 [Source:MGI Symbol;Acc:MGI:2442555]	+	124	190	182	217	248	180	717	367	463	512	554	477	491	183	461	443	466	508	642	476	552	703	751	647	165.333	215	515.667	514.333	378.333	472.333	556.667	700.333
Gm29055	1	86774819	86776528	+	Gm29055	ENSMUSG00000100768	predicted gene 29055 [Source:MGI Symbol;Acc:MGI:5579761]	+	0	0	0	0	3	0	0	0	0	0	0	0	2	0	0	0	0	0	0	0	0	0	0	0	0	1	0	0	0.666667	0	0	0
Gm37485	1	86801075	86804027	+	Gm37485	ENSMUSG00000104121	predicted gene, 37485 [Source:MGI Symbol;Acc:MGI:5610713]	+	0	0	0	0	0	0	0	0	0	0	0	0	0	0	0	0	0	0	5	0	0	0	0	0	0	0	0	0	0	0	1.66667	0
Gm38142	1	86826101	86829655	+	Gm38142	ENSMUSG00000102383	predicted gene, 38142 [Source:MGI Symbol;Acc:MGI:5611370]	+	0	0	0	0	0	0	0	0	0	0	0	0	0	0	0	0	0	0	0	0	0	8	0	0	0	0	0	0	0	0	0	2.66667
Gm38010	1	86834995	86837778	+	Gm38010	ENSMUSG00000104400	predicted gene, 38010 [Source:MGI Symbol;Acc:MGI:5611238]	+	0	0	0	0	0	0	0	0	0	0	0	0	0	0	0	0	0	1	0	0	2	0	0	0	0	0	0	0	0	0.333333	0.666667	0
Gm37541	1	86874350	86876664	+	Gm37541	ENSMUSG00000102293	predicted gene, 37541 [Source:MGI Symbol;Acc:MGI:5610769]	+	0	0	0	0	0	0	0	0	0	0	0	0	0	0	0	0	0	0	0	0	0	0	0	0	0	0	0	0	0	0	0	0
Gm38021	1	86893573	86895132	+	Gm38021	ENSMUSG00000102649	predicted gene, 38021 [Source:MGI Symbol;Acc:MGI:5611249]	+	0	0	0	6	0	0	0	0	0	0	0	0	0	0	0	0	3	0	0	0	0	0	0	0	0	2	0	0	0	1	0	0
Gm37967	1	86917992	86920656	+	Gm37967	ENSMUSG00000102571	predicted gene, 37967 [Source:MGI Symbol;Acc:MGI:5611195]	+	0	0	0	0	0	0	0	0	0	0	0	0	0	0	1	0	0	0	3	0	0	0	0	0	0	0	0	0	0.333333	0	1	0
Gm28375	1	86929387	87057596	-	Gm28375	ENSMUSG00000099401	predicted gene 28375 [Source:MGI Symbol;Acc:MGI:5579081]	-	0	0	0	0	0	0	0	0	0	0	0	0	0	0	0	0	0	0	0	0	0	0	0	0	0	0	0	0	0	0	0	0
Gm37017	1	86988270	86989016	+	Gm37017	ENSMUSG00000102956	predicted gene, 37017 [Source:MGI Symbol;Acc:MGI:5610245]	+	0	0	0	0	0	0	0	0	0	0	0	0	0	0	0	0	0	0	0	0	0	0	0	0	0	0	0	0	0	0	0	0
Gm37447	1	87036723	87039650	+	Gm37447	ENSMUSG00000103984	predicted gene, 37447 [Source:MGI Symbol;Acc:MGI:5610675]	+	4	5	0	0	2	0	0	0	0	0	0	8	0	0	0	8	3	0	0	11	0	0	2	0	3	0.666667	0	2.66667	0	3.66667	3.66667	0.666667
Gm29371	1	87080171	87096418	+	Gm29371	ENSMUSG00000101625	predicted gene 29371 [Source:MGI Symbol;Acc:MGI:5580077]	+	0	0	0	0	0	0	0	0	0	0	0	0	0	0	0	0	0	0	0	0	0	0	0	0	0	0	0	0	0	0	0	0
Alppl2	1	87086694	87089928	-	Alppl2	ENSMUSG00000026246	alkaline phosphatase, placental-like 2 [Source:MGI Symbol;Acc:MGI:108009]	-	0	2	0	3	0	0	0	0	0	0	0	0	0	0	0	0	0	0	2	0	0	0	0	0	0.666667	1	0	0	0	0	0.666667	0
Alpi	1	87098002	87101606	-	Alpi	ENSMUSG00000079440	alkaline phosphatase, intestinal [Source:MGI Symbol;Acc:MGI:1924018]	-	0	0	0	0	0	0	0	0	0	0	0	0	0	0	0	0	0	0	0	0	0	0	0	3	0	0	0	0	0	0	0	1
Akp3	1	87124973	87127912	+	Akp3	ENSMUSG00000036500	alkaline phosphatase 3, intestine, not Mn requiring [Source:MGI Symbol;Acc:MGI:87984]	+	0	0	0	0	0	0	0	0	0	0	0	0	0	0	0	0	0	0	0	0	0	0	0	0	0	0	0	0	0	0	0	0
Gm29374	1	87142874	87146983	-	Gm29374	ENSMUSG00000099839	predicted gene 29374 [Source:MGI Symbol;Acc:MGI:5580080]	-	0	0	0	0	0	0	0	0	0	0	0	0	0	0	0	1	0	0	0	0	0	1	0	3	0	0	0	0	0	0.333333	0	1.33333
Ecel1	1	87147655	87156521	-	Ecel1	ENSMUSG00000026247	endothelin converting enzyme-like 1 [Source:MGI Symbol;Acc:MGI:1343461]	-	19	10	5	7	15	18	88	105	86	90	82	50	53	12	18	31	37	31	41	26	35	25	86	53	11.3333	13.3333	93	74	27.6667	33	34	54.6667
Prss56	1	87183313	87188405	+	Prss56	ENSMUSG00000036480	protease, serine 56 [Source:MGI Symbol;Acc:MGI:1916703]	+	0	0	0	0	3	0	0	0	0	2	0	0	9	1	0	3	3	11	0	1	0	3	0	3	0	1	0	0.666667	3.33333	5.66667	0.333333	2
Chrnd	1	87190607	87200070	+	Chrnd	ENSMUSG00000026251	cholinergic receptor, nicotinic, delta polypeptide [Source:MGI Symbol;Acc:MGI:87893]	+	2	2	0	2	0	1	6	5	0	16	17	0	0	0	4	5	4	3	20	2	17	14	22	13	1.33333	1	3.66667	11	1.33333	4	13	16.3333
Chrng	1	87204657	87212694	+	Chrng	ENSMUSG00000026253	cholinergic receptor, nicotinic, gamma polypeptide [Source:MGI Symbol;Acc:MGI:87895]	+	0	0	0	0	1	0	0	2	0	1	2	0	0	0	0	0	4	2	7	0	1	5	0	0	0	0.333333	0.666667	1	0	2	2.66667	1.66667
Eif4e2	1	87213914	87240488	+	Eif4e2	ENSMUSG00000026254	eukaryotic translation initiation factor 4E member 2 [Source:MGI Symbol;Acc:MGI:1914440]	+	2296	3007	2189	2989	2569	2255	1977	1712	1904	1413	1224	1480	2225	811	1916	2541	2346	2429	2243	1709	1533	1941	2111	1920	2497.33	2604.33	1864.33	1372.33	1650.67	2438.67	1828.33	1990.67
Efhd1	1	87264363	87310839	+	Efhd1	ENSMUSG00000026255	EF hand domain containing 1 [Source:MGI Symbol;Acc:MGI:1921607]	+	33	15	13	34	16	27	29	4	8	10	2	8	0	5	18	10	5	7	15	9	9	8	6	6	20.3333	25.6667	13.6667	6.66667	7.66667	7.33333	11	6.66667
Efhd1os	1	87264481	87265174	-	Efhd1os	ENSMUSG00000089821	EF hand domain containing 1, opposite strand [Source:MGI Symbol;Acc:MGI:4413444]	-	16	0	0	1	0	0	0	0	0	0	0	0	0	0	0	0	0	0	0	0	0	0	0	2	5.33333	0.333333	0	0	0	0	0	0.666667
Gigyf2	1	87326998	87450796	+	Gigyf2	ENSMUSG00000048000	GRB10 interacting GYF protein 2 [Source:MGI Symbol;Acc:MGI:2138584]	+	2051	2455	1860	2425	2306	1961	3575	2881	3497	2966	2686	2671	2930	1190	2917	2730	2749	3075	3442	2483	2609	2733	3388	3014	2122	2230.67	3317.67	2774.33	2345.67	2851.33	2844.67	3045
Kcnj13	1	87386363	87394729	-	Kcnj13	ENSMUSG00000079436	potassium inwardly-rectifying channel, subfamily J, member 13 [Source:MGI Symbol;Acc:MGI:3781032]	-	0	0	0	0	6	3	0	3	0	0	0	5	5	0	0	3	2	0	6	3	0	2	5	7	0	3	1	1.66667	1.66667	1.66667	3	4.66667
Snorc	1	87470271	87475482	+	Snorc	ENSMUSG00000026258	secondary ossification center associated regulator of chondrocyte maturation [Source:MGI Symbol;Acc:MGI:1920484]	+	0	0	1	1	0	0	0	3	1	0	3	0	0	0	0	0	0	2	0	0	0	0	0	0	0.333333	0.333333	1.33333	1	0	0.666667	0	0
Ngef	1	87476834	87573870	-	Ngef	ENSMUSG00000026259	neuronal guanine nucleotide exchange factor [Source:MGI Symbol;Acc:MGI:1858414]	-	21	13	10	15	7	21	14	14	32	29	15	9	22	3	11	28	18	26	48	29	25	33	32	34	14.6667	14.3333	20	17.6667	12	24	34	33
Neu2	1	87509889	87597845	+	Neu2	ENSMUSG00000079434	neuraminidase 2 [Source:MGI Symbol;Acc:MGI:1344417]	+	0	0	0	0	0	0	0	0	0	0	0	0	0	0	0	0	0	0	0	0	0	0	0	0	0	0	0	0	0	0	0	0
Inpp5d	1	87620312	87720507	+	Inpp5d	ENSMUSG00000026288	inositol polyphosphate-5-phosphatase D [Source:MGI Symbol;Acc:MGI:107357]	+	1206	1097	1020	1430	1250	1159	669	394	451	541	485	549	284	107	254	251	365	317	235	113	136	190	352	199	1107.67	1279.67	504.667	525	215	311	161.333	247
Atg16l1	1	87755870	87792428	+	Atg16l1	ENSMUSG00000026289	autophagy related 16-like 1 (S. cerevisiae) [Source:MGI Symbol;Acc:MGI:1924290]	+	1226	1103	1036	1223	996	1107	797	713	820	507	525	483	1008	414	852	1159	1074	975	886	747	692	701	865	839	1121.67	1108.67	776.667	505	758	1069.33	775	801.667
Gm25395	1	87776938	87777209	+	Gm25395	ENSMUSG00000087968	predicted gene, 25395 [Source:MGI Symbol;Acc:MGI:5455172]	+	0	5	0	6	0	2	0	0	6	0	0	0	0	1	0	1	5	1	4	0	1	1	2	0	1.66667	2.66667	2	0	0.333333	2.33333	1.66667	1
Scarna6	1	87784556	87784820	+	Scarna6	ENSMUSG00000089281	small Cajal body-specific RNA 6 [Source:MGI Symbol;Acc:MGI:3819487]	+	24	0	0	0	3	0	0	1	0	0	0	0	0	3	0	6	3	1	2	6	0	0	1	4	8	1	0.333333	0	1	3.33333	2.66667	1.66667
Sag	1	87803680	87845158	+	Sag	ENSMUSG00000056055	S-antigen, retina and pineal gland (arrestin) [Source:MGI Symbol;Acc:MGI:98227]	+	0	0	4	9	2	2	0	0	0	0	0	0	1	1	2	13	5	2	0	4	0	2	0	0	1.33333	4.33333	0	0	1.33333	6.66667	1.33333	0.666667
Dgkd	1	87853287	87945180	+	Dgkd	ENSMUSG00000070738	diacylglycerol kinase, delta [Source:MGI Symbol;Acc:MGI:2138334]	+	2021	1885	1491	2003	1783	1673	3384	2786	3346	2950	2953	2830	2105	892	2133	2274	2417	2171	3113	2141	2584	2777	3490	2936	1799	1819.67	3172	2911	1710	2287.33	2612.67	3067.67
Gm19582	1	87853347	87854299	-	Gm19582	ENSMUSG00000101942	predicted gene, 19582 [Source:MGI Symbol;Acc:MGI:5011767]	-	0	0	2	3	6	0	10	0	2	5	4	1	5	3	4	1	7	7	5	5	5	6	6	3	0.666667	3	4	3.33333	4	5	5	5
4833421G17Rik	1	87865073	87865916	+	4833421G17Rik	ENSMUSG00000103996	RIKEN cDNA 4833421G17 gene [Source:MGI Symbol;Acc:MGI:1921007]	+	0	0	0	0	0	0	0	0	0	0	0	0	0	0	0	1	0	0	0	0	0	0	0	0	0	0	0	0	0	0.333333	0	0
Gm38365	1	87897540	87900532	+	Gm38365	ENSMUSG00000103591	predicted gene, 38365 [Source:MGI Symbol;Acc:MGI:5611593]	+	0	0	0	1	0	2	4	5	0	0	0	0	0	0	10	0	4	1	0	0	0	0	0	0	0	1	3	0	3.33333	1.66667	0	0
Usp40	1	87945119	88008551	-	Usp40	ENSMUSG00000005501	ubiquitin specific peptidase 40 [Source:MGI Symbol;Acc:MGI:2443184]	-	384	431	399	533	378	332	546	459	508	375	363	385	617	193	623	708	629	655	818	626	583	611	678	693	404.667	414.333	504.333	374.333	477.667	664	675.667	660.667
Ugt1a10	1	88055388	88219004	+	Ugt1a10	ENSMUSG00000090165	UDP glycosyltransferase 1 family, polypeptide A10 [Source:MGI Symbol;Acc:MGI:3580642]	+	0	0	8	0	0	0	9	37	38	9	5	14	1	6	17	0	12	5	9	8	13	0	3	10	2.66667	0	28	9.33333	8	5.66667	10	4.33333
Gm20528	1	88055393	88218584	-	Gm20528	ENSMUSG00000092220	predicted gene 20528 [Source:MGI Symbol;Acc:MGI:5141993]	-	0	0	2	0	0	0	0	10	11	0	0	1	0	0	0	0	1	3	7	6	1	0	0	1	0.666667	0	7	0.333333	0	1.33333	4.66667	0.333333
Ugt1a9	1	88070800	88218997	+	Ugt1a9	ENSMUSG00000090175	UDP glucuronosyltransferase 1 family, polypeptide A9 [Source:MGI Symbol;Acc:MGI:3576092]	+	0	0	8	0	0	0	9	37	38	9	5	14	1	6	17	0	12	5	9	8	13	0	3	10	2.66667	0	28	9.33333	8	5.66667	10	4.33333
Ugt1a8	1	88087813	88219004	+	Ugt1a8	ENSMUSG00000089675	UDP glucuronosyltransferase 1 family, polypeptide A8 [Source:MGI Symbol;Acc:MGI:3576090]	+	0	0	8	0	0	0	9	37	38	9	5	14	1	6	17	0	12	5	9	8	13	0	3	10	2.66667	0	28	9.33333	8	5.66667	10	4.33333
Ugt1a7c	1	88095062	88220002	+	Ugt1a7c	ENSMUSG00000090124	UDP glucuronosyltransferase 1 family, polypeptide A7C [Source:MGI Symbol;Acc:MGI:3032636]	+	0	0	9	0	3	0	13	73	77	9	10	28	3	14	24	1	26	10	14	19	19	6	6	23	3	1	54.3333	15.6667	13.6667	12.3333	17.3333	11.6667
Ugt1a6b	1	88103252	88219003	+	Ugt1a6b	ENSMUSG00000090145	UDP glucuronosyltransferase 1 family, polypeptide A6B [Source:MGI Symbol;Acc:MGI:3580629]	+	0	0	8	0	0	0	9	37	38	9	5	14	1	6	17	0	12	6	9	8	13	0	3	10	2.66667	0	28	9.33333	8	6	10	4.33333
Ugt1a6a	1	88134809	88218997	+	Ugt1a6a	ENSMUSG00000054545	UDP glucuronosyltransferase 1 family, polypeptide A6A [Source:MGI Symbol;Acc:MGI:2137698]	+	0	0	9	0	0	0	21	37	38	9	5	16	1	6	18	0	12	8	9	8	13	0	3	10	3	0	32	10	8.33333	6.66667	10	4.33333
Ugt1a5	1	88166012	88218997	+	Ugt1a5	ENSMUSG00000089943	UDP glucuronosyltransferase 1 family, polypeptide A5 [Source:MGI Symbol;Acc:MGI:3032634]	+	0	0	8	0	0	0	9	37	38	9	5	14	1	6	17	0	12	5	9	8	13	0	3	10	2.66667	0	28	9.33333	8	5.66667	10	4.33333
Ugt1a2	1	88200601	88218997	+	Ugt1a2	ENSMUSG00000090171	UDP glucuronosyltransferase 1 family, polypeptide A2 [Source:MGI Symbol;Acc:MGI:3576049]	+	0	0	8	0	0	0	9	37	38	9	5	14	1	6	17	0	12	5	9	8	13	0	3	10	2.66667	0	28	9.33333	8	5.66667	10	4.33333
Dnajb3	1	88204732	88205782	-	Dnajb3	ENSMUSG00000081984	DnaJ heat shock protein family (Hsp40) member B3 [Source:MGI Symbol;Acc:MGI:1306822]	-	21	22	5	22	26	13	31	36	34	34	12	4	34	13	52	33	42	45	40	46	11	33	32	29	16	20.3333	33.6667	16.6667	33	40	32.3333	31.3333
Ugt1a1	1	88211959	88218997	+	Ugt1a1	ENSMUSG00000089960	UDP glucuronosyltransferase 1 family, polypeptide A1 [Source:MGI Symbol;Acc:MGI:98898]	+	0	0	8	0	0	0	9	37	38	9	5	14	1	6	17	0	12	5	9	8	13	0	3	10	2.66667	0	28	9.33333	8	5.66667	10	4.33333
Mroh2a	1	88226986	88262289	+	Mroh2a	ENSMUSG00000079429	maestro heat-like repeat family member 2A [Source:MGI Symbol;Acc:MGI:3705228]	+	9	0	10	12	25	18	14	24	14	19	8	19	20	12	34	27	50	33	23	58	22	41	25	59	6.33333	18.3333	17.3333	15.3333	22	36.6667	34.3333	41.6667
Hjurp	1	88262471	88277633	-	Hjurp	ENSMUSG00000044783	Holliday junction recognition protein [Source:MGI Symbol;Acc:MGI:2685821]	-	2421	2829	2219	3139	2769	2632	4553	4309	4420	3154	3345	3629	3565	1373	3377	4735	4426	3675	5348	5136	3825	4401	4503	4891	2489.67	2846.67	4427.33	3376	2771.67	4278.67	4769.67	4598.33
Trpm8	1	88277661	88389293	+	Trpm8	ENSMUSG00000036251	transient receptor potential cation channel, subfamily M, member 8 [Source:MGI Symbol;Acc:MGI:2181435]	+	0	0	0	0	0	0	0	0	0	0	0	0	0	0	5	0	0	0	0	0	0	0	0	0	0	0	0	0	1.66667	0	0	0
4930453O03Rik	1	88347489	88352930	-	4930453O03Rik	ENSMUSG00000085420	RIKEN cDNA 4930453O03 gene [Source:MGI Symbol;Acc:MGI:1922135]	-	0	0	0	0	0	0	0	0	0	0	0	0	0	0	0	0	0	0	0	0	0	0	0	0	0	0	0	0	0	0	0	0
Spp2	1	88406961	88426438	+	Spp2	ENSMUSG00000026295	secreted phosphoprotein 2 [Source:MGI Symbol;Acc:MGI:1922646]	+	0	0	0	0	4	0	0	0	0	0	0	0	0	0	0	0	0	0	0	0	0	0	0	0	0	1.33333	0	0	0	0	0	0
Gm29538	1	88443969	88462608	-	Gm29538	ENSMUSG00000099553	predicted gene 29538 [Source:MGI Symbol;Acc:MGI:5580244]	-	0	0	0	1	1	0	0	0	0	0	0	0	0	0	0	0	0	0	0	0	0	0	0	0	0	0.666667	0	0	0	0	0	0
Gm28888	1	88459683	88465558	+	Gm28888	ENSMUSG00000100908	predicted gene 28888 [Source:MGI Symbol;Acc:MGI:5579594]	+	0	3	11	7	19	11	0	0	0	0	0	0	0	0	0	0	0	1	0	0	0	0	0	0	4.66667	12.3333	0	0	0	0.333333	0	0
Glrp1	1	88499871	88510066	-	Glrp1	ENSMUSG00000062310	glutamine repeat protein 1 [Source:MGI Symbol;Acc:MGI:108038]	-	0	0	2	0	0	0	0	0	0	0	1	0	0	0	0	0	0	0	0	4	0	3	3	3	0.666667	0	0	0.333333	0	0	1.33333	3
Gm19589	1	88551517	88562167	+	Gm19589	ENSMUSG00000100798	predicted gene, 19589 [Source:MGI Symbol;Acc:MGI:5011774]	+	0	0	0	2	0	2	0	0	0	0	0	0	0	3	0	1	1	1	0	0	0	0	0	0	0	1.33333	0	0	1	1	0	0
Gm38130	1	88653085	88654845	+	Gm38130	ENSMUSG00000104057	predicted gene, 38130 [Source:MGI Symbol;Acc:MGI:5611358]	+	0	0	0	0	0	1	0	0	0	0	0	0	0	0	0	0	0	0	0	0	0	0	0	0	0	0.333333	0	0	0	0	0	0
Gm29336	1	88656308	88658100	+	Gm29336	ENSMUSG00000100367	predicted gene 29336 [Source:MGI Symbol;Acc:MGI:5580042]	+	0	0	0	0	0	0	0	0	0	0	0	0	0	0	0	0	0	0	0	0	0	0	0	0	0	0	0	0	0	0	0	0
Arl4c	1	88673125	88702221	-	Arl4c	ENSMUSG00000049866	ADP-ribosylation factor-like 4C [Source:MGI Symbol;Acc:MGI:2445172]	-	458	548	428	590	455	478	2330	1848	2385	2036	2157	1802	1245	416	774	1369	1004	1325	2866	1733	2038	3316	3975	3630	478	507.667	2187.67	1998.33	811.667	1232.67	2212.33	3640.33
Platr5	1	88754890	88755736	+	Platr5	ENSMUSG00000097398	pluripotency associated transcript 5 [Source:MGI Symbol;Acc:MGI:1925900]	+	369	456	368	504	372	557	129	105	172	203	140	169	81	62	114	133	127	119	27	27	26	33	26	30	397.667	477.667	135.333	170.667	85.6667	126.333	26.6667	29.6667
Gm29337	1	88868475	88875410	-	Gm29337	ENSMUSG00000099848	predicted gene 29337 [Source:MGI Symbol;Acc:MGI:5580043]	-	0	0	0	0	0	0	0	0	0	0	0	0	0	0	0	0	0	0	0	0	0	0	0	0	0	0	0	0	0	0	0	0
1700067G17Rik	1	89016113	89022210	+	1700067G17Rik	ENSMUSG00000099378	RIKEN cDNA 1700067G17 gene [Source:MGI Symbol;Acc:MGI:1920725]	+	0	0	0	0	2	0	0	0	0	0	0	0	2	0	0	0	0	0	0	0	0	0	0	0	0	0.666667	0	0	0.666667	0	0	0
Sh3bp4	1	89070415	89155068	+	Sh3bp4	ENSMUSG00000036206	SH3-domain binding protein 4 [Source:MGI Symbol;Acc:MGI:2138297]	+	1817	1721	1576	1756	1774	1385	1079	1157	1429	1192	1196	1026	1135	296	735	757	812	946	1019	567	694	1007	1159	938	1704.67	1638.33	1221.67	1138	722	838.333	760	1034.67
Gm38312	1	89097073	89098818	+	Gm38312	ENSMUSG00000102700	predicted gene, 38312 [Source:MGI Symbol;Acc:MGI:5611540]	+	170	129	132	203	156	228	232	311	261	308	270	293	127	91	144	346	261	253	138	82	102	221	184	202	143.667	195.667	268	290.333	120.667	286.667	107.333	202.333
Gm28342	1	89302719	89358144	-	Gm28342	ENSMUSG00000101288	predicted gene 28342 [Source:MGI Symbol;Acc:MGI:5579048]	-	0	0	0	0	0	0	0	0	0	0	0	0	0	0	0	0	0	0	0	0	0	0	0	0	0	0	0	0	0	0	0	0
C030007H22Rik	1	89360342	89406133	-	C030007H22Rik	ENSMUSG00000099938	RIKEN cDNA C030007H22 gene [Source:MGI Symbol;Acc:MGI:1924581]	-	0	0	0	0	0	0	0	0	0	0	0	0	0	0	0	0	0	0	0	0	0	0	0	0	0	0	0	0	0	0	0	0
Agap1	1	89454806	89897617	+	Agap1	ENSMUSG00000055013	ArfGAP with GTPase domain, ankyrin repeat and PH domain 1 [Source:MGI Symbol;Acc:MGI:2653690]	+	487	509	380	492	436	408	765	837	777	735	615	571	614	194	497	552	519	706	861	550	618	862	950	796	458.667	445.333	793	640.333	435	592.333	676.333	869.333
Gm37297	1	89483438	89485821	+	Gm37297	ENSMUSG00000104114	predicted gene, 37297 [Source:MGI Symbol;Acc:MGI:5610525]	+	0	0	0	0	0	0	0	0	0	0	0	0	0	0	0	0	0	0	0	0	0	0	0	0	0	0	0	0	0	0	0	0
Gm28499	1	89568765	89576602	+	Gm28499	ENSMUSG00000101662	predicted gene 28499 [Source:MGI Symbol;Acc:MGI:5579205]	+	0	0	0	0	0	0	0	1	0	0	0	0	0	0	0	0	0	0	0	0	0	0	0	0	0	0	0.333333	0	0	0	0	0
4933400F21Rik	1	89650529	89683908	-	4933400F21Rik	ENSMUSG00000102009	RIKEN cDNA 4933400F21 gene [Source:MGI Symbol;Acc:MGI:1921653]	-	0	0	0	0	0	2	0	0	0	0	2	0	0	0	0	0	0	1	0	0	0	0	0	0	0	0.666667	0	0.666667	0	0.333333	0	0
Gm37521	1	89825481	89827525	+	Gm37521	ENSMUSG00000103252	predicted gene, 37521 [Source:MGI Symbol;Acc:MGI:5610749]	+	0	0	0	0	0	0	0	0	0	0	0	0	0	0	0	0	0	1	0	0	0	0	0	0	0	0	0	0	0	0.333333	0	0
Gbx2	1	89927956	89931179	-	Gbx2	ENSMUSG00000034486	gastrulation brain homeobox 2 [Source:MGI Symbol;Acc:MGI:95668]	-	586	408	293	371	311	284	184	386	307	267	327	255	1004	394	767	782	682	905	1064	574	608	928	724	678	429	322	292.333	283	721.667	789.667	748.667	776.667
D130058E05Rik	1	89930234	89933290	+	D130058E05Rik	ENSMUSG00000092627	RIKEN cDNA D130058E05 gene [Source:MGI Symbol;Acc:MGI:2444614]	+	175	57	47	52	33	23	133	114	139	119	70	73	268	84	154	245	172	209	264	113	101	174	164	152	93	36	128.667	87.3333	168.667	208.667	159.333	163.333
Asb18	1	89950220	90014666	-	Asb18	ENSMUSG00000067081	ankyrin repeat and SOCS box-containing 18 [Source:MGI Symbol;Acc:MGI:2655109]	-	0	0	0	0	0	0	0	0	0	1	0	16	0	0	0	3	2	2	7	0	3	3	0	0	0	0	0	5.66667	0	2.33333	3.33333	1
Iqca	1	90042132	90153401	-	Iqca	ENSMUSG00000026301	IQ motif containing with AAA domain [Source:MGI Symbol;Acc:MGI:1922168]	-	52	12	13	21	29	23	71	29	71	37	59	48	13	3	24	18	10	21	19	12	3	4	8	10	25.6667	24.3333	57	48	13.3333	16.3333	11.3333	7.33333
4930434B07Rik	1	90153628	90159462	+	4930434B07Rik	ENSMUSG00000100850	RIKEN cDNA 4930434B07 gene [Source:MGI Symbol;Acc:MGI:1921223]	+	0	0	0	0	0	0	0	0	0	0	0	0	0	0	0	0	0	0	0	0	0	0	0	0	0	0	0	0	0	0	0	0
Ackr3	1	90203980	90216751	+	Ackr3	ENSMUSG00000044337	atypical chemokine receptor 3 [Source:MGI Symbol;Acc:MGI:109562]	+	156	154	159	197	153	150	11	27	49	25	21	34	12	6	25	11	13	24	37	35	41	37	51	50	156.333	166.667	29	26.6667	14.3333	16	37.6667	46
Gm38277	1	90227160	90228526	-	Gm38277	ENSMUSG00000104087	predicted gene, 38277 [Source:MGI Symbol;Acc:MGI:5611505]	-	0	0	0	0	0	0	0	0	0	0	0	0	0	0	0	0	0	0	0	0	0	0	0	0	0	0	0	0	0	0	0	0
Gm28721	1	90255276	90260120	-	Gm28721	ENSMUSG00000101951	predicted gene 28721 [Source:MGI Symbol;Acc:MGI:5579427]	-	0	0	0	2	0	0	0	0	0	0	0	0	0	0	0	0	0	0	0	0	0	0	0	0	0	0.666667	0	0	0	0	0	0
Gm28723	1	90280458	90283912	+	Gm28723	ENSMUSG00000101028	predicted gene 28723 [Source:MGI Symbol;Acc:MGI:5579429]	+	0	0	0	0	0	0	0	0	0	0	0	0	0	0	0	0	0	0	0	0	0	0	0	0	0	0	0	0	0	0	0	0
Gm28722	1	90453394	90454501	-	Gm28722	ENSMUSG00000101997	predicted gene 28722 [Source:MGI Symbol;Acc:MGI:5579428]	-	0	0	0	0	0	0	0	0	0	0	0	0	0	0	0	0	0	0	0	0	0	0	0	0	0	0	0	0	0	0	0	0
Gm35048	1	90520496	90523297	+	Gm35048	ENSMUSG00000103292	predicted gene, 35048 [Source:MGI Symbol;Acc:MGI:5594207]	+	0	0	4	2	2	0	0	0	0	1	0	0	0	0	0	0	0	0	0	0	0	0	0	0	1.33333	1.33333	0	0.333333	0	0	0	0
Cops8	1	90602981	90613341	+	Cops8	ENSMUSG00000034432	COP9 signalosome subunit 8 [Source:MGI Symbol;Acc:MGI:1915363]	+	1832	1935	1456	1883	1824	1603	1408	1438	1886	1266	1360	1417	2226	774	1853	2093	2018	2408	1753	1361	1430	1702	1834	1775	1741	1770	1577.33	1347.67	1617.67	2173	1514.67	1770.33
Gm9991	1	90675161	90679793	+	Gm9991	ENSMUSG00000056128	predicted gene 9991 [Source:MGI Symbol;Acc:MGI:3643217]	+	0	0	0	0	0	0	0	0	0	0	0	0	0	0	0	0	0	0	0	0	0	0	0	0	0	0	0	0	0	0	0	0
Col6a3	1	90765923	90843971	-	Col6a3	ENSMUSG00000048126	collagen, type VI, alpha 3 [Source:MGI Symbol;Acc:MGI:88461]	-	0	4	3	7	7	10	14	2	0	0	0	8	1	1	0	0	1	7	2	0	2	7	7	0	2.33333	8	5.33333	2.66667	0.666667	2.66667	1.33333	4.66667
Gm36970	1	90837275	90839133	-	Gm36970	ENSMUSG00000103061	predicted gene, 36970 [Source:MGI Symbol;Acc:MGI:5610198]	-	0	0	0	0	0	0	0	0	0	0	0	0	0	0	0	0	0	0	0	0	0	0	0	0	0	0	0	0	0	0	0	0
4930474B08Rik	1	90870583	90871419	-	4930474B08Rik	ENSMUSG00000103978	RIKEN cDNA 4930474B08 gene [Source:MGI Symbol;Acc:MGI:1922186]	-	0	0	0	0	0	0	0	0	0	0	0	0	0	0	0	0	0	0	0	0	0	0	0	0	0	0	0	0	0	0	0	0
Mlph	1	90915085	90951142	+	Mlph	ENSMUSG00000026303	melanophilin [Source:MGI Symbol;Acc:MGI:2176380]	+	2	6	0	3	0	3	6	4	6	2	2	14	16	0	1	9	4	5	18	1	0	0	0	12	2.66667	2	5.33333	6	5.66667	6	6.33333	4
Prlh	1	90953108	90954027	+	Prlh	ENSMUSG00000090550	prolactin releasing hormone [Source:MGI Symbol;Acc:MGI:3644668]	+	0	0	0	0	0	0	0	0	0	0	0	0	0	0	0	0	0	0	0	0	0	0	0	0	0	0	0	0	0	0	0	0
Rab17	1	90958133	90969661	-	Rab17	ENSMUSG00000026304	RAB17, member RAS oncogene family [Source:MGI Symbol;Acc:MGI:104640]	-	1	38	20	34	23	14	10	13	24	13	21	13	0	4	6	2	13	8	10	0	7	3	5	7	19.6667	23.6667	15.6667	15.6667	3.33333	7.66667	5.66667	5
Gm28199	1	90974459	90975260	-	Gm28199	ENSMUSG00000100791	predicted gene 28199 [Source:MGI Symbol;Acc:MGI:5578905]	-	0	0	0	0	0	0	0	0	0	0	0	0	0	0	0	0	0	0	0	0	0	0	0	1	0	0	0	0	0	0	0	0.333333
Lrrfip1	1	90998737	91128944	+	Lrrfip1	ENSMUSG00000026305	leucine rich repeat (in FLII) interacting protein 1 [Source:MGI Symbol;Acc:MGI:1342770]	+	604	637	751	919	648	736	909	887	1246	861	938	718	848	317	904	932	826	1015	1437	1173	1170	1523	1378	1471	664	767.667	1014	839	689.667	924.333	1260	1457.33
Rbm44	1	91145089	91170795	+	Rbm44	ENSMUSG00000070732	RNA binding motif protein 44 [Source:MGI Symbol;Acc:MGI:2685663]	+	10	51	58	52	38	47	278	264	301	204	251	226	144	48	85	103	158	116	111	55	72	38	202	68	39.6667	45.6667	281	227	92.3333	125.667	79.3333	102.667
Ramp1	1	91179822	91225196	+	Ramp1	ENSMUSG00000034353	receptor (calcitonin) activity modifying protein 1 [Source:MGI Symbol;Acc:MGI:1858418]	+	0	0	1	1	0	2	0	0	0	11	0	0	0	0	3	1	5	0	0	0	0	0	1	3	0.333333	1	0	3.66667	1	2	0	1.33333
Ube2f	1	91250304	91290337	+	Ube2f	ENSMUSG00000034343	ubiquitin-conjugating enzyme E2F (putative) [Source:MGI Symbol;Acc:MGI:1915171]	+	679	715	551	852	688	836	977	913	1031	762	807	676	901	329	914	1158	998	1090	981	793	756	931	908	872	648.333	792	973.667	748.333	714.667	1082	843.333	903.667
Gm26683	1	91297203	91304405	-	Gm26683	ENSMUSG00000097285	predicted gene, 26683 [Source:MGI Symbol;Acc:MGI:5477177]	-	0	0	0	0	0	0	0	0	2	0	0	0	0	0	0	0	0	2	0	0	0	0	0	0	0	0	0.666667	0	0	0.666667	0	0
Scly	1	91298338	91321075	+	Scly	ENSMUSG00000026307	selenocysteine lyase [Source:MGI Symbol;Acc:MGI:1355310]	+	144	219	164	255	248	265	298	337	408	373	261	246	443	169	426	445	370	394	662	493	497	601	519	623	175.667	256	347.667	293.333	346	403	550.667	581
Gm17090	1	91305092	91321101	-	Gm17090	ENSMUSG00000090322	predicted gene 17090 [Source:MGI Symbol;Acc:MGI:4937917]	-	17	18	3	22	18	16	35	15	32	17	20	15	29	14	41	38	33	39	27	26	38	48	42	58	12.6667	18.6667	27.3333	17.3333	28	36.6667	30.3333	49.3333
Espnl	1	91322075	91348306	+	Espnl	ENSMUSG00000049515	espin-like [Source:MGI Symbol;Acc:MGI:2685402]	+	0	6	9	13	9	2	0	3	0	10	0	12	0	2	2	6	2	11	0	0	8	2	1	6	5	8	1	7.33333	1.33333	6.33333	2.66667	3
Klhl30	1	91351016	91362416	+	Klhl30	ENSMUSG00000026308	kelch-like 30 [Source:MGI Symbol;Acc:MGI:1918038]	+	0	2	1	0	2	2	0	0	0	3	11	0	4	0	4	1	6	2	0	0	5	11	3	2	1	1.33333	0	4.66667	2.66667	3	1.66667	5.33333
Erfe	1	91366430	91374217	+	Erfe	ENSMUSG00000047443	erythroferrone [Source:MGI Symbol;Acc:MGI:3606476]	+	137	97	82	131	98	159	138	203	147	155	159	146	152	30	118	165	231	234	146	174	100	140	180	173	105.333	129.333	162.667	153.333	100	210	140	164.333
Ilkap	1	91373861	91398815	-	Ilkap	ENSMUSG00000026309	integrin-linked kinase-associated serine/threonine phosphatase 2C [Source:MGI Symbol;Acc:MGI:1914694]	-	761	1009	751	1043	882	903	1170	1199	1390	1019	1112	1086	1496	681	1233	1855	1487	1573	1581	1133	1096	1297	1556	1431	840.333	942.667	1253	1072.33	1136.67	1638.33	1270	1428
1700020N18Rik	1	91404879	91406029	-	1700020N18Rik	ENSMUSG00000100253	RIKEN cDNA 1700020N18 gene [Source:MGI Symbol;Acc:MGI:1914336]	-	0	0	0	0	0	0	0	0	0	0	0	0	0	0	0	0	0	0	0	0	0	0	0	0	0	0	0	0	0	0	0	0
Hes6	1	91411483	91414038	-	Hes6	ENSMUSG00000067071	hairy and enhancer of split 6 [Source:MGI Symbol;Acc:MGI:1859852]	-	413	398	333	451	283	371	912	518	900	609	559	633	741	276	557	644	592	582	369	274	354	347	614	424	381.333	368.333	776.667	600.333	524.667	606	332.333	461.667
Per2	1	91415982	91459324	-	Per2	ENSMUSG00000055866	period circadian clock 2 [Source:MGI Symbol;Acc:MGI:1195265]	-	7	20	31	32	45	21	26	39	29	29	23	17	12	17	51	37	23	26	16	15	25	30	33	27	19.3333	32.6667	31.3333	23	26.6667	28.6667	18.6667	30
Gm28382	1	91483024	91484774	+	Gm28382	ENSMUSG00000100151	predicted gene 28382 [Source:MGI Symbol;Acc:MGI:5579088]	+	0	0	0	0	0	0	0	0	0	0	0	0	0	0	0	0	0	0	0	0	0	0	0	0	0	0	0	0	0	0	0	0
Traf3ip1	1	91494647	91529307	+	Traf3ip1	ENSMUSG00000034292	TRAF3 interacting protein 1 [Source:MGI Symbol;Acc:MGI:1921269]	+	419	419	316	443	331	368	377	482	359	357	257	347	619	197	553	599	576	659	532	454	387	469	501	429	384.667	380.667	406	320.333	456.333	611.333	457.667	466.333
Asb1	1	91540544	91559589	+	Asb1	ENSMUSG00000026311	ankyrin repeat and SOCS box-containing 1 [Source:MGI Symbol;Acc:MGI:1929735]	+	487	508	503	588	504	466	1250	858	1397	1214	1309	1364	594	232	614	680	692	664	610	525	630	445	951	753	499.333	519.333	1168.33	1295.67	480	678.667	588.333	716.333
Gm28380	1	91611406	91624500	+	Gm28380	ENSMUSG00000101705	predicted gene 28380 [Source:MGI Symbol;Acc:MGI:5579086]	+	0	0	0	0	0	0	0	0	0	0	0	0	0	0	0	0	0	0	0	0	0	0	0	0	0	0	0	0	0	0	0	0
Gm29100	1	91798528	91802937	-	Gm29100	ENSMUSG00000100980	predicted gene 29100 [Source:MGI Symbol;Acc:MGI:5579806]	-	0	0	0	0	0	0	0	7	0	7	0	1	2	0	0	0	3	5	4	1	3	0	2	8	0	0	2.33333	2.66667	0.666667	2.66667	2.66667	3.33333
Twist2	1	91801461	91848028	+	Twist2	ENSMUSG00000007805	twist basic helix-loop-helix transcription factor 2 [Source:MGI Symbol;Acc:MGI:104685]	+	0	0	0	0	0	0	0	4	0	2	0	7	12	1	3	0	5	17	7	14	1	8	2	1	0	0	1.33333	3	5.33333	7.33333	7.33333	3.66667
Gm29101	1	91822515	91823985	+	Gm29101	ENSMUSG00000101414	predicted gene 29101 [Source:MGI Symbol;Acc:MGI:5579807]	+	0	0	0	0	0	0	0	0	0	0	0	0	0	0	0	0	0	0	0	0	0	0	0	0	0	0	0	0	0	0	0	0
Gm37600	1	91916260	91919551	+	Gm37600	ENSMUSG00000102745	predicted gene, 37600 [Source:MGI Symbol;Acc:MGI:5610828]	+	4	0	0	0	0	0	0	0	0	0	0	0	0	0	0	0	0	0	0	0	0	0	0	0	1.33333	0	0	0	0	0	0	0
Hdac4	1	91928779	92195699	-	Hdac4	ENSMUSG00000026313	histone deacetylase 4 [Source:MGI Symbol;Acc:MGI:3036234]	-	486	553	482	590	576	432	675	694	719	722	638	699	508	181	440	503	440	526	573	526	496	591	652	568	507	532.667	696	686.333	376.333	489.667	531.667	603.667
Gm37048	1	91975987	91981564	+	Gm37048	ENSMUSG00000103101	predicted gene, 37048 [Source:MGI Symbol;Acc:MGI:5610276]	+	0	1	1	0	3	0	0	0	3	0	1	0	0	0	0	0	2	0	2	0	0	0	0	0	0.666667	1	1	0.333333	0	0.666667	0.666667	0
Gm26720	1	91989051	91992628	+	Gm26720	ENSMUSG00000096941	predicted gene, 26720 [Source:MGI Symbol;Acc:MGI:5477214]	+	6	13	17	12	18	9	19	19	24	12	9	23	10	2	4	9	10	10	5	6	6	3	7	7	12	13	20.6667	14.6667	5.33333	9.66667	5.66667	5.66667
Gm37036	1	92019592	92022097	-	Gm37036	ENSMUSG00000102565	predicted gene, 37036 [Source:MGI Symbol;Acc:MGI:5610264]	-	0	0	0	4	0	0	0	1	0	0	0	0	0	0	0	0	0	0	0	0	0	0	0	0	0	1.33333	0.333333	0	0	0	0	0
Gm29099	1	92324510	92329888	+	Gm29099	ENSMUSG00000101265	predicted gene 29099 [Source:MGI Symbol;Acc:MGI:5579805]	+	0	0	0	0	0	0	0	0	0	0	0	0	0	0	0	0	0	0	0	0	0	0	0	0	0	0	0	0	0	0	0	0
Ndufa10	1	92439010	92473860	-	Ndufa10	ENSMUSG00000026260	NADH:ubiquinone oxidoreductase subunit A10 [Source:MGI Symbol;Acc:MGI:1914523]	-	1453	1724	1315	1766	1503	1486	1765	1498	1727	1421	1320	1207	1737	819	1631	2024	1824	2032	2253	1614	1566	1591	2070	1912	1497.33	1585	1663.33	1316	1395.67	1960	1811	1857.67
Olfr1416	1	92475925	92485113	-	Olfr1416	ENSMUSG00000067064	olfactory receptor 1416 [Source:MGI Symbol;Acc:MGI:3031250]	-	0	0	0	0	0	0	0	0	0	0	0	0	0	0	0	0	0	0	0	0	0	0	0	0	0	0	0	0	0	0	0	0
Olfr1415	1	92489101	92496101	-	Olfr1415	ENSMUSG00000057464	olfactory receptor 1415 [Source:MGI Symbol;Acc:MGI:3031249]	-	0	0	0	0	0	0	0	0	0	0	0	0	0	0	0	0	0	0	0	0	0	0	0	0	0	0	0	0	0	0	0	0
Olfr1414	1	92506366	92518661	-	Olfr1414	ENSMUSG00000042849	olfactory receptor 1414 [Source:MGI Symbol;Acc:MGI:3031248]	-	0	0	0	0	0	0	0	0	0	0	0	0	0	0	0	0	0	0	0	0	0	0	0	0	0	0	0	0	0	0	0	0
Olfr1413	1	92571322	92574397	+	Olfr1413	ENSMUSG00000058904	olfactory receptor 1413 [Source:MGI Symbol;Acc:MGI:3031247]	+	0	0	0	0	0	0	0	0	0	0	0	0	0	0	0	0	0	0	0	0	0	0	0	0	0	0	0	0	0	0	0	0
1700054K02Rik	1	92572374	92572749	-	1700054K02Rik	ENSMUSG00000097001	RIKEN cDNA 1700054K02 gene [Source:MGI Symbol;Acc:MGI:1925600]	-	0	0	0	0	0	0	0	0	0	0	0	0	0	0	0	0	0	0	0	0	0	0	0	0	0	0	0	0	0	0	0	0
Olfr1412	1	92585779	92591375	+	Olfr1412	ENSMUSG00000046300	olfactory receptor 1412 [Source:MGI Symbol;Acc:MGI:3031246]	+	0	0	0	0	0	0	0	0	0	0	0	0	0	0	0	0	0	0	0	0	0	0	0	0	0	0	0	0	0	0	0	0
Olfr1411	1	92594411	92597753	+	Olfr1411	ENSMUSG00000062497	olfactory receptor 1411 [Source:MGI Symbol;Acc:MGI:3031245]	+	0	0	0	0	0	0	0	0	0	0	0	0	0	0	0	0	0	0	0	0	0	0	0	0	0	0	0	0	0	0	0	0
Olfr1410	1	92605782	92614806	+	Olfr1410	ENSMUSG00000063583	olfactory receptor 1410 [Source:MGI Symbol;Acc:MGI:3031244]	+	0	3	0	0	9	3	0	2	0	0	0	0	0	0	0	0	0	0	0	0	0	0	0	0	1	4	0.666667	0	0	0	0	0
Olfr12	1	92617788	92623412	+	Olfr12	ENSMUSG00000061616	olfactory receptor 12 [Source:MGI Symbol;Acc:MGI:107863]	+	0	0	0	0	4	0	0	0	0	0	0	0	0	0	0	0	0	0	0	0	0	0	0	0	0	1.33333	0	0	0	0	0	0
Cops9	1	92637145	92641985	-	Cops9	ENSMUSG00000073616	COP9 signalosome subunit 9 [Source:MGI Symbol;Acc:MGI:1914165]	-	643	630	529	701	684	625	952	969	1029	637	680	416	929	550	1102	1715	1490	1025	1235	1316	879	1115	1093	1138	600.667	670	983.333	577.667	860.333	1410	1143.33	1115.33
Otos	1	92644218	92648841	-	Otos	ENSMUSG00000044055	otospiralin [Source:MGI Symbol;Acc:MGI:2672814]	-	0	0	0	0	0	2	6	3	2	0	0	0	0	0	0	0	1	0	0	0	0	0	0	3	0	0.666667	3.66667	0	0	0.333333	0	1
Gm29483	1	92714234	92717202	-	Gm29483	ENSMUSG00000100546	predicted gene 29483 [Source:MGI Symbol;Acc:MGI:5580189]	-	0	0	0	0	0	0	0	0	0	0	0	0	0	0	0	0	0	0	0	0	0	0	0	0	0	0	0	0	0	0	0	0
Gm29482	1	92759213	92760480	-	Gm29482	ENSMUSG00000099665	predicted gene 29482 [Source:MGI Symbol;Acc:MGI:5580188]	-	0	0	0	0	0	0	0	0	0	0	0	0	0	0	0	0	0	0	0	0	0	0	0	0	0	0	0	0	0	0	0	0
Gm29481	1	92820958	92837896	-	Gm29481	ENSMUSG00000100781	predicted gene 29481 [Source:MGI Symbol;Acc:MGI:5580187]	-	0	0	0	0	0	0	0	0	0	0	0	0	0	0	0	0	0	0	0	0	0	0	0	0	0	0	0	0	0	0	0	0
Gpc1	1	92831645	92860779	+	Gpc1	ENSMUSG00000034220	glypican 1 [Source:MGI Symbol;Acc:MGI:1194891]	+	562	496	258	529	379	377	561	670	583	665	686	504	1101	277	476	755	636	872	1034	433	585	982	934	895	438.667	428.333	604.667	618.333	618	754.333	684	937
Gm29480	1	92842177	92848771	-	Gm29480	ENSMUSG00000101995	predicted gene 29480 [Source:MGI Symbol;Acc:MGI:5580186]	-	0	0	0	0	0	1	14	1	0	0	10	0	0	0	0	4	1	3	0	0	0	0	0	0	0	0.333333	5	3.33333	0	2.66667	0	0
Ankmy1	1	92859803	92902906	-	Ankmy1	ENSMUSG00000034212	ankyrin repeat and MYND domain containing 1 [Source:MGI Symbol;Acc:MGI:3045261]	-	40	87	32	81	38	43	82	73	73	83	80	56	92	33	59	91	68	104	99	25	61	80	100	91	53	54	76	73	61.3333	87.6667	61.6667	90.3333
Dusp28	1	92906981	92908435	+	Dusp28	ENSMUSG00000047067	dual specificity phosphatase 28 [Source:MGI Symbol;Acc:MGI:1914696]	+	62	18	34	26	20	29	17	14	22	28	26	28	37	21	29	19	45	46	37	54	39	30	21	16	38	25	17.6667	27.3333	29	36.6667	43.3333	22.3333
5033417F24Rik	1	92908378	92910764	-	5033417F24Rik	ENSMUSG00000097251	RIKEN cDNA 5033417F24 gene [Source:MGI Symbol;Acc:MGI:1923245]	-	0	3	2	5	0	0	0	1	1	0	1	16	5	3	7	12	4	2	23	4	3	0	8	4	1.66667	1.66667	0.666667	5.66667	5	6	10	4
Rnpepl1	1	92910783	92924384	+	Rnpepl1	ENSMUSG00000026269	arginyl aminopeptidase (aminopeptidase B)- like 1 [Source:MGI Symbol;Acc:MGI:1914170]	+	259	179	185	177	140	171	290	357	267	219	207	271	620	159	430	538	473	467	515	336	404	463	475	483	207.667	162.667	304.667	232.333	403	492.667	418.333	473.667
9430060I03Rik	1	92933526	92950590	-	9430060I03Rik	ENSMUSG00000100632	RIKEN cDNA 9430060I03 gene [Source:MGI Symbol;Acc:MGI:3702484]	-	39	11	16	12	10	7	7	11	16	2	0	0	22	8	17	19	14	25	15	11	21	18	16	8	22	9.66667	11.3333	0.666667	15.6667	19.3333	15.6667	14
Capn10	1	92934376	92947941	+	Capn10	ENSMUSG00000026270	calpain 10 [Source:MGI Symbol;Acc:MGI:1344392]	+	583	424	384	447	409	371	408	468	461	467	326	279	641	207	538	591	536	652	426	390	384	467	450	444	463.667	409	445.667	357.333	462	593	400	453.667
Gpr35	1	92950865	92986391	+	Gpr35	ENSMUSG00000026271	G protein-coupled receptor 35 [Source:MGI Symbol;Acc:MGI:1929509]	+	0	0	3	0	4	2	6	2	0	4	7	0	0	0	0	0	8	5	2	9	0	1	0	2	1	2	2.66667	3.66667	0	4.33333	3.66667	1
Aqp12	1	93006334	93012269	+	Aqp12	ENSMUSG00000045091	aquaporin 12 [Source:MGI Symbol;Acc:MGI:2664636]	+	0	0	0	0	0	0	0	0	0	0	0	0	0	0	0	0	0	0	0	0	0	0	0	0	0	0	0	0	0	0	0	0
Kif1a	1	93015464	93101951	-	Kif1a	ENSMUSG00000014602	kinesin family member 1A [Source:MGI Symbol;Acc:MGI:108391]	-	275	192	172	332	162	262	1774	1586	2271	2243	2186	1937	1122	268	477	1005	564	936	1593	956	1195	2170	1916	1939	213	252	1877	2122	622.333	835	1248	2008.33
Gm28086	1	93122931	93124103	-	Gm28086	ENSMUSG00000101378	predicted gene 28086 [Source:MGI Symbol;Acc:MGI:5578792]	-	0	0	0	0	0	0	0	0	0	0	0	0	0	0	0	0	0	0	0	0	0	0	0	0	0	0	0	0	0	0	0	0
Agxt	1	93135240	93145421	+	Agxt	ENSMUSG00000026272	alanine-glyoxylate aminotransferase [Source:MGI Symbol;Acc:MGI:1329033]	+	0	0	0	0	0	0	0	0	0	0	0	0	0	0	0	0	0	0	0	0	0	0	0	0	0	0	0	0	0	0	0	0
Mab21l4	1	93151349	93160948	-	Mab21l4	ENSMUSG00000034159	mab-21-like 4 [Source:MGI Symbol;Acc:MGI:1919124]	-	0	0	0	0	0	0	0	0	0	11	0	0	4	0	0	4	1	0	0	0	0	3	0	4	0	0	0	3.66667	1.33333	1.66667	0	2.33333
Crocc2	1	93168725	93231072	+	Crocc2	ENSMUSG00000084989	ciliary rootlet coiled-coil, rootletin family member 2 [Source:MGI Symbol;Acc:MGI:3045962]	+	0	13	5	7	5	10	0	0	6	2	2	10	0	0	0	1	0	4	0	0	4	1	1	10	6	7.33333	2	4.66667	0	1.66667	1.33333	4
Sned1	1	93235841	93301065	+	Sned1	ENSMUSG00000047793	sushi, nidogen and EGF-like domains 1 [Source:MGI Symbol;Acc:MGI:3045960]	+	0	16	14	15	8	19	29	46	41	12	35	15	31	10	16	32	32	12	30	24	15	19	18	44	10	14	38.6667	20.6667	19	25.3333	23	27
Mterf4	1	93299211	93305915	-	Mterf4	ENSMUSG00000026273	mitochondrial transcription termination factor 4 [Source:MGI Symbol;Acc:MGI:1918355]	-	591	682	416	532	543	496	480	523	618	395	385	434	756	346	694	831	791	783	672	621	524	648	594	578	563	523.667	540.333	404.667	598.667	801.667	605.667	606.667
Gm28535	1	93305964	93317309	+	Gm28535	ENSMUSG00000101172	predicted gene 28535 [Source:MGI Symbol;Acc:MGI:5579241]	+	32	71	39	76	93	45	51	68	72	64	88	39	55	21	68	67	53	67	99	51	63	93	82	58	47.3333	71.3333	63.6667	63.6667	48	62.3333	71	77.6667
Pask	1	93308770	93343482	-	Pask	ENSMUSG00000026274	PAS domain containing serine/threonine kinase [Source:MGI Symbol;Acc:MGI:2155936]	-	746	876	670	959	835	755	1278	1082	1156	1019	1074	1046	883	318	711	1073	893	955	1166	825	806	1034	1081	934	764	849.667	1172	1046.33	637.333	973.667	932.333	1016.33
Ppp1r7	1	93342854	93373489	+	Ppp1r7	ENSMUSG00000026275	protein phosphatase 1, regulatory subunit 7 [Source:MGI Symbol;Acc:MGI:1913635]	+	1672	2107	1739	2427	1985	1790	1781	1981	1682	1510	1364	1383	2082	893	2176	2654	2312	2562	2278	1861	1760	2147	2040	2083	1839.33	2067.33	1814.67	1419	1717	2509.33	1966.33	2090
Ano7	1	93373930	93404303	+	Ano7	ENSMUSG00000034107	anoctamin 7 [Source:MGI Symbol;Acc:MGI:3052714]	+	0	6	3	9	18	4	19	13	5	4	0	8	11	2	10	2	5	7	8	0	0	3	9	7	3	10.3333	12.3333	4	7.66667	4.66667	2.66667	6.33333
Hdlbp	1	93405940	93478815	-	Hdlbp	ENSMUSG00000034088	high density lipoprotein (HDL) binding protein [Source:MGI Symbol;Acc:MGI:99256]	-	8988	10831	9016	11163	10013	9089	10746	11519	13558	8779	9182	8225	11161	5004	13060	12393	11756	12252	13456	11245	10536	11219	12023	11440	9611.67	10088.3	11941	8728.67	9741.67	12133.7	11745.7	11560.7
2002-09-01	1	93478964	93510260	+	2002-09-01	ENSMUSG00000026276	septin 2 [Source:MGI Symbol;Acc:MGI:97298]	+	4508	5759	4592	6014	5611	5523	8303	7757	8707	6457	6323	6132	5871	2622	6638	7321	7110	8002	8591	8707	8353	8043	9355	9147	4953	5716	8255.67	6304	5043.67	7477.67	8550.33	8848.33
2002-09-01	1	93478993	93509733	+	2002-09-01	ENSMUSG00000116048	septin 2 [Source:MGI Symbol;Acc:MGI:97298]	+	4476	5718	4558	5967	5584	5496	8253	7711	8644	6423	6292	6068	5858	2611	6616	7269	7062	7973	8548	8607	8305	8019	9305	9085	4917.33	5682.33	8202.67	6261	5028.33	7434.67	8486.67	8803
Farp2	1	93512079	93621976	+	Farp2	ENSMUSG00000034066	FERM, RhoGEF and pleckstrin domain protein 2 [Source:MGI Symbol;Acc:MGI:2385126]	+	22	78	60	81	58	64	106	84	78	32	66	29	84	48	100	124	90	122	114	106	108	89	107	113	53.3333	67.6667	89.3333	42.3333	77.3333	112	109.333	103
Gm37250	1	93531815	93534202	+	Gm37250	ENSMUSG00000103854	predicted gene, 37250 [Source:MGI Symbol;Acc:MGI:5610478]	+	0	0	0	0	0	0	0	0	0	0	0	0	0	0	0	0	0	0	0	0	0	0	0	2	0	0	0	0	0	0	0	0.666667
Stk25	1	93619751	93658659	-	Stk25	ENSMUSG00000026277	serine/threonine kinase 25 (yeast) [Source:MGI Symbol;Acc:MGI:1891699]	-	884	891	637	877	728	675	1449	1384	1440	1020	1147	1128	1321	505	1113	1428	1415	1250	1569	1327	1279	1376	1536	1558	804	760	1424.33	1098.33	979.667	1364.33	1391.67	1490
Gm28536	1	93635193	93636509	+	Gm28536	ENSMUSG00000100927	predicted gene 28536 [Source:MGI Symbol;Acc:MGI:5579242]	+	53	3	8	3	2	5	26	6	6	3	2	2	36	9	10	33	8	14	12	9	12	9	10	8	21.3333	3.33333	12.6667	2.33333	18.3333	18.3333	11	9
Bok	1	93685660	93695764	+	Bok	ENSMUSG00000026278	BCL2-related ovarian killer [Source:MGI Symbol;Acc:MGI:1858494]	+	211	111	162	158	134	138	251	255	215	209	176	142	424	125	231	450	362	415	262	178	156	288	298	297	161.333	143.333	240.333	175.667	260	409	198.667	294.333
Thap4	1	93701935	93754864	-	Thap4	ENSMUSG00000026279	THAP domain containing 4 [Source:MGI Symbol;Acc:MGI:1914276]	-	578	779	688	824	670	664	835	722	900	619	705	772	788	292	651	784	672	724	946	531	707	792	869	812	681.667	719.333	819	698.667	577	726.667	728	824.333
Gm10550	1	93731104	93751072	+	Gm10550	ENSMUSG00000101952	predicted gene 10550 [Source:MGI Symbol;Acc:MGI:3704193]	+	193	193	235	281	188	185	226	215	285	221	195	272	319	98	269	271	258	293	313	203	230	268	280	255	207	218	242	229.333	228.667	274	248.667	267.667
Atg4b	1	93751500	93790610	+	Atg4b	ENSMUSG00000026280	autophagy related 4B, cysteine peptidase [Source:MGI Symbol;Acc:MGI:1913865]	+	1032	968	780	1071	1102	891	1305	1179	1429	1018	1158	1060	1311	522	1113	1118	1194	1152	1581	1160	1036	1330	1458	1290	926.667	1021.33	1304.33	1078.67	982	1154.67	1259	1359.33
Dtymk	1	93792576	93801934	-	Dtymk	ENSMUSG00000026281	deoxythymidylate kinase [Source:MGI Symbol;Acc:MGI:108396]	-	3576	3380	2759	3412	3080	3086	2434	2304	2128	1798	1922	1424	2763	1367	2910	4040	3654	2778	2663	2181	2057	2171	2609	2447	3238.33	3192.67	2288.67	1714.67	2346.67	3490.67	2300.33	2409
Ing5	1	93803965	93822101	+	Ing5	ENSMUSG00000026283	inhibitor of growth family, member 5 [Source:MGI Symbol;Acc:MGI:1922816]	+	1347	1941	1433	1952	1687	1719	1386	1405	1583	1192	1099	1119	1524	646	1594	1588	1502	1641	1361	1379	1305	1381	1507	1466	1573.67	1786	1458	1136.67	1254.67	1577	1348.33	1451.33
D2hgdh	1	93824909	93852348	+	D2hgdh	ENSMUSG00000073609	D-2-hydroxyglutarate dehydrogenase [Source:MGI Symbol;Acc:MGI:2138209]	+	191	224	169	233	127	183	171	156	174	147	192	185	152	59	134	194	156	147	225	158	159	205	199	186	194.667	181	167	174.667	115	165.667	180.667	196.667
Gal3st2	1	93861306	93876494	+	Gal3st2	ENSMUSG00000094651	galactose-3-O-sulfotransferase 2 [Source:MGI Symbol;Acc:MGI:2685834]	+	0	0	0	0	0	0	0	0	0	0	0	0	0	0	0	0	0	0	0	0	0	0	0	0	0	0	0	0	0	0	0	0
Gal3st2b	1	93918311	93942650	+	Gal3st2b	ENSMUSG00000093805	galactose-3-O-sulfotransferase 2B [Source:MGI Symbol;Acc:MGI:3711964]	+	0	0	0	0	0	0	0	0	3	0	0	0	0	0	0	1	0	1	0	5	1	0	0	3	0	0	1	0	0	0.666667	2	1
Gal3st2c	1	93990509	94017147	+	Gal3st2c	ENSMUSG00000073608	galactose-3-O-sulfotransferase 2C [Source:MGI Symbol;Acc:MGI:3646771]	+	0	5	0	4	7	0	0	0	0	0	13	0	4	0	0	7	7	1	0	0	0	4	0	1	1.66667	3.66667	0	4.33333	1.33333	5	0	1.66667
Neu4	1	94020451	94028334	+	Neu4	ENSMUSG00000034000	sialidase 4 [Source:MGI Symbol;Acc:MGI:2661364]	+	0	0	0	0	0	0	0	0	0	0	0	0	0	0	0	0	0	0	0	0	0	0	0	0	0	0	0	0	0	0	0	0
Pdcd1	1	94038305	94052553	-	Pdcd1	ENSMUSG00000026285	programmed cell death 1 [Source:MGI Symbol;Acc:MGI:104879]	-	0	6	0	0	0	5	0	0	0	2	0	0	16	8	3	5	1	0	1	2	1	3	2	6	2	1.66667	0	0.666667	9	2	1.33333	3.66667
4930440C22Rik	1	94797083	94802472	+	4930440C22Rik	ENSMUSG00000100518	RIKEN cDNA 4930440C22 gene [Source:MGI Symbol;Acc:MGI:1921939]	+	0	0	0	0	0	0	0	0	0	0	0	0	0	0	0	0	0	0	0	0	0	0	0	0	0	0	0	0	0	0	0	0
Fam174a	1	95313623	95335284	+	Fam174a	ENSMUSG00000051185	family with sequence similarity 174, member A [Source:MGI Symbol;Acc:MGI:1914948]	+	113	119	76	110	78	80	538	294	410	276	287	232	174	64	219	234	211	254	279	252	302	262	297	428	102.667	89.3333	414	265	152.333	233	277.667	329
BC055308	1	95328681	95331218	+	BC055308	ENSMUSG00000103973	cDNA sequence BC055308 [Source:MGI Symbol;Acc:MGI:3039612]	+	0	0	0	0	0	0	0	0	0	0	0	14	1	0	0	4	0	0	7	4	8	4	0	2	0	0	0	4.66667	0.333333	1.33333	6.33333	2
St8sia4	1	95587682	95667571	-	St8sia4	ENSMUSG00000040710	ST8 alpha-N-acetyl-neuraminide alpha-2,8- sialyltransferase 4 [Source:MGI Symbol;Acc:MGI:106018]	-	3	12	3	5	9	6	6	0	5	2	0	0	45	2	41	125	89	102	59	64	34	64	50	56	6	6.66667	3.66667	0.666667	29.3333	105.333	52.3333	56.6667
Gm37642	1	95646774	95648508	-	Gm37642	ENSMUSG00000103197	predicted gene, 37642 [Source:MGI Symbol;Acc:MGI:5610870]	-	0	0	0	0	0	0	0	0	0	0	0	0	0	0	0	0	0	0	0	0	0	0	0	0	0	0	0	0	0	0	0	0
4930598F16Rik	1	95701184	95716518	-	4930598F16Rik	ENSMUSG00000100777	RIKEN cDNA 4930598F16 gene [Source:MGI Symbol;Acc:MGI:1922631]	-	0	0	0	0	0	0	0	0	0	0	0	0	0	0	0	0	0	0	0	0	0	0	0	0	0	0	0	0	0	0	0	0
Gm37761	1	95738196	95740293	+	Gm37761	ENSMUSG00000102718	predicted gene, 37761 [Source:MGI Symbol;Acc:MGI:5610989]	+	0	0	0	0	0	0	0	0	0	0	0	0	0	0	0	0	0	0	0	0	0	0	0	0	0	0	0	0	0	0	0	0
1700063A18Rik	1	95990659	96021758	-	1700063A18Rik	ENSMUSG00000100062	RIKEN cDNA 1700063A18 gene [Source:MGI Symbol;Acc:MGI:1920704]	-	0	0	0	0	0	0	0	0	0	0	0	0	0	0	0	0	0	0	0	0	0	0	0	0	0	0	0	0	0	0	0	0
Gm37076	1	96313242	96315535	+	Gm37076	ENSMUSG00000102658	predicted gene, 37076 [Source:MGI Symbol;Acc:MGI:5610304]	+	0	0	0	0	0	0	0	0	0	0	0	0	0	0	0	0	0	0	0	0	0	0	0	0	0	0	0	0	0	0	0	0
Gm29601	1	96543059	96556703	-	Gm29601	ENSMUSG00000100336	predicted gene 29601 [Source:MGI Symbol;Acc:MGI:5580307]	-	0	0	0	0	0	0	0	0	0	0	0	0	0	0	0	0	0	0	0	0	0	0	0	0	0	0	0	0	0	0	0	0
4930533P14Rik	1	96612057	96662573	-	4930533P14Rik	ENSMUSG00000100589	RIKEN cDNA 4930533P14 gene [Source:MGI Symbol;Acc:MGI:1922409]	-	0	0	0	0	0	0	0	0	0	0	0	0	0	0	0	0	0	0	0	0	0	0	0	0	0	0	0	0	0	0	0	0
Slco4c1	1	96816270	96872171	-	Slco4c1	ENSMUSG00000040693	solute carrier organic anion transporter family, member 4C1 [Source:MGI Symbol;Acc:MGI:2442784]	-	36	128	91	123	130	76	12	26	8	18	5	11	19	18	47	7	16	22	8	13	26	25	15	8	85	109.667	15.3333	11.3333	28	15	15.6667	16
Panct2	1	96871126	96907796	+	Panct2	ENSMUSG00000097814	pluripotency-associated noncoding transcript 2 [Source:MGI Symbol;Acc:MGI:3643517]	+	26	42	31	63	43	34	8	11	0	3	5	20	5	0	0	8	12	1	0	0	1	1	6	7	33	46.6667	6.33333	9.33333	1.66667	7	0.333333	4.66667
Gm28901	1	97024516	97025565	-	Gm28901	ENSMUSG00000100454	predicted gene 28901 [Source:MGI Symbol;Acc:MGI:5579607]	-	4	8	8	7	3	3	6	5	7	7	3	4	6	1	6	8	11	6	6	2	5	8	9	5	6.66667	4.33333	6	4.66667	4.33333	8.33333	4.33333	7.33333
Slco6c1	1	97059038	97128301	-	Slco6c1	ENSMUSG00000026331	solute carrier organic anion transporter family, member 6c1 [Source:MGI Symbol;Acc:MGI:1921691]	-	0	0	0	0	0	0	0	0	0	0	0	0	0	0	0	0	0	0	0	0	0	0	0	0	0	0	0	0	0	0	0	0
Gm37171	1	97544264	97545448	-	Gm37171	ENSMUSG00000103179	predicted gene, 37171 [Source:MGI Symbol;Acc:MGI:5610399]	-	0	0	0	0	0	0	0	0	0	0	0	0	0	0	0	0	0	0	0	0	0	0	0	0	0	0	0	0	0	0	0	0
D1Ertd622e	1	97606318	97662074	-	D1Ertd622e	ENSMUSG00000044768	DNA segment, Chr 1, ERATO Doi 622, expressed [Source:MGI Symbol;Acc:MGI:1277184]	-	137	126	110	173	117	164	302	246	255	213	249	202	215	78	190	218	231	277	265	200	242	335	329	319	124.333	151.333	267.667	221.333	161	242	235.667	327.667
Ppip5k2	1	97706048	97770411	-	Ppip5k2	ENSMUSG00000040648	diphosphoinositol pentakisphosphate kinase 2 [Source:MGI Symbol;Acc:MGI:2142810]	-	2267	2821	2114	3224	2538	2616	1965	2772	2028	2090	1848	1516	2348	1000	2221	2300	2411	2937	2569	2092	2096	2538	2281	2642	2400.67	2792.67	2255	1818	1856.33	2549.33	2252.33	2487
Gin1	1	97770172	97793709	+	Gin1	ENSMUSG00000026333	gypsy retrotransposon integrase 1 [Source:MGI Symbol;Acc:MGI:2182036]	+	147	188	182	216	223	236	134	162	149	112	124	75	193	78	242	307	251	238	165	158	171	216	167	188	172.333	225	148.333	103.667	171	265.333	164.667	190.333
Pam	1	97795114	98095646	-	Pam	ENSMUSG00000026335	peptidylglycine alpha-amidating monooxygenase [Source:MGI Symbol;Acc:MGI:97475]	-	185	108	114	119	141	84	348	361	470	335	351	324	861	308	649	761	790	898	1119	731	625	993	980	918	135.667	114.667	393	336.667	606	816.333	825	963.667
Gm37140	1	97878382	97880065	-	Gm37140	ENSMUSG00000104140	predicted gene, 37140 [Source:MGI Symbol;Acc:MGI:5610368]	-	0	0	0	0	0	0	0	0	0	0	0	0	0	0	0	0	1	0	0	0	0	0	0	0	0	0	0	0	0	0.333333	0	0
B230216N24Rik	1	98031116	98057680	-	B230216N24Rik	ENSMUSG00000089706	RIKEN cDNA B230216N24 gene [Source:MGI Symbol;Acc:MGI:1925853]	-	0	0	0	0	3	0	0	3	0	6	0	0	0	0	1	14	2	7	3	14	18	1	1	4	0	1	1	2	0.333333	7.66667	11.6667	2
1810006J02Rik	1	98131456	98144655	+	1810006J02Rik	ENSMUSG00000100182	RIKEN cDNA 1810006J02 gene [Source:MGI Symbol;Acc:MGI:1916280]	+	0	0	0	0	0	0	0	0	0	0	0	0	0	0	0	0	0	0	0	0	0	0	0	0	0	0	0	0	0	0	0	0
Gm29461	1	98173648	98190698	+	Gm29461	ENSMUSG00000100711	predicted gene 29461 [Source:MGI Symbol;Acc:MGI:5580167]	+	0	0	0	0	0	0	0	0	0	0	0	0	0	0	0	0	0	0	0	0	0	0	0	0	0	0	0	0	0	0	0	0
Slco6d1	1	98421124	98516991	+	Slco6d1	ENSMUSG00000026336	solute carrier organic anion transporter family, member 6d1 [Source:MGI Symbol;Acc:MGI:1918116]	+	0	0	0	0	0	0	0	0	0	0	0	0	0	0	0	0	0	0	0	0	0	0	0	0	0	0	0	0	0	0	0	0
Gm7967	1	98589517	98607384	+	Gm7967	ENSMUSG00000100009	predicted gene 7967 [Source:MGI Symbol;Acc:MGI:3644984]	+	0	0	0	0	0	0	0	6	0	0	0	0	0	1	0	0	0	0	0	0	0	0	0	6	0	0	2	0	0.333333	0	0	2
Cntnap5b	1	99772765	100485942	+	Cntnap5b	ENSMUSG00000067028	contactin associated protein-like 5B [Source:MGI Symbol;Acc:MGI:3664583]	+	0	0	6	0	0	3	0	0	0	0	0	0	1	0	0	0	1	0	0	0	0	0	0	0	2	1	0	0	0.333333	0.333333	0	0
Gm37877	1	99847984	99850692	+	Gm37877	ENSMUSG00000104104	predicted gene, 37877 [Source:MGI Symbol;Acc:MGI:5611105]	+	0	0	0	0	0	0	0	0	0	0	0	0	0	0	0	0	0	0	0	0	0	0	0	0	0	0	0	0	0	0	0	0
Gm20268	1	101155809	101175202	+	Gm20268	ENSMUSG00000100684	predicted gene, 20268 [Source:MGI Symbol;Acc:MGI:5012453]	+	0	0	0	0	0	0	0	0	0	0	0	0	0	0	0	0	0	0	0	0	0	0	0	0	0	0	0	0	0	0	0	0
Gm28187	1	101892958	101895091	-	Gm28187	ENSMUSG00000099375	predicted gene 28187 [Source:MGI Symbol;Acc:MGI:5578893]	-	0	0	0	0	0	0	0	0	0	0	0	0	0	0	0	0	0	0	0	0	0	0	0	0	0	0	0	0	0	0	0	0
Gm37789	1	103724345	103727233	+	Gm37789	ENSMUSG00000102325	predicted gene, 37789 [Source:MGI Symbol;Acc:MGI:5611017]	+	0	0	0	0	0	0	0	0	0	0	0	0	0	0	0	0	0	0	0	0	0	0	0	0	0	0	0	0	0	0	0	0
Cdh20	1	104768529	104995481	+	Cdh20	ENSMUSG00000050840	cadherin 20 [Source:MGI Symbol;Acc:MGI:1346069]	+	1	0	3	1	9	1	0	4	0	0	0	2	0	0	6	0	2	0	35	0	13	16	2	15	1.33333	3.66667	1.33333	0.666667	2	0.666667	16	11
Gm38031	1	104776114	104779128	+	Gm38031	ENSMUSG00000103991	predicted gene, 38031 [Source:MGI Symbol;Acc:MGI:5611259]	+	0	0	0	0	0	0	0	0	0	0	0	0	0	0	0	0	0	0	0	0	0	0	0	0	0	0	0	0	0	0	0	0
Gm36969	1	104906523	104909331	+	Gm36969	ENSMUSG00000103060	predicted gene, 36969 [Source:MGI Symbol;Acc:MGI:5610197]	+	0	0	0	0	0	0	0	0	0	0	0	0	0	0	0	0	0	0	0	0	0	0	0	0	0	0	0	0	0	0	0	0
Gm15699	1	104911431	104912333	-	Gm15699	ENSMUSG00000089866	predicted gene 15699 [Source:MGI Symbol;Acc:MGI:3783139]	-	0	0	0	0	0	0	0	0	0	0	0	0	0	0	0	0	0	0	0	0	0	0	0	0	0	0	0	0	0	0	0	0
Gm29012	1	105116454	105127366	+	Gm29012	ENSMUSG00000099669	predicted gene 29012 [Source:MGI Symbol;Acc:MGI:5579718]	+	0	0	0	0	0	0	0	0	0	0	0	0	0	0	0	0	0	0	0	0	0	0	0	0	0	0	0	0	0	0	0	0
Rnf152	1	105276914	105356710	-	Rnf152	ENSMUSG00000047496	ring finger protein 152 [Source:MGI Symbol;Acc:MGI:2443787]	-	24	59	25	50	24	82	26	50	37	11	10	34	11	4	20	32	38	21	31	52	42	35	50	54	36	52	37.6667	18.3333	11.6667	30.3333	41.6667	46.3333
Gm17634	1	105356007	105361737	+	Gm17634	ENSMUSG00000097482	predicted gene, 17634 [Source:MGI Symbol;Acc:MGI:4937268]	+	0	0	0	0	1	0	0	0	4	0	0	0	7	0	1	0	0	0	0	0	0	4	3	0	0	0.333333	1.33333	0	2.66667	0	0	2.33333
Gm28403	1	105382260	105569139	-	Gm28403	ENSMUSG00000101214	predicted gene 28403 [Source:MGI Symbol;Acc:MGI:5579109]	-	0	0	0	2	0	2	0	1	0	0	0	0	0	0	0	0	0	0	0	0	0	0	0	0	0	1.33333	0.333333	0	0	0	0	0
Pign	1	105518422	105663677	-	Pign	ENSMUSG00000056536	phosphatidylinositol glycan anchor biosynthesis, class N [Source:MGI Symbol;Acc:MGI:1351629]	-	424	416	410	550	624	478	1037	993	1134	1102	924	1026	642	241	777	891	1121	987	1139	1184	1039	1120	1774	1356	416.667	550.667	1054.67	1017.33	553.333	999.667	1120.67	1416.67
Gm28404	1	105564126	105564578	-	Gm28404	ENSMUSG00000100672	predicted gene 28404 [Source:MGI Symbol;Acc:MGI:5579110]	-	0	0	0	0	1	0	0	0	2	0	2	0	0	0	0	0	2	0	0	0	0	0	3	0	0	0.333333	0.666667	0.666667	0	0.666667	0	1
Relch	1	105663861	105755191	+	Relch	ENSMUSG00000026319	RAB11 binding and LisH domain, coiled-coil and HEAT repeat containing [Source:MGI Symbol;Acc:MGI:1922832]	+	924	923	807	1113	928	992	806	764	674	552	696	613	547	273	691	679	659	787	879	605	702	754	829	774	884.667	1011	748	620.333	503.667	708.333	728.667	785.667
Gm37566	1	105708573	105712927	+	Gm37566	ENSMUSG00000104044	predicted gene, 37566 [Source:MGI Symbol;Acc:MGI:5610794]	+	0	0	0	0	5	0	0	0	0	0	13	0	0	0	0	0	0	0	0	0	0	0	0	0	0	1.66667	0	4.33333	0	0	0	0
Tnfrsf11a	1	105780718	105847981	+	Tnfrsf11a	ENSMUSG00000026321	tumor necrosis factor receptor superfamily, member 11a, NFKB activator [Source:MGI Symbol;Acc:MGI:1314891]	+	16	22	9	14	30	4	17	20	21	13	13	11	18	11	10	9	11	9	15	0	3	11	7	9	15.6667	16	19.3333	12.3333	13	9.66667	6	9
Gm37779	1	105887633	105891012	-	Gm37779	ENSMUSG00000102690	predicted gene, 37779 [Source:MGI Symbol;Acc:MGI:5611007]	-	0	0	0	0	0	0	0	0	0	0	6	0	0	0	0	8	0	0	0	0	0	0	0	0	0	0	0	2	0	2.66667	0	0
Gm7160	1	105979350	105990282	-	Gm7160	ENSMUSG00000099843	predicted gene 7160 [Source:MGI Symbol;Acc:MGI:3646078]	-	0	18	7	2	7	9	41	10	14	11	9	6	9	5	6	24	9	8	24	13	20	0	18	21	8.33333	6	21.6667	8.66667	6.66667	13.6667	19	13
Zcchc2	1	105990406	106034074	+	Zcchc2	ENSMUSG00000038866	zinc finger, CCHC domain containing 2 [Source:MGI Symbol;Acc:MGI:2444114]	+	546	590	466	805	674	637	703	667	715	632	584	494	552	188	381	532	493	484	666	339	365	477	638	571	534	705.333	695	570	373.667	503	456.667	562
Gm37372	1	106072584	106075894	-	Gm37372	ENSMUSG00000102501	predicted gene, 37372 [Source:MGI Symbol;Acc:MGI:5610600]	-	0	0	0	0	0	0	0	0	0	0	0	0	0	0	0	0	0	0	0	0	0	0	0	0	0	0	0	0	0	0	0	0
Gm20753	1	106152625	106171524	-	Gm20753	ENSMUSG00000101583	predicted gene, 20753 [Source:MGI Symbol;Acc:MGI:5434109]	-	0	0	0	0	0	0	0	0	0	0	0	0	0	0	1	0	0	0	0	0	0	0	0	0	0	0	0	0	0.333333	0	0	0
Phlpp1	1	106171752	106394250	+	Phlpp1	ENSMUSG00000044340	PH domain and leucine rich repeat protein phosphatase 1 [Source:MGI Symbol;Acc:MGI:2138327]	+	289	213	187	210	161	185	433	525	527	480	443	511	324	123	319	310	254	334	521	359	381	549	453	420	229.667	185.333	495	478	255.333	299.333	420.333	474
Gm38235	1	106219314	106224265	+	Gm38235	ENSMUSG00000103291	predicted gene, 38235 [Source:MGI Symbol;Acc:MGI:5611463]	+	0	0	0	0	0	0	0	0	0	0	0	0	0	0	0	0	0	0	0	0	0	0	0	0	0	0	0	0	0	0	0	0
A530053M12Rik	1	106400178	106401987	-	A530053M12Rik	ENSMUSG00000100247	RIKEN cDNA A530053M12 gene [Source:MGI Symbol;Acc:MGI:3045369]	-	0	0	0	0	0	0	0	0	0	0	0	0	0	0	0	0	0	0	0	0	0	0	0	0	0	0	0	0	0	0	0	0
Bcl2	1	106538178	106714274	-	Bcl2	ENSMUSG00000057329	B cell leukemia/lymphoma 2 [Source:MGI Symbol;Acc:MGI:88138]	-	30	22	10	28	14	23	72	114	127	179	132	134	51	36	57	120	101	111	135	102	108	144	168	132	20.6667	21.6667	104.333	148.333	48	110.667	115	148
D630008O14Rik	1	106541943	106575045	+	D630008O14Rik	ENSMUSG00000054006	RIKEN cDNA D630008O14 gene [Source:MGI Symbol;Acc:MGI:3698880]	+	0	0	0	3	0	0	0	12	5	4	18	11	7	1	0	1	6	5	3	10	7	13	18	11	0	1	5.66667	11	2.66667	4	6.66667	14
Gm37053	1	106604784	106606870	-	Gm37053	ENSMUSG00000103348	predicted gene, 37053 [Source:MGI Symbol;Acc:MGI:5610281]	-	0	0	0	0	0	0	0	0	0	0	0	0	0	0	0	0	0	0	0	0	0	0	0	0	0	0	0	0	0	0	0	0
Kdsr	1	106720459	106759727	-	Kdsr	ENSMUSG00000009905	3-ketodihydrosphingosine reductase [Source:MGI Symbol;Acc:MGI:1918000]	-	353	370	282	367	353	353	842	545	825	692	610	701	380	208	342	388	403	410	523	315	479	507	549	521	335	357.667	737.333	667.667	310	400.333	439	525.667
Vps4b	1	106764071	106796728	-	Vps4b	ENSMUSG00000009907	vacuolar protein sorting 4B [Source:MGI Symbol;Acc:MGI:1100499]	-	2051	2170	1891	2454	2255	2221	2314	2007	1991	1963	1987	1803	2077	867	1921	2015	2157	2794	2375	1768	1929	2468	2547	2583	2037.33	2310	2104	1917.67	1621.67	2322	2024	2532.67
Serpinb5	1	106861173	106883348	+	Serpinb5	ENSMUSG00000067006	serine (or cysteine) peptidase inhibitor, clade B, member 5 [Source:MGI Symbol;Acc:MGI:109579]	+	19	17	3	5	0	2	21	11	4	2	0	0	0	1	2	16	8	3	1	1	1	2	16	4	13	2.33333	12	0.666667	1	9	1	7.33333
Serpinb12	1	106934449	106957080	+	Serpinb12	ENSMUSG00000059956	serine (or cysteine) peptidase inhibitor, clade B (ovalbumin), member 12 [Source:MGI Symbol;Acc:MGI:1919119]	+	0	0	0	0	0	0	0	0	0	0	0	0	0	0	0	0	0	0	0	0	0	0	0	0	0	0	0	0	0	0	0	0
Serpinb13	1	106980984	107001195	+	Serpinb13	ENSMUSG00000048775	serine (or cysteine) peptidase inhibitor, clade B (ovalbumin), member 13 [Source:MGI Symbol;Acc:MGI:3042250]	+	0	0	0	0	0	0	0	0	0	0	0	0	0	0	0	0	0	0	0	0	0	0	0	0	0	0	0	0	0	0	0	0
Serpinb3a	1	107045587	107052303	-	Serpinb3a	ENSMUSG00000044594	serine (or cysteine) peptidase inhibitor, clade B (ovalbumin), member 3A [Source:MGI Symbol;Acc:MGI:3573933]	-	0	0	0	0	0	0	0	0	0	0	0	0	0	0	0	0	0	0	0	0	0	0	0	0	0	0	0	0	0	0	0	0
Serpinb3d	1	107078167	107083506	-	Serpinb3d	ENSMUSG00000058017	serine (or cysteine) peptidase inhibitor, clade B (ovalbumin), member 3D [Source:MGI Symbol;Acc:MGI:2683295]	-	0	0	0	0	0	0	0	0	0	0	0	0	0	0	0	0	0	0	0	0	0	0	0	0	0	0	0	0	0	0	0	0
Serpinb3b	1	107153940	107278361	-	Serpinb3b	ENSMUSG00000073602	serine (or cysteine) peptidase inhibitor, clade B (ovalbumin), member 3B [Source:MGI Symbol;Acc:MGI:2683293]	-	0	0	0	0	0	0	0	0	0	0	0	0	0	0	0	0	0	0	0	0	0	0	0	0	0	0	0	0	0	0	0	0
Serpinb3c	1	107271201	107278371	-	Serpinb3c	ENSMUSG00000073601	serine (or cysteine) peptidase inhibitor, clade B, member 3C [Source:MGI Symbol;Acc:MGI:1277952]	-	0	0	0	0	0	0	0	0	0	0	0	0	0	0	0	0	0	0	0	0	0	0	0	0	0	0	0	0	0	0	0	0
Serpinb11	1	107361198	107380475	+	Serpinb11	ENSMUSG00000026327	serine (or cysteine) peptidase inhibitor, clade B (ovalbumin), member 11 [Source:MGI Symbol;Acc:MGI:1914207]	+	0	0	0	0	0	0	0	0	0	0	0	0	0	0	0	0	0	0	0	0	0	0	0	0	0	0	0	0	0	0	0	0
Gm15391	1	107385200	107387412	-	Gm15391	ENSMUSG00000087210	predicted gene 15391 [Source:MGI Symbol;Acc:MGI:3705314]	-	0	0	0	0	0	0	0	0	0	0	0	0	0	0	0	0	0	0	0	0	0	0	0	0	0	0	0	0	0	0	0	0
Serpinb7	1	107399655	107452689	+	Serpinb7	ENSMUSG00000067001	serine (or cysteine) peptidase inhibitor, clade B, member 7 [Source:MGI Symbol;Acc:MGI:2151053]	+	0	0	0	0	0	0	0	0	0	0	0	0	0	0	0	0	0	4	0	0	0	0	0	0	0	0	0	0	0	1.33333	0	0
Serpinb2	1	107511423	107535478	+	Serpinb2	ENSMUSG00000062345	serine (or cysteine) peptidase inhibitor, clade B, member 2 [Source:MGI Symbol;Acc:MGI:97609]	+	0	0	0	0	0	0	0	0	0	0	0	0	0	0	0	0	0	0	0	0	0	0	0	0	0	0	0	0	0	0	0	0
Serpinb8	1	107590006	107610484	+	Serpinb8	ENSMUSG00000026315	serine (or cysteine) peptidase inhibitor, clade B, member 8 [Source:MGI Symbol;Acc:MGI:894657]	+	24	1	0	0	0	0	7	0	0	0	0	0	0	0	1	10	0	1	4	4	2	15	13	3	8.33333	0	2.33333	0	0.333333	3.66667	3.33333	10.3333
Gm15389	1	107687008	107693514	+	Gm15389	ENSMUSG00000086161	predicted gene 15389 [Source:MGI Symbol;Acc:MGI:3705287]	+	4	0	7	0	0	0	0	0	0	0	0	0	0	0	0	0	0	1	0	0	0	4	0	0	3.66667	0	0	0	0	0.333333	0	1.33333
D830032E09Rik	1	107917259	108028337	+	D830032E09Rik	ENSMUSG00000100457	RIKEN cDNA D830032E09 gene [Source:MGI Symbol;Acc:MGI:2442347]	+	0	0	0	0	0	0	0	0	0	0	0	0	0	0	0	0	0	0	0	0	0	0	0	0	0	0	0	0	0	0	0	0
Gm38212	1	108417077	108419832	+	Gm38212	ENSMUSG00000104478	predicted gene, 38212 [Source:MGI Symbol;Acc:MGI:5611440]	+	0	0	0	0	0	0	0	0	0	2	0	0	0	0	0	0	0	0	0	1	0	0	0	0	0	0	0	0.666667	0	0	0.333333	0
Cdh7	1	109982431	110140157	+	Cdh7	ENSMUSG00000026312	cadherin 7, type 2 [Source:MGI Symbol;Acc:MGI:2442792]	+	12	2	0	7	0	4	20	14	0	2	10	0	8	1	11	30	10	7	22	0	0	12	5	3	4.66667	3.66667	11.3333	4	6.66667	15.6667	7.33333	6.66667
Cdh19	1	110888326	110977584	-	Cdh19	ENSMUSG00000047216	cadherin 19, type 2 [Source:MGI Symbol;Acc:MGI:3588198]	-	0	0	0	2	5	1	10	0	0	0	4	0	6	0	3	0	0	0	0	0	0	0	0	1	0	2.66667	3.33333	1.33333	3	0	0	0.333333
Gm38255	1	110957831	110960826	-	Gm38255	ENSMUSG00000102788	predicted gene, 38255 [Source:MGI Symbol;Acc:MGI:5611483]	-	0	0	0	0	1	0	0	0	0	0	0	0	0	0	0	0	0	0	0	0	0	0	0	0	0	0.333333	0	0	0	0	0	0
Gm36944	1	110964679	110967437	-	Gm36944	ENSMUSG00000102160	predicted gene, 36944 [Source:MGI Symbol;Acc:MGI:5610172]	-	0	0	0	0	0	0	0	0	0	0	0	0	0	0	0	0	0	0	0	0	0	0	0	0	0	0	0	0	0	0	0	0
Gm29088	1	111385690	111446645	-	Gm29088	ENSMUSG00000101253	predicted gene 29088 [Source:MGI Symbol;Acc:MGI:5579794]	-	0	0	0	0	0	0	0	0	0	0	0	0	0	0	0	0	0	2	0	0	0	0	1	2	0	0	0	0	0	0.666667	0	1
Gm37934	1	111833823	111834224	+	Gm37934	ENSMUSG00000102728	predicted gene, 37934 [Source:MGI Symbol;Acc:MGI:5611162]	+	0	0	0	0	0	0	0	0	0	0	0	0	0	0	0	0	0	0	0	0	0	0	0	0	0	0	0	0	0	0	0	0
Dsel	1	111858702	111864918	-	Dsel	ENSMUSG00000038702	dermatan sulfate epimerase-like [Source:MGI Symbol;Acc:MGI:2442948]	-	102	205	150	219	186	170	279	396	256	259	258	308	375	113	283	348	430	438	393	310	317	434	494	443	152.333	191.667	310.333	275	257	405.333	340	457
Gm28189	1	113289340	113290365	+	Gm28189	ENSMUSG00000101453	predicted gene 28189 [Source:MGI Symbol;Acc:MGI:5578895]	+	0	0	0	0	0	0	0	0	0	0	0	0	0	0	0	0	0	0	0	0	0	0	0	0	0	0	0	0	0	0	0	0
9330185C12Rik	1	113891385	113964134	-	9330185C12Rik	ENSMUSG00000097648	RIKEN cDNA 9330185C12 gene [Source:MGI Symbol;Acc:MGI:1924761]	-	8	10	11	15	23	5	9	10	17	33	9	20	8	8	12	21	22	24	5	4	3	8	14	1	9.66667	14.3333	12	20.6667	9.33333	22.3333	4	7.66667
Cntnap5a	1	115684756	116587323	+	Cntnap5a	ENSMUSG00000070695	contactin associated protein-like 5A [Source:MGI Symbol;Acc:MGI:3643623]	+	0	0	0	1	0	0	0	0	0	0	0	0	0	0	1	0	0	0	0	0	0	0	0	0	0	0.333333	0	0	0.333333	0	0	0
Gm19965	1	116802983	116823410	+	Gm19965	ENSMUSG00000094429	predicted gene, 19965 [Source:MGI Symbol;Acc:MGI:5012150]	+	0	0	0	0	0	0	0	0	0	0	0	0	0	0	0	0	0	0	0	0	0	0	0	0	0	0	0	0	0	0	0	0
Zfp813-ps	1	117603878	117606484	+	Zfp813-ps	ENSMUSG00000107979	zinc finger protein 813, pseudogene [Source:MGI Symbol;Acc:MGI:3645355]	+	0	0	0	0	0	0	0	0	0	0	0	0	0	0	0	0	0	0	0	0	0	0	0	0	0	0	0	0	0	0	0	0
Gm28363	1	117697131	117727441	+	Gm28363	ENSMUSG00000100265	predicted gene 28363 [Source:MGI Symbol;Acc:MGI:5579069]	+	0	0	0	0	0	0	0	0	0	0	0	0	0	0	0	0	0	0	0	0	0	0	0	0	0	0	0	0	0	0	0	0
B020011L13Rik	1	117781133	117803359	+	B020011L13Rik	ENSMUSG00000101303	RIKEN cDNA B020011L13 gene [Source:MGI Symbol;Acc:MGI:3588191]	+	0	0	0	0	0	0	0	0	0	0	0	0	0	0	0	0	0	0	0	0	0	0	0	0	0	0	0	0	0	0	0	0
Gm28360	1	117830081	117854496	+	Gm28360	ENSMUSG00000100305	predicted gene 28360 [Source:MGI Symbol;Acc:MGI:5579066]	+	0	0	0	0	0	0	0	0	0	0	0	0	0	0	0	0	0	0	0	0	0	0	0	0	0	0	0	0	0	0	0	0
Gm28168	1	117928015	117949988	+	Gm28168	ENSMUSG00000101415	predicted gene 28168 [Source:MGI Symbol;Acc:MGI:5578874]	+	0	0	0	0	0	0	0	0	0	0	0	0	0	0	0	0	0	0	0	0	0	0	0	0	0	0	0	0	0	0	0	0
Gm7145	1	117965939	117986884	+	Gm7145	ENSMUSG00000100617	predicted gene 7145 [Source:MGI Symbol;Acc:MGI:3648947]	+	0	0	0	0	0	0	0	0	0	0	0	0	0	0	0	0	0	0	0	0	0	0	0	0	0	0	0	0	0	0	0	0
Gm29106	1	118176542	118202307	+	Gm29106	ENSMUSG00000102030	predicted gene 29106 [Source:MGI Symbol;Acc:MGI:5579812]	+	12	0	0	0	8	0	0	0	0	0	0	0	4	0	0	0	0	5	0	0	0	16	0	0	4	2.66667	0	0	1.33333	1.66667	0	5.33333
Tsn	1	118294778	118311739	-	Tsn	ENSMUSG00000026374	translin [Source:MGI Symbol;Acc:MGI:109263]	-	2690	3452	2722	3704	3210	3119	2962	3037	2919	2694	2570	2867	3780	1398	3622	3957	3724	4867	4026	2770	2886	4025	3711	3762	2954.67	3344.33	2972.67	2710.33	2933.33	4182.67	3227.33	3832.67
Nifk	1	118321839	118333822	+	Nifk	ENSMUSG00000026377	nucleolar protein interacting with the FHA domain of MKI67 [Source:MGI Symbol;Acc:MGI:1915199]	+	2990	4083	3190	4404	4303	3966	1695	1930	2058	1496	1522	1239	3378	1409	3338	3580	3236	3954	2543	1895	1882	2257	2100	1959	3421	4224.33	1894.33	1419	2708.33	3590	2106.67	2105.33
Gm28867	1	118357312	118363449	+	Gm28867	ENSMUSG00000099936	predicted gene 28867 [Source:MGI Symbol;Acc:MGI:5579573]	+	0	0	0	6	0	0	0	0	0	0	0	2	3	0	0	0	0	0	0	0	0	0	0	0	0	2	0	0.666667	1	0	0	0
Clasp1	1	118389058	118612678	+	Clasp1	ENSMUSG00000064302	CLIP associating protein 1 [Source:MGI Symbol;Acc:MGI:1923957]	+	1445	1475	1212	1748	1378	1407	1532	1688	1516	1291	1306	1229	1489	546	1354	1618	1296	1590	1815	1180	1341	1837	1637	1611	1377.33	1511	1578.67	1275.33	1129.67	1501.33	1445.33	1695
2900060B14Rik	1	118458652	118459267	-	2900060B14Rik	ENSMUSG00000107722	RIKEN cDNA 2900060B14 gene [Source:MGI Symbol;Acc:MGI:1915454]	-	4	0	0	0	0	3	0	0	2	0	2	0	0	0	7	7	4	16	0	0	0	0	0	0	1.33333	1	0.666667	0.666667	2.33333	9	0	0
Tfcp2l1	1	118627945	118685168	+	Tfcp2l1	ENSMUSG00000026380	transcription factor CP2-like 1 [Source:MGI Symbol;Acc:MGI:2444691]	+	1607	2157	1935	2572	2849	2367	467	295	528	350	458	509	298	92	243	311	326	400	669	362	382	493	690	569	1899.67	2596	430	439	211	345.667	471	584
Gli2	1	118834132	119053619	-	Gli2	ENSMUSG00000048402	GLI-Kruppel family member GLI2 [Source:MGI Symbol;Acc:MGI:95728]	-	433	371	417	429	532	269	135	158	139	182	201	153	234	41	122	176	167	147	304	100	132	282	267	212	407	410	144	178.667	132.333	163.333	178.667	253.667
Gm26831	1	119058469	119059848	+	Gm26831	ENSMUSG00000097408	predicted gene, 26831 [Source:MGI Symbol;Acc:MGI:5477325]	+	0	0	0	0	0	0	0	0	0	0	0	0	0	0	0	0	0	0	0	0	0	0	0	0	0	0	0	0	0	0	0	0
Gm29456	1	119305346	119326833	-	Gm29456	ENSMUSG00000099860	predicted gene 29456 [Source:MGI Symbol;Acc:MGI:5580162]	-	0	0	0	0	0	0	0	0	0	0	0	0	0	0	0	0	0	0	0	0	0	0	0	0	0	0	0	0	0	0	0	0
Gm29455	1	119329200	119385581	+	Gm29455	ENSMUSG00000101179	predicted gene 29455 [Source:MGI Symbol;Acc:MGI:5580161]	+	0	1	0	0	4	0	0	0	0	0	0	0	0	0	0	1	3	0	0	1	0	0	2	0	0.333333	1.33333	0	0	0	1.33333	0.333333	0.666667
Inhbb	1	119415465	119422248	-	Inhbb	ENSMUSG00000037035	inhibin beta-B [Source:MGI Symbol;Acc:MGI:96571]	-	177	109	132	132	128	97	53	28	36	23	11	31	44	5	30	13	53	25	78	75	45	55	70	52	139.333	119	39	21.6667	26.3333	30.3333	66	59
Ralb	1	119470305	119504794	-	Ralb	ENSMUSG00000004451	v-ral simian leukemia viral oncogene B [Source:MGI Symbol;Acc:MGI:1927244]	-	490	646	446	606	502	362	1594	1449	2086	1061	1183	1079	873	509	1483	1067	1205	1133	1599	1416	1693	1566	1632	1776	527.333	490	1709.67	1107.67	955	1135	1569.33	1658
Gm27184	1	119520090	119526359	-	Gm27184	ENSMUSG00000098447	predicted gene 27184 [Source:MGI Symbol;Acc:MGI:5521027]	-	5	1	5	4	2	2	18	0	0	0	0	0	1	0	1	3	5	3	0	1	0	1	2	0	3.66667	2.66667	6	0	0.666667	3.66667	0.333333	1
Tmem185b	1	119526160	119528983	+	Tmem185b	ENSMUSG00000098923	transmembrane protein 185B [Source:MGI Symbol;Acc:MGI:1917634]	+	274	425	286	377	325	389	247	274	140	125	131	122	118	91	181	191	233	185	218	220	238	185	193	213	328.333	363.667	220.333	126	130	203	225.333	197
3830432H09Rik	1	119529480	119536165	-	3830432H09Rik	ENSMUSG00000101731	RIKEN cDNA 3830432H09 gene [Source:MGI Symbol;Acc:MGI:2443278]	-	0	2	0	0	2	4	0	4	7	0	8	19	12	10	6	9	9	1	11	9	6	0	8	2	0.666667	2	3.66667	9	9.33333	6.33333	8.66667	3.33333
Epb41l5	1	119545037	119649000	-	Epb41l5	ENSMUSG00000026383	erythrocyte membrane protein band 4.1 like 5 [Source:MGI Symbol;Acc:MGI:103006]	-	411	643	461	701	647	623	788	799	937	792	744	694	945	318	701	995	860	1136	1384	1039	905	1470	1176	1249	505	657	841.333	743.333	654.667	997	1109.33	1298.33
Gm37219	1	119630744	119631669	-	Gm37219	ENSMUSG00000102687	predicted gene, 37219 [Source:MGI Symbol;Acc:MGI:5610447]	-	0	0	0	0	0	0	0	0	0	0	0	0	0	0	0	0	0	0	0	0	0	0	0	0	0	0	0	0	0	0	0	0
Ptpn4	1	119652467	119837613	-	Ptpn4	ENSMUSG00000026384	protein tyrosine phosphatase, non-receptor type 4 [Source:MGI Symbol;Acc:MGI:1099792]	-	590	614	481	861	612	786	841	879	587	628	610	724	450	195	515	780	705	788	830	1057	723	1026	984	1103	561.667	753	769	654	386.667	757.667	870	1037.67
Gm37745	1	119790763	119798925	-	Gm37745	ENSMUSG00000103146	predicted gene, 37745 [Source:MGI Symbol;Acc:MGI:5610973]	-	0	0	0	1	3	0	16	0	0	0	0	0	0	0	0	0	4	0	0	0	0	0	0	0	0	1.33333	5.33333	0	0	1.33333	0	0
Gm28209	1	119903130	119906897	+	Gm28209	ENSMUSG00000101224	predicted gene 28209 [Source:MGI Symbol;Acc:MGI:5578915]	+	0	0	0	0	0	0	0	0	0	0	0	0	0	0	0	1	0	0	0	0	0	0	0	0	0	0	0	0	0	0.333333	0	0
Tmem177	1	119907890	119913208	-	Tmem177	ENSMUSG00000036975	transmembrane protein 177 [Source:MGI Symbol;Acc:MGI:1913593]	-	162	140	147	213	196	160	218	232	227	265	178	226	253	63	219	215	190	256	261	181	152	313	223	273	149.667	189.667	225.667	223	178.333	220.333	198	269.667
Cfap221	1	119923341	119997234	-	Cfap221	ENSMUSG00000036962	cilia and flagella associated protein 221 [Source:MGI Symbol;Acc:MGI:2684947]	-	0	0	0	0	0	0	12	0	0	8	0	9	5	0	0	0	0	10	1	0	6	2	2	0	0	0	4	5.66667	1.66667	3.33333	2.33333	1.33333
Sctr	1	120006894	120063536	+	Sctr	ENSMUSG00000026387	secretin receptor [Source:MGI Symbol;Acc:MGI:2441720]	+	0	0	0	3	0	0	0	0	0	0	0	0	0	0	0	0	0	0	0	0	0	0	0	0	0	1	0	0	0	0	0	0
Tmem37	1	120067377	120074074	-	Tmem37	ENSMUSG00000050777	transmembrane protein 37 [Source:MGI Symbol;Acc:MGI:2157899]	-	95	63	59	80	37	61	170	126	129	98	168	66	114	48	110	87	99	97	159	177	172	156	123	145	72.3333	59.3333	141.667	110.667	90.6667	94.3333	169.333	141.333
Dbi	1	120113280	120121078	-	Dbi	ENSMUSG00000026385	diazepam binding inhibitor [Source:MGI Symbol;Acc:MGI:94865]	-	819	1273	902	1194	969	1009	2053	2094	2307	1859	1658	1551	1985	886	2092	2386	2010	2087	3103	2842	2637	2847	2723	2638	998	1057.33	2151.33	1689.33	1654.33	2161	2860.67	2736
3110009E18Rik	1	120121187	120188189	+	3110009E18Rik	ENSMUSG00000026388	RIKEN cDNA 3110009E18 gene [Source:MGI Symbol;Acc:MGI:1920353]	+	40	69	42	56	55	60	116	79	99	46	78	119	89	71	117	139	115	113	91	87	97	133	81	110	50.3333	57	98	81	92.3333	122.333	91.6667	108
Steap3	1	120190757	120272705	-	Steap3	ENSMUSG00000026389	STEAP family member 3 [Source:MGI Symbol;Acc:MGI:1915678]	-	131	149	105	210	272	166	29	31	27	37	59	30	46	9	14	24	38	40	64	20	38	35	63	32	128.333	216	29	42	23	34	40.6667	43.3333
C1ql2	1	120340582	120343174	+	C1ql2	ENSMUSG00000036907	complement component 1, q subcomponent-like 2 [Source:MGI Symbol;Acc:MGI:3032521]	+	0	0	0	4	0	0	0	0	0	0	0	0	0	0	2	0	2	2	1	0	1	0	3	4	0	1.33333	0	0	0.666667	1.33333	0.666667	2.33333
1700012E03Rik	1	120435805	120438455	+	1700012E03Rik	ENSMUSG00000101275	RIKEN cDNA 1700012E03 gene [Source:MGI Symbol;Acc:MGI:1923817]	+	0	0	0	0	0	0	0	0	0	0	0	0	0	0	0	0	0	0	0	0	0	0	0	0	0	0	0	0	0	0	0	0
Marco	1	120474538	120505024	-	Marco	ENSMUSG00000026390	macrophage receptor with collagenous structure [Source:MGI Symbol;Acc:MGI:1309998]	-	0	0	0	0	0	0	0	0	0	0	0	0	0	0	0	0	0	0	0	0	0	0	0	0	0	0	0	0	0	0	0	0
En1	1	120602418	120607992	+	En1	ENSMUSG00000058665	engrailed 1 [Source:MGI Symbol;Acc:MGI:95389]	+	11	7	4	7	7	1	0	1	1	0	0	0	0	0	1	0	7	5	3	0	4	8	5	4	7.33333	5	0.666667	0	0.333333	4	2.33333	5.66667
2610027F03Rik	1	120621740	120690403	+	2610027F03Rik	ENSMUSG00000099957	RIKEN cDNA 2610027F03 gene [Source:MGI Symbol;Acc:MGI:1917154]	+	0	0	0	0	0	0	0	0	0	0	0	0	0	0	0	0	0	0	0	0	0	0	0	0	0	0	0	0	0	0	0	0
Gm29346	1	120758443	120763565	+	Gm29346	ENSMUSG00000101386	predicted gene 29346 [Source:MGI Symbol;Acc:MGI:5580052]	+	0	0	0	0	0	0	0	0	0	0	0	0	0	0	0	0	0	0	0	0	0	0	0	0	0	0	0	0	0	0	0	0
Gm29345	1	120816500	120836997	+	Gm29345	ENSMUSG00000101922	predicted gene 29345 [Source:MGI Symbol;Acc:MGI:5580051]	+	0	0	0	0	0	0	0	0	0	0	0	0	0	0	0	0	0	0	0	0	0	0	0	0	0	0	0	0	0	0	0	0
Gm29348	1	120847989	120857486	-	Gm29348	ENSMUSG00000099336	predicted gene 29348 [Source:MGI Symbol;Acc:MGI:5580054]	-	0	0	0	0	0	0	0	0	0	0	0	0	0	0	0	0	0	0	0	0	0	0	0	0	0	0	0	0	0	0	0	0
Gm29347	1	120856674	120858010	+	Gm29347	ENSMUSG00000100979	predicted gene 29347 [Source:MGI Symbol;Acc:MGI:5580053]	+	0	0	0	0	0	0	0	0	0	0	0	0	0	0	0	0	0	0	0	0	0	0	0	0	0	0	0	0	0	0	0	0
Gm37043	1	120868996	120872100	+	Gm37043	ENSMUSG00000102360	predicted gene, 37043 [Source:MGI Symbol;Acc:MGI:5610271]	+	0	0	0	0	0	0	0	0	0	0	0	0	0	0	0	0	0	0	0	0	0	0	0	0	0	0	0	0	0	0	0	0
Celrr	1	121087405	121178441	+	Celrr	ENSMUSG00000097881	cerebellum expressed regulatory RNA [Source:MGI Symbol;Acc:MGI:2685664]	+	0	0	0	0	0	1	0	0	0	0	0	0	0	0	0	4	0	0	4	0	0	0	0	0	0	0.333333	0	0	0	1.33333	1.33333	0
Gm29359	1	121224276	121227526	+	Gm29359	ENSMUSG00000101700	predicted gene 29359 [Source:MGI Symbol;Acc:MGI:5580065]	+	0	0	0	0	0	0	0	0	0	0	0	0	0	0	0	0	0	0	0	0	0	0	0	0	0	0	0	0	0	0	0	0
Gm38283	1	121300137	121300831	-	Gm38283	ENSMUSG00000104332	predicted gene, 38283 [Source:MGI Symbol;Acc:MGI:5611511]	-	0	0	0	0	0	0	0	0	0	0	0	0	0	0	0	0	0	0	0	0	0	0	0	0	0	0	0	0	0	0	0	0
Insig2	1	121304353	121332589	-	Insig2	ENSMUSG00000003721	insulin induced gene 2 [Source:MGI Symbol;Acc:MGI:1920249]	-	244	385	292	348	372	312	516	552	501	533	419	461	336	160	423	495	477	453	615	509	428	489	726	584	307	344	523	471	306.333	475	517.333	599.667
Gm37174	1	121328092	121331149	+	Gm37174	ENSMUSG00000104253	predicted gene, 37174 [Source:MGI Symbol;Acc:MGI:5610402]	+	0	3	3	3	0	4	19	11	5	4	22	2	3	0	17	30	21	14	16	7	0	7	9	19	2	2.33333	11.6667	9.33333	6.66667	21.6667	7.66667	11.6667
2210011K15Rik	1	121355116	121359900	-	2210011K15Rik	ENSMUSG00000101791	RIKEN cDNA 2210011K15 gene [Source:MGI Symbol;Acc:MGI:1919615]	-	0	0	0	0	0	0	0	0	0	0	0	0	0	0	0	0	0	0	0	0	0	0	0	0	0	0	0	0	0	0	0	0
Ccdc93	1	121431049	121506460	+	Ccdc93	ENSMUSG00000026339	coiled-coil domain containing 93 [Source:MGI Symbol;Acc:MGI:1918079]	+	424	543	430	559	428	464	663	753	779	619	646	609	848	355	1102	900	877	939	1054	813	971	1014	1056	971	465.667	483.667	731.667	624.667	768.333	905.333	946	1013.67
Gm15392	1	121489296	121493203	-	Gm15392	ENSMUSG00000085857	predicted gene 15392 [Source:MGI Symbol;Acc:MGI:3705317]	-	1	1	0	0	0	0	5	1	1	1	0	0	1	1	2	1	2	2	1	4	2	4	1	2	0.666667	0	2.33333	0.333333	1.33333	1.66667	2.33333	2.33333
Htr5b	1	121509842	121528465	-	Htr5b	ENSMUSG00000050534	5-hydroxytryptamine (serotonin) receptor 5B [Source:MGI Symbol;Acc:MGI:96284]	-	21	17	11	19	22	12	0	5	0	3	2	1	9	0	11	8	8	0	9	4	11	3	11	13	16.3333	17.6667	1.66667	2	6.66667	5.33333	8	9
Ddx18	1	121553835	121567989	-	Ddx18	ENSMUSG00000001674	DEAD (Asp-Glu-Ala-Asp) box polypeptide 18 [Source:MGI Symbol;Acc:MGI:1914192]	-	2999	3587	2868	3970	3474	3118	2339	2337	2028	1915	1884	1802	3640	1244	2783	3704	3411	3719	2534	1596	1736	2314	2251	2145	3151.33	3520.67	2234.67	1867	2555.67	3611.33	1955.33	2236.67
Gm37920	1	121706515	121707263	+	Gm37920	ENSMUSG00000102488	predicted gene, 37920 [Source:MGI Symbol;Acc:MGI:5611148]	+	0	0	0	0	0	0	0	0	0	0	0	0	0	0	0	0	0	0	0	0	0	0	0	0	0	0	0	0	0	0	0	0
Gm28590	1	122205145	122252180	+	Gm28590	ENSMUSG00000099960	predicted gene 28590 [Source:MGI Symbol;Acc:MGI:5579296]	+	0	0	0	0	0	0	0	0	0	0	0	0	0	0	0	0	0	0	0	0	0	0	0	0	0	0	0	0	0	0	0	0
Gm36982	1	122521749	122522876	+	Gm36982	ENSMUSG00000103263	predicted gene, 36982 [Source:MGI Symbol;Acc:MGI:5610210]	+	0	0	0	0	0	0	0	0	0	0	0	0	0	0	0	0	0	0	0	0	0	0	0	0	0	0	0	0	0	0	0	0
Gm37970	1	122866042	122867773	+	Gm37970	ENSMUSG00000104180	predicted gene, 37970 [Source:MGI Symbol;Acc:MGI:5611198]	+	0	0	0	0	0	0	0	0	0	0	0	0	0	0	0	0	0	0	0	0	0	0	0	0	0	0	0	0	0	0	0	0
Dpp10	1	123321471	124045559	-	Dpp10	ENSMUSG00000036815	dipeptidylpeptidase 10 [Source:MGI Symbol;Acc:MGI:2442409]	-	8	0	1	0	2	0	0	0	0	2	4	1	1	0	0	5	1	1	0	0	0	0	4	0	3	0.666667	0	2.33333	0.333333	2.33333	0	1.33333
Gm37478	1	123363740	123367234	-	Gm37478	ENSMUSG00000102801	predicted gene, 37478 [Source:MGI Symbol;Acc:MGI:5610706]	-	0	0	0	0	0	0	0	0	0	0	0	0	0	0	0	0	0	0	0	0	0	0	0	0	0	0	0	0	0	0	0	0
Gm37221	1	123371172	123374178	-	Gm37221	ENSMUSG00000102681	predicted gene, 37221 [Source:MGI Symbol;Acc:MGI:5610449]	-	0	0	0	0	0	0	0	0	0	0	0	0	0	0	0	0	0	0	0	0	0	0	0	0	0	0	0	0	0	0	0	0
Gm37066	1	123391111	123393171	-	Gm37066	ENSMUSG00000104410	predicted gene, 37066 [Source:MGI Symbol;Acc:MGI:5610294]	-	0	0	0	0	0	0	0	0	0	0	0	0	0	0	0	0	0	0	0	0	0	0	0	0	0	0	0	0	0	0	0	0
Gm37781	1	123457234	123460451	-	Gm37781	ENSMUSG00000102521	predicted gene, 37781 [Source:MGI Symbol;Acc:MGI:5611009]	-	0	0	0	0	0	0	0	0	0	0	0	0	0	0	0	0	0	0	0	0	0	0	0	0	0	0	0	0	0	0	0	0
Gm37396	1	123468450	123469944	-	Gm37396	ENSMUSG00000104205	predicted gene, 37396 [Source:MGI Symbol;Acc:MGI:5610624]	-	0	0	0	0	0	0	0	0	0	0	0	0	0	0	0	0	0	0	0	0	0	0	0	0	0	0	0	0	0	0	0	0
Gm38263	1	123559383	123562441	-	Gm38263	ENSMUSG00000102902	predicted gene, 38263 [Source:MGI Symbol;Acc:MGI:5611491]	-	0	0	0	0	0	0	0	0	0	0	0	0	0	0	0	0	0	0	0	0	0	0	0	0	0	0	0	0	0	0	0	0
Gm37551	1	123827299	123830159	-	Gm37551	ENSMUSG00000102940	predicted gene, 37551 [Source:MGI Symbol;Acc:MGI:5610779]	-	0	0	0	0	0	0	0	0	0	0	0	0	0	0	0	0	0	0	0	0	0	0	0	0	0	0	0	0	0	0	0	0
Gm38073	1	124375578	124379242	-	Gm38073	ENSMUSG00000103914	predicted gene, 38073 [Source:MGI Symbol;Acc:MGI:5611301]	-	0	0	0	0	0	0	0	0	0	0	0	0	0	0	0	0	0	0	0	0	0	0	0	0	0	0	0	0	0	0	0	0
Gm28928	1	124505757	124846039	-	Gm28928	ENSMUSG00000100851	predicted gene 28928 [Source:MGI Symbol;Acc:MGI:5579634]	-	0	0	0	0	0	0	0	0	0	0	0	0	0	0	0	0	0	0	0	0	0	0	0	0	0	0	0	0	0	0	0	0
Gm37717	1	124824702	124827728	-	Gm37717	ENSMUSG00000102240	predicted gene, 37717 [Source:MGI Symbol;Acc:MGI:5610945]	-	0	0	0	0	0	0	0	0	0	0	0	0	0	0	0	0	0	0	0	0	0	0	0	0	0	0	0	0	0	0	0	0
1700121L03Rik	1	125190282	125197455	-	1700121L03Rik	ENSMUSG00000099574	RIKEN cDNA 1700121L03 gene [Source:MGI Symbol;Acc:MGI:1923910]	-	0	0	0	0	0	0	0	0	0	0	0	0	0	0	0	0	0	0	0	0	0	0	0	0	0	0	0	0	0	0	0	0
Actr3	1	125392905	125435727	-	Actr3	ENSMUSG00000026341	ARP3 actin-related protein 3 [Source:MGI Symbol;Acc:MGI:1921367]	-	3149	4022	3630	4155	4067	3717	5178	4496	5614	3981	4158	3879	3735	1624	3777	4146	4144	4446	5634	4550	4470	4887	5581	5413	3600.33	3979.67	5096	4006	3045.33	4245.33	4884.67	5293.67
Gm28706	1	125444567	125447398	+	Gm28706	ENSMUSG00000102063	predicted gene 28706 [Source:MGI Symbol;Acc:MGI:5579412]	+	0	0	0	0	0	0	0	0	0	0	0	0	0	0	0	0	0	1	0	0	0	0	0	0	0	0	0	0	0	0.333333	0	0
Slc35f5	1	125560595	125595820	+	Slc35f5	ENSMUSG00000026342	solute carrier family 35, member F5 [Source:MGI Symbol;Acc:MGI:1921400]	+	163	328	245	307	253	265	678	810	822	501	563	461	491	260	675	624	723	631	921	657	903	831	823	922	245.333	275	770	508.333	475.333	659.333	827	858.667
Gpr39	1	125676995	125873862	+	Gpr39	ENSMUSG00000026343	G protein-coupled receptor 39 [Source:MGI Symbol;Acc:MGI:1918361]	+	47	13	17	4	6	37	24	42	25	12	22	35	65	17	96	56	82	51	21	37	64	31	56	54	25.6667	15.6667	30.3333	23	59.3333	63	40.6667	47
Lypd1	1	125867622	125913101	-	Lypd1	ENSMUSG00000026344	Ly6/Plaur domain containing 1 [Source:MGI Symbol;Acc:MGI:1919835]	-	23	13	12	3	2	24	15	36	20	11	22	28	28	6	78	51	44	24	16	16	54	17	35	32	16	9.66667	23.6667	20.3333	37.3333	39.6667	28.6667	28
Nckap5	1	125913620	126830799	-	Nckap5	ENSMUSG00000049690	NCK-associated protein 5 [Source:MGI Symbol;Acc:MGI:2686394]	-	0	0	0	0	48	1	3	1	0	1	32	7	0	0	0	0	3	5	1	0	1	0	6	3	0	16.3333	1.33333	13.3333	0	2.66667	0.666667	3
Gm37161	1	125919266	125921962	-	Gm37161	ENSMUSG00000104519	predicted gene, 37161 [Source:MGI Symbol;Acc:MGI:5610389]	-	0	0	0	0	0	0	0	0	0	0	0	0	0	0	0	0	0	0	0	0	0	0	0	0	0	0	0	0	0	0	0	0
Gm37936	1	126070140	126071461	-	Gm37936	ENSMUSG00000102723	predicted gene, 37936 [Source:MGI Symbol;Acc:MGI:5611164]	-	0	0	0	0	0	0	0	0	0	0	0	0	0	0	0	0	0	0	0	0	0	0	0	0	0	0	0	0	0	0	0	0
Gm38177	1	126323635	126324674	-	Gm38177	ENSMUSG00000103824	predicted gene, 38177 [Source:MGI Symbol;Acc:MGI:5611405]	-	0	0	0	0	0	0	0	0	0	0	0	0	0	0	0	0	0	0	0	0	0	0	0	0	0	0	0	0	0	0	0	0
4930599A14Rik	1	126872203	126876615	-	4930599A14Rik	ENSMUSG00000101600	RIKEN cDNA 4930599A14 gene [Source:MGI Symbol;Acc:MGI:1922636]	-	0	0	0	0	0	0	0	0	0	0	0	0	0	0	0	0	0	0	0	0	0	0	0	0	0	0	0	0	0	0	0	0
Mgat5	1	127205015	127488336	+	Mgat5	ENSMUSG00000036155	mannoside acetylglucosaminyltransferase 5 [Source:MGI Symbol;Acc:MGI:894701]	+	99	136	94	181	157	68	139	176	127	94	117	129	177	77	204	254	278	220	266	250	184	258	285	279	109.667	135.333	147.333	113.333	152.667	250.667	233.333	274
Gm37772	1	127242091	127243484	+	Gm37772	ENSMUSG00000104039	predicted gene, 37772 [Source:MGI Symbol;Acc:MGI:5611000]	+	0	0	0	0	0	0	0	0	0	0	0	0	0	0	0	2	0	0	0	6	0	0	0	5	0	0	0	0	0	0.666667	2	1.66667
Gm37510	1	127270524	127275285	+	Gm37510	ENSMUSG00000104378	predicted gene, 37510 [Source:MGI Symbol;Acc:MGI:5610738]	+	0	0	0	1	0	0	0	0	0	0	6	7	0	0	0	1	2	0	2	0	0	0	0	3	0	0.333333	0	4.33333	0	1	0.666667	1
Gm23370	1	127331812	127331941	+	Gm23370	ENSMUSG00000106307	predicted gene, 23370 [Source:MGI Symbol;Acc:MGI:5453147]	+	0	0	0	0	0	0	0	0	0	0	0	0	0	0	0	0	0	0	0	0	0	0	0	0	0	0	0	0	0	0	0	0
Gm23370	1	127331813	127331941	+	Gm23370	ENSMUSG00000106489	predicted gene, 23370 [Source:MGI Symbol;Acc:MGI:5453147]	+	0	0	0	0	0	0	0	0	0	0	0	0	0	0	0	0	0	0	0	0	0	0	0	0	0	0	0	0	0	0	0	0
Gm38301	1	127406776	127407318	+	Gm38301	ENSMUSG00000103390	predicted gene, 38301 [Source:MGI Symbol;Acc:MGI:5611529]	+	0	0	0	0	0	0	0	0	0	0	0	0	0	0	0	0	0	0	0	0	0	0	1	2	0	0	0	0	0	0	0	1
Tmem163	1	127486546	127679548	-	Tmem163	ENSMUSG00000026347	transmembrane protein 163 [Source:MGI Symbol;Acc:MGI:1919410]	-	0	0	4	1	2	4	3	12	2	0	12	14	3	9	6	2	10	30	5	5	6	9	7	11	1.33333	2.33333	5.66667	8.66667	6	14	5.33333	9
Acmsd	1	127729413	127767978	+	Acmsd	ENSMUSG00000026348	amino carboxymuconate semialdehyde decarboxylase [Source:MGI Symbol;Acc:MGI:2386323]	+	0	0	2	4	0	10	4	11	3	4	2	0	0	1	10	3	3	4	15	11	2	15	9	13	0.666667	4.66667	6	2	3.66667	3.33333	9.33333	12.3333
2900009J06Rik	1	127753616	127774092	-	2900009J06Rik	ENSMUSG00000102014	RIKEN cDNA 2900009J06 gene [Source:MGI Symbol;Acc:MGI:1920137]	-	6	0	4	3	0	0	4	4	5	12	11	7	4	2	15	6	7	5	44	18	4	12	19	13	3.33333	1	4.33333	10	7	6	22	14.6667
Ccnt2	1	127774164	127808061	+	Ccnt2	ENSMUSG00000026349	cyclin T2 [Source:MGI Symbol;Acc:MGI:1920199]	+	2219	2533	2351	3131	2659	2817	3286	2721	2707	2510	2462	2656	1886	714	1849	2465	2676	2334	2744	2674	2134	2646	2799	2733	2367.67	2869	2904.67	2542.67	1483	2491.67	2517.33	2726
Map3k19	1	127814791	127855031	-	Map3k19	ENSMUSG00000051590	mitogen-activated protein kinase kinase kinase 19 [Source:MGI Symbol;Acc:MGI:1203481]	-	0	0	0	3	0	0	0	0	0	0	0	4	0	0	0	0	0	0	0	0	0	0	0	0	0	1	0	1.33333	0	0	0	0
Rab3gap1	1	127868773	127943868	+	Rab3gap1	ENSMUSG00000036104	RAB3 GTPase activating protein subunit 1 [Source:MGI Symbol;Acc:MGI:2445001]	+	918	988	804	1044	1103	937	1033	895	1169	930	851	791	792	327	823	823	832	813	968	832	743	899	986	849	903.333	1028	1032.33	857.333	647.333	822.667	847.667	911.333
Zranb3	1	127954184	128103047	-	Zranb3	ENSMUSG00000036086	zinc finger, RAN-binding domain containing 3 [Source:MGI Symbol;Acc:MGI:1918362]	-	935	1067	838	1154	859	1013	1215	1014	1015	1110	967	749	904	377	714	767	908	977	1100	837	800	997	1070	900	946.667	1008.67	1081.33	942	665	884	912.333	989
Gm28800	1	127959516	127967452	+	Gm28800	ENSMUSG00000099760	predicted gene 28800 [Source:MGI Symbol;Acc:MGI:5579506]	+	22	31	29	39	35	52	65	43	38	40	35	45	26	13	37	37	45	35	24	63	35	24	40	22	27.3333	42	48.6667	40	25.3333	39	40.6667	28.6667
Gm38248	1	127978905	127984687	-	Gm38248	ENSMUSG00000104164	predicted gene, 38248 [Source:MGI Symbol;Acc:MGI:5611476]	-	35	42	24	55	48	44	126	112	28	30	56	31	28	10	21	46	55	31	87	136	45	48	76	74	33.6667	49	88.6667	39	19.6667	44	89.3333	66
Gm37625	1	128084460	128089331	-	Gm37625	ENSMUSG00000102782	predicted gene, 37625 [Source:MGI Symbol;Acc:MGI:5610853]	-	0	0	2	1	8	3	0	0	0	0	13	0	0	0	0	5	0	0	0	0	0	0	3	1	0.666667	4	0	4.33333	0	1.66667	0	1.33333
Gm38026	1	128097591	128101470	-	Gm38026	ENSMUSG00000103999	predicted gene, 38026 [Source:MGI Symbol;Acc:MGI:5611254]	-	0	0	0	0	0	0	0	0	0	0	0	0	3	0	0	3	0	0	0	0	1	0	0	2	0	0	0	0	1	1	0.333333	0.666667
R3hdm1	1	128103301	128237736	+	R3hdm1	ENSMUSG00000056211	R3H domain containing 1 [Source:MGI Symbol;Acc:MGI:2448514]	+	927	1120	1032	1348	1130	1194	2271	1735	1951	1571	1849	1980	1150	509	1188	1524	1456	1310	2073	1746	1541	1584	1983	1765	1026.33	1224	1985.67	1800	949	1430	1786.67	1777.33
Gm37588	1	128132157	128134652	+	Gm37588	ENSMUSG00000104239	predicted gene, 37588 [Source:MGI Symbol;Acc:MGI:5610816]	+	0	0	0	0	0	0	0	0	0	0	0	0	0	0	0	0	3	0	1	0	0	0	0	0	0	0	0	0	0	1	0.333333	0
Gm37868	1	128143614	128146348	+	Gm37868	ENSMUSG00000102179	predicted gene, 37868 [Source:MGI Symbol;Acc:MGI:5611096]	+	0	0	0	0	0	0	0	5	0	0	0	0	0	0	0	0	1	0	0	0	0	0	0	1	0	0	1.66667	0	0	0.333333	0	0.333333
Gm37407	1	128163214	128164529	+	Gm37407	ENSMUSG00000103497	predicted gene, 37407 [Source:MGI Symbol;Acc:MGI:5610635]	+	0	0	0	0	0	5	0	0	0	2	0	0	0	0	0	3	0	0	0	0	0	4	5	2	0	1.66667	0	0.666667	0	1	0	3.66667
Ubxn4	1	128243964	128279378	+	Ubxn4	ENSMUSG00000026353	UBX domain protein 4 [Source:MGI Symbol;Acc:MGI:1915062]	+	1339	1519	1145	1473	1320	1296	2319	1862	2247	1593	1657	1314	1838	901	1980	2101	2028	2222	2282	1683	1881	2215	2007	1952	1334.33	1363	2142.67	1521.33	1573	2117	1948.67	2058
Lct	1	128284756	128328318	-	Lct	ENSMUSG00000026354	lactase [Source:MGI Symbol;Acc:MGI:104576]	-	1	0	12	4	11	13	24	25	12	14	24	18	11	11	9	7	16	19	18	15	14	10	11	17	4.33333	9.33333	20.3333	18.6667	10.3333	14	15.6667	12.6667
Mcm6	1	128331590	128359664	-	Mcm6	ENSMUSG00000026355	minichromosome maintenance complex component 6 [Source:MGI Symbol;Acc:MGI:1298227]	-	7674	8816	7179	9390	8103	7549	8355	7518	9255	8296	9347	7378	7168	2714	6011	7567	6437	8127	8724	5967	6382	7932	7735	7319	7889.67	8347.33	8376	8340.33	5297.67	7377	7024.33	7662
Dars	1	128363707	128417368	-	Dars	ENSMUSG00000026356	aspartyl-tRNA synthetase [Source:MGI Symbol;Acc:MGI:2442544]	-	5426	6277	4960	6878	5514	5904	6484	6258	6373	6040	6054	5607	6065	2363	5124	6277	5899	7459	7933	5764	6304	7370	7269	7315	5554.33	6098.67	6371.67	5900.33	4517.33	6545	6667	7318
Cxcr4	1	128588199	128592293	-	Cxcr4	ENSMUSG00000045382	chemokine (C-X-C motif) receptor 4 [Source:MGI Symbol;Acc:MGI:109563]	-	3	18	14	24	12	7	33	13	30	5	18	6	37	12	19	29	23	28	142	56	45	119	29	52	11.6667	14.3333	25.3333	9.66667	22.6667	26.6667	81	66.6667
Gm26686	1	128770599	128774421	-	Gm26686	ENSMUSG00000097283	predicted gene, 26686 [Source:MGI Symbol;Acc:MGI:5477180]	-	0	0	0	0	0	0	0	0	0	0	0	0	2	0	0	0	0	0	0	0	0	0	0	0	0	0	0	0	0.666667	0	0	0
Thsd7b	1	129273302	130219278	+	Thsd7b	ENSMUSG00000042581	thrombospondin, type I, domain containing 7B [Source:MGI Symbol;Acc:MGI:2443925]	+	0	0	0	0	0	0	0	0	0	0	0	0	0	0	3	0	3	2	5	5	2	0	0	3	0	0	0	0	1	1.66667	4	1
Gm38240	1	129283107	129285593	+	Gm38240	ENSMUSG00000103742	predicted gene, 38240 [Source:MGI Symbol;Acc:MGI:5611468]	+	0	0	0	0	0	0	0	0	0	0	0	0	0	0	0	0	0	0	0	0	0	0	0	0	0	0	0	0	0	0	0	0
Gm38330	1	129372304	129373262	+	Gm38330	ENSMUSG00000103637	predicted gene, 38330 [Source:MGI Symbol;Acc:MGI:5611558]	+	0	0	0	0	0	0	0	0	0	0	0	0	0	0	0	0	0	0	0	0	0	0	0	0	0	0	0	0	0	0	0	0
Gm36951	1	129710543	129713229	+	Gm36951	ENSMUSG00000104130	predicted gene, 36951 [Source:MGI Symbol;Acc:MGI:5610179]	+	0	0	0	0	0	0	0	0	0	0	0	0	0	0	0	0	0	0	0	0	0	0	0	0	0	0	0	0	0	0	0	0
Gm37479	1	129833148	129836988	+	Gm37479	ENSMUSG00000102800	predicted gene, 37479 [Source:MGI Symbol;Acc:MGI:5610707]	+	0	0	0	0	0	0	0	0	0	0	0	0	0	0	0	0	0	0	0	0	0	0	0	0	0	0	0	0	0	0	0	0
Gm37064	1	129860815	129863045	+	Gm37064	ENSMUSG00000103803	predicted gene, 37064 [Source:MGI Symbol;Acc:MGI:5610292]	+	0	0	0	0	0	0	0	0	0	0	0	0	0	0	0	0	0	0	0	0	0	0	0	0	0	0	0	0	0	0	0	0
Gm37278	1	129943162	129946033	+	Gm37278	ENSMUSG00000103281	predicted gene, 37278 [Source:MGI Symbol;Acc:MGI:5610506]	+	0	0	0	0	0	0	0	0	0	0	0	0	0	0	0	0	0	0	0	0	0	0	0	0	0	0	0	0	0	0	0	0
Gm16081	1	130269950	130281258	-	Gm16081	ENSMUSG00000086633	predicted gene 16081 [Source:MGI Symbol;Acc:MGI:3801800]	-	0	0	0	0	0	0	0	0	0	0	0	0	0	0	0	0	0	0	0	0	0	0	0	0	0	0	0	0	0	0	0	0
Cd55b	1	130388537	130423009	-	Cd55b	ENSMUSG00000026401	CD55 molecule, decay accelerating factor for complement B [Source:MGI Symbol;Acc:MGI:104849]	-	11	0	0	1	0	0	0	3	0	4	1	0	3	0	0	0	1	2	0	0	1	0	0	1	3.66667	0.333333	1	1.66667	1	1	0.333333	0.333333
Gm15674	1	130422824	130437914	+	Gm15674	ENSMUSG00000087691	predicted gene 15674 [Source:MGI Symbol;Acc:MGI:3783116]	+	0	11	9	14	10	1	15	2	0	0	13	0	2	2	0	0	22	4	18	11	4	1	7	16	6.66667	8.33333	5.66667	4.33333	1.33333	8.66667	11	8
Gm15675	1	130429781	130437191	-	Gm15675	ENSMUSG00000086825	predicted gene 15675 [Source:MGI Symbol;Acc:MGI:3783117]	-	29	2	10	22	10	5	0	18	2	7	14	19	2	0	0	10	17	5	32	23	16	11	32	25	13.6667	12.3333	6.66667	13.3333	0.666667	10.6667	23.6667	22.6667
Cd55	1	130439027	130462744	-	Cd55	ENSMUSG00000026399	CD55 molecule, decay accelerating factor for complement [Source:MGI Symbol;Acc:MGI:104850]	-	163	180	128	192	193	149	49	96	71	80	86	128	32	22	104	72	75	53	174	158	132	174	175	211	157	178	72	98	52.6667	66.6667	154.667	186.667
Gm16083	1	130462576	130557075	+	Gm16083	ENSMUSG00000085526	predicted gene 16083 [Source:MGI Symbol;Acc:MGI:3802163]	+	1	0	0	4	0	0	2	3	4	0	0	17	0	0	1	4	0	0	1	1	1	0	3	2	0.333333	1.33333	3	5.66667	0.333333	1.33333	1	1.66667
Gm37109	1	130467972	130470225	+	Gm37109	ENSMUSG00000102139	predicted gene, 37109 [Source:MGI Symbol;Acc:MGI:5610337]	+	0	0	0	0	0	0	0	0	0	0	0	0	0	0	0	0	0	0	0	0	0	0	0	0	0	0	0	0	0	0	0	0
Gm37283	1	130473743	130475313	+	Gm37283	ENSMUSG00000103751	predicted gene, 37283 [Source:MGI Symbol;Acc:MGI:5610511]	+	0	0	0	0	0	0	0	0	0	0	0	0	0	0	0	0	0	0	0	0	0	0	0	0	0	0	0	0	0	0	0	0
Zp3r	1	130576713	130629621	-	Zp3r	ENSMUSG00000042554	zona pellucida 3 receptor [Source:MGI Symbol;Acc:MGI:104965]	-	1	2	0	0	0	0	12	3	0	0	0	0	0	0	0	0	0	0	1	0	10	0	0	1	1	0	5	0	0	0	3.66667	0.333333
C4bp	1	130634773	130661632	-	C4bp	ENSMUSG00000026405	complement component 4 binding protein [Source:MGI Symbol;Acc:MGI:88229]	-	0	0	0	0	0	0	0	0	0	0	0	0	1	0	0	0	0	0	0	0	0	0	0	0	0	0	0	0	0.333333	0	0	0
Gm29427	1	130670209	130715799	-	Gm29427	ENSMUSG00000101904	predicted gene 29427 [Source:MGI Symbol;Acc:MGI:5580133]	-	47	102	82	70	66	60	98	81	83	45	61	89	61	39	120	104	98	54	92	57	61	59	58	83	77	65.3333	87.3333	65	73.3333	85.3333	70	66.6667
Pfkfb2	1	130689182	130729253	-	Pfkfb2	ENSMUSG00000026409	6-phosphofructo-2-kinase/fructose-2,6- biphosphatase 2 [Source:MGI Symbol;Acc:MGI:107815]	-	62	203	156	200	146	149	214	204	223	118	162	176	162	96	286	245	211	162	229	171	158	198	171	232	140.333	165	213.667	152	181.333	206	186	200.333
Yod1	1	130717327	130724358	+	Yod1	ENSMUSG00000046404	YOD1 deubiquitinase [Source:MGI Symbol;Acc:MGI:2442596]	+	95	112	71	174	129	134	168	130	119	130	137	118	140	51	169	298	209	203	179	164	157	154	222	211	92.6667	145.667	139	128.333	120	236.667	166.667	195.667
Gm37163	1	130727132	130728821	-	Gm37163	ENSMUSG00000104515	predicted gene, 37163 [Source:MGI Symbol;Acc:MGI:5610391]	-	0	0	0	0	0	3	0	0	0	0	0	0	0	0	0	0	0	0	0	0	0	0	0	0	0	1	0	0	0	0	0	0
AA986860	1	130731976	130744622	+	AA986860	ENSMUSG00000042510	expressed sequence AA986860 [Source:MGI Symbol;Acc:MGI:2138143]	+	53	55	49	17	20	30	10	37	36	5	18	12	77	52	138	133	119	78	63	72	43	46	51	73	52.3333	22.3333	27.6667	11.6667	89	110	59.3333	56.6667
Gm28857	1	130740162	130741327	-	Gm28857	ENSMUSG00000099556	predicted gene 28857 [Source:MGI Symbol;Acc:MGI:5579563]	-	0	0	0	0	2	0	0	0	0	0	0	0	6	4	14	4	6	2	0	0	4	5	0	3	0	0.666667	0	0	8	4	1.33333	2.66667
Gm28856	1	130766384	130784433	+	Gm28856	ENSMUSG00000100106	predicted gene 28856 [Source:MGI Symbol;Acc:MGI:5579562]	+	0	0	0	2	0	0	0	0	0	0	0	0	0	0	0	0	0	0	0	0	0	0	0	0	0	0.666667	0	0	0	0	0	0
Fcamr	1	130800902	130814740	+	Fcamr	ENSMUSG00000026415	Fc receptor, IgA, IgM, high affinity [Source:MGI Symbol;Acc:MGI:1927803]	+	0	3	0	0	0	0	0	0	0	0	0	0	0	0	0	3	0	0	0	0	0	0	0	0	1	0	0	0	0	1	0	0
Gm15848	1	130809977	130824084	-	Gm15848	ENSMUSG00000086706	predicted gene 15848 [Source:MGI Symbol;Acc:MGI:3802054]	-	0	0	0	0	0	0	0	0	0	0	0	0	0	0	0	0	0	0	0	1	0	0	0	0	0	0	0	0	0	0	0.333333	0
Pigr	1	130826684	130852249	+	Pigr	ENSMUSG00000026417	polymeric immunoglobulin receptor [Source:MGI Symbol;Acc:MGI:103080]	+	0	0	0	0	0	0	0	0	0	0	0	0	2	0	2	0	0	0	0	0	0	0	0	0	0	0	0	0	1.33333	0	0	0
Fcmr	1	130865669	130880791	+	Fcmr	ENSMUSG00000042474	Fc fragment of IgM receptor [Source:MGI Symbol;Acc:MGI:1916419]	+	0	0	0	0	0	0	0	0	0	0	0	0	0	0	0	0	0	0	0	0	0	3	4	0	0	0	0	0	0	0	0	2.33333
Il24	1	130882074	130887454	-	Il24	ENSMUSG00000026420	interleukin 24 [Source:MGI Symbol;Acc:MGI:2135548]	-	0	0	0	3	0	0	17	0	0	0	0	2	0	0	2	3	1	0	5	0	0	6	4	0	0	1	5.66667	0.666667	0.666667	1.33333	1.66667	3.33333
Il20	1	130906985	130911451	-	Il20	ENSMUSG00000026416	interleukin 20 [Source:MGI Symbol;Acc:MGI:1890473]	-	0	0	0	0	0	0	0	0	0	0	0	0	0	0	0	0	0	0	0	0	0	0	0	0	0	0	0	0	0	0	0	0
Il19	1	130932656	130940115	-	Il19	ENSMUSG00000016524	interleukin 19 [Source:MGI Symbol;Acc:MGI:1890472]	-	0	0	0	0	0	0	0	0	0	0	0	0	0	0	0	0	0	0	0	0	0	0	0	0	0	0	0	0	0	0	0	0
Il10	1	131019845	131024974	+	Il10	ENSMUSG00000016529	interleukin 10 [Source:MGI Symbol;Acc:MGI:96537]	+	0	20	32	23	20	16	23	7	17	20	21	4	0	0	3	0	4	0	6	0	0	0	4	0	17.3333	19.6667	15.6667	15	1	1.33333	2	1.33333
Mapkapk2	1	131053700	131097826	-	Mapkapk2	ENSMUSG00000016528	MAP kinase-activated protein kinase 2 [Source:MGI Symbol;Acc:MGI:109298]	-	659	592	576	486	551	499	1135	1118	1588	969	1091	945	1284	524	1447	1499	1327	1319	1639	1370	1422	1568	1787	1766	609	512	1280.33	1001.67	1085	1381.67	1477	1707
Gm37084	1	131086252	131092149	-	Gm37084	ENSMUSG00000102856	predicted gene, 37084 [Source:MGI Symbol;Acc:MGI:5610312]	-	0	0	0	3	0	0	0	0	0	0	0	3	0	1	0	0	5	0	0	0	2	2	0	2	0	1	0	1	0.333333	1.66667	0.666667	1.33333
Dyrk3	1	131127455	131138340	-	Dyrk3	ENSMUSG00000016526	dual-specificity tyrosine-(Y)- phosphorylation regulated kinase 3 [Source:MGI Symbol;Acc:MGI:1330300]	-	1144	1314	1031	1425	1183	1206	558	481	421	433	374	356	979	377	700	1050	940	978	628	529	415	589	619	528	1163	1271.33	486.667	387.667	685.333	989.333	524	578.667
Eif2d	1	131153181	131187658	+	Eif2d	ENSMUSG00000026427	eukaryotic translation initiation factor 2D [Source:MGI Symbol;Acc:MGI:109342]	+	2651	2959	2595	3194	3328	2843	1974	1995	2269	1938	1926	1792	2400	848	1981	2568	2341	2624	2076	1584	1655	2175	2164	2132	2735	3121.67	2079.33	1885.33	1743	2511	1771.67	2157
Rassf5	1	131176410	131245258	-	Rassf5	ENSMUSG00000026430	Ras association (RalGDS/AF-6) domain family member 5 [Source:MGI Symbol;Acc:MGI:1926375]	-	28	30	41	34	45	38	33	40	15	31	31	15	35	16	47	54	46	39	76	44	37	69	51	56	33	39	29.3333	25.6667	32.6667	46.3333	52.3333	58.6667
Ikbke	1	131254343	131279606	-	Ikbke	ENSMUSG00000042349	inhibitor of kappaB kinase epsilon [Source:MGI Symbol;Acc:MGI:1929612]	-	7	6	14	21	14	15	14	24	29	7	37	24	25	6	17	55	40	39	37	62	27	44	58	83	9	16.6667	22.3333	22.6667	16	44.6667	42	61.6667
Gm28914	1	131259507	131260553	+	Gm28914	ENSMUSG00000102027	predicted gene 28914 [Source:MGI Symbol;Acc:MGI:5579620]	+	0	0	0	0	0	0	0	0	0	0	0	0	1	0	0	0	0	1	0	2	0	0	1	1	0	0	0	0	0.333333	0.333333	0.666667	0.666667
Gm28913	1	131263330	131266749	+	Gm28913	ENSMUSG00000102055	predicted gene 28913 [Source:MGI Symbol;Acc:MGI:5579619]	+	0	0	0	5	0	0	0	0	0	0	0	0	0	0	0	0	2	0	0	0	0	0	1	1	0	1.66667	0	0	0	0.666667	0	0.666667
Srgap2	1	131285251	131527352	-	Srgap2	ENSMUSG00000026425	SLIT-ROBO Rho GTPase activating protein 2 [Source:MGI Symbol;Acc:MGI:109605]	-	984	1095	817	1185	946	1055	1518	1390	1609	1241	1285	1272	1148	407	1090	1251	1185	1103	1775	1405	1303	1774	1767	1687	965.333	1062	1505.67	1266	881.667	1179.67	1494.33	1742.67
Gm38262	1	131341302	131342683	-	Gm38262	ENSMUSG00000102733	predicted gene, 38262 [Source:MGI Symbol;Acc:MGI:5611490]	-	0	0	0	0	0	0	0	0	0	0	0	0	0	0	0	0	0	0	0	0	0	0	0	0	0	0	0	0	0	0	0	0
Gm37954	1	131376461	131378531	-	Gm37954	ENSMUSG00000104060	predicted gene, 37954 [Source:MGI Symbol;Acc:MGI:5611182]	-	0	0	0	0	0	0	0	0	0	0	0	0	0	0	0	0	0	0	0	0	0	0	0	0	0	0	0	0	0	0	0	0
Gm29488	1	131406812	131409213	-	Gm29488	ENSMUSG00000101778	predicted gene 29488 [Source:MGI Symbol;Acc:MGI:5580194]	-	0	0	0	0	0	0	0	0	0	0	0	0	0	0	0	0	5	0	2	0	0	0	0	1	0	0	0	0	0	1.66667	0.666667	0.333333
Fam72a	1	131527903	131539872	+	Fam72a	ENSMUSG00000055184	family with sequence similarity 72, member A [Source:MGI Symbol;Acc:MGI:1919669]	+	212	392	238	280	312	221	253	236	292	189	147	128	158	114	253	234	196	191	161	168	245	144	248	179	280.667	271	260.333	154.667	175	207	191.333	190.333
Avpr1b	1	131599239	131612000	+	Avpr1b	ENSMUSG00000026432	arginine vasopressin receptor 1B [Source:MGI Symbol;Acc:MGI:1347010]	+	0	2	1	0	0	0	0	0	2	3	2	0	2	1	2	18	2	6	71	59	57	197	27	104	1	0	0.666667	1.66667	1.66667	8.66667	62.3333	109.333
Ctse	1	131638306	131675505	+	Ctse	ENSMUSG00000004552	cathepsin E [Source:MGI Symbol;Acc:MGI:107361]	+	0	0	0	0	0	0	0	0	0	0	0	0	0	0	0	0	0	0	0	0	0	0	0	2	0	0	0	0	0	0	0	0.666667
Rab7b	1	131688695	131715439	+	Rab7b	ENSMUSG00000052688	RAB7B, member RAS oncogene family [Source:MGI Symbol;Acc:MGI:2442295]	+	12	4	4	13	3	8	0	13	3	0	0	4	0	0	3	10	5	1	6	30	3	38	8	44	6.66667	8	5.33333	1.33333	1	5.33333	13	30
Slc26a9	1	131744022	131771504	+	Slc26a9	ENSMUSG00000042268	solute carrier family 26, member 9 [Source:MGI Symbol;Acc:MGI:2444594]	+	50	101	70	114	71	62	30	20	29	7	28	13	12	10	13	8	17	5	11	4	8	2	14	9	73.6667	82.3333	26.3333	16	11.6667	10	7.66667	8.33333
Pm20d1	1	131797381	131821473	+	Pm20d1	ENSMUSG00000042251	peptidase M20 domain containing 1 [Source:MGI Symbol;Acc:MGI:2442939]	+	81	103	81	92	83	76	156	133	200	86	140	106	161	52	74	145	142	142	220	102	81	209	219	174	88.3333	83.6667	163	110.667	95.6667	143	134.333	200.667
Slc41a1	1	131827493	131848865	+	Slc41a1	ENSMUSG00000013275	solute carrier family 41, member 1 [Source:MGI Symbol;Acc:MGI:2444823]	+	481	376	327	409	423	343	453	452	609	317	307	369	486	164	420	446	445	457	748	560	519	600	711	604	394.667	391.667	504.667	331	356.667	449.333	609	638.333
Rab29	1	131867224	131872887	+	Rab29	ENSMUSG00000026433	RAB29, member RAS oncogene family [Source:MGI Symbol;Acc:MGI:2385107]	+	9	52	34	46	49	44	64	53	53	25	43	53	65	27	47	36	69	51	73	40	60	48	69	68	31.6667	46.3333	56.6667	40.3333	46.3333	52	57.6667	61.6667
Nucks1	1	131910534	131936321	+	Nucks1	ENSMUSG00000026434	nuclear casein kinase and cyclin-dependent kinase substrate 1 [Source:MGI Symbol;Acc:MGI:1934811]	+	6543	8997	6630	10121	9463	9028	7944	7091	7522	6129	5519	6171	4737	2322	5753	6525	6150	7221	7211	6967	6201	6920	7478	6927	7390	9537.33	7519	5939.67	4270.67	6632	6793	7108.33
Gm38067	1	131914529	131916439	+	Gm38067	ENSMUSG00000103569	predicted gene, 38067 [Source:MGI Symbol;Acc:MGI:5611295]	+	0	9	4	7	8	16	0	9	8	0	0	0	4	1	2	25	21	9	4	0	10	1	2	2	4.33333	10.3333	5.66667	0	2.33333	18.3333	4.66667	1.66667
Gm37676	1	131932464	131932970	-	Gm37676	ENSMUSG00000103975	predicted gene, 37676 [Source:MGI Symbol;Acc:MGI:5610904]	-	564	611	521	790	692	691	664	526	552	515	496	434	323	161	364	385	384	541	589	567	445	578	526	505	565.333	724.333	580.667	481.667	282.667	436.667	533.667	536.333
Gm29103	1	131962954	132014486	+	Gm29103	ENSMUSG00000100037	predicted gene 29103 [Source:MGI Symbol;Acc:MGI:5579809]	+	4	3	7	12	7	19	20	6	22	13	0	5	17	2	8	15	4	8	10	20	4	16	15	4	4.66667	12.6667	16	6	9	9	11.3333	11.6667
Slc45a3	1	131962967	131982969	+	Slc45a3	ENSMUSG00000026435	solute carrier family 45, member 3 [Source:MGI Symbol;Acc:MGI:1922082]	+	55	63	50	88	69	78	74	44	99	46	55	92	65	27	49	58	57	76	92	81	53	92	97	97	56	78.3333	72.3333	64.3333	47	63.6667	75.3333	95.3333
Elk4	1	132007607	132032612	+	Elk4	ENSMUSG00000026436	ELK4, member of ETS oncogene family [Source:MGI Symbol;Acc:MGI:102853]	+	195	216	164	245	180	277	263	168	167	145	129	163	233	73	159	327	343	241	318	221	211	216	268	253	191.667	234	199.333	145.667	155	303.667	250	245.667
Mfsd4a	1	132022806	132068062	-	Mfsd4a	ENSMUSG00000059149	major facilitator superfamily domain containing 4A [Source:MGI Symbol;Acc:MGI:2442786]	-	34	71	57	95	68	99	84	70	95	46	47	63	67	35	67	118	113	84	88	139	81	76	88	115	54	87.3333	83	52	56.3333	105	102.667	93
Gm26892	1	132036805	132067945	+	Gm26892	ENSMUSG00000097454	predicted gene, 26892 [Source:MGI Symbol;Acc:MGI:5477386]	+	0	2	5	1	0	0	0	0	22	3	0	5	3	0	0	11	0	9	8	0	0	0	0	1	2.33333	0.333333	7.33333	2.66667	1	6.66667	2.66667	0.333333
Gm37120	1	132102365	132108323	+	Gm37120	ENSMUSG00000103966	predicted gene, 37120 [Source:MGI Symbol;Acc:MGI:5610348]	+	0	0	0	0	0	0	0	1	0	0	0	9	0	1	0	0	9	2	0	6	2	0	0	0	0	0	0.333333	3	0.333333	3.66667	2.66667	0
Cdk18	1	132112237	132139684	-	Cdk18	ENSMUSG00000026437	cyclin-dependent kinase 18 [Source:MGI Symbol;Acc:MGI:97518]	-	164	109	93	108	105	93	177	185	194	174	207	152	272	59	96	208	176	255	189	86	120	199	172	215	122	102	185.333	177.667	142.333	213	131.667	195.333
Gm29629	1	132139504	132142800	+	Gm29629	ENSMUSG00000099874	predicted gene 29629 [Source:MGI Symbol;Acc:MGI:5580335]	+	0	0	0	0	0	0	0	0	0	0	0	0	1	0	0	0	0	0	0	0	0	0	0	0	0	0	0	0	0.333333	0	0	0
Lemd1	1	132191431	132259227	+	Lemd1	ENSMUSG00000079330	LEM domain containing 1 [Source:MGI Symbol;Acc:MGI:1922403]	+	27	11	8	15	25	12	16	4	6	0	10	16	34	7	30	78	57	62	67	78	35	114	63	78	15.3333	17.3333	8.66667	8.66667	23.6667	65.6667	60	85
AC124108.1	1	132191457	132209546	+	AC124108.1	ENSMUSG00000118219	novel protein	+	17	12	9	19	38	16	1	28	6	2	13	27	65	11	53	133	86	83	132	126	44	174	84	124	12.6667	24.3333	11.6667	14	43	100.667	100.667	127.333
1700037F24Rik	1	132201069	132203803	-	1700037F24Rik	ENSMUSG00000097540	RIKEN cDNA 1700037F24 gene [Source:MGI Symbol;Acc:MGI:1920535]	-	0	1	4	0	0	2	0	0	0	1	0	0	4	0	0	5	9	8	9	0	4	11	2	7	1.66667	0.666667	0	0.333333	1.33333	7.33333	4.33333	6.66667
Gm10188	1	132229048	132229767	-	Gm10188	ENSMUSG00000066936	predicted gene 10188 [Source:MGI Symbol;Acc:MGI:3704196]	-	0	0	0	0	0	0	0	0	0	0	0	0	0	0	0	0	0	3	0	0	0	0	0	0	0	0	0	0	0	1	0	0
Gm29630	1	132274716	132280411	-	Gm29630	ENSMUSG00000101549	predicted gene 29630 [Source:MGI Symbol;Acc:MGI:5580336]	-	0	0	2	1	2	0	0	0	0	0	0	0	5	2	0	0	0	0	0	0	0	0	0	0	0.666667	1	0	0	2.33333	0	0	0
Klhdc8a	1	132298626	132307357	+	Klhdc8a	ENSMUSG00000042115	kelch domain containing 8A [Source:MGI Symbol;Acc:MGI:2442630]	+	0	0	4	0	1	0	0	3	2	3	13	8	12	3	14	5	21	30	15	20	10	21	13	36	1.33333	0.333333	1.66667	8	9.66667	18.6667	15	23.3333
Nuak2	1	132316126	132333488	+	Nuak2	ENSMUSG00000009772	NUAK family, SNF1-like kinase, 2 [Source:MGI Symbol;Acc:MGI:1921387]	+	65	70	63	98	57	72	243	160	205	221	296	188	43	15	43	99	39	91	73	82	89	148	162	158	66	75.6667	202.667	235	33.6667	76.3333	81.3333	156
F730311O21Rik	1	132342023	132349626	+	F730311O21Rik	ENSMUSG00000100658	RIKEN cDNA F730311O21 gene [Source:MGI Symbol;Acc:MGI:3643355]	+	0	0	0	1	0	0	0	0	0	0	0	0	0	0	0	0	0	0	0	0	0	0	0	0	0	0.333333	0	0	0	0	0	0
Tmcc2	1	132356315	132391281	-	Tmcc2	ENSMUSG00000042066	transmembrane and coiled-coil domains 2 [Source:MGI Symbol;Acc:MGI:1916125]	-	86	63	86	80	49	84	140	122	175	166	143	144	172	38	79	154	126	165	133	62	91	143	146	154	78.3333	71	145.667	151	96.3333	148.333	95.3333	147.667
Gm15849	1	132381129	132382509	+	Gm15849	ENSMUSG00000090079	predicted gene 15849 [Source:MGI Symbol;Acc:MGI:3802034]	+	0	0	0	2	2	1	0	0	6	0	0	1	1	0	2	0	2	1	2	0	0	0	1	0	0	1.66667	2	0.333333	1	1	0.666667	0.333333
Dstyk	1	132417555	132466958	+	Dstyk	ENSMUSG00000042046	dual serine/threonine and tyrosine protein kinase [Source:MGI Symbol;Acc:MGI:1925064]	+	284	301	228	248	285	266	515	373	506	458	412	411	342	147	317	409	334	416	612	462	429	543	510	586	271	266.333	464.667	427	268.667	386.333	501	546.333
6030442K20Rik	1	132466433	132477064	-	6030442K20Rik	ENSMUSG00000097760	RIKEN cDNA 6030442K20 gene [Source:MGI Symbol;Acc:MGI:1925126]	-	24	22	22	20	63	43	36	46	15	15	15	12	8	17	9	22	29	14	25	51	30	19	25	31	22.6667	42	32.3333	14	11.3333	21.6667	35.3333	25
Rbbp5	1	132477365	132505659	+	Rbbp5	ENSMUSG00000026439	retinoblastoma binding protein 5, histone lysine methyltransferase complex subunit [Source:MGI Symbol;Acc:MGI:1918367]	+	1454	1559	1334	1595	1523	1362	1378	1268	1272	1195	1203	990	1192	439	1040	1187	1192	1313	1330	1025	1177	1378	1343	1189	1449	1493.33	1306	1129.33	890.333	1230.67	1177.33	1303.33
Tmem81	1	132506230	132508639	+	Tmem81	ENSMUSG00000048174	transmembrane protein 81 [Source:MGI Symbol;Acc:MGI:1921876]	+	17	96	54	79	67	69	133	57	105	74	81	94	30	13	53	55	57	59	47	52	40	57	53	103	55.6667	71.6667	98.3333	83	32	57	46.3333	71
Cntn2	1	132509427	132543256	-	Cntn2	ENSMUSG00000053024	contactin 2 [Source:MGI Symbol;Acc:MGI:104518]	-	62	130	89	89	103	77	57	96	92	63	80	128	35	7	22	49	15	38	70	24	51	131	60	96	93.6667	89.6667	81.6667	90.3333	21.3333	34	48.3333	95.6667
Nfasc	1	132564690	132741797	-	Nfasc	ENSMUSG00000026442	neurofascin [Source:MGI Symbol;Acc:MGI:104753]	-	107	100	79	127	74	86	250	359	302	254	292	319	376	92	133	298	224	324	248	136	120	303	209	295	95.3333	95.6667	303.667	288.333	200.333	282	168	269
Gm10538	1	132729355	132732826	+	Gm10538	ENSMUSG00000101126	predicted gene 10538 [Source:MGI Symbol;Acc:MGI:3642693]	+	0	0	0	0	0	0	0	4	0	0	0	0	0	0	0	0	0	0	0	0	0	0	0	0	0	0	1.33333	0	0	0	0	0
Lrrn2	1	132880273	132940005	+	Lrrn2	ENSMUSG00000026443	leucine rich repeat protein 2, neuronal [Source:MGI Symbol;Acc:MGI:106037]	+	57	52	30	33	17	5	0	5	1	13	2	0	37	12	51	44	16	48	18	24	24	31	33	17	46.3333	18.3333	2	5	33.3333	36	22	27
Gm38308	1	132943512	132945320	-	Gm38308	ENSMUSG00000102709	predicted gene, 38308 [Source:MGI Symbol;Acc:MGI:5611536]	-	0	0	0	0	0	0	0	0	0	0	0	0	0	0	0	0	0	0	0	0	0	0	0	0	0	0	0	0	0	0	0	0
Mdm4	1	132959484	133030561	-	Mdm4	ENSMUSG00000054387	transformed mouse 3T3 cell double minute 4 [Source:MGI Symbol;Acc:MGI:107934]	-	2798	3516	2656	4146	4004	3788	3232	3196	2802	2549	2708	2600	1738	888	1981	2845	2877	2363	3648	2949	2575	2959	3696	3305	2990	3979.33	3076.67	2619	1535.67	2695	3057.33	3320
Pik3c2b	1	133045667	133108687	+	Pik3c2b	ENSMUSG00000026447	phosphatidylinositol-4-phosphate 3-kinase catalytic subunit type 2 beta [Source:MGI Symbol;Acc:MGI:2685045]	+	126	97	66	90	83	95	73	70	62	78	99	157	122	48	81	136	94	113	213	161	121	221	130	134	96.3333	89.3333	68.3333	111.333	83.6667	114.333	165	161.667
Gm28609	1	133050128	133068405	-	Gm28609	ENSMUSG00000101102	predicted gene 28609 [Source:MGI Symbol;Acc:MGI:5579315]	-	0	0	0	0	0	0	0	0	0	0	0	0	0	0	0	0	0	0	0	0	1	0	0	0	0	0	0	0	0	0	0.333333	0
Gm26616	1	133128676	133131782	-	Gm26616	ENSMUSG00000102425	predicted gene, 26616 [Source:MGI Symbol;Acc:MGI:5477110]	-	211	56	58	64	36	48	60	34	46	14	34	13	92	24	53	69	60	55	56	29	41	48	44	38	108.333	49.3333	46.6667	20.3333	56.3333	61.3333	42	43.3333
Ppp1r15b	1	133131143	133139783	+	Ppp1r15b	ENSMUSG00000046062	protein phosphatase 1, regulatory subunit 15B [Source:MGI Symbol;Acc:MGI:2444211]	+	3133	3750	2911	3986	3469	3594	3261	3875	3164	2953	2704	2806	3413	1419	4010	4224	4166	4688	4265	3512	3466	3769	3922	4082	3264.67	3683	3433.33	2821	2947.33	4359.33	3747.67	3924.33
Plekha6	1	133164210	133303435	+	Plekha6	ENSMUSG00000041757	pleckstrin homology domain containing, family A member 6 [Source:MGI Symbol;Acc:MGI:2388662]	+	70	109	90	70	63	56	123	133	101	124	86	109	115	56	158	113	140	95	115	93	80	90	139	98	89.6667	63	119	106.333	109.667	116	96	109
Gm19461	1	133250398	133269808	-	Gm19461	ENSMUSG00000101693	predicted gene, 19461 [Source:MGI Symbol;Acc:MGI:5011646]	-	0	0	2	0	2	1	0	0	0	0	0	0	0	0	0	0	0	0	0	0	1	0	0	0	0.666667	1	0	0	0	0	0.333333	0
Golt1a	1	133309800	133323026	+	Golt1a	ENSMUSG00000103421	golgi transport 1A [Source:MGI Symbol;Acc:MGI:1915588]	+	0	16	0	0	0	0	14	2	12	4	4	3	6	2	10	2	11	8	32	11	21	4	25	14	5.33333	0	9.33333	3.66667	6	7	21.3333	14.3333
Gm28040	1	133309827	133329722	+	Gm28040	ENSMUSG00000115958	predicted gene, 28040 [Source:MGI Symbol;Acc:MGI:5547776]	+	0	0	0	0	1	4	0	0	0	0	2	0	0	0	1	1	0	0	6	0	0	0	0	1	0	1.66667	0	0.666667	0.333333	0.333333	2	0.333333
Gm28040	1	133309827	133329901	+	Gm28040	ENSMUSG00000098306	predicted gene, 28040 [Source:MGI Symbol;Acc:MGI:5547776]	+	0	13	0	0	2	2	14	2	12	4	4	3	4	0	10	3	9	4	29	11	17	3	24	14	4.33333	1.33333	9.33333	3.66667	4.66667	5.33333	19	13.6667
Kiss1	1	133321875	133329901	+	Kiss1	ENSMUSG00000116158	KiSS-1 metastasis-suppressor [Source:MGI Symbol;Acc:MGI:2663985]	+	0	1	0	0	1	2	0	0	0	0	0	0	0	0	0	1	0	1	1	0	2	0	2	2	0.333333	1	0	0	0	0.666667	1	1.33333
Ren1	1	133350510	133360325	+	Ren1	ENSMUSG00000070645	renin 1 structural [Source:MGI Symbol;Acc:MGI:97898]	+	0	0	0	6	8	8	0	0	0	0	0	0	1	0	0	0	0	0	0	0	0	0	0	0	0	7.33333	0	0	0.333333	0	0	0
Etnk2	1	133363572	133380336	+	Etnk2	ENSMUSG00000070644	ethanolamine kinase 2 [Source:MGI Symbol;Acc:MGI:2443760]	+	89	64	60	61	119	59	78	42	78	85	41	75	95	30	60	54	98	67	80	49	47	88	120	96	71	79.6667	66	67	61.6667	73	58.6667	101.333
Sox13	1	133382303	133424377	-	Sox13	ENSMUSG00000070643	SRY (sex determining region Y)-box 13 [Source:MGI Symbol;Acc:MGI:98361]	-	526	515	515	660	534	476	532	481	384	436	449	291	895	209	461	592	533	734	452	291	403	480	447	492	518.667	556.667	465.667	392	521.667	619.667	382	473
Snrpe	1	133603871	133610291	-	Snrpe	ENSMUSG00000090553	small nuclear ribonucleoprotein E [Source:MGI Symbol;Acc:MGI:98346]	-	3414	4274	2772	4067	3541	3928	5163	4677	5038	4042	3528	3062	3724	2526	5353	6991	4956	4978	6039	4978	4581	5197	4689	4942	3486.67	3845.33	4959.33	3544	3867.67	5641.67	5199.33	4942.67
Gm26706	1	133610411	133614422	+	Gm26706	ENSMUSG00000097014	predicted gene, 26706 [Source:MGI Symbol;Acc:MGI:5477200]	+	0	0	0	0	0	0	0	0	0	0	4	4	1	0	0	0	2	0	2	4	0	0	0	0	0	0	0	2.66667	0.333333	0.666667	2	0
Zc3h11a	1	133619862	133661380	-	Zc3h11a	ENSMUSG00000102976	zinc finger CCCH type containing 11A [Source:MGI Symbol;Acc:MGI:1917829]	-	2274	3144	2436	3567	3076	3068	2538	2431	2436	1930	1798	1771	2055	943	2659	3030	2702	2846	3331	3210	2592	3133	3019	3133	2618	3237	2468.33	1833	1885.67	2859.33	3044.33	3095
Zc3h11a	1	133619871	133661380	-	Zc3h11a	ENSMUSG00000116275	zinc finger CCCH type containing 11A [Source:MGI Symbol;Acc:MGI:1917829]	-	2083	2963	2276	3315	2891	2803	2205	2200	2234	1723	1593	1627	1965	901	2491	2811	2499	2594	3043	2865	2316	2839	2698	2811	2440.67	3003	2213	1647.67	1785.67	2634.67	2741.33	2782.67
Gm38394	1	133619940	133661318	-	Gm38394	ENSMUSG00000094410	predicted gene, 38394 [Source:MGI Symbol;Acc:MGI:5614057]	-	2982	4121	3194	4682	4177	4204	3308	3536	3410	2734	2682	2677	2689	1327	3682	4233	3885	3737	4847	4758	3776	4516	4331	4622	3432.33	4354.33	3418	2697.67	2566	3951.67	4460.33	4489.67
Zbed6	1	133655879	133660885	-	Zbed6	ENSMUSG00000102049	zinc finger, BED type containing 6 [Source:MGI Symbol;Acc:MGI:3828086]	-	773	1026	847	1238	1160	1272	1043	1226	1091	936	1006	930	667	378	1104	1301	1297	1065	1703	1665	1317	1569	1528	1657	882	1223.33	1120	957.333	716.333	1221	1561.67	1584.67
Lax1	1	133679091	133690108	-	Lax1	ENSMUSG00000051998	lymphocyte transmembrane adaptor 1 [Source:MGI Symbol;Acc:MGI:2443362]	-	43	10	24	14	20	7	0	0	4	0	0	0	0	0	0	0	0	0	0	0	0	0	0	0	25.6667	13.6667	1.33333	0	0	0	0	0
Atp2b4	1	133699457	133801041	-	Atp2b4	ENSMUSG00000026463	ATPase, Ca++ transporting, plasma membrane 4 [Source:MGI Symbol;Acc:MGI:88111]	-	236	403	273	366	261	261	178	128	120	164	126	183	20	11	15	81	50	58	129	138	99	180	242	135	304	296	142	157.667	15.3333	63	122	185.667
Gm37368	1	133775210	133778421	-	Gm37368	ENSMUSG00000102509	predicted gene, 37368 [Source:MGI Symbol;Acc:MGI:5610596]	-	0	0	0	0	0	0	0	0	0	0	0	0	0	0	0	0	0	0	0	0	0	0	0	0	0	0	0	0	0	0	0	0
Gm10537	1	133829528	133831225	+	Gm10537	ENSMUSG00000103166	predicted gene 10537 [Source:MGI Symbol;Acc:MGI:3642691]	+	0	0	0	0	0	0	0	0	0	0	0	0	0	0	0	0	0	0	0	0	0	0	0	0	0	0	0	0	0	0	0	0
Gm28441	1	133835189	133838372	+	Gm28441	ENSMUSG00000100830	predicted gene 28441 [Source:MGI Symbol;Acc:MGI:5579147]	+	0	0	0	1	0	0	0	0	0	0	0	0	0	0	3	0	0	0	3	0	0	0	0	0	0	0.333333	0	0	1	0	1	0
Optc	1	133897199	133907999	-	Optc	ENSMUSG00000010311	opticin [Source:MGI Symbol;Acc:MGI:2151113]	-	2	2	0	0	0	0	0	0	0	0	0	0	0	0	0	6	0	0	1	0	2	0	3	3	1.33333	0	0	0	0	2	1	2
Gm15851	1	133906531	133914822	+	Gm15851	ENSMUSG00000090208	predicted gene 15851 [Source:MGI Symbol;Acc:MGI:3801734]	+	0	0	0	0	0	0	0	0	0	0	0	0	0	0	0	0	0	0	0	0	0	0	0	0	0	0	0	0	0	0	0	0
Prelp	1	133910304	133921414	-	Prelp	ENSMUSG00000041577	proline arginine-rich end leucine-rich repeat [Source:MGI Symbol;Acc:MGI:2151110]	-	0	0	0	0	0	0	0	0	7	2	0	0	1	0	0	0	1	0	0	3	0	0	0	0	0	0	2.33333	0.666667	0.333333	0.333333	1	0
Gm1627	1	133962162	133971938	+	Gm1627	ENSMUSG00000100987	predicted gene 1627 [Source:MGI Symbol;Acc:MGI:2686473]	+	0	0	0	0	0	0	0	0	0	0	0	0	0	0	0	0	0	0	0	0	0	0	0	0	0	0	0	0	0	0	0	0
Fmod	1	134037254	134048277	+	Fmod	ENSMUSG00000041559	fibromodulin [Source:MGI Symbol;Acc:MGI:1328364]	+	0	0	0	0	0	0	0	0	0	0	0	0	0	0	0	0	0	0	0	0	0	3	0	0	0	0	0	0	0	0	0	1
Btg2	1	134075170	134079120	-	Btg2	ENSMUSG00000020423	B cell translocation gene 2, anti- proliferative [Source:MGI Symbol;Acc:MGI:108384]	-	461	560	374	465	460	459	1092	996	1440	720	877	763	750	469	1110	1158	1095	949	1707	1825	1496	1800	1922	1979	465	461.333	1176	786.667	776.333	1067.33	1676	1900.33
Gm38140	1	134096405	134099159	-	Gm38140	ENSMUSG00000102380	predicted gene, 38140 [Source:MGI Symbol;Acc:MGI:5611368]	-	0	0	0	0	0	0	0	0	0	0	0	0	0	0	0	0	0	0	0	0	0	0	0	0	0	0	0	0	0	0	0	0
Chit1	1	134111242	134151540	+	Chit1	ENSMUSG00000026450	chitinase 1 (chitotriosidase) [Source:MGI Symbol;Acc:MGI:1919134]	+	36	10	16	31	1	18	17	1	2	0	5	12	15	4	2	25	0	16	12	5	13	11	0	20	20.6667	16.6667	6.66667	5.66667	7	13.6667	10	10.3333
Chil1	1	134182176	134190181	+	Chil1	ENSMUSG00000064246	chitinase-like 1 [Source:MGI Symbol;Acc:MGI:1340899]	+	23	40	11	12	7	18	14	11	14	0	12	4	1	0	5	0	0	1	0	0	8	3	3	4	24.6667	12.3333	13	5.33333	2	0.333333	2.66667	3.33333
Mybph	1	134193448	134201232	+	Mybph	ENSMUSG00000042451	myosin binding protein H [Source:MGI Symbol;Acc:MGI:1858196]	+	41	13	24	6	5	4	38	84	66	11	38	23	9	11	111	70	66	40	31	39	65	28	84	59	26	5	62.6667	24	43.6667	58.6667	45	57
Adora1	1	134199223	134235431	-	Adora1	ENSMUSG00000042429	adenosine A1 receptor [Source:MGI Symbol;Acc:MGI:99401]	-	84	75	183	53	61	58	278	459	473	132	240	188	145	103	498	324	340	239	253	458	514	242	447	401	114	57.3333	403.333	186.667	248.667	301	408.333	363.333
Myog	1	134289989	134292548	+	Myog	ENSMUSG00000026459	myogenin [Source:MGI Symbol;Acc:MGI:97276]	+	0	9	0	0	0	0	0	0	0	0	0	3	0	0	0	0	0	0	0	0	0	0	0	0	3	0	0	1	0	0	0	0
Ppfia4	1	134296783	134332928	-	Ppfia4	ENSMUSG00000026458	protein tyrosine phosphatase, receptor type, f polypeptide (PTPRF), interacting protein (liprin), alpha 4 [Source:MGI Symbol;Acc:MGI:1915757]	-	246	308	266	439	293	287	533	423	396	514	527	591	199	78	112	264	203	157	227	136	158	221	242	286	273.333	339.667	450.667	544	129.667	208	173.667	249.667
Tmem183a	1	134346097	134361979	-	Tmem183a	ENSMUSG00000042305	transmembrane protein 183A [Source:MGI Symbol;Acc:MGI:1914729]	-	1537	1794	1386	1995	1692	1749	1774	1723	1737	1310	1327	1229	2404	969	2285	2858	2695	2732	2143	1534	1698	2015	2078	2216	1572.33	1812	1744.67	1288.67	1886	2761.67	1791.67	2103
4933406M09Rik	1	134385940	134390981	+	4933406M09Rik	ENSMUSG00000050526	RIKEN cDNA 4933406M09 gene [Source:MGI Symbol;Acc:MGI:3045320]	+	15	0	0	0	0	0	0	0	0	0	0	0	0	0	0	2	0	0	0	0	0	0	0	0	5	0	0	0	0	0.666667	0	0
Cyb5r1	1	134405559	134411740	+	Cyb5r1	ENSMUSG00000026456	cytochrome b5 reductase 1 [Source:MGI Symbol;Acc:MGI:1919267]	+	400	573	348	556	448	494	845	1001	632	769	625	528	1170	509	937	1373	1230	1085	802	530	561	684	823	763	440.333	499.333	826	640.667	872	1229.33	631	756.667
Adipor1	1	134415378	134433351	+	Adipor1	ENSMUSG00000026457	adiponectin receptor 1 [Source:MGI Symbol;Acc:MGI:1919924]	+	2268	2179	2118	2467	2039	1939	2946	2725	3524	2507	2555	2220	2283	1014	2438	2558	2406	2572	3026	2239	2710	2808	3328	2977	2188.33	2148.33	3065	2427.33	1911.67	2512	2658.33	3037.67
Platr1	1	134435628	134439597	+	Platr1	ENSMUSG00000101061	pluripotency associated transcript 1 [Source:MGI Symbol;Acc:MGI:5580349]	+	28	33	14	23	18	47	8	12	7	10	11	0	1	0	6	19	8	5	5	5	1	0	3	5	25	29.3333	9	7	2.33333	10.6667	3.66667	2.66667
Gm37935	1	134454492	134455473	-	Gm37935	ENSMUSG00000102722	predicted gene, 37935 [Source:MGI Symbol;Acc:MGI:5611163]	-	0	8	0	0	3	0	10	16	6	4	0	0	0	0	0	0	0	0	1	7	4	2	1	4	2.66667	1	10.6667	1.33333	0	0	4	2.33333
Klhl12	1	134455531	134491018	+	Klhl12	ENSMUSG00000026455	kelch-like 12 [Source:MGI Symbol;Acc:MGI:2385619]	+	987	1202	882	1207	1079	1098	1216	1066	1215	1133	1023	913	1134	361	1164	1265	1194	1266	1333	946	951	1169	1376	1243	1023.67	1128	1165.67	1023	886.333	1241.67	1076.67	1262.67
Rabif	1	134494648	134508774	+	Rabif	ENSMUSG00000042229	RAB interacting factor [Source:MGI Symbol;Acc:MGI:2138605]	+	1013	953	752	938	818	830	729	676	711	531	663	523	741	329	775	787	628	810	804	491	585	658	611	675	906	862	705.333	572.333	615	741.667	626.667	648
Mgat4e	1	134540941	134549682	-	Mgat4e	ENSMUSG00000046367	MGAT4 family, member E [Source:MGI Symbol;Acc:MGI:1918251]	-	14	32	28	10	10	19	10	17	14	16	2	10	14	11	12	20	0	14	5	0	0	0	4	3	24.6667	13	13.6667	9.33333	12.3333	11.3333	1.66667	2.33333
Kdm5b	1	134560171	134635285	+	Kdm5b	ENSMUSG00000042207	lysine (K)-specific demethylase 5B [Source:MGI Symbol;Acc:MGI:1922855]	+	10110	11562	9332	12327	11099	10121	9939	9149	8463	9688	9245	8585	5326	1950	4141	5247	4696	6022	5648	3374	3472	4970	5536	4769	10334.7	11182.3	9183.67	9172.67	3805.67	5321.67	4164.67	5091.67
Gm26783	1	134642254	134646520	-	Gm26783	ENSMUSG00000097435	predicted gene, 26783 [Source:MGI Symbol;Acc:MGI:5477277]	-	0	0	0	0	0	0	0	0	0	0	0	0	0	0	0	0	0	0	0	0	0	0	0	0	0	0	0	0	0	0	0	0
Syt2	1	134646677	134762593	+	Syt2	ENSMUSG00000026452	synaptotagmin II [Source:MGI Symbol;Acc:MGI:99666]	+	7	11	2	6	6	5	0	0	7	0	5	0	2	0	4	12	0	2	0	0	3	0	2	2	6.66667	5.66667	2.33333	1.66667	2	4.66667	1	1.33333
Ppp1r12b	1	134754658	134955942	-	Ppp1r12b	ENSMUSG00000073557	protein phosphatase 1, regulatory subunit 12B [Source:MGI Symbol;Acc:MGI:1916417]	-	59	111	45	91	83	118	125	116	96	90	79	79	100	38	91	113	123	110	109	109	129	102	97	95	71.6667	97.3333	112.333	82.6667	76.3333	115.333	115.667	98
Gm37949	1	134799895	134801985	-	Gm37949	ENSMUSG00000103614	predicted gene, 37949 [Source:MGI Symbol;Acc:MGI:5611177]	-	0	0	0	0	0	0	0	0	0	0	0	0	0	0	0	0	0	0	4	0	4	0	0	0	0	0	0	0	0	0	2.66667	0
Gm37677	1	134819916	134827549	-	Gm37677	ENSMUSG00000103976	predicted gene, 37677 [Source:MGI Symbol;Acc:MGI:5610905]	-	0	7	18	7	16	2	3	0	4	5	0	0	0	1	2	11	2	0	4	11	3	0	2	1	8.33333	8.33333	2.33333	1.66667	1	4.33333	6	1
Gm28892	1	134834142	134846415	+	Gm28892	ENSMUSG00000101168	predicted gene 28892 [Source:MGI Symbol;Acc:MGI:5579598]	+	14	10	6	6	2	3	16	6	13	0	7	2	0	0	2	18	3	4	3	6	8	0	7	4	10	3.66667	11.6667	3	0.666667	8.33333	5.66667	3.66667
Ube2t	1	134962565	134974162	+	Ube2t	ENSMUSG00000026429	ubiquitin-conjugating enzyme E2T [Source:MGI Symbol;Acc:MGI:1914446]	+	440	559	401	653	606	598	1832	1009	1639	1398	1577	1357	474	224	455	760	795	611	967	854	807	809	1397	891	466.667	619	1493.33	1444	384.333	722	876	1032.33
Lgr6	1	134983301	135105276	-	Lgr6	ENSMUSG00000042793	leucine-rich repeat-containing G protein- coupled receptor 6 [Source:MGI Symbol;Acc:MGI:2441805]	-	0	4	3	20	13	7	0	3	0	4	0	11	20	2	23	18	16	23	11	0	5	4	11	0	2.33333	13.3333	1	5	15	19	5.33333	5
Ptprv	1	135108497	135132594	-	Ptprv	ENSMUSG00000097993	protein tyrosine phosphatase, receptor type, V [Source:MGI Symbol;Acc:MGI:108027]	-	42	69	40	74	63	68	25	24	14	51	30	13	33	8	15	45	38	33	27	7	6	24	45	16	50.3333	68.3333	21	31.3333	18.6667	38.6667	13.3333	28.3333
Gm10535	1	135108961	135113378	+	Gm10535	ENSMUSG00000097988	predicted gene 10535 [Source:MGI Symbol;Acc:MGI:3642442]	+	11	13	5	14	2	15	2	7	3	10	0	0	6	0	2	2	5	5	7	0	1	2	3	5	9.66667	10.3333	4	3.33333	2.66667	4	2.66667	3.33333
Ptpn7	1	135132700	135145317	+	Ptpn7	ENSMUSG00000031506	protein tyrosine phosphatase, non-receptor type 7 [Source:MGI Symbol;Acc:MGI:2156893]	+	56	21	46	33	10	23	12	3	6	0	5	28	43	2	5	19	21	22	29	6	8	29	17	19	41	22	7	11	16.6667	20.6667	14.3333	21.6667
Arl8a	1	135146824	135156269	+	Arl8a	ENSMUSG00000026426	ADP-ribosylation factor-like 8A [Source:MGI Symbol;Acc:MGI:1915974]	+	520	319	303	469	324	367	924	643	984	698	684	587	444	205	502	593	547	459	696	621	580	506	734	719	380.667	386.667	850.333	656.333	383.667	533	632.333	653
Gm15445	1	135152963	135153806	+	Gm15445	ENSMUSG00000085311	predicted gene 15445 [Source:MGI Symbol;Acc:MGI:3707341]	+	0	0	0	0	0	1	0	0	0	1	0	0	0	0	0	14	2	0	0	8	6	0	0	1	0	0.333333	0	0.333333	0	5.33333	4.66667	0.333333
Gpr37l1	1	135160234	135167681	-	Gpr37l1	ENSMUSG00000026424	G protein-coupled receptor 37-like 1 [Source:MGI Symbol;Acc:MGI:1928503]	-	0	0	0	0	0	0	0	0	0	0	2	10	0	0	0	0	0	0	0	0	0	1	0	0	0	0	0	4	0	0	0	0.333333
Gm26642	1	135248561	135266443	+	Gm26642	ENSMUSG00000097680	predicted gene, 26642 [Source:MGI Symbol;Acc:MGI:5477136]	+	233	294	249	278	226	178	304	284	242	196	276	176	260	100	255	274	188	216	338	201	198	251	219	213	258.667	227.333	276.667	216	205	226	245.667	227.667
Elf3	1	135253575	135258568	-	Elf3	ENSMUSG00000003051	E74-like factor 3 [Source:MGI Symbol;Acc:MGI:1101781]	-	623	828	724	739	652	478	415	452	492	322	382	255	395	129	330	277	330	229	642	505	445	363	418	376	725	623	453	319.667	284.667	278.667	530.667	385.667
Rnpep	1	135262712	135284084	-	Rnpep	ENSMUSG00000041926	arginyl aminopeptidase (aminopeptidase B) [Source:MGI Symbol;Acc:MGI:2384902]	-	850	798	707	744	573	594	826	929	932	696	696	638	792	368	729	884	594	761	1005	607	592	858	694	706	785	637	895.667	676.667	629.667	746.333	734.667	752.667
Timm17a	1	135295213	135313778	-	Timm17a	ENSMUSG00000062580	translocase of inner mitochondrial membrane 17a [Source:MGI Symbol;Acc:MGI:1343131]	-	2058	1994	1706	2349	2051	1795	2042	1886	2051	1607	1578	1293	1848	767	2007	2093	2059	2095	1743	1857	1659	1784	2088	1842	1919.33	2065	1993	1492.67	1540.67	2082.33	1753	1904.67
Lmod1	1	135324807	135368065	+	Lmod1	ENSMUSG00000048096	leiomodin 1 (smooth muscle) [Source:MGI Symbol;Acc:MGI:2135671]	+	24	12	11	21	13	10	20	15	22	3	20	33	19	2	10	13	13	10	31	47	20	42	42	40	15.6667	14.6667	19	18.6667	10.3333	12	32.6667	41.3333
Shisa4	1	135371057	135375237	-	Shisa4	ENSMUSG00000041889	shisa family member 4 [Source:MGI Symbol;Acc:MGI:1924802]	-	34	32	16	36	24	20	118	121	131	90	104	86	74	41	64	134	87	99	86	64	81	151	102	149	27.3333	26.6667	123.333	93.3333	59.6667	106.667	77	134
Ipo9	1	135382312	135430499	-	Ipo9	ENSMUSG00000041879	importin 9 [Source:MGI Symbol;Acc:MGI:1918944]	-	2603	3093	2602	3344	3122	2880	3595	3472	3219	2884	3050	2806	3624	1245	2869	3736	3410	3662	3898	2645	2673	3442	3621	3587	2766	3115.33	3428.67	2913.33	2579.33	3602.67	3072	3550
Gm28277	1	135409622	135414186	-	Gm28277	ENSMUSG00000100620	predicted gene 28277 [Source:MGI Symbol;Acc:MGI:5578983]	-	0	0	1	0	0	3	0	0	0	0	0	0	0	0	3	2	0	2	0	0	2	0	0	0	0.333333	1	0	0	1	1.33333	0.666667	0
Nav1	1	135434580	135688105	-	Nav1	ENSMUSG00000009418	neuron navigator 1 [Source:MGI Symbol;Acc:MGI:2183683]	-	839	955	742	916	1161	793	636	650	689	556	557	611	911	323	934	1063	1032	1023	1391	1074	938	952	1090	994	845.333	956.667	658.333	574.667	722.667	1039.33	1134.33	1012
2610012C04Rik	1	135480392	135481414	-	2610012C04Rik	ENSMUSG00000102474	RIKEN cDNA 2610012C04 gene [Source:MGI Symbol;Acc:MGI:1917549]	-	0	0	0	0	3	0	0	0	0	0	0	0	0	0	0	0	0	3	0	0	0	0	0	0	0	1	0	0	0	1	0	0
Gm37333	1	135523088	135525338	-	Gm37333	ENSMUSG00000104524	predicted gene, 37333 [Source:MGI Symbol;Acc:MGI:5610561]	-	0	0	0	0	0	0	0	0	0	0	0	0	0	0	0	0	0	0	0	0	0	0	0	1	0	0	0	0	0	0	0	0.333333
Gm4793	1	135584773	135599948	+	Gm4793	ENSMUSG00000054412	predicted gene 4793 [Source:MGI Symbol;Acc:MGI:3646955]	+	6	0	9	5	8	12	33	4	2	3	18	6	21	10	11	17	16	21	27	14	7	26	27	12	5	8.33333	13	9	14	18	16	21.6667
Csrp1	1	135720061	135752232	+	Csrp1	ENSMUSG00000026421	cysteine and glycine-rich protein 1 [Source:MGI Symbol;Acc:MGI:88549]	+	1890	1963	1698	1901	1548	1441	1858	1926	2727	1442	1371	1269	1489	792	1543	2417	1651	1634	2583	1898	1614	2266	2311	2537	1850.33	1630	2170.33	1360.67	1274.67	1900.67	2031.67	2371.33
Phlda3	1	135766119	135769136	+	Phlda3	ENSMUSG00000041801	pleckstrin homology like domain, family A, member 3 [Source:MGI Symbol;Acc:MGI:1351485]	+	678	529	382	459	380	439	362	374	406	357	278	267	1882	747	1792	2183	1559	1895	1460	868	849	1053	1100	1161	529.667	426	380.667	300.667	1473.67	1879	1059	1104.67
Tnni1	1	135779434	135810989	+	Tnni1	ENSMUSG00000026418	troponin I, skeletal, slow 1 [Source:MGI Symbol;Acc:MGI:105073]	+	59	13	21	15	45	31	2	0	10	0	2	0	45	23	34	58	71	43	53	22	12	19	38	37	31	30.3333	4	0.666667	34	57.3333	29	31.3333
Lad1	1	135818598	135833342	+	Lad1	ENSMUSG00000041782	ladinin [Source:MGI Symbol;Acc:MGI:109343]	+	336	325	263	302	256	284	223	203	313	184	237	256	774	210	471	571	468	554	598	360	256	354	382	386	308	280.667	246.333	225.667	485	531	404.667	374
Tnnt2	1	135836354	135852260	+	Tnnt2	ENSMUSG00000026414	troponin T2, cardiac [Source:MGI Symbol;Acc:MGI:104597]	+	0	7	3	2	2	9	0	2	11	7	0	0	2	2	2	1	7	5	13	3	7	4	5	0	3.33333	4.33333	4.33333	2.33333	2	4.33333	7.66667	3
Pkp1	1	135871395	135919207	-	Pkp1	ENSMUSG00000026413	plakophilin 1 [Source:MGI Symbol;Acc:MGI:1328359]	-	0	7	0	0	4	4	0	0	0	0	0	0	5	0	0	0	0	0	2	0	0	0	0	0	2.33333	2.66667	0	0	1.66667	0	0.666667	0
Gm36938	1	135896394	135899089	-	Gm36938	ENSMUSG00000102414	predicted gene, 36938 [Source:MGI Symbol;Acc:MGI:5610166]	-	0	0	0	0	0	0	0	0	0	0	0	0	0	0	0	0	0	0	0	0	0	0	0	0	0	0	0	0	0	0	0	0
Igfn1	1	135953578	136006342	-	Igfn1	ENSMUSG00000051985	immunoglobulin-like and fibronectin type III domain containing 1 [Source:MGI Symbol;Acc:MGI:3045352]	-	0	0	0	0	0	0	0	0	0	0	0	0	0	0	6	0	5	0	0	0	0	0	0	2	0	0	0	0	2	1.66667	0	0.666667
Tmem9	1	136008150	136035342	+	Tmem9	ENSMUSG00000026411	transmembrane protein 9 [Source:MGI Symbol;Acc:MGI:1913491]	+	337	349	317	341	335	259	831	806	866	756	953	606	823	332	738	920	866	833	1076	853	775	862	1141	1080	334.333	311.667	834.333	771.667	631	873	901.333	1027.67
Ascl5	1	136050804	136051370	+	Ascl5	ENSMUSG00000097918	achaete-scute family bHLH transcription factor 5 [Source:MGI Symbol;Acc:MGI:2685043]	+	0	0	0	0	0	0	0	0	0	0	0	0	3	0	0	0	0	0	0	0	0	0	0	0	0	0	0	0	1	0	0	0
Cacna1s	1	136052750	136119822	+	Cacna1s	ENSMUSG00000026407	calcium channel, voltage-dependent, L type, alpha 1S subunit [Source:MGI Symbol;Acc:MGI:88294]	+	8	11	2	14	6	9	13	24	27	25	31	17	25	0	11	12	13	15	9	17	7	11	27	15	7	9.66667	21.3333	24.3333	12	13.3333	11	17.6667
Gm37014	1	136057181	136059433	+	Gm37014	ENSMUSG00000102838	predicted gene, 37014 [Source:MGI Symbol;Acc:MGI:5610242]	+	0	0	0	0	0	0	0	0	0	0	0	0	0	0	0	0	0	0	0	0	0	0	0	0	0	0	0	0	0	0	0	0
Gm37759	1	136116577	136119822	-	Gm37759	ENSMUSG00000102717	predicted gene, 37759 [Source:MGI Symbol;Acc:MGI:5610987]	-	3	1	1	9	0	6	5	5	5	11	20	7	10	0	0	9	10	5	1	0	5	5	10	3	1.66667	5	5	12.6667	3.33333	8	2	6
Gm15850	1	136126178	136131183	-	Gm15850	ENSMUSG00000086264	predicted gene 15850 [Source:MGI Symbol;Acc:MGI:3801986]	-	0	0	0	0	0	0	0	15	10	9	3	1	1	1	5	13	13	0	15	1	2	11	11	16	0	0	8.33333	4.33333	2.33333	8.66667	6	12.6667
Kif21b	1	136131389	136177998	+	Kif21b	ENSMUSG00000041642	kinesin family member 21B [Source:MGI Symbol;Acc:MGI:109234]	+	262	260	199	290	305	186	951	993	774	964	927	828	649	125	333	621	445	556	798	475	482	807	768	737	240.333	260.333	906	906.333	369	540.667	585	770.667
Mroh3	1	136181652	136212828	-	Mroh3	ENSMUSG00000087230	maestro heat-like repeat family member 3 [Source:MGI Symbol;Acc:MGI:1923672]	-	0	0	0	0	1	1	6	0	2	0	0	0	0	0	3	4	0	1	5	3	1	0	1	1	0	0.666667	2.66667	0	1	1.66667	3	0.666667
Inava	1	136213531	136234264	-	Inava	ENSMUSG00000041605	innate immunity activator [Source:MGI Symbol;Acc:MGI:1921579]	-	302	270	157	238	232	194	188	161	153	125	113	105	222	44	136	180	123	180	227	148	115	247	176	155	243	221.333	167.333	114.333	134	161	163.333	192.667
Gm26568	1	136216074	136225071	+	Gm26568	ENSMUSG00000097315	predicted gene, 26568 [Source:MGI Symbol;Acc:MGI:5477062]	+	8	13	12	9	19	9	9	3	12	9	4	19	10	4	12	7	5	8	11	10	5	11	11	18	11	12.3333	8	10.6667	8.66667	6.66667	8.66667	13.3333
A430034D21Rik	1	136247662	136250476	+	A430034D21Rik	ENSMUSG00000103594	RIKEN cDNA A430034D21 gene [Source:MGI Symbol;Acc:MGI:2444685]	+	0	0	0	0	0	0	0	0	0	0	0	0	0	0	0	0	0	0	0	0	0	0	0	0	0	0	0	0	0	0	0	0
Gm37552	1	136252671	136255846	-	Gm37552	ENSMUSG00000102941	predicted gene, 37552 [Source:MGI Symbol;Acc:MGI:5610780]	-	0	0	0	0	0	0	0	0	0	0	0	0	0	0	0	0	0	0	0	0	0	0	0	0	0	0	0	0	0	0	0	0
Gm26781	1	136259407	136274406	+	Gm26781	ENSMUSG00000097433	predicted gene, 26781 [Source:MGI Symbol;Acc:MGI:5477275]	+	8	21	11	24	37	17	36	34	40	44	26	46	40	6	17	31	16	30	35	24	22	30	31	32	13.3333	26	36.6667	38.6667	21	25.6667	27	31
Gpr25	1	136259797	136260873	-	Gpr25	ENSMUSG00000052759	G protein-coupled receptor 25 [Source:MGI Symbol;Acc:MGI:2686146]	-	0	0	0	0	0	0	2	0	0	0	0	0	0	0	0	0	0	0	0	0	0	0	0	0	0	0	0.666667	0	0	0	0	0
Camsap2	1	136268123	136346104	-	Camsap2	ENSMUSG00000041570	calmodulin regulated spectrin-associated protein family, member 2 [Source:MGI Symbol;Acc:MGI:1922434]	-	1074	1188	968	1228	1236	1214	1580	1263	1552	1382	1329	1283	883	369	1078	1040	1023	1215	1378	1149	1182	1518	1308	1304	1076.67	1226	1465	1331.33	776.667	1092.67	1236.33	1376.67
9230116N13Rik	1	136411916	136415519	-	9230116N13Rik	ENSMUSG00000097403	RIKEN cDNA 9230116N13 gene [Source:MGI Symbol;Acc:MGI:2443255]	-	29	25	15	15	22	15	4	24	21	11	2	23	18	12	20	46	20	16	31	43	25	17	39	39	23	17.3333	16.3333	12	16.6667	27.3333	33	31.6667
Ddx59	1	136415271	136440158	+	Ddx59	ENSMUSG00000026404	DEAD (Asp-Glu-Ala-Asp) box polypeptide 59 [Source:MGI Symbol;Acc:MGI:1915247]	+	380	394	310	397	439	338	454	387	363	310	405	306	349	128	229	280	329	355	457	338	329	415	466	354	361.333	391.333	401.333	340.333	235.333	321.333	374.667	411.667
Kif14	1	136466343	136531511	+	Kif14	ENSMUSG00000041498	kinesin family member 14 [Source:MGI Symbol;Acc:MGI:1098226]	+	970	1326	996	1290	1142	1027	1240	1152	1128	1020	1073	694	710	297	715	667	712	770	1085	827	871	870	986	957	1097.33	1153	1173.33	929	574	716.333	927.667	937.667
Gm37799	1	136541605	136555873	+	Gm37799	ENSMUSG00000104414	predicted gene, 37799 [Source:MGI Symbol;Acc:MGI:5611027]	+	0	0	0	0	0	0	0	0	0	0	0	0	0	0	0	0	0	0	0	0	0	0	0	0	0	0	0	0	0	0	0	0
Gm33994	1	136576938	136579477	-	Gm33994	ENSMUSG00000104509	predicted gene, 33994 [Source:MGI Symbol;Acc:MGI:5593153]	-	6	0	6	2	0	7	0	0	0	0	0	3	0	0	0	0	0	1	0	0	0	1	0	0	4	3	0	1	0	0.333333	0	0.333333
4933409D19Rik	1	136603033	136605468	-	4933409D19Rik	ENSMUSG00000104366	RIKEN cDNA 4933409D19 gene [Source:MGI Symbol;Acc:MGI:1918334]	-	0	3	0	2	12	5	0	0	0	0	0	0	0	0	0	0	0	0	0	0	0	0	0	0	1	6.33333	0	0	0	0	0	0
Platr23	1	136622098	136624650	-	Platr23	ENSMUSG00000097229	pluripotency associated transcript 23 [Source:MGI Symbol;Acc:MGI:5477092]	-	26	62	35	80	60	90	32	10	4	4	9	13	1	0	1	0	3	2	3	0	5	1	7	2	41	76.6667	15.3333	8.66667	0.666667	1.66667	2.66667	3.33333
Zfp281	1	136624901	136630053	+	Zfp281	ENSMUSG00000041483	zinc finger protein 281 [Source:MGI Symbol;Acc:MGI:3029290]	+	3077	3849	2854	4881	4071	4372	2182	2468	2014	2424	2084	2261	1233	594	1337	1707	1532	1942	1526	1453	1425	1915	1821	1979	3260	4441.33	2221.33	2256.33	1054.67	1727	1468	1905
Gm19705	1	136670769	136690804	+	Gm19705	ENSMUSG00000097113	predicted gene, 19705 [Source:MGI Symbol;Acc:MGI:5011890]	+	109	232	168	178	142	150	187	62	64	16	32	50	24	16	15	37	38	20	4	31	22	19	9	9	169.667	156.667	104.333	32.6667	18.3333	31.6667	19	12.3333
Platr22	1	136696211	136726142	+	Platr22	ENSMUSG00000097448	pluripotency associated transcript 22 [Source:MGI Symbol;Acc:MGI:4439804]	+	78	50	25	63	69	64	186	188	192	136	120	154	69	22	75	78	90	58	57	35	83	65	109	90	51	65.3333	188.667	136.667	55.3333	75.3333	58.3333	88
Nr5a2	1	136842571	136960448	-	Nr5a2	ENSMUSG00000026398	nuclear receptor subfamily 5, group A, member 2 [Source:MGI Symbol;Acc:MGI:1346834]	-	473	501	450	475	499	406	73	57	32	38	44	44	76	12	82	81	86	90	58	11	14	38	58	44	474.667	460	54	42	56.6667	85.6667	27.6667	46.6667
Gm37057	1	137252142	137254057	+	Gm37057	ENSMUSG00000102751	predicted gene, 37057 [Source:MGI Symbol;Acc:MGI:5610285]	+	0	0	0	0	0	0	0	0	0	0	0	0	0	0	0	0	0	0	0	0	0	0	0	0	0	0	0	0	0	0	0	0
1700006P03Rik	1	137325434	137325842	-	1700006P03Rik	ENSMUSG00000102738	RIKEN cDNA 1700006P03 gene [Source:MGI Symbol;Acc:MGI:1925628]	-	0	0	0	0	0	0	0	0	0	0	0	0	0	0	0	0	0	0	0	0	0	0	0	0	0	0	0	0	0	0	0	0
Gm37903	1	137528850	137531230	-	Gm37903	ENSMUSG00000103070	predicted gene, 37903 [Source:MGI Symbol;Acc:MGI:5611131]	-	0	0	0	2	0	4	0	0	0	0	0	0	0	0	0	0	0	0	0	0	0	0	0	0	0	2	0	0	0	0	0	0
Gm37099	1	137764077	137767527	-	Gm37099	ENSMUSG00000103728	predicted gene, 37099 [Source:MGI Symbol;Acc:MGI:5610327]	-	0	0	0	0	0	0	0	0	0	0	0	0	0	0	0	0	0	0	0	0	0	0	0	0	0	0	0	0	0	0	0	0
Gm37293	1	137811849	137812143	+	Gm37293	ENSMUSG00000104112	predicted gene, 37293 [Source:MGI Symbol;Acc:MGI:5610521]	+	0	0	0	0	0	0	0	0	0	0	0	0	0	0	0	0	0	0	0	0	0	0	0	0	0	0	0	0	0	0	0	0
Gm4258	1	137898595	138000384	+	Gm4258	ENSMUSG00000098243	predicted gene 4258 [Source:MGI Symbol;Acc:MGI:3782435]	+	0	0	0	0	0	0	0	0	0	0	0	0	0	0	0	0	0	0	0	0	0	0	0	0	0	0	0	0	0	0	0	0
Gm37298	1	137909291	137913158	+	Gm37298	ENSMUSG00000104118	predicted gene, 37298 [Source:MGI Symbol;Acc:MGI:5610526]	+	0	0	0	0	0	0	0	0	0	0	0	0	0	0	0	2	0	0	0	0	0	0	0	0	0	0	0	0	0	0.666667	0	0
Gm26979	1	137917690	137921312	-	Gm26979	ENSMUSG00000098045	predicted gene, 26979 [Source:MGI Symbol;Acc:MGI:5504094]	-	0	0	0	0	0	0	0	0	0	0	0	0	0	0	0	0	0	0	0	0	0	0	0	0	0	0	0	0	0	0	0	0
Gm37124	1	137924388	137926379	+	Gm37124	ENSMUSG00000103038	predicted gene, 37124 [Source:MGI Symbol;Acc:MGI:5610352]	+	0	0	0	0	0	0	0	0	0	0	0	0	0	0	0	0	0	0	0	0	0	0	0	0	0	0	0	0	0	0	0	0
A130050O07Rik	1	137927251	137930273	+	A130050O07Rik	ENSMUSG00000102277	RIKEN cDNA A130050O07 gene [Source:MGI Symbol;Acc:MGI:2443458]	+	0	0	0	0	0	0	0	0	0	0	0	0	0	0	0	0	0	0	0	0	0	0	0	0	0	0	0	0	0	0	0	0
Gm26936	1	137928389	137969240	-	Gm26936	ENSMUSG00000098145	predicted gene, 26936 [Source:MGI Symbol;Acc:MGI:5504051]	-	0	0	0	0	0	0	0	0	0	0	0	0	0	0	0	0	0	0	0	0	0	0	0	0	0	0	0	0	0	0	0	0
Gm26930	1	137932041	137933284	+	Gm26930	ENSMUSG00000102142	predicted gene, 26930 [Source:MGI Symbol;Acc:MGI:5504045]	+	0	0	0	0	0	0	0	0	0	0	0	0	0	0	0	0	0	0	0	0	0	0	0	0	0	0	0	0	0	0	0	0
D130019J16Rik	1	137935189	137937346	+	D130019J16Rik	ENSMUSG00000104145	RIKEN cDNA D130019J16 gene [Source:MGI Symbol;Acc:MGI:2443523]	+	0	0	0	0	0	0	0	0	0	0	0	0	0	0	0	0	0	0	0	0	0	9	0	0	0	0	0	0	0	0	0	3
Gm37534	1	137949422	137954643	+	Gm37534	ENSMUSG00000103427	predicted gene, 37534 [Source:MGI Symbol;Acc:MGI:5610762]	+	0	0	0	0	0	0	0	0	0	0	0	0	0	0	0	0	0	0	0	0	0	0	0	3	0	0	0	0	0	0	0	1
A430106G13Rik	1	137966531	137969918	+	A430106G13Rik	ENSMUSG00000098206	RIKEN cDNA A430106G13 gene [Source:MGI Symbol;Acc:MGI:2443823]	+	0	0	0	0	0	0	0	0	0	0	0	3	0	0	0	0	0	0	0	0	0	0	0	0	0	0	0	1	0	0	0	0
Gm37632	1	137971174	137972315	+	Gm37632	ENSMUSG00000104197	predicted gene, 37632 [Source:MGI Symbol;Acc:MGI:5610860]	+	0	0	0	0	0	0	0	0	0	0	0	0	0	0	0	0	0	0	0	0	0	0	0	0	0	0	0	0	0	0	0	0
Ptprc	1	138062861	138175708	-	Ptprc	ENSMUSG00000026395	protein tyrosine phosphatase, receptor type, C [Source:MGI Symbol;Acc:MGI:97810]	-	0	0	0	0	3	0	0	0	0	0	16	0	0	0	0	0	0	0	0	0	0	0	0	0	0	1	0	5.33333	0	0	0	0
A130071D04Rik	1	138161820	138167683	-	A130071D04Rik	ENSMUSG00000104291	RIKEN cDNA A130071D04 gene [Source:MGI Symbol;Acc:MGI:2444749]	-	0	0	0	0	0	0	0	0	0	0	0	0	0	0	0	0	0	0	0	0	0	0	0	0	0	0	0	0	0	0	0	0
Gm28556	1	138190194	138192127	-	Gm28556	ENSMUSG00000099459	predicted gene 28556 [Source:MGI Symbol;Acc:MGI:5579262]	-	0	0	0	0	0	0	0	0	0	0	0	0	0	0	0	0	0	0	0	0	0	0	0	0	0	0	0	0	0	0	0	0
1700113B19Rik	1	138261642	138262061	+	1700113B19Rik	ENSMUSG00000102822	RIKEN cDNA 1700113B19 gene [Source:MGI Symbol;Acc:MGI:1920890]	+	0	0	0	0	0	0	0	0	0	0	0	0	0	0	0	0	0	0	0	0	0	0	0	0	0	0	0	0	0	0	0	0
Atp6v1g3	1	138273738	138289462	+	Atp6v1g3	ENSMUSG00000026394	ATPase, H+ transporting, lysosomal V1 subunit G3 [Source:MGI Symbol;Acc:MGI:2450548]	+	0	0	0	0	0	0	0	0	0	0	0	0	0	0	0	0	0	0	0	0	0	0	0	0	0	0	0	0	0	0	0	0
Nek7	1	138482875	138620141	-	Nek7	ENSMUSG00000026393	NIMA (never in mitosis gene a)-related expressed kinase 7 [Source:MGI Symbol;Acc:MGI:1890645]	-	586	717	641	907	696	715	1479	1175	1370	1080	934	1111	460	234	563	612	606	632	815	916	831	864	908	861	648	772.667	1341.33	1041.67	419	616.667	854	877.667
Gm28501	1	138515615	138550009	+	Gm28501	ENSMUSG00000099510	predicted gene 28501 [Source:MGI Symbol;Acc:MGI:5579207]	+	35	30	28	44	28	36	41	67	85	52	21	82	20	18	15	30	19	30	36	39	37	37	38	36	31	36	64.3333	51.6667	17.6667	26.3333	37.3333	37
Gm37080	1	138552305	138554708	-	Gm37080	ENSMUSG00000102651	predicted gene, 37080 [Source:MGI Symbol;Acc:MGI:5610308]	-	0	0	0	0	0	0	0	0	0	0	0	0	0	0	0	0	0	0	0	0	0	0	0	0	0	0	0	0	0	0	0	0
Gm37101	1	138567697	138571356	-	Gm37101	ENSMUSG00000102448	predicted gene, 37101 [Source:MGI Symbol;Acc:MGI:5610329]	-	0	0	0	4	0	0	0	0	0	0	0	0	0	0	0	0	0	0	0	0	0	0	0	1	0	1.33333	0	0	0	0	0	0.333333
Gm5833	1	138640095	138682077	-	Gm5833	ENSMUSG00000100459	predicted gene 5833 [Source:MGI Symbol;Acc:MGI:3779530]	-	0	0	0	0	0	0	0	0	0	0	0	0	0	0	0	0	0	0	0	0	0	0	0	0	0	0	0	0	0	0	0	0
Lhx9	1	138825186	138848577	-	Lhx9	ENSMUSG00000019230	LIM homeobox protein 9 [Source:MGI Symbol;Acc:MGI:1316721]	-	0	5	9	0	2	3	12	0	0	8	0	4	0	0	0	0	0	0	0	16	0	6	0	1	4.66667	1.66667	4	4	0	0	5.33333	2.33333
2310009B15Rik	1	138851983	138856852	-	2310009B15Rik	ENSMUSG00000079283	RIKEN cDNA 2310009B15 gene [Source:MGI Symbol;Acc:MGI:1916799]	-	12	42	4	20	21	37	37	17	22	33	28	24	49	3	48	51	46	66	36	55	30	40	38	63	19.3333	26	25.3333	28.3333	33.3333	54.3333	40.3333	47
1700019P21Rik	1	138876272	138876951	-	1700019P21Rik	ENSMUSG00000099808	RIKEN cDNA 1700019P21 gene [Source:MGI Symbol;Acc:MGI:1922796]	-	0	0	0	0	0	0	0	0	0	0	0	0	0	0	0	0	0	0	0	0	0	0	0	0	0	0	0	0	0	0	0	0
Gm37045	1	138960441	138962903	-	Gm37045	ENSMUSG00000102365	predicted gene, 37045 [Source:MGI Symbol;Acc:MGI:5610273]	-	0	0	0	0	0	0	0	0	0	0	0	0	0	0	0	0	2	4	2	7	0	0	5	0	0	0	0	0	0	2	3	1.66667
Dennd1b	1	138963435	139178960	+	Dennd1b	ENSMUSG00000056268	DENN/MADD domain containing 1B [Source:MGI Symbol;Acc:MGI:2447812]	+	571	703	471	760	627	724	420	525	420	566	548	637	415	203	490	658	592	537	754	784	601	745	721	684	581.667	703.667	455	583.667	369.333	595.667	713	716.667
Gm37423	1	138968510	138971851	+	Gm37423	ENSMUSG00000104436	predicted gene, 37423 [Source:MGI Symbol;Acc:MGI:5610651]	+	0	0	0	2	0	0	0	0	0	1	0	0	0	4	0	0	0	0	6	0	0	0	0	0	0	0.666667	0	0.333333	1.33333	0	2	0
4930596I21Rik	1	138977656	138979246	+	4930596I21Rik	ENSMUSG00000104900	RIKEN cDNA 4930596I21 gene [Source:MGI Symbol;Acc:MGI:1925479]	+	0	0	0	0	0	0	0	0	0	0	0	0	0	0	0	0	0	0	0	0	1	0	0	0	0	0	0	0	0	0	0.333333	0
Gm37470	1	139030185	139032982	+	Gm37470	ENSMUSG00000102157	predicted gene, 37470 [Source:MGI Symbol;Acc:MGI:5610698]	+	0	0	0	0	0	0	0	0	0	0	0	0	0	0	0	0	0	0	0	0	0	0	0	0	0	0	0	0	0	0	0	0
Gm43544	1	139070213	139072684	+	Gm43544	ENSMUSG00000105936	predicted gene 43544 [Source:MGI Symbol;Acc:MGI:5663681]	+	0	0	0	0	0	0	0	0	0	0	0	0	0	0	0	0	0	0	1	0	0	0	3	0	0	0	0	0	0	0	0.333333	1
Gm37655	1	139082862	139086984	-	Gm37655	ENSMUSG00000102451	predicted gene, 37655 [Source:MGI Symbol;Acc:MGI:5610883]	-	10	3	4	0	2	0	0	0	2	3	0	2	2	1	3	2	1	1	2	1	1	3	0	1	5.66667	0.666667	0.666667	1.66667	2	1.33333	1.33333	1.33333
Gm37718	1	139155152	139157782	+	Gm37718	ENSMUSG00000102243	predicted gene, 37718 [Source:MGI Symbol;Acc:MGI:5610946]	+	0	4	1	1	2	0	0	0	0	0	0	0	0	0	0	0	0	0	0	10	4	0	0	0	1.66667	1	0	0	0	0	4.66667	0
Crb1	1	139197056	139377100	-	Crb1	ENSMUSG00000063681	crumbs family member 1, photoreceptor morphogenesis associated [Source:MGI Symbol;Acc:MGI:2136343]	-	0	3	4	0	2	8	16	12	6	38	21	119	8	0	5	0	30	42	4	0	1	4	43	41	2.33333	3.33333	11.3333	59.3333	4.33333	24	1.66667	29.3333
4933436E23Rik	1	139379452	139402852	+	4933436E23Rik	ENSMUSG00000103844	RIKEN cDNA 4933436E23 gene [Source:MGI Symbol;Acc:MGI:1918459]	+	0	0	0	0	0	0	0	0	0	0	0	0	0	0	0	0	0	6	0	0	0	0	0	0	0	0	0	0	0	2	0	0
Gm34816	1	139408278	139413864	+	Gm34816	ENSMUSG00000102661	predicted gene, 34816 [Source:MGI Symbol;Acc:MGI:5593975]	+	0	0	0	0	0	0	0	0	0	0	0	0	0	0	0	0	0	0	0	0	0	0	0	0	0	0	0	0	0	0	0	0
Zbtb41	1	139422288	139453005	+	Zbtb41	ENSMUSG00000033964	zinc finger and BTB domain containing 41 [Source:MGI Symbol;Acc:MGI:2444487]	+	372	442	367	554	358	498	609	547	405	411	341	473	315	133	373	495	402	471	487	507	453	565	548	523	393.667	470	520.333	408.333	273.667	456	482.333	545.333
Aspm	1	139454772	139494091	+	Aspm	ENSMUSG00000033952	abnormal spindle microtubule assembly [Source:MGI Symbol;Acc:MGI:1334448]	+	2011	2643	1852	2799	2495	2425	2420	2640	2743	2513	2641	2466	1739	650	1716	2127	1761	2360	2654	2156	1989	2715	2702	2503	2168.67	2573	2601	2540	1368.33	2082.67	2266.33	2640
F13b	1	139501702	139523752	+	F13b	ENSMUSG00000026368	coagulation factor XIII, beta subunit [Source:MGI Symbol;Acc:MGI:88379]	+	0	0	2	3	0	0	0	1	0	0	0	0	0	0	0	0	0	0	0	0	0	0	0	0	0.666667	1	0.333333	0	0	0	0	0
Cfhr1	1	139547053	139560272	-	Cfhr1	ENSMUSG00000057037	complement factor H-related 1 [Source:MGI Symbol;Acc:MGI:2138169]	-	0	0	0	0	0	0	0	0	0	0	0	0	0	0	0	0	0	0	0	0	0	0	0	0	0	0	0	0	0	0	0	0
Gm4788	1	139697623	139781243	-	Gm4788	ENSMUSG00000070594	predicted gene 4788 [Source:MGI Symbol;Acc:MGI:3646434]	-	0	0	0	0	0	0	0	0	0	0	0	0	0	0	4	0	0	0	0	0	0	0	0	0	0	0	0	0	1.33333	0	0	0
Cfhr2	1	139804167	139858702	-	Cfhr2	ENSMUSG00000033898	complement factor H-related 2 [Source:MGI Symbol;Acc:MGI:3611575]	-	0	0	0	0	0	0	0	0	0	0	0	0	0	0	0	0	0	0	0	0	0	0	0	0	0	0	0	0	0	0	0	0
Cfh	1	140084708	140183764	-	Cfh	ENSMUSG00000026365	complement component factor h [Source:MGI Symbol;Acc:MGI:88385]	-	5	14	3	16	9	8	0	0	0	3	0	0	0	0	0	0	0	0	0	10	0	0	0	5	7.33333	11	0	1	0	0	3.33333	1.66667
Kcnt2	1	140246158	140612067	+	Kcnt2	ENSMUSG00000052726	potassium channel, subfamily T, member 2 [Source:MGI Symbol;Acc:MGI:3036273]	+	11	40	15	22	22	22	183	199	92	207	118	123	38	16	35	113	50	72	123	43	46	140	112	119	22	22	158	149.333	29.6667	78.3333	70.6667	123.667
Gm37777	1	140266487	140269852	+	Gm37777	ENSMUSG00000102698	predicted gene, 37777 [Source:MGI Symbol;Acc:MGI:5611005]	+	0	0	0	3	0	0	0	0	0	0	0	0	0	0	0	0	0	0	0	0	2	0	0	0	0	1	0	0	0	0	0.666667	0
4930590L20Rik	1	140570176	140656404	-	4930590L20Rik	ENSMUSG00000102368	RIKEN cDNA 4930590L20 gene [Source:MGI Symbol;Acc:MGI:1923160]	-	0	2	0	0	0	0	14	2	1	3	0	3	0	0	0	0	0	0	4	6	0	4	0	2	0.666667	0	5.66667	2	0	0	3.33333	2
Gm37371	1	140823327	140823718	+	Gm37371	ENSMUSG00000102500	predicted gene, 37371 [Source:MGI Symbol;Acc:MGI:5610599]	+	0	0	0	0	0	0	0	0	0	0	0	0	0	0	0	0	0	0	0	0	0	0	0	0	0	0	0	0	0	0	0	0
Gm37599	1	141356789	141357277	+	Gm37599	ENSMUSG00000102740	predicted gene, 37599 [Source:MGI Symbol;Acc:MGI:5610827]	+	0	0	4	6	0	0	0	2	0	0	0	0	0	0	1	0	0	0	1	0	0	0	2	0	1.33333	2	0.666667	0	0.333333	0	0.333333	0.666667
Gm37142	1	141420037	141423146	-	Gm37142	ENSMUSG00000104147	predicted gene, 37142 [Source:MGI Symbol;Acc:MGI:5610370]	-	0	0	0	0	0	0	0	0	0	0	0	0	0	0	0	0	0	0	0	0	0	0	0	0	0	0	0	0	0	0	0	0
Gm37604	1	141546206	141547477	+	Gm37604	ENSMUSG00000103858	predicted gene, 37604 [Source:MGI Symbol;Acc:MGI:5610832]	+	0	0	0	0	0	0	0	0	0	0	0	0	0	0	0	0	0	0	0	0	0	0	0	0	0	0	0	0	0	0	0	0
Gm37796	1	142755193	142755326	+	Gm37796	ENSMUSG00000102818	predicted gene, 37796 [Source:MGI Symbol;Acc:MGI:5611024]	+	0	0	0	0	0	0	0	0	0	0	0	0	0	0	0	0	0	0	0	0	0	0	0	0	0	0	0	0	0	0	0	0
Cdc73	1	143598800	143702893	-	Cdc73	ENSMUSG00000026361	cell division cycle 73, Paf1/RNA polymerase II complex component [Source:MGI Symbol;Acc:MGI:2384876]	-	2030	2622	1907	2607	2459	2880	2116	2266	2057	1990	1997	2337	1657	686	1734	1907	2194	2434	2250	1910	1789	2348	2354	2303	2186.33	2648.67	2146.33	2108	1359	2178.33	1983	2335
B3galt2	1	143640664	143654614	+	B3galt2	ENSMUSG00000033849	UDP-Gal:betaGlcNAc beta 1,3- galactosyltransferase, polypeptide 2 [Source:MGI Symbol;Acc:MGI:1349461]	+	0	0	0	4	1	7	0	0	0	5	0	0	3	0	0	2	16	0	3	0	0	0	0	1	0	4	0	1.66667	1	6	1	0.333333
Glrx2	1	143716338	143749676	+	Glrx2	ENSMUSG00000018196	glutaredoxin 2 (thioltransferase) [Source:MGI Symbol;Acc:MGI:1916617]	+	344	502	358	441	424	446	323	440	385	268	402	268	338	94	338	345	393	365	475	280	354	417	442	341	401.333	437	382.667	312.667	256.667	367.667	369.667	400
Ro60	1	143750790	143777068	-	Ro60	ENSMUSG00000018199	Ro60, Y RNA binding protein [Source:MGI Symbol;Acc:MGI:106652]	-	375	890	589	937	686	885	1059	1167	836	1098	929	1016	832	308	731	1105	906	1079	992	873	705	1205	1122	1035	618	836	1020.67	1014.33	623.667	1030	856.667	1120.67
Uchl5	1	143777272	143807466	+	Uchl5	ENSMUSG00000018189	ubiquitin carboxyl-terminal esterase L5 [Source:MGI Symbol;Acc:MGI:1914848]	+	1642	2219	1949	2378	2066	2008	2355	1735	2190	1811	1796	1809	1898	875	1914	2230	1957	2754	2541	1896	2011	2514	2761	2332	1936.67	2150.67	2093.33	1805.33	1562.33	2313.67	2149.33	2535.67
Gm29170	1	143777642	143781307	+	Gm29170	ENSMUSG00000100455	predicted gene 29170 [Source:MGI Symbol;Acc:MGI:5579876]	+	41	16	15	38	28	33	67	29	53	58	51	24	18	14	20	52	52	32	60	62	46	76	67	33	24	33	49.6667	44.3333	17.3333	45.3333	56	58.6667
Rgs2	1	143999338	144004161	-	Rgs2	ENSMUSG00000026360	regulator of G-protein signaling 2 [Source:MGI Symbol;Acc:MGI:1098271]	-	10	22	8	31	9	24	69	66	45	67	61	62	52	9	20	55	45	63	44	25	25	33	32	22	13.3333	21.3333	60	63.3333	27	54.3333	31.3333	29
Rgs13	1	144138654	144177372	-	Rgs13	ENSMUSG00000051079	regulator of G-protein signaling 13 [Source:MGI Symbol;Acc:MGI:2180585]	-	0	0	0	0	0	0	0	0	0	0	0	0	0	0	0	0	0	0	0	0	0	0	0	0	0	0	0	0	0	0	0	0
Rgs1	1	144242296	144249242	-	Rgs1	ENSMUSG00000026358	regulator of G-protein signaling 1 [Source:MGI Symbol;Acc:MGI:1354694]	-	0	0	0	0	0	0	0	0	0	0	0	0	0	0	0	0	0	0	0	0	0	0	0	0	0	0	0	0	0	0	0	0
Rgs21	1	144516648	144567667	-	Rgs21	ENSMUSG00000098509	regulator of G-protein signalling 21 [Source:MGI Symbol;Acc:MGI:3645243]	-	0	0	0	0	0	0	0	0	0	0	0	0	0	0	0	0	0	0	0	0	0	0	0	0	0	0	0	0	0	0	0	0
Rgs18	1	144752683	144775435	-	Rgs18	ENSMUSG00000026357	regulator of G-protein signaling 18 [Source:MGI Symbol;Acc:MGI:1927498]	-	0	0	0	0	0	0	0	0	0	0	0	0	0	0	0	0	0	0	0	0	0	0	0	0	0	0	0	0	0	0	0	0
Gm38269	1	145323394	145326691	-	Gm38269	ENSMUSG00000103055	predicted gene, 38269 [Source:MGI Symbol;Acc:MGI:5611497]	-	0	0	0	0	0	0	0	0	0	0	0	0	0	0	0	0	0	0	0	0	0	0	0	0	0	0	0	0	0	0	0	0
Gm29514	1	146419436	146495060	-	Gm29514	ENSMUSG00000099964	predicted gene 29514 [Source:MGI Symbol;Acc:MGI:5580220]	-	0	4	12	9	9	3	4	6	14	3	4	13	5	5	9	8	4	15	20	3	8	9	14	2	5.33333	7	8	6.66667	6.33333	9	10.3333	8.33333
Gm38187	1	146477647	146482355	-	Gm38187	ENSMUSG00000102403	predicted gene, 38187 [Source:MGI Symbol;Acc:MGI:5611415]	-	0	0	0	0	0	0	0	0	0	0	0	0	0	0	0	0	0	0	0	0	0	0	0	0	0	0	0	0	0	0	0	0
Brinp3	1	146494760	146902472	+	Brinp3	ENSMUSG00000035131	bone morphogenetic protein/retinoic acid inducible neural specific 3 [Source:MGI Symbol;Acc:MGI:2443035]	+	0	0	0	0	0	1	0	0	0	0	0	0	0	0	0	0	0	0	0	0	0	0	0	0	0	0.333333	0	0	0	0	0	0
A230059L01Rik	1	146802965	146807340	-	A230059L01Rik	ENSMUSG00000087627	RIKEN cDNA A230059L01 gene [Source:MGI Symbol;Acc:MGI:2443688]	-	0	0	0	0	0	0	0	0	0	0	0	0	0	0	0	0	0	0	0	0	0	0	0	0	0	0	0	0	0	0	0	0
Gm15584	1	146809831	146841696	-	Gm15584	ENSMUSG00000085822	predicted gene 15584 [Source:MGI Symbol;Acc:MGI:3783032]	-	0	0	0	0	0	0	0	0	0	0	0	0	0	0	0	0	0	0	0	0	0	0	0	0	0	0	0	0	0	0	0	0
Gm37749	1	147089037	147090935	+	Gm37749	ENSMUSG00000104269	predicted gene, 37749 [Source:MGI Symbol;Acc:MGI:5610977]	+	0	0	0	0	0	0	0	0	0	0	0	0	0	0	0	0	0	0	0	0	0	0	0	0	0	0	0	0	0	0	0	0
Gm9931	1	147280758	147281942	-	Gm9931	ENSMUSG00000102134	predicted gene 9931 [Source:MGI Symbol;Acc:MGI:3642402]	-	0	0	0	0	0	0	0	0	0	0	0	0	0	0	0	0	0	0	0	0	0	0	0	0	0	0	0	0	0	0	0	0
Gm38284	1	147515726	147520264	+	Gm38284	ENSMUSG00000104331	predicted gene, 38284 [Source:MGI Symbol;Acc:MGI:5611512]	+	0	0	0	0	0	0	0	0	0	0	0	0	0	0	0	0	0	0	0	0	0	0	0	0	0	0	0	0	0	0	0	0
Gm29515	1	148234517	148248378	-	Gm29515	ENSMUSG00000099629	predicted gene 29515 [Source:MGI Symbol;Acc:MGI:5580221]	-	0	0	0	0	0	0	0	0	0	0	0	0	0	0	0	0	0	0	0	0	0	0	0	0	0	0	0	0	0	0	0	0
Gm29020	1	149106115	149127320	+	Gm29020	ENSMUSG00000102074	predicted gene 29020 [Source:MGI Symbol;Acc:MGI:5579726]	+	0	0	0	0	0	0	0	0	0	0	0	0	0	0	0	0	0	0	0	0	0	0	0	0	0	0	0	0	0	0	0	0
Gm37630	1	149408490	149409945	-	Gm37630	ENSMUSG00000102314	predicted gene, 37630 [Source:MGI Symbol;Acc:MGI:5610858]	-	0	0	0	0	0	0	0	0	0	0	0	0	0	0	0	0	0	0	0	0	0	0	0	0	0	0	0	0	0	0	0	0
Gm38189	1	149410723	149412179	-	Gm38189	ENSMUSG00000102309	predicted gene, 38189 [Source:MGI Symbol;Acc:MGI:5611417]	-	0	0	0	0	0	0	0	0	0	0	0	0	0	0	0	0	0	0	0	0	0	0	0	0	0	0	0	0	0	0	0	0
Gm29398	1	149413260	149449951	-	Gm29398	ENSMUSG00000101011	predicted gene 29398 [Source:MGI Symbol;Acc:MGI:5580104]	-	0	0	0	0	0	0	0	0	0	0	0	0	0	0	0	0	0	0	0	0	0	0	0	0	0	0	0	0	0	0	0	0
Gm37096	1	149431910	149433967	-	Gm37096	ENSMUSG00000103724	predicted gene, 37096 [Source:MGI Symbol;Acc:MGI:5610324]	-	0	0	0	0	0	0	0	0	0	0	0	0	0	0	0	0	0	0	0	0	0	0	0	0	0	0	0	0	0	0	0	0
Gm37775	1	149435015	149437327	-	Gm37775	ENSMUSG00000104036	predicted gene, 37775 [Source:MGI Symbol;Acc:MGI:5611003]	-	0	0	0	0	0	0	0	0	0	0	0	0	0	0	0	0	0	0	0	0	0	0	0	0	0	0	0	0	0	0	0	0
Pla2g4a	1	149829618	149961290	-	Pla2g4a	ENSMUSG00000056220	phospholipase A2, group IVA (cytosolic, calcium-dependent) [Source:MGI Symbol;Acc:MGI:1195256]	-	55	79	50	74	27	64	70	41	84	99	68	107	32	27	41	86	51	53	39	56	57	84	67	62	61.3333	55	65	91.3333	33.3333	63.3333	50.6667	71
Ptgs2os	1	150074873	150099963	-	Ptgs2os	ENSMUSG00000097028	prostaglandin-endoperoxide synthase 2, opposite strand [Source:MGI Symbol;Acc:MGI:2443180]	-	0	0	0	0	0	0	0	0	0	0	0	0	0	0	0	1	0	0	0	0	4	0	0	0	0	0	0	0	0	0.333333	1.33333	0
Ptgs2	1	150100031	150108227	+	Ptgs2	ENSMUSG00000032487	prostaglandin-endoperoxide synthase 2 [Source:MGI Symbol;Acc:MGI:97798]	+	10	9	15	34	4	20	0	0	0	0	0	4	7	1	1	14	16	10	0	18	0	6	16	24	11.3333	19.3333	0	1.33333	3	13.3333	6	15.3333
Ptgs2os2	1	150159043	150164948	-	Ptgs2os2	ENSMUSG00000097754	prostaglandin-endoperoxide synthase 2, opposite strand 2 [Source:MGI Symbol;Acc:MGI:5477181]	-	0	5	0	0	0	0	0	0	0	0	0	0	0	0	0	0	0	0	0	0	0	0	0	0	1.66667	0	0	0	0	0	0	0
Pdc	1	150319417	150333906	+	Pdc	ENSMUSG00000006007	phosducin [Source:MGI Symbol;Acc:MGI:98090]	+	0	10	2	0	0	5	0	0	0	0	0	0	0	3	0	0	0	0	0	0	0	0	0	0	4	1.66667	0	0	1	0	0	0
2310030A07Rik	1	150320681	150346771	-	2310030A07Rik	ENSMUSG00000099447	RIKEN cDNA 2310030A07 gene [Source:MGI Symbol;Acc:MGI:1922834]	-	0	0	0	0	0	0	0	0	0	0	0	0	0	0	0	0	0	3	0	0	0	0	0	0	0	0	0	0	0	1	0	0
Gm37764	1	150324538	150326687	+	Gm37764	ENSMUSG00000102990	predicted gene, 37764 [Source:MGI Symbol;Acc:MGI:5610992]	+	0	0	0	0	0	0	0	0	0	0	0	0	0	0	0	0	0	0	0	0	0	0	0	0	0	0	0	0	0	0	0	0
Odr4	1	150361305	150393080	-	Odr4	ENSMUSG00000006010	odr4 GPCR localization factor homolog [Source:MGI Symbol;Acc:MGI:2385108]	-	616	527	441	598	580	538	1204	935	1014	955	805	756	690	388	849	1033	981	1037	1412	1190	1147	1159	1507	1275	528	572	1051	838.667	642.333	1017	1249.67	1313.67
Tpr	1	150392838	150449935	+	Tpr	ENSMUSG00000006005	translocated promoter region, nuclear basket protein [Source:MGI Symbol;Acc:MGI:1922066]	+	7324	9185	7872	10144	9585	9025	8073	8281	8045	7021	6930	6603	7618	3627	8419	9659	7898	9231	10789	8816	8373	10116	9696	8975	8127	9584.67	8133	6851.33	6554.67	8929.33	9326	9595.67
Prg4	1	150449412	150466165	-	Prg4	ENSMUSG00000006014	proteoglycan 4 (megakaryocyte stimulating factor, articular superficial zone protein) [Source:MGI Symbol;Acc:MGI:1891344]	-	204	163	161	178	177	191	120	169	153	140	186	178	110	89	141	189	152	181	192	117	147	163	161	184	176	182	147.333	168	113.333	174	152	169.333
Hmcn1	1	150562524	150993435	-	Hmcn1	ENSMUSG00000066842	hemicentin 1 [Source:MGI Symbol;Acc:MGI:2685047]	-	4	19	47	24	27	42	13	45	67	48	27	43	92	19	64	132	57	78	256	154	84	230	137	245	23.3333	31	41.6667	39.3333	58.3333	89	164.667	204
Gm20631	1	150625266	150783499	+	Gm20631	ENSMUSG00000093650	predicted gene 20631 [Source:MGI Symbol;Acc:MGI:5313078]	+	0	0	2	0	0	0	0	0	0	0	0	0	0	0	0	0	0	0	1	5	1	0	1	0	0.666667	0	0	0	0	0	2.33333	0.333333
Gm29188	1	151001040	151004577	+	Gm29188	ENSMUSG00000099622	predicted gene 29188 [Source:MGI Symbol;Acc:MGI:5579894]	+	0	0	0	0	0	0	0	0	0	0	0	0	0	0	0	0	0	0	0	0	0	0	0	0	0	0	0	0	0	0	0	0
Gm37671	1	151080450	151082545	+	Gm37671	ENSMUSG00000102628	predicted gene, 37671 [Source:MGI Symbol;Acc:MGI:5610899]	+	0	0	0	0	0	0	0	0	0	1	0	0	0	0	0	7	0	0	0	0	0	0	0	0	0	0	0	0.333333	0	2.33333	0	0
C730036E19Rik	1	151138034	151142345	+	C730036E19Rik	ENSMUSG00000102095	RIKEN cDNA C730036E19 gene [Source:MGI Symbol;Acc:MGI:3028040]	+	0	0	0	0	0	0	0	0	0	0	0	0	0	0	0	0	0	0	0	0	0	0	0	0	0	0	0	0	0	0	0	0
Gm47985	1	151182537	151184243	+	Gm47985	ENSMUSG00000114212	predicted gene, 47985 [Source:MGI Symbol;Acc:MGI:6097275]	+	12	0	0	0	0	0	0	0	0	0	0	0	1	0	0	5	0	1	0	0	1	0	0	0	4	0	0	0	0.333333	2	0.333333	0
Gm8947	1	151192376	151194054	+	Gm8947	ENSMUSG00000114943	predicted gene 8947 [Source:MGI Symbol;Acc:MGI:3648958]	+	0	0	0	0	0	0	0	0	0	0	0	0	0	0	1	2	0	0	1	0	0	0	0	1	0	0	0	0	0.333333	0.666667	0.333333	0.333333
Gm47995	1	151198448	151199350	+	Gm47995	ENSMUSG00000114694	predicted gene, 47995 [Source:MGI Symbol;Acc:MGI:6097291]	+	0	2	0	0	0	0	0	0	0	0	0	0	1	0	0	0	0	2	0	0	0	0	2	4	0.666667	0	0	0	0.333333	0.666667	0	2
3110040M04Rik	1	151204121	151205065	+	3110040M04Rik	ENSMUSG00000114582	RIKEN cDNA 3110040M04 gene [Source:MGI Symbol;Acc:MGI:1920426]	+	0	0	0	0	0	0	0	0	0	0	0	0	1	0	0	0	0	3	0	0	0	0	0	0	0	0	0	0	0.333333	1	0	0
Gm47996	1	151210131	151211072	+	Gm47996	ENSMUSG00000114591	predicted gene, 47996 [Source:MGI Symbol;Acc:MGI:6097293]	+	0	0	0	0	0	0	0	0	0	0	0	0	0	0	0	0	0	0	0	1	0	0	0	0	0	0	0	0	0	0	0.333333	0
Gm10138	1	151339604	151345231	-	Gm10138	ENSMUSG00000100954	predicted gene 10138 [Source:MGI Symbol;Acc:MGI:3708522]	-	87	25	21	17	10	11	30	22	21	22	36	8	82	16	31	48	38	38	54	23	34	47	42	43	44.3333	12.6667	24.3333	22	43	41.3333	37	44
Ivns1abp	1	151344477	151364422	+	Ivns1abp	ENSMUSG00000023150	influenza virus NS1A binding protein [Source:MGI Symbol;Acc:MGI:2152389]	+	3003	3894	3280	3879	3521	3412	5551	5956	5284	5148	4518	4670	5323	2211	5278	5788	6026	6541	7023	5278	5756	6993	6532	6196	3392.33	3604	5597	4778.67	4270.67	6118.33	6019	6573.67
Swt1	1	151367699	151428455	-	Swt1	ENSMUSG00000052748	SWT1 RNA endoribonuclease homolog (S. cerevisiae) [Source:MGI Symbol;Acc:MGI:1914125]	-	777	1061	874	1256	817	761	985	966	933	910	978	1031	569	207	834	715	805	840	1108	922	914	1019	1022	1134	904	944.667	961.333	973	536.667	786.667	981.333	1058.33
Trmt1l	1	151428542	151458161	+	Trmt1l	ENSMUSG00000053286	tRNA methyltransferase 1 like [Source:MGI Symbol;Acc:MGI:1916185]	+	711	689	509	964	652	654	992	855	791	790	797	720	895	330	886	911	843	938	1057	778	763	957	910	998	636.333	756.667	879.333	769	703.667	897.333	866	955
Gm37893	1	151445305	151447741	+	Gm37893	ENSMUSG00000103928	predicted gene, 37893 [Source:MGI Symbol;Acc:MGI:5611121]	+	14	20	9	23	34	5	14	15	6	9	1	12	11	4	15	57	44	27	23	27	26	22	18	36	14.3333	20.6667	11.6667	7.33333	10	42.6667	25.3333	25.3333
Rnf2	1	151458004	151500955	-	Rnf2	ENSMUSG00000026484	ring finger protein 2 [Source:MGI Symbol;Acc:MGI:1101759]	-	1649	2030	1569	2276	1926	1967	2648	2415	2732	2300	2188	2435	1789	708	1801	2031	2137	2577	2897	2432	2931	2971	2920	3040	1749.33	2056.33	2598.33	2307.67	1432.67	2248.33	2753.33	2977
Gm36527	1	151496557	151499585	-	Gm36527	ENSMUSG00000103238	predicted gene, 36527 [Source:MGI Symbol;Acc:MGI:5595686]	-	6	6	3	6	12	2	0	7	3	0	0	0	0	3	1	14	5	1	0	1	11	0	0	1	5	6.66667	3.33333	0	1.33333	6.66667	4	0.333333
Gm28181	1	151549245	151550943	-	Gm28181	ENSMUSG00000100357	predicted gene 28181 [Source:MGI Symbol;Acc:MGI:5578887]	-	0	0	0	0	0	0	0	0	0	0	0	0	0	0	0	0	0	0	0	0	0	0	0	0	0	0	0	0	0	0	0	0
Fam129a	1	151571186	151721939	+	Fam129a	ENSMUSG00000026483	family with sequence similarity 129, member A [Source:MGI Symbol;Acc:MGI:2137237]	+	440	549	484	632	522	504	1265	1134	1007	1452	1178	1107	378	204	499	661	437	612	848	587	594	880	928	1083	491	552.667	1135.33	1245.67	360.333	570	676.333	963.667
2810414N06Rik	1	151748949	151755018	-	2810414N06Rik	ENSMUSG00000100594	RIKEN cDNA 2810414N06 gene [Source:MGI Symbol;Acc:MGI:1919065]	-	0	42	11	12	3	16	14	11	6	22	16	22	9	11	10	18	25	34	5	37	48	32	13	37	17.6667	10.3333	10.3333	20	10	25.6667	30	27.3333
Edem3	1	151755371	151822051	+	Edem3	ENSMUSG00000043019	ER degradation enhancer, mannosidase alpha- like 3 [Source:MGI Symbol;Acc:MGI:1914217]	+	788	1216	973	1191	1171	1108	1033	939	998	891	880	735	769	430	999	859	912	927	1061	1031	1139	864	1085	993	992.333	1156.67	990	835.333	732.667	899.333	1077	980.667
1700025G04Rik	1	151852403	152090125	-	1700025G04Rik	ENSMUSG00000032666	RIKEN cDNA 1700025G04 gene [Source:MGI Symbol;Acc:MGI:1916649]	-	206	305	256	299	274	229	913	904	1097	589	723	584	659	295	818	830	856	867	1065	1152	1172	896	1034	954	255.667	267.333	971.333	632	590.667	851	1129.67	961.333
Gm28610	1	151875419	151887063	+	Gm28610	ENSMUSG00000100685	predicted gene 28610 [Source:MGI Symbol;Acc:MGI:5579316]	+	14	1	3	0	2	3	9	3	18	21	22	20	9	0	15	13	14	12	9	13	8	10	25	11	6	1.66667	10	21	8	13	10	15.3333
Gm38238	1	152292183	152292528	-	Gm38238	ENSMUSG00000103744	predicted gene, 38238 [Source:MGI Symbol;Acc:MGI:5611466]	-	0	0	0	0	0	0	0	0	0	0	0	0	0	0	0	0	0	0	0	0	0	0	0	0	0	0	0	0	0	0	0	0
Tsen15	1	152370735	152386688	-	Tsen15	ENSMUSG00000014980	tRNA splicing endonuclease subunit 15 [Source:MGI Symbol;Acc:MGI:1913887]	-	566	660	439	534	452	476	584	656	478	402	414	352	1014	363	827	1093	1007	998	859	598	568	824	788	711	555	487.333	572.667	389.333	734.667	1032.67	675	774.333
Colgalt2	1	152399830	152510695	+	Colgalt2	ENSMUSG00000032649	collagen beta(1-O)galactosyltransferase 2 [Source:MGI Symbol;Acc:MGI:2138232]	+	0	1	7	17	5	8	15	7	8	15	7	0	12	35	41	32	10	10	23	21	5	15	14	27	2.66667	10	10	7.33333	29.3333	17.3333	16.3333	18.6667
Rgl1	1	152516760	152766351	-	Rgl1	ENSMUSG00000026482	ral guanine nucleotide dissociation stimulator,-like 1 [Source:MGI Symbol;Acc:MGI:107484]	-	63	65	95	36	41	54	302	391	667	192	189	174	352	274	724	398	532	345	476	597	520	246	436	399	74.3333	43.6667	453.333	185	450	425	531	360.333
Gm15479	1	152684026	152687501	-	Gm15479	ENSMUSG00000086145	predicted gene 15479 [Source:MGI Symbol;Acc:MGI:3705129]	-	0	0	0	0	0	0	0	0	0	0	0	0	0	0	0	0	0	0	0	0	0	0	0	0	0	0	0	0	0	0	0	0
Gm28792	1	152731206	152751824	-	Gm28792	ENSMUSG00000099868	predicted gene 28792 [Source:MGI Symbol;Acc:MGI:5579498]	-	0	0	0	0	0	0	0	0	0	0	0	0	0	0	0	0	0	0	0	0	0	0	0	0	0	0	0	0	0	0	0	0
Apobec4	1	152750551	152757544	+	Apobec4	ENSMUSG00000055547	apolipoprotein B mRNA editing enzyme, catalytic polypeptide-like 4 (putative) [Source:MGI Symbol;Acc:MGI:1918531]	+	0	0	0	0	0	0	0	0	0	0	0	0	0	0	0	0	0	0	0	0	0	0	0	0	0	0	0	0	0	0	0	0
Arpc5	1	152766542	152775597	+	Arpc5	ENSMUSG00000008475	actin related protein 2/3 complex, subunit 5 [Source:MGI Symbol;Acc:MGI:1915021]	+	1409	1668	1402	1741	1354	1460	1763	2065	2074	1533	1500	1391	2036	892	2266	2654	2515	2643	2550	2505	2234	3118	2565	3075	1493	1518.33	1967.33	1474.67	1731.33	2604	2429.67	2919.33
Ncf2	1	152800194	152836991	+	Ncf2	ENSMUSG00000026480	neutrophil cytosolic factor 2 [Source:MGI Symbol;Acc:MGI:97284]	+	11	26	29	47	18	26	31	16	35	25	20	4	11	6	8	13	3	10	8	18	10	20	9	15	22	30.3333	27.3333	16.3333	8.33333	8.66667	12	14.6667
Smg7	1	152836995	152902646	-	Smg7	ENSMUSG00000042772	Smg-7 homolog, nonsense mediated mRNA decay factor (C. elegans) [Source:MGI Symbol;Acc:MGI:2682334]	-	2456	2749	2343	3260	2742	2476	2070	1924	1759	1493	1383	1345	1913	694	1849	1937	1835	1920	2493	1561	1688	2051	1973	1755	2516	2826	1917.67	1407	1485.33	1897.33	1914	1926.33
Gm28791	1	152878520	152880298	-	Gm28791	ENSMUSG00000100394	predicted gene 28791 [Source:MGI Symbol;Acc:MGI:5579497]	-	0	0	0	0	0	0	0	0	0	0	0	0	0	0	0	0	0	2	0	5	2	6	0	0	0	0	0	0	0	0.666667	2.33333	2
1700040K01Rik	1	152936604	152937041	+	1700040K01Rik	ENSMUSG00000103840	RIKEN cDNA 1700040K01 gene [Source:MGI Symbol;Acc:MGI:1920517]	+	0	0	0	0	0	0	0	3	0	0	0	0	0	0	0	0	0	0	0	0	0	0	0	0	0	0	1	0	0	0	0	0
Nmnat2	1	152954993	153119261	+	Nmnat2	ENSMUSG00000042751	nicotinamide nucleotide adenylyltransferase 2 [Source:MGI Symbol;Acc:MGI:2444155]	+	219	360	224	381	765	751	224	193	256	237	326	380	277	72	179	141	419	357	124	30	86	74	379	155	267.667	632.333	224.333	314.333	176	305.667	80	202.667
Gm28960	1	153066481	153089507	-	Gm28960	ENSMUSG00000099969	predicted gene 28960 [Source:MGI Symbol;Acc:MGI:5579666]	-	0	0	0	0	0	0	0	0	0	0	0	0	0	0	0	0	0	0	0	0	0	0	0	0	0	0	0	0	0	0	0	0
Lamc2	1	153122756	153186447	-	Lamc2	ENSMUSG00000026479	laminin, gamma 2 [Source:MGI Symbol;Acc:MGI:99913]	-	195	332	260	241	256	147	59	110	82	111	91	81	136	54	141	194	157	176	233	166	147	181	262	231	262.333	214.667	83.6667	94.3333	110.333	175.667	182	224.667
Lamc1	1	153218922	153332786	-	Lamc1	ENSMUSG00000026478	laminin, gamma 1 [Source:MGI Symbol;Acc:MGI:99914]	-	10219	11516	14226	7946	9119	8582	32570	50546	66654	19529	26271	22522	16312	12012	45048	26914	33003	25612	18355	25060	26518	15830	26066	26319	11987	8549	49923.3	22774	24457.3	28509.7	23311	22738.3
Gm38009	1	153283850	153287190	-	Gm38009	ENSMUSG00000103818	predicted gene, 38009 [Source:MGI Symbol;Acc:MGI:5611237]	-	0	0	0	0	0	0	0	0	0	0	0	0	0	0	0	0	0	0	0	0	0	0	0	0	0	0	0	0	0	0	0	0
E330020D12Rik	1	153404827	153414233	-	E330020D12Rik	ENSMUSG00000073538	Riken cDNA E330020D12 gene [Source:MGI Symbol;Acc:MGI:3761270]	-	6	72	24	46	22	9	73	25	37	57	24	21	9	3	24	14	17	5	16	12	16	3	23	9	34	25.6667	45	34	12	12	14.6667	11.6667
Shcbp1l	1	153425162	153452574	+	Shcbp1l	ENSMUSG00000042708	Shc SH2-domain binding protein 1-like [Source:MGI Symbol;Acc:MGI:1919086]	+	15	13	11	0	1	7	38	7	0	18	6	0	13	9	17	12	24	14	16	14	6	11	22	9	13	2.66667	15	8	13	16.6667	12	14
Gm37669	1	153443481	153444300	+	Gm37669	ENSMUSG00000103543	predicted gene, 37669 [Source:MGI Symbol;Acc:MGI:5610897]	+	0	3	0	0	0	0	4	2	0	0	0	0	1	0	3	0	3	3	0	4	0	0	0	0	1	0	2	0	1.33333	2	1.33333	0
Dhx9	1	153455758	153487660	-	Dhx9	ENSMUSG00000042699	DEAH (Asp-Glu-Ala-His) box polypeptide 9 [Source:MGI Symbol;Acc:MGI:108177]	-	13137	16483	12513	18700	15958	15488	8715	10480	8631	8148	7617	7378	13354	5213	12975	15188	13038	16783	11358	8446	8136	10911	9950	9659	14044.3	16715.3	9275.33	7714.33	10514	15003	9313.33	10173.3
Npl	1	153503015	153550045	-	Npl	ENSMUSG00000042684	N-acetylneuraminate pyruvate lyase [Source:MGI Symbol;Acc:MGI:1921341]	-	240	251	249	181	262	205	588	550	783	222	333	322	1028	497	1308	804	1077	804	2531	2461	1867	956	1726	1501	246.667	216	640.333	292.333	944.333	895	2286.33	1394.33
Rgs8	1	153653025	153700323	+	Rgs8	ENSMUSG00000042671	regulator of G-protein signaling 8 [Source:MGI Symbol;Acc:MGI:108408]	+	0	10	2	13	2	3	0	11	10	0	0	3	0	1	5	11	7	3	7	26	7	10	7	4	4	6	7	1	2	7	13.3333	7
Gm29529	1	153690391	153692656	-	Gm29529	ENSMUSG00000100945	predicted gene 29529 [Source:MGI Symbol;Acc:MGI:5580235]	-	0	0	0	1	0	0	0	0	0	0	0	0	0	0	0	0	0	0	0	0	0	0	0	0	0	0.333333	0	0	0	0	0	0
5530400K19Rik	1	153714654	153716569	+	5530400K19Rik	ENSMUSG00000102404	RIKEN cDNA 5530400K19 gene [Source:MGI Symbol;Acc:MGI:1921757]	+	0	0	0	0	0	0	0	0	0	0	0	0	0	0	0	0	0	0	0	0	0	0	0	0	0	0	0	0	0	0	0	0
C230024C17Rik	1	153721240	153737829	-	C230024C17Rik	ENSMUSG00000100334	RIKEN cDNA C230024C17 gene [Source:MGI Symbol;Acc:MGI:5439413]	-	0	2	0	0	0	0	0	0	0	0	0	0	0	0	0	0	0	0	0	0	0	0	0	0	0.666667	0	0	0	0	0	0	0
Rgs16	1	153740349	153745468	+	Rgs16	ENSMUSG00000026475	regulator of G-protein signaling 16 [Source:MGI Symbol;Acc:MGI:108407]	+	66	72	52	59	37	30	75	62	101	60	107	78	70	24	66	78	50	90	163	99	61	111	111	87	63.3333	42	79.3333	81.6667	53.3333	72.6667	107.667	103
Gm28513	1	153743552	153749324	-	Gm28513	ENSMUSG00000099568	predicted gene 28513 [Source:MGI Symbol;Acc:MGI:5579219]	-	14	10	8	4	0	3	6	7	20	1	3	2	16	6	0	11	1	4	22	13	2	5	9	10	10.6667	2.33333	11	2	7.33333	5.33333	12.3333	8
Rnasel	1	153749426	153764221	+	Rnasel	ENSMUSG00000066800	ribonuclease L (2', 5'-oligoisoadenylate synthetase-dependent) [Source:MGI Symbol;Acc:MGI:1098272]	+	0	11	3	6	0	0	2	18	5	10	5	0	3	0	5	11	12	3	25	0	23	29	16	18	4.66667	2	8.33333	5	2.66667	8.66667	16	21
Gm28512	1	153750682	153751547	+	Gm28512	ENSMUSG00000100183	predicted gene 28512 [Source:MGI Symbol;Acc:MGI:5579218]	+	0	0	0	0	0	0	0	0	0	0	0	0	0	0	0	3	0	0	0	0	3	0	0	0	0	0	0	0	0	1	1	0
Rgsl1	1	153779381	153844142	-	Rgsl1	ENSMUSG00000042641	regulator of G-protein signaling like 1 [Source:MGI Symbol;Acc:MGI:2685048]	-	0	0	0	0	0	0	0	0	0	0	0	0	3	1	5	2	2	0	0	0	0	0	0	0	0	0	0	0	3	1.33333	0	0
Teddm2	1	153849542	153900228	-	Teddm2	ENSMUSG00000045968	transmembrane epididymal family member 2 [Source:MGI Symbol;Acc:MGI:1923273]	-	64	72	48	49	57	48	248	124	288	49	52	37	64	81	176	143	91	60	121	195	125	62	93	60	61.3333	51.3333	220	46	107	98	147	71.6667
Teddm1b	1	153874345	153876871	+	Teddm1b	ENSMUSG00000043282	transmembrane epididymal protein 1B [Source:MGI Symbol;Acc:MGI:3646829]	+	0	0	0	0	0	0	0	0	0	0	0	0	0	0	0	0	1	0	0	0	0	0	0	0	0	0	0	0	0	0.333333	0	0
Gm38352	1	153889741	153892297	-	Gm38352	ENSMUSG00000102459	predicted gene, 38352 [Source:MGI Symbol;Acc:MGI:5611580]	-	0	0	0	0	0	0	0	0	0	0	0	0	0	0	0	0	0	0	0	0	0	0	0	0	0	0	0	0	0	0	0	0
Teddm1a	1	153891742	153893058	+	Teddm1a	ENSMUSG00000047053	transmembrane epididymal protein 1A [Source:MGI Symbol;Acc:MGI:2668439]	+	0	0	0	0	0	0	0	0	0	0	0	0	0	0	0	0	0	0	0	0	0	0	0	0	0	0	0	0	0	0	0	0
Glul	1	153899944	153909723	+	Glul	ENSMUSG00000026473	glutamate-ammonia ligase (glutamine synthetase) [Source:MGI Symbol;Acc:MGI:95739]	+	3662	4355	3581	4116	3621	3800	8001	8261	12709	4205	4961	4887	4009	1863	5560	3889	4782	3697	5003	6707	5976	3632	5851	5194	3866	3845.67	9657	4684.33	3810.67	4122.67	5895.33	4892.33
Gm29290	1	153939226	153941290	+	Gm29290	ENSMUSG00000100014	predicted gene 29290 [Source:MGI Symbol;Acc:MGI:5579996]	+	0	0	0	0	0	0	0	0	0	0	0	0	0	0	0	3	0	0	0	0	0	0	0	0	0	0	0	0	0	1	0	0
Gm29291	1	154003396	154006221	-	Gm29291	ENSMUSG00000101903	predicted gene 29291 [Source:MGI Symbol;Acc:MGI:5579997]	-	0	0	0	0	0	0	0	0	0	0	0	0	0	0	0	0	0	0	0	0	0	0	0	0	0	0	0	0	0	0	0	0
Gm28286	1	154027363	154034301	-	Gm28286	ENSMUSG00000100502	predicted gene 28286 [Source:MGI Symbol;Acc:MGI:5578992]	-	0	0	0	0	0	0	0	0	0	0	0	0	0	0	0	0	0	0	0	0	0	0	0	0	0	0	0	0	0	0	0	0
A830008E24Rik	1	154037597	154117951	-	A830008E24Rik	ENSMUSG00000100627	RIKEN cDNA A830008E24 gene [Source:MGI Symbol;Acc:MGI:3041183]	-	0	0	0	0	0	0	0	0	0	0	0	0	0	0	0	0	0	0	0	0	0	0	0	0	0	0	0	0	0	0	0	0
Zfp648	1	154201187	154205689	+	Zfp648	ENSMUSG00000066797	zinc finger protein 648 [Source:MGI Symbol;Acc:MGI:2685049]	+	0	0	0	0	0	0	0	0	0	0	0	0	0	0	0	0	0	0	0	0	0	0	0	0	0	0	0	0	0	0	0	0
4930452N14Rik	1	154241521	154256906	-	4930452N14Rik	ENSMUSG00000099933	RIKEN cDNA 4930452N14 gene [Source:MGI Symbol;Acc:MGI:1925362]	-	0	0	0	0	0	0	0	0	0	0	0	0	0	0	0	0	0	0	0	0	0	0	0	0	0	0	0	0	0	0	0	0
4930532M18Rik	1	154255689	154270416	+	4930532M18Rik	ENSMUSG00000100221	RIKEN cDNA 4930532M18 gene [Source:MGI Symbol;Acc:MGI:1922483]	+	0	0	0	0	0	0	0	0	0	0	0	0	0	0	0	0	0	0	0	0	0	0	0	0	0	0	0	0	0	0	0	0
Cacna1e	1	154390731	154884501	-	Cacna1e	ENSMUSG00000004110	calcium channel, voltage-dependent, R type, alpha 1E subunit [Source:MGI Symbol;Acc:MGI:106217]	-	0	8	0	0	1	0	3	4	0	2	0	0	0	0	0	0	0	0	2	10	11	10	8	18	2.66667	0.333333	2.33333	0.666667	0	0	7.66667	12
Gm29282	1	155011332	155057179	-	Gm29282	ENSMUSG00000101880	predicted gene 29282 [Source:MGI Symbol;Acc:MGI:5579988]	-	0	0	0	0	0	0	0	0	0	0	0	0	0	0	0	0	0	0	0	0	0	0	0	0	0	0	0	0	0	0	0	0
Gm9530	1	155063447	155083266	-	Gm9530	ENSMUSG00000096950	predicted gene 9530 [Source:MGI Symbol;Acc:MGI:3779939]	-	1	0	0	0	0	0	0	1	0	0	0	0	0	0	1	1	9	2	0	0	0	0	0	1	0.333333	0	0.333333	0	0.333333	4	0	0.333333
Ier5	1	155096361	155099636	-	Ier5	ENSMUSG00000056708	immediate early response 5 [Source:MGI Symbol;Acc:MGI:1337072]	-	144	94	101	92	105	96	128	101	141	77	108	55	134	75	119	165	174	183	204	210	167	241	205	202	113	97.6667	123.333	80	109.333	174	193.667	216
Mr1	1	155127277	155146814	-	Mr1	ENSMUSG00000026471	major histocompatibility complex, class I- related [Source:MGI Symbol;Acc:MGI:1195463]	-	0	0	0	0	0	0	9	0	0	0	0	0	0	0	0	0	0	0	0	0	0	1	1	0	0	0	3	0	0	0	0	0.666667
Stx6	1	155158715	155208256	+	Stx6	ENSMUSG00000026470	syntaxin 6 [Source:MGI Symbol;Acc:MGI:1926235]	+	414	419	311	354	355	308	650	591	587	507	545	357	701	230	513	504	506	633	827	440	479	787	602	724	381.333	339	609.333	469.667	481.333	547.667	582	704.333
BC034090	1	155212471	155244444	-	BC034090	ENSMUSG00000033722	cDNA sequence BC034090 [Source:MGI Symbol;Acc:MGI:2672904]	-	42	12	19	26	16	23	105	71	108	93	91	50	107	28	93	179	113	142	140	125	109	122	146	148	24.3333	21.6667	94.6667	78	76	144.667	124.667	138.667
Gm37622	1	155231304	155233159	+	Gm37622	ENSMUSG00000103670	predicted gene, 37622 [Source:MGI Symbol;Acc:MGI:5610850]	+	0	0	0	0	0	0	1	0	0	0	0	0	0	0	4	0	0	0	0	0	0	0	0	0	0	0	0.333333	0	1.33333	0	0	0
Xpr1	1	155275701	155417415	-	Xpr1	ENSMUSG00000026469	xenotropic and polytropic retrovirus receptor 1 [Source:MGI Symbol;Acc:MGI:97932]	-	278	408	253	274	380	292	749	702	774	599	673	544	331	181	502	419	523	439	914	677	697	882	880	762	313	315.333	741.667	605.333	338	460.333	762.667	841.333
Gm5532	1	155520173	155527143	-	Gm5532	ENSMUSG00000073535	predicted gene 5532 [Source:MGI Symbol;Acc:MGI:3646828]	-	0	0	3	0	0	0	0	0	0	0	0	0	1	1	0	0	2	1	0	2	0	0	2	7	1	0	0	0	0.666667	1	0.666667	3
Acbd6	1	155558120	155691330	+	Acbd6	ENSMUSG00000033701	acyl-Coenzyme A binding domain containing 6 [Source:MGI Symbol;Acc:MGI:1919732]	+	451	510	513	537	475	381	724	526	686	505	550	457	914	409	719	945	755	881	804	588	590	825	791	711	491.333	464.333	645.333	504	680.667	860.333	660.667	775.667
Lhx4	1	155698031	155751684	-	Lhx4	ENSMUSG00000026468	LIM homeobox protein 4 [Source:MGI Symbol;Acc:MGI:101776]	-	0	0	2	0	2	0	0	0	0	0	0	0	2	0	0	5	0	0	0	0	0	0	0	0	0.666667	0.666667	0	0	0.666667	1.66667	0	0
Qsox1	1	155776029	155812889	-	Qsox1	ENSMUSG00000033684	quiescin Q6 sulfhydryl oxidase 1 [Source:MGI Symbol;Acc:MGI:1330818]	-	169	169	198	141	144	125	445	312	509	258	285	313	232	158	388	363	396	318	450	370	439	373	499	396	178.667	136.667	422	285.333	259.333	359	419.667	422.667
Gm37539	1	155789124	155789358	+	Gm37539	ENSMUSG00000102299	predicted gene, 37539 [Source:MGI Symbol;Acc:MGI:5610767]	+	0	2	10	3	3	7	10	3	9	19	4	4	9	1	8	6	8	8	4	3	14	9	16	17	4	4.33333	7.33333	9	6	7.33333	7	14
Gm37571	1	155818494	155859591	+	Gm37571	ENSMUSG00000102558	predicted gene, 37571 [Source:MGI Symbol;Acc:MGI:5610799]	+	0	0	0	0	0	0	0	0	0	0	0	0	0	0	0	0	0	0	0	0	0	0	0	1	0	0	0	0	0	0	0	0.333333
Cep350	1	155844964	155973255	-	Cep350	ENSMUSG00000033671	centrosomal protein 350 [Source:MGI Symbol;Acc:MGI:1921331]	-	634	659	651	781	724	672	1085	1276	1228	1100	1255	850	851	401	905	1141	944	1009	1596	1192	1096	1279	1357	1188	648	725.667	1196.33	1068.33	719	1031.33	1294.67	1274.67
Gm37383	1	155881802	155882546	-	Gm37383	ENSMUSG00000102837	predicted gene, 37383 [Source:MGI Symbol;Acc:MGI:5610611]	-	0	0	0	0	0	0	0	0	0	0	0	0	0	0	0	0	0	0	0	0	0	0	4	0	0	0	0	0	0	0	0	1.33333
Gm9694	1	155973318	155974506	+	Gm9694	ENSMUSG00000102833	predicted gene 9694 [Source:MGI Symbol;Acc:MGI:3780102]	+	0	0	0	0	0	0	0	0	6	0	7	0	0	1	0	0	0	0	0	0	0	0	0	2	0	0	2	2.33333	0.333333	0	0	0.666667
Tor1aip1	1	156004599	156036480	-	Tor1aip1	ENSMUSG00000026466	torsin A interacting protein 1 [Source:MGI Symbol;Acc:MGI:3582693]	-	293	487	347	451	397	350	367	563	546	228	281	322	503	289	797	698	693	616	644	697	658	566	582	614	375.667	399.333	492	277	529.667	669	666.333	587.333
9430034N14Rik	1	156026223	156030007	-	9430034N14Rik	ENSMUSG00000102964	RIKEN cDNA 9430034N14 gene [Source:MGI Symbol;Acc:MGI:2444791]	-	3	16	5	2	0	7	0	11	0	0	0	0	0	0	4	0	5	1	17	4	0	1	8	6	8	3	3.66667	0	1.33333	2	7	5
Tor1aip2	1	156035403	156068861	+	Tor1aip2	ENSMUSG00000050565	torsin A interacting protein 2 [Source:MGI Symbol;Acc:MGI:3582695]	+	2771	3304	2566	3492	3076	2998	3362	3692	4536	2749	2951	2553	3177	1653	3930	4067	4003	4350	4396	4642	4153	4033	4185	4236	2880.33	3188.67	3863.33	2751	2920	4140	4397	4151.33
Fam163a	1	156075966	156205026	-	Fam163a	ENSMUSG00000015484	family with sequence similarity 163, member A [Source:MGI Symbol;Acc:MGI:3618859]	-	14	0	3	4	0	3	0	4	4	0	0	0	17	3	15	24	35	13	6	1	6	11	20	6	5.66667	2.33333	2.66667	0	11.6667	24	4.33333	12.3333
Tdrd5	1	156255296	156303664	-	Tdrd5	ENSMUSG00000060985	tudor domain containing 5 [Source:MGI Symbol;Acc:MGI:2684949]	-	142	146	127	179	128	114	412	340	363	382	358	373	643	268	494	656	566	623	418	243	294	581	453	415	138.333	140.333	371.667	371	468.333	615	318.333	483
A430050A11Rik	1	156290102	156290747	-	A430050A11Rik	ENSMUSG00000102372	RIKEN cDNA A430050A11 gene [Source:MGI Symbol;Acc:MGI:3028067]	-	0	0	0	0	0	0	0	0	0	0	21	1	0	0	0	0	0	0	2	0	0	0	0	0	0	0	0	7.33333	0	0	0.666667	0
4930518J20Rik	1	156303489	156304966	+	4930518J20Rik	ENSMUSG00000103705	RIKEN cDNA 4930518J20 gene [Source:MGI Symbol;Acc:MGI:1914839]	+	0	0	0	0	0	0	0	0	0	0	0	0	1	0	0	3	0	0	2	0	0	0	0	0	0	0	0	0	0.333333	1	0.666667	0
Nphs2	1	156310727	156328035	+	Nphs2	ENSMUSG00000026602	nephrosis 2, podocin [Source:MGI Symbol;Acc:MGI:2157018]	+	0	0	0	0	0	0	4	2	0	0	0	7	20	8	18	20	12	17	2	13	12	16	16	13	0	0	2	2.33333	15.3333	16.3333	9	15
Axdnd1	1	156323509	156421159	-	Axdnd1	ENSMUSG00000026601	axonemal dynein light chain domain containing 1 [Source:MGI Symbol;Acc:MGI:1924602]	-	0	0	4	4	0	11	0	10	16	18	22	12	9	2	18	21	23	13	14	2	11	5	15	12	1.33333	5	8.66667	17.3333	9.66667	19	9	10.6667
Gm2000	1	156366040	156366484	+	Gm2000	ENSMUSG00000078193	predicted gene 2000 [Source:MGI Symbol;Acc:MGI:3780170]	+	176	193	209	211	176	155	301	206	214	213	291	175	287	108	157	366	220	204	236	219	190	256	257	251	192.667	180.667	240.333	226.333	184	263.333	215	254.667
Soat1	1	156424525	156474331	-	Soat1	ENSMUSG00000026600	sterol O-acyltransferase 1 [Source:MGI Symbol;Acc:MGI:104665]	-	884	1356	939	1227	852	1123	3678	4246	4654	3219	3204	2973	4365	1928	5495	5053	5526	5674	4863	5299	4598	4524	5190	4965	1059.67	1067.33	4192.67	3132	3929.33	5417.67	4920	4893
Gm37648	1	156455290	156457852	+	Gm37648	ENSMUSG00000103199	predicted gene, 37648 [Source:MGI Symbol;Acc:MGI:5610876]	+	0	0	0	0	0	0	0	0	0	1	0	0	5	0	0	0	6	0	0	5	1	1	0	0	0	0	0	0.333333	1.66667	2	2	0.333333
Gm10031	1	156524012	156526664	+	Gm10031	ENSMUSG00000101523	predicted pseudogene 10031 [Source:MGI Symbol;Acc:MGI:3704198]	+	537	756	574	879	690	662	1038	727	878	729	687	895	669	279	505	586	565	646	763	538	576	700	778	630	622.333	743.667	881	770.333	484.333	599	625.667	702.667
Abl2	1	156558786	156649568	+	Abl2	ENSMUSG00000026596	v-abl Abelson murine leukemia viral oncogene 2 (arg, Abelson-related gene) [Source:MGI Symbol;Acc:MGI:87860]	+	2317	2630	2212	2965	2588	2510	2999	2499	2903	2822	2863	2661	1590	601	1509	1644	1596	1842	1959	1484	1420	1888	2152	1836	2386.33	2687.67	2800.33	2782	1233.33	1694	1621	1958.67
Gm38043	1	156583108	156588248	+	Gm38043	ENSMUSG00000104293	predicted gene, 38043 [Source:MGI Symbol;Acc:MGI:5611271]	+	0	0	0	0	2	0	1	0	0	0	0	9	0	1	0	16	1	3	0	0	3	0	0	0	0	0.666667	0.333333	3	0.333333	6.66667	1	0
Tor3a	1	156653617	156674356	-	Tor3a	ENSMUSG00000060519	torsin family 3, member A [Source:MGI Symbol;Acc:MGI:1353652]	-	574	625	632	922	649	705	404	447	550	553	590	521	391	194	448	381	345	529	333	172	277	472	467	455	610.333	758.667	467	554.667	344.333	418.333	260.667	464.667
Fam20b	1	156678532	156719086	-	Fam20b	ENSMUSG00000033557	family with sequence similarity 20, member B [Source:MGI Symbol;Acc:MGI:2443990]	-	690	768	688	753	798	691	1280	1078	1390	938	1079	925	1015	437	1093	1059	1047	1124	1147	999	1066	1095	1283	1213	715.333	747.333	1249.33	980.667	848.333	1076.67	1070.67	1197
Gm19918	1	156678545	156678944	+	Gm19918	ENSMUSG00000102961	predicted gene, 19918 [Source:MGI Symbol;Acc:MGI:5012103]	+	60	76	70	83	52	60	108	81	131	63	109	86	90	22	70	74	67	97	57	51	86	63	107	86	68.6667	65	106.667	86	60.6667	79.3333	64.6667	85.3333
Ralgps2	1	156804166	156939626	-	Ralgps2	ENSMUSG00000026594	Ral GEF with PH domain and SH3 binding motif 2 [Source:MGI Symbol;Acc:MGI:1925505]	-	737	599	471	710	634	634	1140	1024	1073	826	1033	850	1506	502	1055	1461	1420	1825	1385	880	966	1619	1313	1308	602.333	659.333	1079	903	1021	1568.67	1077	1413.33
Angptl1	1	156838562	156861078	+	Angptl1	ENSMUSG00000033544	angiopoietin-like 1 [Source:MGI Symbol;Acc:MGI:1919963]	+	0	0	0	2	0	3	0	0	0	0	0	0	0	0	0	1	0	1	0	0	0	0	0	4	0	1.66667	0	0	0	0.666667	0	1.33333
Gm37802	1	156856217	156858859	-	Gm37802	ENSMUSG00000103303	predicted gene, 37802 [Source:MGI Symbol;Acc:MGI:5611030]	-	0	0	4	2	0	0	0	0	0	0	0	1	0	1	1	5	2	0	0	0	0	0	1	6	1.33333	0.666667	0	0.333333	0.666667	2.33333	0	2.33333
Gm37943	1	156872177	156876120	-	Gm37943	ENSMUSG00000102960	predicted gene, 37943 [Source:MGI Symbol;Acc:MGI:5611171]	-	0	2	0	0	0	0	0	0	0	0	0	0	0	0	0	0	1	2	5	0	0	0	1	6	0.666667	0	0	0	0	1	1.66667	2.33333
4930439D14Rik	1	156939838	156940196	+	4930439D14Rik	ENSMUSG00000101905	RIKEN cDNA 4930439D14 gene [Source:MGI Symbol;Acc:MGI:1925417]	+	0	0	0	0	0	0	0	0	0	0	0	0	0	0	0	0	0	0	0	0	0	0	0	0	0	0	0	0	0	0	0	0
Gm28694	1	156972760	157054034	-	Gm28694	ENSMUSG00000101768	predicted gene 28694 [Source:MGI Symbol;Acc:MGI:5579400]	-	0	0	0	0	0	0	0	0	0	0	0	0	0	0	0	0	4	3	0	0	0	0	0	0	0	0	0	0	0	2.33333	0	0
Gm10531	1	157043547	157045849	+	Gm10531	ENSMUSG00000103325	predicted gene 10531 [Source:MGI Symbol;Acc:MGI:3641983]	+	0	0	0	0	0	0	0	0	0	0	0	0	0	0	0	0	0	0	0	0	0	0	0	0	0	0	0	0	0	0	0	0
Tex35	1	157099139	157108680	-	Tex35	ENSMUSG00000026592	testis expressed 35 [Source:MGI Symbol;Acc:MGI:1920685]	-	0	0	0	0	0	0	0	0	0	0	0	0	0	0	1	0	0	1	5	0	0	0	0	0	0	0	0	0	0.333333	0.333333	1.66667	0
Rasal2	1	157135182	157412595	-	Rasal2	ENSMUSG00000070565	RAS protein activator like 2 [Source:MGI Symbol;Acc:MGI:2443881]	-	372	573	432	635	525	632	590	552	553	660	514	506	266	105	223	524	311	429	369	253	284	468	394	362	459	597.333	565	560	198	421.333	302	408
Gm37788	1	157347339	157350043	-	Gm37788	ENSMUSG00000102326	predicted gene, 37788 [Source:MGI Symbol;Acc:MGI:5611016]	-	0	0	0	0	0	0	0	0	0	0	0	0	0	0	0	0	0	0	0	0	0	0	0	0	0	0	0	0	0	0	0	0
Gm37578	1	157354474	157355650	-	Gm37578	ENSMUSG00000102391	predicted gene, 37578 [Source:MGI Symbol;Acc:MGI:5610806]	-	0	0	0	0	0	0	0	0	0	0	0	0	0	0	0	0	0	0	0	0	0	0	0	0	0	0	0	0	0	0	0	0
Gm37060	1	157404325	157406721	-	Gm37060	ENSMUSG00000103808	predicted gene, 37060 [Source:MGI Symbol;Acc:MGI:5610288]	-	0	0	0	0	0	0	0	0	0	0	0	0	0	0	0	0	0	1	0	12	0	0	0	0	0	0	0	0	0	0.333333	4	0
Cryzl2	1	157458577	157492638	+	Cryzl2	ENSMUSG00000033488	crystallin zeta like 2 [Source:MGI Symbol;Acc:MGI:2448516]	+	54	77	57	100	55	60	56	66	84	97	104	133	80	30	64	61	61	64	87	56	59	76	101	98	62.6667	71.6667	68.6667	111.333	58	62	67.3333	91.6667
Gm15486	1	157497931	157511721	-	Gm15486	ENSMUSG00000087093	predicted gene 15486 [Source:MGI Symbol;Acc:MGI:3705263]	-	0	0	0	0	0	0	0	0	0	0	0	0	0	0	0	0	0	0	0	0	0	0	0	0	0	0	0	0	0	0	0	0
Sec16b	1	157506728	157568425	+	Sec16b	ENSMUSG00000026589	SEC16 homolog B (S. cerevisiae) [Source:MGI Symbol;Acc:MGI:2148802]	+	6	7	3	11	5	9	0	6	0	4	13	4	5	3	2	3	2	3	3	0	0	2	4	0	5.33333	8.33333	2	7	3.33333	2.66667	1	2
Gm38256	1	157940385	158141318	+	Gm38256	ENSMUSG00000102789	predicted gene, 38256 [Source:MGI Symbol;Acc:MGI:5611484]	+	0	0	0	0	0	0	0	0	0	0	0	0	0	0	0	0	0	0	0	0	0	0	0	0	0	0	0	0	0	0	0	0
Brinp2	1	158245269	158356326	-	Brinp2	ENSMUSG00000004031	bone morphogenic protein/retinoic acid inducible neural-specific 2 [Source:MGI Symbol;Acc:MGI:2443333]	-	32	16	7	11	0	12	15	14	29	11	49	8	36	7	23	36	13	32	21	15	11	11	27	11	18.3333	7.66667	19.3333	22.6667	22	27	15.6667	16.3333
Astn1	1	158362273	158691781	+	Astn1	ENSMUSG00000026587	astrotactin 1 [Source:MGI Symbol;Acc:MGI:1098567]	+	12	7	15	15	2	5	11	49	33	55	23	25	77	21	61	53	46	69	61	37	21	64	53	57	11.3333	7.33333	31	34.3333	53	56	39.6667	58
Gm37861	1	158375936	158378804	+	Gm37861	ENSMUSG00000103762	predicted gene, 37861 [Source:MGI Symbol;Acc:MGI:5611089]	+	0	0	0	0	1	0	3	0	0	0	0	0	0	6	2	5	0	0	0	0	0	0	0	0	0	0.333333	1	0	2.66667	1.66667	0	0
Gm37679	1	158485032	158554299	-	Gm37679	ENSMUSG00000103971	predicted gene, 37679 [Source:MGI Symbol;Acc:MGI:5610907]	-	0	0	0	0	0	0	0	0	0	0	0	0	0	0	0	0	0	0	0	0	0	0	0	0	0	0	0	0	0	0	0	0
Gm37367	1	158534807	158537408	+	Gm37367	ENSMUSG00000102508	predicted gene, 37367 [Source:MGI Symbol;Acc:MGI:5610595]	+	0	0	0	0	0	0	0	0	0	0	0	0	0	0	0	0	0	0	0	0	0	0	0	0	0	0	0	0	0	0	0	0
Gm37848	1	158548864	158551966	-	Gm37848	ENSMUSG00000102618	predicted gene, 37848 [Source:MGI Symbol;Acc:MGI:5611076]	-	0	0	0	0	0	0	0	5	0	0	0	0	0	0	0	0	0	0	0	0	0	0	0	0	0	0	1.66667	0	0	0	0	0
Pappa2	1	158711727	158980490	-	Pappa2	ENSMUSG00000073530	pappalysin 2 [Source:MGI Symbol;Acc:MGI:3051647]	-	0	0	0	0	0	0	240	269	227	119	132	87	121	63	112	76	181	76	312	493	202	150	299	192	0	0	245.333	112.667	98.6667	111	335.667	213.667
1600012P17Rik	1	158967701	158980463	-	1600012P17Rik	ENSMUSG00000047661	RIKEN cDNA 1600012P17 gene [Source:MGI Symbol;Acc:MGI:1919275]	-	0	0	0	1	0	4	112	177	131	54	95	33	82	75	134	98	171	56	360	518	247	128	222	192	0	1.66667	140	60.6667	97	108.333	375	180.667
4930562F17Rik	1	159134272	159166387	+	4930562F17Rik	ENSMUSG00000104014	RIKEN cDNA 4930562F17 gene [Source:MGI Symbol;Acc:MGI:1922506]	+	0	0	0	0	0	0	0	0	0	0	0	0	0	0	0	0	0	0	0	0	0	0	0	0	0	0	0	0	0	0	0	0
Cop1	1	159232320	159347640	+	Cop1	ENSMUSG00000040782	COP1, E3 ubiquitin ligase [Source:MGI Symbol;Acc:MGI:1347046]	+	954	1028	782	1341	1085	1104	1797	1521	1578	1429	1323	1378	1271	684	1611	1588	1517	1800	2111	1251	1605	1758	1578	1471	921.333	1176.67	1632	1376.67	1188.67	1635	1655.67	1602.33
Gm37115	1	159235710	159238558	+	Gm37115	ENSMUSG00000103572	predicted gene, 37115 [Source:MGI Symbol;Acc:MGI:5610343]	+	0	0	0	0	0	1	0	0	0	0	0	0	0	0	0	0	7	1	0	1	7	0	0	6	0	0.333333	0	0	0	2.66667	2.66667	2
Gm37088	1	159337414	159337819	-	Gm37088	ENSMUSG00000103186	predicted gene, 37088 [Source:MGI Symbol;Acc:MGI:5610316]	-	0	0	2	0	0	0	0	5	0	0	0	7	0	0	0	0	0	0	0	0	0	0	1	0	0.666667	0	1.66667	2.33333	0	0	0	0.333333
Scarna3a	1	159340283	159340422	+	Scarna3a	ENSMUSG00000089536	small Cajal body-specific RNA 3A [Source:MGI Symbol;Acc:MGI:3819485]	+	0	0	0	0	0	0	0	0	0	0	3	0	0	0	0	0	0	0	0	3	0	1	1	1	0	0	0	1	0	0	1	1
Tnr	1	159523769	159931729	+	Tnr	ENSMUSG00000015829	tenascin R [Source:MGI Symbol;Acc:MGI:99516]	+	0	0	0	0	1	0	0	0	0	0	0	0	0	0	0	0	3	1	0	2	0	0	0	4	0	0.333333	0	0	0	1.33333	0.666667	1.33333
Gm37731	1	159595148	159597384	+	Gm37731	ENSMUSG00000103225	predicted gene, 37731 [Source:MGI Symbol;Acc:MGI:5610959]	+	0	0	0	0	0	0	0	0	0	0	0	0	0	0	0	0	0	0	0	0	0	0	0	0	0	0	0	0	0	0	0	0
Gm10530	1	159614749	159684876	+	Gm10530	ENSMUSG00000073528	predicted gene 10530 [Source:MGI Symbol;Acc:MGI:3641765]	+	0	0	0	0	0	0	0	0	0	0	0	0	0	0	0	1	0	0	0	0	0	0	0	0	0	0	0	0	0	0.333333	0	0
Gm38039	1	159928390	159931726	-	Gm38039	ENSMUSG00000103719	predicted gene, 38039 [Source:MGI Symbol;Acc:MGI:5611267]	-	0	0	0	0	0	0	0	0	0	0	0	0	0	0	0	0	0	0	0	0	0	0	0	0	0	0	0	0	0	0	0	0
Gm37294	1	160041701	160044331	-	Gm37294	ENSMUSG00000104111	predicted gene, 37294 [Source:MGI Symbol;Acc:MGI:5610522]	-	0	0	0	0	0	0	0	0	0	0	0	0	0	0	0	0	0	0	0	0	0	0	0	0	0	0	0	0	0	0	0	0
4930523C07Rik	1	160044382	160080208	+	4930523C07Rik	ENSMUSG00000090394	RIKEN cDNA 4930523C07 gene [Source:MGI Symbol;Acc:MGI:1914897]	+	0	5	0	1	0	0	20	0	6	8	6	6	6	4	1	6	10	11	9	0	6	8	13	20	1.66667	0.333333	8.66667	6.66667	3.66667	9	5	13.6667
4930562F07Rik	1	160074735	160077985	-	4930562F07Rik	ENSMUSG00000026729	RIKEN cDNA 4930562F07 gene [Source:MGI Symbol;Acc:MGI:1922505]	-	0	0	0	0	0	0	0	0	0	0	6	0	2	0	0	3	6	2	3	0	0	0	4	3	0	0	0	2	0.666667	3.66667	1	2.33333
Tnn	1	160085029	160153580	-	Tnn	ENSMUSG00000026725	tenascin N [Source:MGI Symbol;Acc:MGI:2665790]	-	4	6	1	2	10	0	0	0	0	0	0	0	0	0	0	0	0	0	4	0	0	0	0	0	3.66667	4	0	0	0	0	1.33333	0
Mrps14	1	160195215	160202170	+	Mrps14	ENSMUSG00000058267	mitochondrial ribosomal protein S14 [Source:MGI Symbol;Acc:MGI:1928141]	+	1306	1289	1125	1406	1188	1341	1622	1272	1576	1245	1211	892	1172	584	1349	1568	1304	1421	1336	1339	1319	1190	1476	1528	1240	1311.67	1490	1116	1035	1431	1331.33	1398
Cacybp	1	160202367	160212875	-	Cacybp	ENSMUSG00000014226	calcyclin binding protein [Source:MGI Symbol;Acc:MGI:1270839]	-	11570	12152	9817	13245	12051	12745	9044	7675	8674	8182	8101	7229	8251	4544	9839	11268	10002	12197	8860	6309	8012	8916	9576	9168	11179.7	12680.3	8464.33	7837.33	7544.67	11155.7	7727	9220
4933417C20Rik	1	160212943	160214816	+	4933417C20Rik	ENSMUSG00000103006	RIKEN cDNA 4933417C20 gene [Source:MGI Symbol;Acc:MGI:1918378]	+	0	0	0	0	11	4	0	9	0	0	0	0	0	0	4	0	9	2	3	8	4	4	0	6	0	5	3	0	1.33333	3.66667	5	3.33333
Rabgap1l	1	160219174	160793211	-	Rabgap1l	ENSMUSG00000026721	RAB GTPase activating protein 1-like [Source:MGI Symbol;Acc:MGI:1352507]	-	136	185	159	227	224	176	461	333	306	475	379	337	143	46	157	137	189	203	376	302	231	363	370	320	160	209	366.667	397	115.333	176.333	303	351
Gm36975	1	160264324	160443072	+	Gm36975	ENSMUSG00000104302	predicted gene, 36975 [Source:MGI Symbol;Acc:MGI:5610203]	+	27	7	9	1	7	6	9	6	2	21	0	3	1	1	3	0	8	3	3	11	12	6	4	15	14.3333	4.66667	5.66667	8	1.66667	3.66667	8.66667	8.33333
9430087J23Rik	1	160315344	160316495	-	9430087J23Rik	ENSMUSG00000103522	RIKEN cDNA 9430087J23 gene [Source:MGI Symbol;Acc:MGI:1924651]	-	0	0	0	0	0	0	0	0	8	0	0	0	0	0	0	0	0	0	0	0	0	0	0	0	0	0	2.66667	0	0	0	0	0
Gm37529	1	160321686	160327078	-	Gm37529	ENSMUSG00000103693	predicted gene, 37529 [Source:MGI Symbol;Acc:MGI:5610757]	-	0	0	0	0	0	0	0	0	0	0	0	0	0	0	0	0	2	0	0	0	0	0	2	0	0	0	0	0	0	0.666667	0	0.666667
Gm37212	1	160570161	160573810	-	Gm37212	ENSMUSG00000104026	predicted gene, 37212 [Source:MGI Symbol;Acc:MGI:5610440]	-	0	0	0	0	0	0	0	0	0	0	0	0	0	0	0	0	0	0	0	0	0	0	0	0	0	0	0	0	0	0	0	0
Gpr52	1	160576338	160577974	-	Gpr52	ENSMUSG00000118401	G protein-coupled receptor 52 [Source:NCBI gene;Acc:620246]	-	0	0	0	0	2	0	0	0	1	0	0	0	1	0	0	0	0	0	0	0	0	0	1	0	0	0.666667	0.333333	0	0.333333	0	0	0.333333
Gm37215	1	160589882	160591140	-	Gm37215	ENSMUSG00000104020	predicted gene, 37215 [Source:MGI Symbol;Acc:MGI:5610443]	-	0	0	3	0	0	0	0	0	0	0	0	0	0	0	0	0	0	0	0	0	0	0	0	0	1	0	0	0	0	0	0	0
Gm38302	1	160604115	160606190	-	Gm38302	ENSMUSG00000103391	predicted gene, 38302 [Source:MGI Symbol;Acc:MGI:5611530]	-	0	0	0	0	2	0	0	0	0	0	0	0	0	0	0	0	0	0	0	0	0	0	0	2	0	0.666667	0	0	0	0	0	0.666667
6720464F23Rik	1	160608955	160612450	-	6720464F23Rik	ENSMUSG00000103432	RIKEN cDNA 6720464F23 gene [Source:MGI Symbol;Acc:MGI:2444677]	-	0	12	0	0	0	0	0	0	0	0	0	0	0	0	0	0	0	0	0	0	0	0	0	6	4	0	0	0	0	0	0	2
Gm37873	1	160648023	160650302	-	Gm37873	ENSMUSG00000102172	predicted gene, 37873 [Source:MGI Symbol;Acc:MGI:5611101]	-	0	0	0	0	0	0	0	0	0	0	0	0	0	0	0	0	0	0	0	0	0	0	0	0	0	0	0	0	0	0	0	0
Gm37328	1	160726042	160726681	-	Gm37328	ENSMUSG00000103200	predicted gene, 37328 [Source:MGI Symbol;Acc:MGI:5610556]	-	0	0	0	0	0	2	0	0	0	5	0	0	0	0	0	0	0	0	0	0	2	0	0	0	0	0.666667	0	1.66667	0	0	0.666667	0
Gm38329	1	160727734	160728160	-	Gm38329	ENSMUSG00000103632	predicted gene, 38329 [Source:MGI Symbol;Acc:MGI:5611557]	-	0	0	0	7	7	7	26	5	0	5	0	26	8	1	0	0	0	1	0	0	0	15	1	1	0	7	10.3333	10.3333	3	0.333333	0	5.66667
Gm38126	1	160755687	160759689	+	Gm38126	ENSMUSG00000104053	predicted gene, 38126 [Source:MGI Symbol;Acc:MGI:5611354]	+	0	0	0	0	0	0	0	0	0	0	0	0	0	0	0	0	0	0	0	0	0	0	0	0	0	0	0	0	0	0	0	0
Gm37083	1	160798682	160800819	+	Gm37083	ENSMUSG00000102852	predicted gene, 37083 [Source:MGI Symbol;Acc:MGI:5610311]	+	0	0	0	0	0	0	0	0	0	0	0	0	0	0	0	0	0	0	0	0	0	0	0	0	0	0	0	0	0	0	0	0
Gm38060	1	160839168	160839631	+	Gm38060	ENSMUSG00000103631	predicted gene, 38060 [Source:MGI Symbol;Acc:MGI:5611288]	+	0	0	0	0	0	0	0	0	0	0	0	0	0	0	0	0	0	0	0	0	0	0	0	0	0	0	0	0	0	0	0	0
Rc3h1	1	160906418	160974978	+	Rc3h1	ENSMUSG00000040423	RING CCCH (C3H) domains 1 [Source:MGI Symbol;Acc:MGI:2685397]	+	967	1294	957	1560	1305	1295	1242	1167	1052	1016	1051	1157	709	369	925	1245	1032	1094	1078	1221	1085	1206	1143	1357	1072.67	1386.67	1153.67	1074.67	667.667	1123.67	1128	1235.33
Gm37052	1	160910789	160912619	+	Gm37052	ENSMUSG00000103343	predicted gene, 37052 [Source:MGI Symbol;Acc:MGI:5610280]	+	0	0	0	0	0	2	0	0	0	0	0	0	1	0	0	0	0	0	0	0	0	0	0	0	0	0.666667	0	0	0.333333	0	0	0
Gm37809	1	160913472	160914402	+	Gm37809	ENSMUSG00000103846	predicted gene, 37809 [Source:MGI Symbol;Acc:MGI:5611037]	+	0	0	0	0	0	0	0	0	0	0	0	0	0	0	0	0	0	0	2	0	0	0	0	0	0	0	0	0	0	0	0.666667	0
Gm37653	1	160915324	160918901	+	Gm37653	ENSMUSG00000103739	predicted gene, 37653 [Source:MGI Symbol;Acc:MGI:5610881]	+	7	2	0	0	0	2	0	5	0	0	0	0	1	0	0	0	2	0	1	0	14	0	0	0	3	0.666667	1.66667	0	0.333333	0.666667	5	0
Serpinc1	1	160978585	161005863	+	Serpinc1	ENSMUSG00000026715	serine (or cysteine) peptidase inhibitor, clade C (antithrombin), member 1 [Source:MGI Symbol;Acc:MGI:88095]	+	75	166	97	122	115	156	85	79	105	63	67	85	67	47	100	174	147	100	168	234	155	88	148	114	112.667	131	89.6667	71.6667	71.3333	140.333	185.667	116.667
Gm37729	1	160985758	160986929	+	Gm37729	ENSMUSG00000103222	predicted gene, 37729 [Source:MGI Symbol;Acc:MGI:5610957]	+	0	0	0	0	0	0	0	0	0	0	0	0	0	0	0	0	0	0	0	0	0	2	0	0	0	0	0	0	0	0	0	0.666667
[truncated: 33,857 more rows]

## Sheet: DEGs
Differentiation day	Probe	Chr	Start	End	P-value	FDR	Log2 Fold Change
[truncated: 219 more rows]

## Sheet: Hox log2RPKM
Probe	Chromosome	Start	End	Probe Strand	Feature	ID	Description	Feature Strand	Type	Feature Orientation	Distance	RNAseq reciprocal cross wt mESC DME LIF line 1	RNAseq reciprocal cross wt mESC DME LIF line 2	RNAseq reciprocal cross wt mESC DME LIF line 3	RNAseq reciprocal cross het mESC DME LIF line 1	RNAseq reciprocal cross het mESC DME LIF line 2	RNAseq reciprocal cross het mESC DME LIF line 3	RNAseq reciprocal cross wt mESC day 2 diff line 1	RNAseq reciprocal cross wt mESC day 2 diff line 2	RNAseq reciprocal cross wt mESC day 2 diff line 3	RNAseq reciprocal cross het mESC day 2 diff line 1	RNAseq reciprocal cross het mESC day 2 diff line 2	RNAseq reciprocal cross het mESC day 2 diff line 3	RNAseq reciprocal cross wt mESC day 2.5 diff line 1	RNAseq reciprocal cross wt mESC day 2.5 diff line 2	RNAseq reciprocal cross wt mESC day 2.5 diff line 3	RNAseq reciprocal cross het mESC day 2.5 diff line 1	RNAseq reciprocal cross het mESC day 2.5 diff line 2	RNAseq reciprocal cross het mESC day 2.5 diff line 3	RNAseq reciprocal cross wt mESC day 3 diff line 1	RNAseq reciprocal cross wt mESC day 3 diff line 2	RNAseq reciprocal cross wt mESC day 3 diff line 3	RNAseq reciprocal cross het mESC day 3 diff line 1	RNAseq reciprocal cross het mESC day 3 diff line 2	RNAseq reciprocal cross het mESC day 3 diff line 3
[truncated: 39 more rows]

[truncated: 4 more sheets: Hox reps log2RPKM, Diff factors log2RPKM, Diff factors reps log2RPKM, D2.5 - D2 log2 fold change]
