# Supplementary material for: Maternal SMCHD1 regulates Hox gene expression and patterning in the mouse embryo
Source: Nat Commun. 2022 Jul 25;13:4295. doi: 10.1038/s41467-022-32057-x (PMC9314430; doi:10.1038/s41467-022-32057-x)
Supplement: Supplementary file 7 — Supplementary Data 5 [file 41467_2022_32057_MOESM7_ESM.xlsx]

## Sheet: 2i+LIF CUT&RUN read counts
Sample name	Total read count	Uniquely mapped reads	uniquely mapped reads as a % of total
H3K27me3 CUT&RUN wt mESC line 1	16218934	12024957	74.1415
H3K27me3 CUT&RUN wt mESC line 2	21698426	15262734	70.3403
H3K27me3 CUT&RUN wt mESC line 3	25527511	18550171	72.6674
H3K27me3 CUT&RUN mat del mESC line 1	6277530	4378657	69.7513
H3K27me3 CUT&RUN mat del mESC line 2	24588376	17554736	71.3945
H3K27me3 CUT&RUN mat del mESC line 3	14566187	10155359	69.7187
H2AK119ub CUT&RUN wt mESC line 1	17594984	13147293	74.7218
H2AK119ub CUT&RUN wt mESC line 2	23407036	16555051	70.7268
H2AK119ub CUT&RUN wt mESC line 3	16336891	11899732	72.8396
H2AK119ub CUT&RUN mat del mESC line 1	6027488	4311639	71.5329
H2AK119ub CUT&RUN mat del mESC line 2	24958476	18333399	73.4556
H2AK119ub CUT&RUN mat del mESC line 3	19002652	13455859	70.8104

## Sheet: H3K27me3 log2 reads over probes
Probe	Chromosome	Start	End	Feature	ID	Liu et al H3K27me3 ESC mean of 3 reps	Liu_2016_ESC_input_R1	H3K27me3 CUT&RUN wt mESC line 1	H3K27me3 CUT&RUN wt mESC line 2	H3K27me3 CUT&RUN wt mESC line 3	H3K27me3 CUT&RUN mat del mESC line 1	H3K27me3 CUT&RUN mat del mESC line 2	H3K27me3 CUT&RUN mat del mESC line 3	control H3K27me3 mean	matdel H3K27me3 mean
3531601..3532350	1	3529101	3534850	3531601..3532350	3531601..3532350	8.04247	7.01097	8.75468	7.84753	8.11269	8.57319	7.70642	7.62041	8.2383	7.96668
3670351..3670950	1	3667851	3673450	3670351..3670950	3670351..3670950	9.32155	7.12645	8.94732	8.0738	8.18575	9.0168	8.22884	8.10584	8.40229	8.45049
3670951..3671250	1	3668451	3673750	3670351..3670950	3670351..3670950	9.31009	7.01097	8.94732	8.0265	8.11269	9.0168	8.21046	8.23708	8.36217	8.48812
3671851..3672750	1	3669351	3675250	3670351..3670950	3670351..3670950	9.47878	7.01097	9.04248	8.22813	8.22094	9.21474	8.46422	8.17295	8.49718	8.61731
3672901..3673800	1	3670401	3676300	3670351..3670950	3670351..3670950	9.48999	7.42601	8.91416	8.11961	8.11269	9.21474	8.58327	7.80099	8.38215	8.533
3675001..3675600	1	3672501	3678100	3671851..3672750	3671851..3672750	9.00201	7.51347	8.24278	7.97759	7.86827	8.97373	8.33445	7.5715	8.02955	8.29323
3684151..3684600	1	3681651	3687100	3684151..3684600	3684151..3684600	7.85877	6.23336	7.01145	7.64317	7.46062	6.73669	7.05435	7.23708	7.37175	7.00937
3691201..3691650	1	3688701	3694150	3691201..3691650	3691201..3691650	7.67282	7.01097	8.1026	7.40501	7.40049	7.73669	7.44862	7.62041	7.63603	7.60191
4454851..4455150	1	4452351	4457650	4454851..4455150	4454851..4455150	7.94996	7.01097	8.26925	7.44153	7.60079	7.25127	7.56892	7.23708	7.77053	7.35242
4479451..4479900	1	4476951	4482400	4479451..4479900	4479451..4479900	8.35912	7.51347	8.41863	7.9525	7.97519	8.97373	8.01253	7.80099	8.11544	8.26241
4481851..4482150	1	4479351	4484650	4479451..4479900	4479451..4479900	8.19957	6.88544	8.44209	8.20707	7.86827	8.88353	7.73242	7.35738	8.17248	7.99111
4488451..4489350	1	4485951	4491850	4488451..4489350	4488451..4489350	9.25042	7.3329	9.35826	8.40501	8.54634	9.42119	8.31738	8.54641	8.76987	8.76166
4489651..4490250	1	4487151	4492750	4488451..4489350	4488451..4489350	9.81201	7.59593	9.63764	8.54587	8.70389	9.5143	8.58327	8.77961	8.96247	8.95906
4490251..4491000	1	4487751	4493500	4488451..4489350	4488451..4489350	10.1161	7.67393	9.80078	8.65876	8.67879	9.7107	8.66653	8.82205	9.04611	9.06643
4491451..4493850	1	4488951	4496350	4488451..4489350	4488451..4489350	10.4524	7.59593	10.0653	9.10829	9.22094	9.90662	9.21968	9.32823	9.46485	9.48484
4494151..4495350	1	4491651	4497850	4491451..4493850	4491451..4493850	10.5742	7.51347	10.0729	8.93979	8.97519	9.60176	9.28261	9.17295	9.32928	9.35244
4495951..4498650	1	4493451	4501150	4491451..4493850	4491451..4493850	10.4413	7.74793	10.0803	9.23855	9.28885	9.90662	9.53977	9.22132	9.53592	9.5559
4502401..4502850	1	4499901	4505350	4502401..4502850	4502401..4502850	8.52855	7.23336	8.71671	8.18569	7.93337	8.97373	8.11489	8.13979	8.27859	8.40947
4507501..4507950	1	4505001	4510450	4507501..4507950	4507501..4507950	8.8025	7.3329	8.55398	8.14197	8.2553	8.17727	8.11489	7.5715	8.31708	7.95455
4509151..4509900	1	4506651	4512400	4507501..4507950	4507501..4507950	8.70628	7.23336	8.34587	8.164	8.36947	7.73669	8.07481	7.41396	8.29311	7.74182
4525501..4526100	1	4523001	4528600	4525501..4526100	4525501..4526100	8.60401	7.81832	8.91416	8.14197	7.93337	8.5143	8.26491	7.96145	8.32983	8.24689
4530301..4530600	1	4527801	4533100	4530301..4530600	4530301..4530600	7.94896	6.23336	7.44209	7.24889	7.91199	7.62978	7.59749	6.80099	7.53432	7.34275
4593301..4594050	1	4590801	4596550	4593301..4594050	4593301..4594050	8.87815	8.28399	8.71671	7.92696	8.07472	8.5143	8.41692	7.62041	8.23946	8.18388
4687951..4689600	1	4685451	4692100	4687951..4689600	4687951..4689600	9.28563	7.94957	9.70706	8.79203	8.69139	9.7107	8.69325	8.96145	9.0635	9.1218
5014651..5015100	1	5012151	5017600	5014651..5015100	5014651..5015100	8.28692	6.74793	8.59642	8.18569	8.43087	8.5143	8.15388	8.03545	8.40433	8.23454
5016901..5017200	1	5014401	5019700	5014651..5015100	5014651..5015100	9.16493	7.23336	9.35826	8.22813	8.57383	9.21474	8.4008	8.10584	8.72007	8.57379
5017801..5021850	1	5015301	5024350	5016901..5017200	5016901..5017200	10.2538	8.3802	10.4363	9.18569	9.43836	10.2869	9.4873	9.40002	9.68677	9.72474
5021851..5022750	1	5019351	5025250	5017801..5021850	5017801..5021850	9.59788	7.94957	9.90574	8.61146	8.72855	9.73669	8.98034	8.96145	9.08192	9.22616
5053801..5054100	1	5051301	5056600	5053801..5054100	5053801..5054100	7.83866	6.42601	7.69735	7.64317	7.48976	6.92934	7.51003	6.80099	7.61009	7.08012
5915401..5917500	1	5912901	5920000	5915401..5917500	5915401..5917500	9.7569	8.4704	9.61718	8.80611	8.51833	9.54405	8.80771	8.23708	8.98054	8.86295
6357151..6357450	1	6354651	6359950	6357151..6357450	6357151..6357450	9.31163	7.3329	8.79167	7.79203	7.91199	8.57319	8.03359	7.96145	8.16523	8.18941
6357451..6358200	1	6354951	6360700	6357151..6357450	6357151..6357450	9.52621	7.67393	9.04248	7.87449	8.13131	8.83623	8.31738	8.23708	8.34943	8.46356
6358501..6360600	1	6356001	6363100	6357151..6357450	6357151..6357450	9.78167	8.12645	9.44209	8.45946	8.62726	9.4529	8.67995	8.52088	8.84294	8.88458
6382651..6383250	1	6380151	6385750	6382651..6383250	6382651..6383250	8.50925	7.01097	8.55398	8.14197	7.99565	8.68423	7.67995	8.03545	8.23054	8.13321
6383701..6384300	1	6381201	6386800	6382651..6383250	6382651..6383250	8.48714	7.42601	8.41863	8.0265	8.05536	8.68423	7.73242	8.03545	8.16683	8.1507
6419251..6419550	1	6416751	6422050	6419251..6419550	6419251..6419550	7.88175	7.23336	7.73582	7.24889	7.67879	8.25127	7.6255	7.88345	7.5545	7.92007
6440251..6441450	1	6437751	6443950	6440251..6441450	6440251..6441450	8.9515	7.42601	8.69735	7.47716	7.8903	8.73669	7.92506	8.10584	8.0216	8.25586
6441451..6442350	1	6438951	6444850	6440251..6441450	6440251..6441450	9.00754	7.42601	8.48789	7.20707	7.8903	8.57319	7.94743	7.96145	7.86175	8.16069
9298951..9301050	1	9296451	9303550	9298951..9301050	9298951..9301050	9.70907	7.67393	9.65782	8.61146	8.85713	9.21474	9.01253	8.59617	9.04214	8.94114
9301951..9302550	1	9299451	9305050	9298951..9301050	9298951..9301050	9.32045	7.23336	8.69735	7.82005	8.09383	8.78732	8.52498	7.35738	8.20374	8.22322
9545701..9546000	1	9543201	9548500	9545701..9546000	9545701..9546000	6.80548	6.88544	6.48789	7.20707	7.13131	6.92934	6.31738	7.35738	6.94209	6.86803
9601351..9601950	1	9598851	9604450	9601351..9601950	9601351..9601950	8.88593	7.12645	8.84544	7.87449	8.27217	7.92934	8.43286	8.44144	8.3307	8.26788
9602551..9603000	1	9600051	9605500	9601351..9601950	9601351..9601950	8.76678	7.42601	8.79167	7.90097	8.38506	7.83623	8.31738	8.41396	8.35923	8.18919
9603901..9604350	1	9601401	9606850	9601351..9601950	9601351..9601950	8.74781	7.42601	8.77329	8.05034	8.20346	7.62978	8.03359	8.26811	8.34237	7.97716
9650851..9651150	1	9648351	9653650	9650851..9651150	9650851..9651150	8.32239	7.3329	8.82774	8.0265	7.97519	8.38877	8.07481	8.20538	8.27647	8.22299
9654151..9654600	1	9651651	9657100	9654151..9654600	9654151..9654600	7.89441	7.01097	7.80982	7.36753	7.60079	7.38877	7.73242	7.99892	7.59271	7.7067
9781051..9781500	1	9778551	9784000	9781051..9781500	9781051..9781500	8.3782	6.88544	7.48789	7.61146	7.95443	8.0168	7.53977	7.66772	7.68459	7.74143
9782851..9783450	1	9780351	9785950	9781051..9781500	9781051..9781500	8.53615	7.51347	7.61718	7.57904	8.11269	7.92934	7.51003	7.96145	7.76963	7.80027
9796201..9797100	1	9793701	9799600	9796201..9797100	9796201..9797100	9.34193	6.59593	8.69735	8.64317	8.2553	9.0168	8.51003	8.59617	8.53194	8.70766
9797701..9798150	1	9795201	9800650	9796201..9797100	9796201..9797100	9.20329	6.42601	8.59642	8.47716	8.28885	9.05862	8.44862	8.52088	8.45414	8.67604
9798451..9799500	1	9795951	9802000	9796201..9797100	9796201..9797100	9.31083	7.12645	8.84544	8.45946	8.36947	8.78732	8.41692	8.64426	8.55812	8.61617
9799651..9800100	1	9797151	9802600	9797701..9798150	9797701..9798150	8.76924	6.59593	8.67772	8.11961	8.13131	8.57319	8.26491	8.38595	8.30954	8.40802
9807451..9807900	1	9804951	9810400	9807451..9807900	9807451..9807900	8.63098	7.88544	8.84544	7.92696	7.67879	8.17727	8.05435	7.75792	8.1504	7.99651
9809851..9810300	1	9807351	9812800	9807451..9807900	9807451..9807900	8.49648	8.28399	7.94732	7.32906	7.46062	7.5143	7.94743	7.8428	7.579	7.76818
9838501..9839250	1	9836001	9841750	9838501..9839250	9838501..9839250	8.07727	7.81832	7.61718	7.44153	7.30534	8.73669	7.90234	7.80099	7.45468	8.14667
9849751..9850650	1	9847251	9853150	9849751..9850650	9849751..9850650	9.06209	7.74793	9.34587	8.57904	8.50412	9.21474	8.61156	8.92298	8.80968	8.91643
9851251..9852000	1	9848751	9854500	9849751..9850650	9849751..9850650	9.21025	7.3329	9.25608	8.6274	8.69139	9.17727	8.71948	8.62041	8.85829	8.83905
9966451..9967500	1	9963951	9970000	9966451..9967500	9966451..9967500	9.52741	6.74793	9.18833	8.42339	8.98546	9.38877	8.74524	8.03545	8.86572	8.72315
9967501..9968550	1	9965001	9971050	9966451..9967500	9966451..9967500	9.51748	6.23336	8.99569	8.38639	8.8903	9.17727	8.67995	8.07107	8.75746	8.64276
9968851..9969900	1	9966351	9972400	9966451..9967500	9966451..9967500	9.47595	6.42601	9.04248	8.44153	8.74072	8.92934	8.59749	7.92298	8.74158	8.48327
9972301..9972750	1	9969801	9975250	9968851..9969900	9968851..9969900	8.52312	7.23336	8.24278	8.18569	7.70389	8.4529	8.15388	7.88345	8.04412	8.16341
10231951..10232400	1	10229451	10234900	10231951..10232400	10231951..10232400	8.61363	6.88544	7.61718	7.67419	7.8903	8.17727	7.56892	7.99892	7.72722	7.91504
10234051..10234650	1	10231551	10237150	10231951..10232400	10231951..10232400	8.98647	7.12645	8.29525	8.05034	8.27217	8.62978	8.21046	8.20538	8.20592	8.34854
10375651..10375950	1	10373151	10378450	10375651..10375950	10375651..10375950	8.14768	7.59593	6.88021	7.0738	6.93337	7.5143	7.38449	6.52088	6.96246	7.13989
10759351..10759650	1	10756851	10762150	10759351..10759650	10759351..10759650	6.90412	6.88544	7.24278	6.44153	7.16783	6.25127	7.09499	6.80099	6.95072	6.71575
10804651..10805550	1	10802151	10808050	10804651..10805550	10804651..10805550	8.24526	7.42601	7.69735	7.11961	6.54634	7.83623	6.96946	7.41396	7.1211	7.40655
10993501..10993800	1	10991001	10996300	10993501..10993800	10993501..10993800	7.41007	6.74793	8.32078	8.05034	7.99565	8.78732	7.67995	7.99892	8.12226	8.1554
11918851..11919150	1	11916351	11921650	11918851..11919150	11918851..11919150	7.32416	5.42601	6.88021	7.0265	7.01583	7.25127	6.87926	6.88345	6.97418	7.00466
12991501..12992850	1	12989001	12995350	12991501..12992850	12991501..12992850	9.2054	8.01097	8.99569	8.14197	8.2553	8.97373	8.26491	8.46841	8.46432	8.56902
12997351..12997800	1	12994851	13000300	12997351..12997800	12997351..12997800	8.59522	8.01097	8.79167	7.90097	8.03573	8.97373	8.21046	8.10584	8.24279	8.43001
14503951..14504700	1	14501451	14507200	14503951..14504700	14503951..14504700	9.25563	6.74793	9.11725	8.45946	8.70389	8.92934	8.44862	8.49488	8.7602	8.62428
14505451..14506050	1	14502951	14508550	14503951..14504700	14503951..14504700	9.4423	7.23336	9.21581	8.47716	8.56015	8.88353	8.49492	8.59617	8.75104	8.65821
14506351..14506800	1	14503851	14509300	14503951..14504700	14503951..14504700	9.31464	7.3329	9.22936	8.30943	8.50412	8.78732	8.38449	8.5715	8.68097	8.58111
14506801..14507850	1	14504301	14510350	14503951..14504700	14503951..14504700	9.25779	7.51347	9.21581	8.529	8.69139	8.83623	8.46422	8.77961	8.81207	8.69335
14755051..14756100	1	14752551	14758600	14755051..14756100	14755051..14756100	8.53281	7.81832	8.99569	8.44153	8.18575	8.83623	8.01253	8.03545	8.54099	8.29473
14928751..14929050	1	14926251	14931550	14928751..14929050	14928751..14929050	7.74695	7.23336	7.24278	7.87449	7.30534	7.92934	7.56892	7.62041	7.4742	7.70622
15244501..15244800	1	15242001	15247300	15244501..15244800	15244501..15244800	7.90569	5.42601	7.39478	7.164	7.16783	7.38877	7.13452	7.17295	7.24221	7.23208
15285151..15286800	1	15282651	15289300	15285151..15286800	15285151..15286800	9.65412	7.42601	9.57535	8.51192	8.78842	9.21474	8.65298	8.54641	8.95857	8.80471
15286801..15288150	1	15284301	15290650	15285151..15286800	15285151..15286800	9.71721	7.3329	9.44209	8.57904	8.78842	9.32166	8.78304	8.59617	8.93651	8.90029
15288601..15289350	1	15286101	15291850	15285151..15286800	15285151..15286800	9.27719	6.88544	9.1461	8.47716	8.65326	9.0168	8.56892	8.52088	8.75884	8.7022
15293251..15293700	1	15290751	15296200	15293251..15293700	15293251..15293700	8.21509	7.23336	8.07285	8.18569	7.8903	8.5143	7.94743	7.71352	8.04962	8.05842
15472201..15472650	1	15469701	15475150	15472201..15472650	15472201..15472650	7.58046	6.42601	7.44209	7.36753	7.36947	6.5143	7.01253	7.03545	7.39303	6.85409
15500701..15501150	1	15498201	15503650	15500701..15501150	15500701..15501150	7.64179	3.42601	6.48789	6.11961	6.70389	4.92934	6.51003	5.71352	6.43713	5.71763
15890251..15893250	1	15887751	15895750	15890251..15893250	15890251..15893250	9.81633	8.12645	9.62744	8.83385	8.94394	9.25127	9.09499	8.46841	9.13508	8.93822
15893251..15893700	1	15890751	15896200	15890251..15893250	15890251..15893250	9.41107	7.51347	9.24278	8.30943	8.43087	8.83623	8.55442	8.10584	8.66103	8.49883
15894451..15895050	1	15891951	15897550	15890251..15893250	15890251..15893250	9.02201	7.42601	8.96363	8.09689	8.11269	8.38877	8.3001	8.07107	8.39107	8.25332
16092151..16093800	1	16089651	16096300	16092151..16093800	16092151..16093800	8.65554	7.67393	7.91416	7.67419	7.97519	8.68423	8.01253	8.03545	7.85451	8.24407
16106101..16106700	1	16103601	16109200	16106101..16106700	16106101..16106700	7.72731	6.59593	7.29525	7.40501	7.27217	8.0168	7.05435	7.71352	7.32414	7.59489
16151551..16152150	1	16149051	16154650	16151551..16152150	16151551..16152150	8.11347	7.42601	8.04248	7.70457	7.67879	8.0168	7.6255	7.29848	7.80861	7.64693
16169701..16170000	1	16167201	16172500	16169701..16170000	16169701..16170000	7.52012	6.42601	7.29525	7.0265	6.65326	6.5143	6.96946	6.62041	6.99167	6.70139
16516351..16516650	1	16513851	16519150	16516351..16516650	16516351..16516650	7.84174	7.51347	7.91416	7.79203	7.8001	6.5143	7.28261	7.96145	7.83543	7.25279
16519951..16520250	1	16517451	16522750	16519951..16520250	16519951..16520250	8.46074	7.12645	8.53229	8.24889	8.01583	8.57319	8.17299	8.17295	8.26567	8.30638
16520401..16520850	1	16517901	16523350	16519951..16520250	16519951..16520250	8.53761	7.12645	8.51026	8.36753	8.16783	8.62978	8.26491	8.20538	8.34854	8.36669
16521601..16522350	1	16519101	16524850	16519951..16520250	16519951..16520250	8.72217	7.23336	8.55398	8.30943	8.32164	8.78732	8.26491	8.10584	8.39502	8.38602
17091301..17092200	1	17088801	17094700	17091301..17092200	17091301..17092200	9.10614	7.67393	8.61718	8.00225	8.33776	8.78732	8.43286	8.41396	8.31906	8.54471
17092501..17092950	1	17090001	17095450	17091301..17092200	17091301..17092200	9.1262	7.74793	8.67772	8.09689	8.23822	8.83623	8.53977	8.35738	8.33761	8.57779
17096401..17099850	1	17093901	17102350	17096401..17099850	17096401..17099850	9.98056	7.67393	9.24278	8.98997	8.98546	9.21474	9.06461	8.8428	9.07274	9.04072
17100151..17100600	1	17097651	17103100	17096401..17099850	17096401..17099850	9.05207	7.42601	8.41863	8.34842	8.23822	8.38877	8.26491	8.10584	8.33509	8.25317
17127301..17127750	1	17124801	17130250	17127301..17127750	17127301..17127750	7.55599	7.51347	7.39478	7.36753	7.65326	7.83623	7.51003	7.10584	7.47186	7.48403
18057301..18057750	1	18054801	18060250	18057301..18057750	18057301..18057750	9.40839	6.59593	9.25608	8.09689	8.05536	8.57319	8.4008	7.92298	8.46944	8.29899
18057751..18059100	1	18055251	18061600	18057301..18057750	18057301..18057750	9.64302	7.01097	9.29525	8.18569	8.40049	8.73669	8.56892	8.17295	8.62714	8.49286
18059101..18059700	1	18056601	18062200	18057301..18057750	18057301..18057750	9.57818	7.42601	9.21581	8.18569	8.32164	8.57319	8.44862	8.13979	8.57438	8.3872
18506401..18506700	1	18503901	18509200	18506401..18506700	18506401..18506700	7.76227	6.42601	7.18833	6.87449	7.01583	7.83623	7.13452	6.88345	7.02622	7.28473
18653851..18654150	1	18651351	18656650	18653851..18654150	18653851..18654150	7.52496	5.74793	7.44209	6.36753	6.54634	5.92934	7.09499	6.71352	6.78532	6.57928
19095151..19095750	1	19092651	19098250	19095151..19095750	19095151..19095750	8.53164	7.3329	8.39478	7.9525	7.8001	8.32166	8.17299	7.10584	8.04913	7.86683
19098601..19098900	1	19096101	19101400	19098601..19098900	19098601..19098900	8.58031	7.23336	8.91416	8.6274	8.18575	8.62978	8.53977	8.03545	8.57577	8.40167
19101601..19102350	1	19099101	19104850	19101601..19102350	19101601..19102350	9.61066	6.88544	9.34587	8.73432	8.44582	8.97373	8.75795	8.26811	8.842	8.6666
19103701..19105950	1	19101201	19108450	19101601..19102350	19101601..19102350	9.87317	7.3329	9.62744	9.00225	8.93337	9.73669	8.95849	8.38595	9.18769	9.02704
19106551..19106850	1	19104051	19109350	19103701..19105950	19103701..19105950	9.25495	7.23336	9.20214	8.70457	8.44582	9.60176	8.43286	8.07107	8.78417	8.7019
19110151..19110600	1	19107651	19113100	19110151..19110600	19110151..19110600	8.76408	6.88544	8.97974	8.54587	8.30534	9.21474	8.43286	8.46841	8.61032	8.70534
19110901..19111350	1	19108401	19113850	19110151..19110600	19110151..19110600	8.81293	6.88544	8.91416	8.28953	8.3537	9.32166	8.35133	8.46841	8.51913	8.7138
19111801..19112250	1	19109301	19114750	19110151..19110600	19110151..19110600	8.74544	6.74793	8.84544	8.164	8.47526	9.17727	8.33445	8.32823	8.4949	8.61332
19117351..19117800	1	19114851	19120300	19117351..19117800	19117351..19117800	7.96541	6.74793	8.13175	7.73432	8.09383	8.57319	7.80771	8.07107	7.98663	8.15066
19207501..19207950	1	19205001	19210450	19207501..19207950	19207501..19207950	9.2364	6.42601	8.75468	8.79203	8.8001	9.13879	8.61156	8.13979	8.78227	8.63005
19208701..19209450	1	19206201	19211950	19207501..19207950	19207501..19207950	9.7574	6.23336	8.94732	9.06212	8.74072	9.3556	8.77055	8.17295	8.91672	8.76637
19209751..19211400	1	19207251	19213900	19207501..19207950	19207501..19207950	10.2453	6.88544	9.24278	9.20707	8.83459	9.62978	8.94743	8.54641	9.09481	9.04121
19211551..19215300	1	19209051	19217800	19208701..19209450	19208701..19209450	10.8667	7.42601	9.63764	9.20707	9.02581	9.83623	9.46422	9.05337	9.29017	9.45127
19215301..19216050	1	19212801	19218550	19211551..19215300	19211551..19215300	10.2823	6.74793	9.16032	8.45946	8.56015	9.05862	9.00188	8.66772	8.72664	8.90941
19216201..19216950	1	19213701	19219450	19211551..19215300	19211551..19215300	10.1274	6.88544	9.05775	8.44153	8.57383	8.83623	8.98034	8.5715	8.69104	8.79603
19216951..19218000	1	19214451	19220500	19211551..19215300	19211551..19215300	9.90093	7.23336	9.05775	8.70457	8.81169	8.97373	9.05435	8.49488	8.858	8.84099
19218151..19218900	1	19215651	19221400	19215301..19216050	19215301..19216050	9.56026	7.01097	8.86293	8.64317	8.67879	8.83623	8.90234	8.46841	8.7283	8.73566
19224001..19224450	1	19221501	19226950	19224001..19224450	19224001..19224450	8.80853	7.01097	9.17439	8.32906	8.48976	9.17727	8.51003	8.26811	8.6644	8.6518
19226401..19227000	1	19223901	19229500	19224001..19224450	19224001..19224450	8.88381	6.59593	9.17439	8.51192	8.70389	9.3556	8.77055	8.29848	8.79673	8.80821
19232251..19232850	1	19229751	19235350	19232251..19232850	19232251..19232850	8.9284	7.12645	9.01145	8.14197	8.56015	8.68423	8.52498	8.86327	8.57119	8.69082
19233451..19234350	1	19230951	19236850	19232251..19232850	19232251..19232850	9.44485	7.12645	9.46517	8.68946	8.51833	9.05862	8.73242	8.88345	8.89099	8.8915
19235551..19236150	1	19233051	19238650	19233451..19234350	19233451..19234350	9.20934	6.59593	9.47658	8.70457	8.50412	9.13879	8.49492	8.59617	8.89509	8.74329
19236301..19237050	1	19233801	19239550	19233451..19234350	19233451..19234350	9.18175	6.88544	9.49912	8.74896	8.67879	9.32166	8.6255	8.52088	8.97563	8.82268
19239001..19239450	1	19236501	19241950	19236301..19237050	19236301..19237050	9.2024	7.3329	9.52132	8.79203	8.8001	9.42119	8.56892	8.59617	9.03782	8.86209
19239901..19240650	1	19237401	19243150	19239001..19239450	19239001..19239450	9.06582	7.51347	9.30807	8.67419	8.78842	9.28689	8.61156	8.73589	8.92356	8.87811
19241401..19241850	1	19238901	19244350	19239001..19239450	19239001..19239450	8.92445	7.23336	9.11725	8.45946	8.74072	9.05862	8.58327	8.46841	8.77248	8.70343
19312951..19313250	1	19310451	19315750	19312951..19313250	19312951..19313250	8.07214	6.59593	7.44209	7.164	7.23822	8.0168	7.28261	6.62041	7.28144	7.30661
19332451..19332900	1	19329951	19335400	19332451..19332900	19332451..19332900	8.13935	7.23336	7.84544	8.0265	7.99565	7.73669	7.38449	7.71352	7.95586	7.61157
19334251..19334550	1	19331751	19337050	19332451..19332900	19332451..19332900	8.11488	6.42601	7.61718	7.82005	7.82318	7.38877	7.35133	7.5715	7.75347	7.4372
19497901..19498200	1	19495401	19500700	19497901..19498200	19497901..19498200	7.19002	5.01097	6.29525	6.87449	6.97519	6.25127	6.96946	6.62041	6.71498	6.61371
20428201..20428950	1	20425701	20431450	20428201..20428950	20428201..20428950	7.94896	7.01097	7.91416	7.54587	7.62726	6.92934	7.6255	7.5715	7.69576	7.37545
20452351..20452800	1	20449851	20455300	20452351..20452800	20452351..20452800	7.928	7.42601	8.39478	7.90097	7.72855	8.25127	8.05435	7.75792	8.0081	8.02118
20477851..20478450	1	20475351	20480950	20477851..20478450	20477851..20478450	9.20589	7.59593	8.55398	8.0265	7.8459	8.0168	8.13452	8.17295	8.14213	8.10809
20478751..20480100	1	20476251	20482600	20477851..20478450	20477851..20478450	9.36693	7.88544	8.63764	8.20707	8.18575	8.25127	8.19185	8.29848	8.34349	8.2472
20562151..20562750	1	20559651	20565250	20562151..20562750	20562151..20562750	8.32097	7.12645	8.44209	7.57904	7.99565	6.92934	7.47965	7.23708	8.00559	7.21536
20934601..20935200	1	20932101	20937700	20934601..20935200	20934601..20935200	8.13693	7.94957	8.63764	8.32906	7.82318	8.25127	7.96946	8.41396	8.26329	8.21156
21089401..21089700	1	21086901	21092200	21089401..21089700	21089401..21089700	8.39984	7.12645	8.34587	7.76346	7.60079	7.92934	8.07481	7.66772	7.90338	7.89062
21731701..21732000	1	21729201	21734500	21731701..21732000	21731701..21732000	6.93816	6.42601	7.01145	7.57904	7.43087	6.5143	7.38449	6.88345	7.34045	6.92741
21933901..21934200	1	21931401	21936700	21933901..21934200	21933901..21934200	7.41765	6.23336	7.29525	7.20707	7.46062	8.17727	7.31738	7.10584	7.32098	7.5335
21957001..21957300	1	21954501	21959800	21957001..21957300	21957001..21957300	8.13693	6.88544	7.84544	8.32906	8.2553	8.78732	7.96946	8.20538	8.14327	8.32072
21959401..21960000	1	21956901	21962500	21957001..21957300	21957001..21957300	9.52312	7.42601	8.82774	8.36753	8.22094	9.05862	8.26491	8.54641	8.47207	8.62331
21960001..21961500	1	21957501	21964000	21959401..21960000	21959401..21960000	9.88788	8.06986	9.30807	8.76346	8.62726	9.38877	8.58327	8.86327	8.8996	8.9451
21961651..21964200	1	21959151	21966700	21959401..21960000	21959401..21960000	10.0555	8.3329	9.57535	8.93979	8.8903	9.7107	8.77055	8.92298	9.13515	9.13474
21973651..21973950	1	21971151	21976450	21973651..21973950	21973651..21973950	7.56315	6.42601	8.04248	7.67419	7.30534	7.5143	7.87926	7.71352	7.674	7.70236
22896151..22896450	1	22893651	22898950	22896151..22896450	22896151..22896450	7.74126	7.23336	7.53229	7.61146	7.30534	7.09926	7.53977	7.52088	7.48303	7.38664
22941301..22941750	1	22938801	22944250	22941301..22941750	22941301..22941750	7.98031	7.42601	7.61718	7.36753	7.54634	7.38877	7.73242	7.10584	7.51035	7.40901
23023201..23023500	1	23020701	23026000	23023201..23023500	23023201..23023500	7.74837	7.01097	7.18833	7.24889	7.01583	7.5143	7.53977	7.29848	7.15102	7.45085
23062201..23062500	1	23059701	23065000	23062201..23062500	23062201..23062500	8.06133	7.01097	8.41863	7.44153	8.05536	8.73669	8.21046	7.35738	7.97184	8.10151
23063101..23063550	1	23060601	23066050	23062201..23062500	23062201..23062500	8.20114	6.59593	8.32078	7.36753	8.09383	8.73669	8.24699	7.17295	7.92738	8.05221
23176201..23176500	1	23173701	23179000	23176201..23176500	23176201..23176500	7.61263	6.88544	7.53229	7.40501	7.36947	7.5143	7.31738	7.66772	7.43559	7.4998
23380801..23381250	1	23378301	23383750	23380801..23381250	23380801..23381250	8.13083	7.12645	8.44209	8.0738	7.86827	8.25127	8.09499	7.75792	8.12805	8.03472
23491201..23491500	1	23488701	23494000	23491201..23491500	23491201..23491500	8.03247	6.88544	8.01145	7.82005	7.97519	7.5143	7.96946	7.62041	7.93556	7.70139
23514301..23514750	1	23511801	23517250	23514301..23514750	23514301..23514750	8.36581	7.59593	8.26925	7.32906	7.30534	8.0168	7.53977	6.96145	7.63455	7.50601
23686651..23686950	1	23684151	23689450	23686651..23686950	23686651..23686950	7.82145	7.12645	7.80982	7.61146	7.72855	7.73669	7.67995	7.52088	7.71661	7.64584
23746501..23746950	1	23744001	23749450	23746501..23746950	23746501..23746950	8.06385	7.42601	8.39478	7.51192	7.54634	7.5143	8.01253	7.41396	7.81768	7.64693
23760751..23763600	1	23758251	23766100	23760751..23763600	23760751..23763600	10.2337	7.67393	9.90574	9.28953	9.05536	9.25127	8.87926	9.13979	9.41688	9.0901
23763601..23764200	1	23761101	23766700	23760751..23763600	23760751..23763600	9.88124	6.74793	9.26925	8.61146	8.38506	8.73669	8.3001	8.64426	8.75526	8.56035
23764201..23764500	1	23761701	23767000	23760751..23763600	23760751..23763600	9.74126	7.01097	9.1026	8.36753	8.16783	8.68423	8.28261	8.49488	8.54599	8.48724
23795851..23796450	1	23793351	23798950	23795851..23796450	23795851..23796450	8.74341	7.42601	9.28231	8.47716	8.33776	8.78732	8.44862	8.20538	8.69907	8.48044
23796901..23797500	1	23794401	23800000	23795851..23796450	23795851..23796450	8.68676	7.3329	9.1026	8.20707	8.27217	8.68423	8.28261	8.13979	8.52728	8.36888
23798101..23798700	1	23795601	23801200	23795851..23796450	23795851..23796450	8.66115	7.23336	8.89728	8.20707	8.38506	8.57319	8.11489	7.88345	8.49647	8.19051
24097951..24098400	1	24095451	24100900	24097951..24098400	24097951..24098400	8.3505	6.74793	8.26925	7.87449	8.44582	8.0168	7.67995	7.80099	8.19652	7.83258
24104251..24104700	1	24101751	24107200	24104251..24104700	24104251..24104700	7.86765	7.01097	8.1026	8.18569	8.09383	8.68423	7.56892	7.99892	8.12738	8.08402
24133801..24134100	1	24131301	24136600	24133801..24134100	24133801..24134100	7.83463	6.42601	7.91416	7.92696	7.97519	8.0168	8.01253	7.96145	7.93877	7.99693
24138001..24138600	1	24135501	24141100	24138001..24138600	24138001..24138600	8.28987	6.88544	8.41863	7.73432	8.36947	8.57319	7.96946	7.99892	8.17414	8.18053
24197551..24198000	1	24195051	24200500	24197551..24198000	24197551..24198000	8.44856	7.12645	8.26925	7.90097	8.01583	7.83623	7.59749	7.41396	8.06202	7.61589
24265801..24266400	1	24263301	24268900	24265801..24266400	24265801..24266400	8.81062	7.74793	8.80982	8.51192	8.22094	8.92934	8.3001	8.38595	8.51423	8.53846
24453301..24453600	1	24450801	24456100	24453301..24453600	24453301..24453600	7.10317	6.01097	8.01145	7.73432	7.67879	7.5143	7.73242	7.23708	7.80819	7.4946
24583351..24583650	1	24580851	24586150	24583351..24583650	24583351..24583650	9.05801	7.51347	9.08781	8.34842	8.43087	8.62978	8.66653	8.13979	8.62236	8.4787
24584551..24585600	1	24582051	24588100	24583351..24583650	24583351..24583650	9.68085	7.51347	9.61718	8.74896	8.82318	9.65726	9.06461	8.46841	9.06311	9.06343
24585751..24586650	1	24583251	24589150	24583351..24583650	24583351..24583650	9.60917	7.74793	9.60683	8.87449	8.83459	9.62978	9.05435	8.64426	9.10531	9.10946
24586651..24587850	1	24584151	24590350	24584551..24585600	24584551..24585600	9.68831	7.74793	9.57535	8.83385	8.78842	9.73669	9.10497	8.6908	9.06588	9.17749
24589051..24589800	1	24586551	24592300	24585751..24586650	24585751..24586650	9.00328	7.23336	8.97974	8.56255	8.47526	9.3556	8.78304	8.26811	8.67252	8.80225
24601651..24601950	1	24599151	24604450	24601651..24601950	24601651..24601950	7.84718	7.12645	8.41863	7.64317	8.09383	8.73669	8.15388	7.96145	8.05188	8.28401
24654901..24655200	1	24652401	24657700	24654901..24655200	24654901..24655200	8.10778	6.74793	7.53229	7.32906	7.46062	7.83623	7.6255	7.35738	7.44065	7.60637
24865351..24865650	1	24862851	24868150	24865351..24865650	24865351..24865650	7.475	6.74793	7.24278	7.0265	7.01583	7.5143	7.24699	6.62041	7.09504	7.12723
25147351..25147650	1	25144851	25150150	25147351..25147650	25147351..25147650	7.74978	7.59593	7.73582	7.20707	7.8459	6.25127	7.6255	7.29848	7.59626	7.05842
25229251..25229550	1	25226751	25232050	25229251..25229550	25229251..25229550	8.14095	6.42601	8.29525	8.61146	8.11269	8.5143	8.17299	8.17295	8.3398	8.28675
25827601..25827900	1	25825101	25830400	25827601..25827900	25827601..25827900	8.45298	5.42601	8.67772	8.26935	8.22094	8.09926	8.4008	7.66772	8.38934	8.05593
25828201..25828800	1	25825701	25831300	25827601..25827900	25827601..25827900	8.57112	6.01097	8.73582	8.32906	8.2553	7.92934	8.38449	7.99892	8.44006	8.10425
25829101..25829700	1	25826601	25832200	25827601..25827900	25827601..25827900	8.5185	5.42601	8.53229	8.32906	8.33776	8.17727	8.33445	8.13979	8.3997	8.21717
26628451..26628750	1	26625951	26631250	26628451..26628750	26628451..26628750	7.19545	6.01097	6.07285	7.24889	7.27217	6.92934	6.56892	5.52088	6.86464	6.33971
26906851..26907150	1	26904351	26909650	26906851..26907150	26906851..26907150	7.39926	5.42601	7.61718	7.40501	7.62726	8.17727	7.13452	6.80099	7.54982	7.37092
28089901..28090500	1	28087401	28093000	28089901..28090500	28089901..28090500	7.65847	6.01097	7.48789	7.57904	7.16783	7.5143	7.67995	6.88345	7.41159	7.35923
28193401..28193700	1	28190901	28196200	28193401..28193700	28193401..28193700	7.1593	4.42601	6.29525	6.28953	6.60079	6.73669	6.87926	6.29848	6.39519	6.63815
29736901..29737500	1	29734401	29740000	29736901..29737500	29736901..29737500	7.59909	5.42601	7.18833	7.0738	6.97519	6.92934	6.73242	6.88345	7.07911	6.8484
29746651..29747100	1	29744151	29749600	29746651..29747100	29746651..29747100	7.47429	6.59593	7.29525	7.20707	6.93337	7.25127	7.24699	7.03545	7.14523	7.1779
30262201..30262650	1	30259701	30265150	30262201..30262650	30262201..30262650	7.61795	7.12645	7.80982	7.84753	7.27217	7.5143	7.41692	7.80099	7.64317	7.5774
30959701..30960000	1	30957201	30962500	30959701..30960000	30959701..30960000	7.30276	6.01097	6.57536	6.97759	7.30534	7.25127	6.51003	6.88345	6.95276	6.88158
31540351..31540800	1	31537851	31543300	31540351..31540800	31540351..31540800	7.14732	7.01097	7.18833	6.82005	6.8001	7.83623	7.09499	7.03545	6.93616	7.32222
31669351..31669800	1	31666851	31672300	31669351..31669800	31669351..31669800	7.39697	5.74793	6.18833	7.164	6.65326	6.5143	6.6255	7.23708	6.66853	6.7923
32080951..32081250	1	32078451	32083750	32080951..32081250	32080951..32081250	6.84397	6.59593	6.73582	7.40501	6.70389	6.25127	6.78304	6.71352	6.94824	6.58261
32172301..32172600	1	32169801	32175100	32172301..32172600	32172301..32172600	8.37097	6.42601	8.88021	8.49465	8.2553	8.5143	7.96946	8.23708	8.54338	8.24028
32172751..32173200	1	32170251	32175700	32172301..32172600	32172301..32172600	8.52012	6.59593	8.97974	8.59534	8.38506	8.62978	8.3001	8.38595	8.65338	8.43861
32285101..32285400	1	32282601	32287900	32285101..32285400	32285101..32285400	8.21509	7.01097	6.65782	7.24889	6.60079	6.5143	6.87926	6.88345	6.83583	6.759
32443351..32443650	1	32440851	32446150	32443351..32443650	32443351..32443650	6.75098	6.01097	6.80982	6.0265	6.97519	6.92934	6.17299	6.80099	6.60383	6.63444
32634151..32634600	1	32631651	32637100	32634151..32634600	32634151..32634600	7.8013	6.23336	7.29525	7.0738	7.01583	7.73669	7.17299	7.17295	7.12829	7.36088
32696401..32696850	1	32693901	32699350	32696401..32696850	32696401..32696850	8.28055	5.42601	7.29525	7.61146	7.54634	8.0168	7.80771	7.35738	7.48435	7.72729
32697751..32698050	1	32695251	32700550	32696401..32696850	32696401..32696850	8.02962	5.01097	7.07285	7.57904	7.43087	7.83623	7.53977	7.62041	7.36092	7.66547
32705551..32705850	1	32703051	32708350	32705551..32705850	32705551..32705850	8.11944	7.01097	7.65782	7.73432	7.60079	6.73669	7.47965	7.23708	7.66431	7.15114
32707351..32707650	1	32704851	32710150	32705551..32705850	32705551..32705850	7.92298	7.01097	7.39478	7.32906	7.46062	6.5143	7.47965	7.35738	7.39482	7.11711
32818351..32818650	1	32815851	32821150	32818351..32818650	32818351..32818650	7.36363	5.01097	6.48789	6.76346	6.09383	6.25127	6.44862	6.71352	6.4484	6.47114
32941501..32941800	1	32939001	32944300	32941501..32941800	32941501..32941800	7.7648	6.59593	6.73582	7.32906	7.30534	6.92934	7.41692	6.96145	7.12341	7.10257
32961151..32961750	1	32958651	32964250	32961151..32961750	32961151..32961750	7.99398	7.81832	7.13175	7.24889	6.8459	6.5143	7.09499	7.03545	7.07551	6.88158
33088951..33089400	1	33086451	33091900	33088951..33089400	33088951..33089400	7.81117	6.74793	6.80982	7.24889	7.33776	7.62978	7.73242	7.41396	7.13216	7.59205
33247201..33247500	1	33244701	33250000	33247201..33247500	33247201..33247500	7.86466	6.74793	7.77329	7.82005	7.36947	7.5143	7.35133	7.35738	7.65427	7.40767
33838351..33838800	1	33835851	33841300	33838351..33838800	33838351..33838800	8.37443	7.59593	7.65782	7.11961	7.16783	7.25127	7.35133	6.03545	7.31508	6.87935
33906151..33906450	1	33903651	33908950	33906151..33906450	33906151..33906450	8.14978	6.74793	7.29525	7.61146	7.43087	8.25127	7.28261	7.71352	7.44586	7.74913
33908251..33909600	1	33905751	33912100	33906151..33906450	33906151..33906450	8.61054	7.67393	7.97975	7.44153	7.97519	8.5143	7.47965	8.26811	7.79882	8.08735
34359751..34360050	1	34357251	34362550	34359751..34360050	34359751..34360050	7.50029	7.3329	6.94732	7.0265	6.93337	6.92934	6.78304	6.96145	6.96906	6.89128
34458901..34459800	1	34456401	34462300	34458901..34459800	34458901..34459800	9.5321	8.42601	8.71671	8.59534	8.60079	9.25127	8.71948	8.64426	8.63761	8.87167
34471051..34474200	1	34468551	34476700	34471051..34474200	34471051..34474200	10.1521	8.85227	9.78251	8.87449	8.76477	9.32166	8.92506	8.88345	9.14059	9.04339
34474951..34475850	1	34472451	34478350	34471051..34474200	34471051..34474200	9.70717	8.06986	9.37053	8.36753	8.22094	9.0168	8.4008	8.41396	8.653	8.61052
34497901..34498650	1	34495401	34501150	34497901..34498650	34497901..34498650	9.17187	7.81832	9.05775	8.09689	8.27217	9.13879	8.63931	8.10584	8.4756	8.62798
34499551..34500300	1	34497051	34502800	34497901..34498650	34497901..34498650	9.34626	7.88544	9.04248	8.18569	8.03573	9.09926	8.55442	8.07107	8.4213	8.57492
34501651..34503000	1	34499151	34505500	34499551..34500300	34499551..34500300	9.0536	7.94957	8.86293	8.14197	8.18575	8.57319	8.38449	8.03545	8.39689	8.33105
34531051..34531500	1	34528551	34534000	34531051..34531500	34531051..34531500	7.69313	6.74793	7.44209	7.61146	7.70389	8.0168	7.65298	8.07107	7.58581	7.91362
34576801..34577400	1	34574301	34579900	34576801..34577400	34576801..34577400	9.28407	7.51347	8.86293	8.42339	8.16783	8.83623	8.22884	7.92298	8.48472	8.32935
34578151..34579050	1	34575651	34581550	34576801..34577400	34576801..34577400	9.43354	8.06986	8.96363	8.26935	8.32164	8.62978	8.46422	7.99892	8.51821	8.36431
34579501..34580400	1	34577001	34582900	34576801..34577400	34576801..34577400	9.57327	8.01097	8.93084	8.09689	8.30534	8.4529	8.4008	8.26811	8.44435	8.37394
34611001..34611600	1	34608501	34614100	34611001..34611600	34611001..34611600	8.41765	7.59593	8.1026	8.00225	8.09383	7.62978	8.13452	7.8428	8.06623	7.86903
34634851..34636950	1	34632351	34639450	34634851..34636950	34634851..34636950	9.4038	8.12645	9.73582	8.76346	8.81169	9.21474	8.92506	8.88345	9.10366	9.00775
34654201..34654800	1	34651701	34657300	34654201..34654800	34654201..34654800	8.38746	8.01097	7.91416	8.0265	7.8459	8.0168	7.65298	7.71352	7.92885	7.79444
34665151..34665600	1	34662651	34668100	34665151..34665600	34665151..34665600	8.86003	8.06986	8.93084	8.20707	8.09383	8.0168	8.33445	7.8428	8.41058	8.06469
34672801..34673400	1	34670301	34675900	34672801..34673400	34672801..34673400	9.11965	8.23336	8.65782	8.18569	8.22094	8.57319	8.52498	7.99892	8.35482	8.3657
34674301..34675350	1	34671801	34677850	34672801..34673400	34672801..34673400	9.7274	8.3802	9.22936	8.59534	8.51833	9.28689	9.01253	8.38595	8.78101	8.89512
34675501..34679250	1	34673001	34681750	34672801..34673400	34672801..34673400	10.4057	9.04072	9.89728	9.14197	9.09383	10.1773	9.49492	9.03545	9.3777	9.56921
34679401..34680300	1	34676901	34682800	34675501..34679250	34675501..34679250	9.7422	8.71141	9.16032	8.6274	8.40049	9.65726	8.84393	8.35738	8.7294	8.95285
34703851..34704750	1	34701351	34707250	34703851..34704750	34703851..34704750	8.90399	8.18089	8.51026	8.22813	8.23822	8.4529	8.31738	7.92298	8.32554	8.23109
34707151..34707600	1	34704651	34710100	34703851..34704750	34703851..34704750	8.5675	7.94957	8.61718	8.30943	8.13131	8.4529	8.31738	7.8428	8.35264	8.20436
34720651..34721550	1	34718151	34724050	34720651..34721550	34720651..34721550	9.16542	8.06986	9.1461	8.26935	8.14969	8.25127	8.55442	8.29848	8.52171	8.36806
34732051..34732500	1	34729551	34735000	34732051..34732500	34732051..34732500	8.29816	7.51347	8.34587	7.54587	7.8903	8.0168	7.6255	7.80099	7.92735	7.81443
34747051..34753050	1	34744551	34755550	34747051..34753050	34747051..34753050	11.0817	9.12645	10.4594	9.63531	9.82318	10.2147	9.94743	9.42777	9.97264	9.86331
34753801..34755000	1	34751301	34757500	34747051..34753050	34747051..34753050	10.0382	7.81832	9.28231	8.87449	8.77664	8.88353	9.03359	8.52088	8.97781	8.81267
34755001..34756350	1	34752501	34758850	34747051..34753050	34747051..34753050	9.79667	8.12645	9.20214	8.92696	8.83459	8.83623	8.86758	8.54641	8.9879	8.75007
34764451..34765200	1	34761951	34767700	34764451..34765200	34764451..34765200	8.62216	8.18089	8.69735	8.44153	8.23822	8.88353	8.38449	8.10584	8.45903	8.45796
34773601..34774200	1	34771101	34776700	34773601..34774200	34773601..34774200	8.32111	8.01097	8.18833	7.70457	8.03573	7.83623	7.8558	8.07107	7.97621	7.92103
34780951..34781850	1	34778451	34784350	34780951..34781850	34780951..34781850	8.51809	7.42601	8.1026	7.97759	7.93337	8.0168	8.07481	8.03545	8.00452	8.04235
34894801..34895850	1	34892301	34898350	34894801..34895850	34894801..34895850	8.19042	8.3329	9.02705	8.36753	8.22094	8.83623	8.52498	8.52088	8.53851	8.62736
34903351..34903800	1	34900851	34906300	34903351..34903800	34903351..34903800	7.74279	7.42601	7.57536	7.11961	7.67879	7.83623	7.44862	7.23708	7.45792	7.50731
34927651..34928100	1	34925151	34930600	34927651..34928100	34927651..34928100	9.27651	8.01097	8.99569	8.51192	8.23822	8.92934	8.74524	7.88345	8.58194	8.51934
34929751..34930800	1	34927251	34933300	34927651..34928100	34927651..34928100	9.26304	7.88544	8.94732	8.30943	8.07472	8.88353	8.53977	7.99892	8.44383	8.47408
34935451..34935750	1	34932951	34938250	34935451..34935750	34935451..34935750	7.56596	7.01097	7.73582	7.40501	8.07472	8.17727	8.11489	7.62041	7.73852	7.97086
34939051..34939350	1	34936551	34941850	34939051..34939350	34939051..34939350	7.95588	5.74793	7.84544	7.79203	8.05536	8.09926	7.8558	7.17295	7.89761	7.70934
35106601..35106900	1	35104101	35109400	35106601..35106900	35106601..35106900	7.14397	7.51347	6.88021	7.11961	7.13131	6.25127	7.05435	7.17295	7.04371	6.82619
35258101..35258850	1	35255601	35261350	35258101..35258850	35258101..35258850	8.39044	7.67393	7.88021	7.90097	7.60079	7.92934	7.92506	7.23708	7.79399	7.69716
35299651..35299950	1	35297151	35302450	35299651..35299950	35299651..35299950	7.85183	7.42601	7.07285	7.24889	7.13131	5.92934	6.92506	7.17295	7.15102	6.67579
35306701..35307000	1	35304201	35309500	35306701..35307000	35306701..35307000	8.39874	7.67393	8.26925	7.87449	7.8903	7.73669	7.6255	7.41396	8.01135	7.59205
35453101..35454300	1	35450601	35456800	35453101..35454300	35453101..35454300	9.01849	8.01097	8.48789	8.11961	7.77664	7.73669	8.05435	7.66772	8.12805	7.81959
35496751..35497500	1	35494251	35500000	35496751..35497500	35496751..35497500	8.15569	8.18089	8.26925	7.57904	7.97519	7.62978	7.80771	7.46841	7.94116	7.6353
35560651..35561100	1	35558151	35563600	35560651..35561100	35560651..35561100	7.82304	7.51347	7.18833	7.47716	7.36947	7.25127	7.75795	7.17295	7.34499	7.39406
35611051..35611500	1	35608551	35614000	35611051..35611500	35611051..35611500	7.86533	7.12645	7.65782	7.67419	7.82318	6.92934	7.31738	7.52088	7.7184	7.25587
35618401..35618700	1	35615901	35621200	35618401..35618700	35618401..35618700	8.14035	7.59593	7.18833	7.20707	7.33776	7.25127	7.53977	6.88345	7.24439	7.22483
35683351..35684250	1	35680851	35686750	35683351..35684250	35683351..35684250	8.83212	7.88544	8.80982	8.22813	8.20346	8.32166	8.63931	8.49488	8.4138	8.48528
35685451..35686050	1	35682951	35688550	35683351..35684250	35683351..35684250	8.95902	7.67393	8.88021	8.20707	8.18575	8.5143	8.46422	8.35738	8.42434	8.4453
35695201..35695800	1	35692701	35698300	35695201..35695800	35695201..35695800	8.54358	7.51347	8.1026	8.0265	8.13131	8.57319	8.03359	8.26811	8.0868	8.29163
35696101..35696850	1	35693601	35699350	35695201..35695800	35695201..35695800	8.46026	7.67393	8.16032	8.14197	8.09383	8.62978	7.94743	8.38595	8.13204	8.32105
35734801..35735100	1	35732301	35737600	35734801..35735100	35734801..35735100	7.87016	7.01097	7.07285	6.57904	7.30534	7.38877	7.09499	7.29848	6.98574	7.26075
35743501..35743950	1	35741001	35746450	35743501..35743950	35743501..35743950	9.16442	8.01097	8.69735	8.40501	8.18575	8.78732	8.26491	8.03545	8.42937	8.36256
35744401..35745900	1	35741901	35748400	35743501..35743950	35743501..35743950	9.68616	8.3802	8.84544	8.34842	8.32164	8.78732	8.56892	8.41396	8.50517	8.59007
35753101..35753700	1	35750601	35756200	35753101..35753700	35753101..35753700	8.81322	8.3802	8.39478	7.84753	8.28885	8.0168	8.03359	7.88345	8.17705	7.97795
36108751..36109950	1	36106251	36112450	36108751..36109950	36108751..36109950	9.03155	8.12645	8.26925	7.92696	7.67879	8.68423	8.15388	7.96145	7.95834	8.26652
36109951..36112200	1	36107451	36114700	36108751..36109950	36108751..36109950	9.88931	8.78356	8.84544	8.05034	8.07472	8.83623	8.41692	8.38595	8.3235	8.54636
36112351..36114000	1	36109851	36116500	36108751..36109950	36108751..36109950	9.92224	8.59593	8.79167	8.22813	8.23822	8.78732	8.35133	8.10584	8.41934	8.41483
36115651..36116550	1	36113151	36119050	36112351..36114000	36112351..36114000	9.48121	8.06986	8.34587	7.76346	7.8459	8.68423	8.19185	7.99892	7.98508	8.29167
36116701..36117300	1	36114201	36119800	36115651..36116550	36115651..36116550	9.01503	7.88544	8.37053	7.90097	7.7528	8.68423	8.28261	7.75792	8.0081	8.24159
36124201..36124800	1	36121701	36127300	36124201..36124800	36124201..36124800	9.22988	8.42601	8.91416	7.67419	7.70389	8.25127	7.83195	8.07107	8.09741	8.05143
36265501..36266700	1	36263001	36269200	36265501..36266700	36265501..36266700	9.77251	8.3329	9.21581	8.30943	8.5324	9.38877	8.58327	8.80099	8.68588	8.92434
36267451..36268350	1	36264951	36270850	36265501..36266700	36265501..36266700	10.12	8.42601	9.53229	8.45946	8.56015	9.3556	8.65298	8.82205	8.85063	8.94355
36268501..36271200	1	36266001	36273700	36265501..36266700	36265501..36266700	10.5457	9.01097	10.0952	9.0265	9.03573	9.99543	9.18245	9.18925	9.38582	9.45571
36273001..36273900	1	36270501	36276400	36268501..36271200	36268501..36271200	9.57487	8.51347	9.46517	8.45946	8.41576	9.73669	8.66653	8.66772	8.78013	9.02365
36297901..36298650	1	36295401	36301150	36297901..36298650	36297901..36298650	9.5971	8.12645	9.30807	8.47716	8.40049	9.09926	8.79543	8.41396	8.72857	8.76955
36298801..36299700	1	36296301	36302200	36297901..36298650	36297901..36298650	9.71785	8.18089	9.41863	8.47716	8.46062	9.17727	8.79543	8.52088	8.78547	8.83119
36300001..36301200	1	36297501	36303700	36297901..36298650	36297901..36298650	9.80721	7.81832	9.41863	8.64317	8.61409	9.17727	8.77055	8.52088	8.89196	8.8229
36301351..36302700	1	36298851	36305200	36298801..36299700	36298801..36299700	9.68055	7.81832	9.45368	8.57904	8.67879	9.32166	8.69325	8.80099	8.90384	8.93863
36303151..36303600	1	36300651	36306100	36300001..36301200	36300001..36301200	9.2294	7.81832	8.94732	8.20707	8.51833	9.05862	8.13452	8.49488	8.55757	8.56267
36308401..36309450	1	36305901	36311950	36308401..36309450	36308401..36309450	8.58506	8.12645	8.32078	8.0265	8.43087	8.68423	8.13452	7.96145	8.25938	8.26006
36372601..36373350	1	36370101	36375850	36372601..36373350	36372601..36373350	9.24311	8.01097	9.05775	7.84753	8.05536	8.25127	8.43286	8.38595	8.32021	8.35669
36374701..36375600	1	36372201	36378100	36372601..36373350	36372601..36373350	9.52494	8.42601	9.25608	8.00225	8.32164	8.5143	8.51003	8.41396	8.52665	8.47943
36376351..36377400	1	36373851	36379900	36374701..36375600	36374701..36375600	9.5769	8.01097	9.25608	8.28953	8.32164	8.32166	8.49492	8.32823	8.62242	8.3816
36378451..36379500	1	36375951	36382000	36376351..36377400	36376351..36377400	9.44197	8.23336	8.73582	8.26935	8.07472	8.17727	8.05435	7.8428	8.35997	8.02481
36381301..36381900	1	36378801	36384400	36378451..36379500	36378451..36379500	8.98943	7.88544	8.37053	7.9525	7.93337	7.25127	7.83195	7.46841	8.08547	7.51721
36399001..36399600	1	36396501	36402100	36399001..36399600	36399001..36399600	8.94859	7.74793	8.16032	7.87449	8.05536	8.5143	8.47965	8.29848	8.03006	8.43081
36411751..36412650	1	36409251	36415150	36411751..36412650	36411751..36412650	8.96943	8.3802	8.55398	8.18569	8.13131	8.62978	8.3001	7.88345	8.29033	8.27111
36471751..36474000	1	36469251	36476500	36471751..36474000	36471751..36474000	9.62813	8.3802	9.43041	8.67419	8.60079	9.13879	9.03359	8.80099	8.9018	8.99112
36549151..36550050	1	36546651	36552550	36549151..36550050	36549151..36550050	9.03263	7.81832	8.65782	7.87449	8.03573	8.62978	8.28261	8.35738	8.18935	8.42326
36550651..36551700	1	36548151	36554200	36549151..36550050	36549151..36550050	9.46617	8.06986	9.1461	8.18569	8.13131	8.68423	8.43286	8.46841	8.4877	8.5285
36551851..36553200	1	36549351	36555700	36549151..36550050	36549151..36550050	9.95036	8.23336	9.37053	8.45946	8.2553	9.0168	8.61156	8.66772	8.6951	8.76536
36553501..36556350	1	36551001	36558850	36550651..36551700	36550651..36551700	10.2844	8.23336	9.48789	8.76346	8.32164	9.0168	8.75795	8.82205	8.85766	8.8656
36557101..36558300	1	36554601	36560800	36553501..36556350	36553501..36556350	10.019	7.94957	9.25608	8.38639	7.8903	9.28689	8.58327	8.52088	8.51092	8.79701
36558451..36559500	1	36555951	36562000	36553501..36556350	36553501..36556350	9.94746	8.3802	9.26925	8.22813	7.97519	9.25127	8.6255	8.38595	8.49086	8.75424
36559501..36560250	1	36557001	36562750	36557101..36558300	36557101..36558300	9.94295	8.4704	9.21581	8.09689	7.93337	9.28689	8.69325	8.23708	8.41536	8.73907
36560251..36562650	1	36557751	36565150	36557101..36558300	36557101..36558300	10.2462	8.88544	9.40676	8.24889	8.38506	9.5143	8.84393	8.54641	8.68024	8.96821
36563701..36565050	1	36561201	36567550	36560251..36562650	36560251..36562650	9.64261	8.63546	8.55398	7.57904	8.13131	8.5143	8.21046	7.99892	8.08811	8.24123
36739951..36742350	1	36737451	36744850	36739951..36742350	36739951..36742350	9.68464	8.81832	9.24278	8.54587	8.38506	8.97373	8.58327	8.71352	8.72457	8.75684
36779851..36780900	1	36777351	36783400	36779851..36780900	36779851..36780900	9.43767	8.71141	8.73582	7.92696	7.7528	8.62978	7.78304	8.13979	8.13853	8.1842
37186651..37187700	1	37184151	37190200	37186651..37187700	37186651..37187700	8.9462	7.81832	8.89728	8.00225	8.30534	8.73669	8.13452	7.71352	8.40162	8.19491
37222951..37223700	1	37220451	37226200	37222951..37223700	37222951..37223700	8.45466	7.74793	7.48789	8.05034	7.54634	7.38877	7.73242	7.71352	7.69486	7.61157
37299901..37301400	1	37297401	37303900	37299901..37301400	37299901..37301400	8.78985	7.59593	8.04248	8.14197	8.20346	8.5143	8.3001	8.66772	8.1293	8.49404
37302151..37302600	1	37299651	37305100	37299901..37301400	37299901..37301400	8.71733	7.51347	7.80982	7.87449	8.07472	8.32166	8.22884	8.26811	7.91968	8.27287
37581151..37582350	1	37578651	37584850	37581151..37582350	37581151..37582350	9.03961	8.23336	8.86293	8.57904	8.46062	8.83623	8.67995	8.6908	8.6342	8.73566
37590301..37590600	1	37587801	37593100	37590301..37590600	37590301..37590600	8.03537	6.74793	7.65782	7.67419	8.05536	7.5143	7.8558	7.75792	7.79579	7.70934
37601401..37601850	1	37598901	37604350	37601401..37601850	37601401..37601850	8.1593	7.67393	8.24278	7.87449	7.20346	8.0168	7.65298	7.5715	7.77358	7.7471
37613401..37614000	1	37610901	37616500	37613401..37614000	37613401..37614000	8.77215	8.18089	8.89728	8.24889	8.05536	8.68423	8.28261	7.99892	8.40051	8.32192
37625551..37626600	1	37623051	37629100	37625551..37626600	37625551..37626600	9.10364	8.3802	9.30807	7.87449	8.44582	8.97373	8.51003	8.46841	8.54279	8.65072
37717501..37718100	1	37715001	37720600	37717501..37718100	37717501..37718100	9.35397	7.59593	8.91416	8.54587	8.46062	9.0168	8.65298	8.17295	8.64021	8.61425
37718251..37719000	1	37715751	37721500	37717501..37718100	37717501..37718100	9.52485	7.51347	8.99569	8.54587	8.38506	9.05862	8.71948	8.29848	8.64221	8.69219
37719001..37719750	1	37716501	37722250	37717501..37718100	37717501..37718100	9.48922	7.3329	9.05775	8.6274	8.27217	8.88353	8.65298	8.20538	8.65244	8.58063
37720801..37721400	1	37718301	37723900	37718251..37719000	37718251..37719000	9.40131	7.3329	8.91416	8.45946	8.13131	8.62978	8.47965	8.17295	8.50164	8.42746
37742251..37742550	1	37739751	37745050	37742251..37742550	37742251..37742550	8.43332	6.74793	8.63764	8.05034	8.30534	8.32166	8.21046	8.29848	8.33111	8.27687
37911001..37911750	1	37908501	37914250	37911001..37911750	37911001..37911750	8.83177	7.42601	9.13175	8.54587	8.8001	9.05862	8.51003	8.82205	8.82591	8.7969
37913851..37914450	1	37911351	37916950	37911001..37911750	37911001..37911750	9.45193	7.51347	8.75468	8.47716	8.82318	8.97373	8.79543	8.59617	8.68501	8.78844
37914601..37916700	1	37912101	37919200	37913851..37914450	37913851..37914450	9.91605	8.28399	9.37053	9.13083	9.13131	9.54405	9.27379	9.17295	9.21089	9.33027
37916701..37917450	1	37914201	37919950	37913851..37914450	37913851..37914450	9.80551	8.06986	9.17439	8.91402	8.85713	9.4529	9.06461	8.75792	8.98185	9.09181
37917451..37918650	1	37914951	37921150	37914601..37916700	37914601..37916700	9.84741	8.55529	9.39478	9.18569	9.05536	9.81198	9.20119	9.0173	9.21195	9.34349
37938001..37938300	1	37935501	37940800	37938001..37938300	37938001..37938300	8.17049	7.12645	8.26925	7.54587	7.8903	8.32166	7.87926	7.75792	7.90181	7.98628
37938751..37939050	1	37936251	37941550	37938001..37938300	37938001..37938300	8.18129	7.23336	8.24278	7.73432	8.07472	8.32166	7.87926	7.8428	8.01727	8.01457
37980001..37980600	1	37977501	37983100	37980001..37980600	37980001..37980600	8.46047	7.88544	7.94732	7.73432	7.95443	8.62978	8.09499	7.88345	7.87869	8.20274
38169451..38170050	1	38166951	38172550	38169451..38170050	38169451..38170050	8.99837	8.01097	8.69735	8.28953	8.18575	8.5143	8.59749	8.20538	8.39088	8.43906
38209501..38211000	1	38207001	38213500	38209501..38211000	38209501..38211000	9.73328	8.42601	9.58592	8.57904	8.81169	9.25127	8.93629	8.62041	8.99222	8.93599
38211001..38211600	1	38208501	38214100	38209501..38211000	38209501..38211000	9.61315	8.01097	9.46517	8.14197	8.47526	8.97373	8.81988	8.29848	8.69414	8.69737
38211601..38212200	1	38209101	38214700	38209501..38211000	38209501..38211000	9.62216	8.06986	9.33338	8.0738	8.44582	8.78732	8.80771	8.38595	8.61767	8.66032
38212201..38213100	1	38209701	38215600	38209501..38211000	38209501..38211000	9.69646	8.06986	9.16032	8.0738	8.46062	8.5143	8.75795	8.41396	8.56491	8.56207
38217901..38218950	1	38215401	38221450	38217901..38218950	38217901..38218950	9.54612	8.28399	8.80982	8.22813	7.70389	8.32166	8.19185	8.07107	8.24728	8.19486
38219701..38220300	1	38217201	38222800	38217901..38218950	38217901..38218950	9.26153	7.81832	8.24278	8.05034	7.60079	8.0168	7.87926	7.96145	7.96464	7.9525
38220601..38221200	1	38218101	38223700	38217901..38218950	38217901..38218950	9.00538	8.01097	7.94732	7.82005	7.70389	7.83623	7.80771	7.66772	7.82375	7.77055
38247151..38247450	1	38244651	38249950	38247151..38247450	38247151..38247450	8.38311	7.88544	8.53229	8.00225	8.38506	7.38877	8.36801	7.8428	8.30653	7.86653
38248051..38248500	1	38245551	38251000	38247151..38247450	38247151..38247450	8.24954	7.59593	8.53229	8.00225	8.20346	7.38877	8.26491	7.75792	8.246	7.80387
38251651..38252250	1	38249151	38254750	38251651..38252250	38251651..38252250	8.3431	7.81832	8.61718	8.164	7.93337	7.62978	8.05435	7.99892	8.23818	7.89435
38322451..38323050	1	38319951	38325550	38322451..38323050	38322451..38323050	8.33045	7.3329	8.55398	8.0265	8.13131	8.68423	8.35133	7.5715	8.23726	8.20235
38324851..38325300	1	38322351	38327800	38322451..38323050	38322451..38323050	8.17376	7.12645	8.13175	7.92696	7.77664	8.09926	8.28261	7.5715	7.94512	7.98446
38397451..38398350	1	38394951	38400850	38397451..38398350	38397451..38398350	8.12102	7.12645	7.94732	7.36753	7.8001	7.92934	7.41692	7.96145	7.70499	7.76924
38542501..38542950	1	38540001	38545450	38542501..38542950	38542501..38542950	8.33045	7.3329	7.94732	7.57904	7.7528	7.73669	7.83195	7.99892	7.75972	7.85586
38625901..38627250	1	38623401	38629750	38625901..38627250	38625901..38627250	9.4642	7.74793	9.1461	8.47716	8.47526	9.21474	8.81988	8.54641	8.69951	8.86034
38628301..38628900	1	38625801	38631400	38625901..38627250	38625901..38627250	9.42072	7.12645	8.96363	8.34842	8.09383	9.05862	8.73242	8.35738	8.46863	8.71614
38629051..38629350	1	38626551	38631850	38625901..38627250	38625901..38627250	9.22582	7.12645	8.88021	8.18569	8.05536	8.88353	8.66653	8.26811	8.37375	8.60606
38630551..38631150	1	38628051	38633650	38628301..38628900	38628301..38628900	8.94262	7.88544	8.75468	8.30943	8.36947	8.97373	8.73242	8.54641	8.47786	8.75085
38649451..38649750	1	38646951	38652250	38649451..38649750	38649451..38649750	8.37975	7.74793	8.37053	7.97759	7.8903	8.38877	7.70642	7.46841	8.07947	7.85453
38687551..38688000	1	38685051	38690500	38687551..38688000	38687551..38688000	8.36831	8.12645	7.44209	7.36753	7.67879	7.09926	8.09499	7.35738	7.49614	7.51721
38766301..38766750	1	38763801	38769250	38766301..38766750	38766301..38766750	8.68676	7.23336	8.29525	8.00225	8.14969	8.62978	8.21046	8.10584	8.14906	8.31536
38768701..38769150	1	38766201	38771650	38766301..38766750	38766301..38766750	8.40993	7.59593	7.94732	7.70457	7.70389	8.09926	7.90234	7.96145	7.78526	7.98768
38836201..38837100	1	38833701	38839600	38836201..38837100	38836201..38837100	9.46648	8.3329	8.21581	8.0738	7.99565	7.73669	7.8558	8.13979	8.09509	7.91076
38837401..38839050	1	38834901	38841550	38836201..38837100	38836201..38837100	9.69469	8.28399	8.59642	8.30943	8.3537	8.4529	8.07481	8.49488	8.41985	8.34086
38895751..38896200	1	38893251	38898700	38895751..38896200	38895751..38896200	8.78013	7.12645	8.51026	8.45946	8.5324	8.57319	8.4008	8.52088	8.50071	8.49829
38897101..38897550	1	38894601	38900050	38895751..38896200	38895751..38896200	8.83394	7.23336	8.55398	8.49465	8.41576	8.38877	8.44862	8.66772	8.48813	8.5017
38898751..38899050	1	38896251	38901550	38897101..38897550	38897101..38897550	8.46074	7.3329	8.41863	8.11961	8.09383	8.17727	8.17299	8.5715	8.21069	8.30725
38923801..38924250	1	38921301	38926750	38923801..38924250	38923801..38924250	8.24871	6.23336	7.91416	7.76346	7.67879	8.25127	7.90234	7.66772	7.78547	7.94044
38966701..38967450	1	38964201	38969950	38966701..38967450	38966701..38967450	8.39147	7.74793	8.53229	8.28953	7.93337	7.83623	8.13452	7.96145	8.25173	7.9774
39026401..39027450	1	39023901	39029950	39026401..39027450	39026401..39027450	9.30659	8.06986	8.73582	8.20707	8.28885	9.05862	8.26491	8.23708	8.41058	8.52021
39029251..39029850	1	39026751	39032350	39026401..39027450	39026401..39027450	8.78157	7.3329	8.61718	8.11961	8.07472	8.73669	8.22884	8.17295	8.2705	8.3795
39053851..39054450	1	39051351	39056950	39053851..39054450	39053851..39054450	7.83362	7.88544	7.44209	7.32906	7.43087	7.92934	7.67995	7.10584	7.40067	7.57171
39068701..39069900	1	39066201	39072400	39068701..39069900	39068701..39069900	9.03751	8.06986	8.01145	7.70457	7.8903	8.57319	8.28261	7.92298	7.86877	8.25959
39145651..39146400	1	39143151	39148900	39145651..39146400	39145651..39146400	8.38681	7.3329	7.18833	7.79203	7.36947	6.73669	7.21046	7.10584	7.44994	7.01767
39190951..39191550	1	39188451	39194050	39190951..39191550	39190951..39191550	9.45844	7.51347	8.55398	8.164	7.72855	8.17727	8.24699	7.46841	8.14884	7.96422
39191851..39193950	1	39189351	39196450	39190951..39191550	39190951..39191550	10.0717	7.51347	9.1461	8.64317	8.32164	8.5143	8.71948	8.10584	8.70364	8.44654
39193951..39195300	1	39191451	39197800	39190951..39191550	39190951..39191550	9.92248	7.51347	8.96363	8.59534	8.16783	8.25127	8.55442	8.26811	8.5756	8.35793
39195301..39195750	1	39192801	39198250	39191851..39193950	39191851..39193950	9.56571	7.3329	8.69735	8.30943	8.01583	7.73669	8.33445	8.26811	8.34087	8.11309
39195751..39196350	1	39193251	39198850	39191851..39193950	39191851..39193950	9.34187	7.23336	8.46517	8.24889	8.03573	7.25127	8.24699	8.17295	8.24993	7.8904
39270151..39270750	1	39267651	39273250	39270151..39270750	39270151..39270750	7.77658	7.59593	7.84544	7.164	7.72855	7.5143	7.80771	7.75792	7.57933	7.69331
39341701..39342600	1	39339201	39345100	39341701..39342600	39341701..39342600	8.65412	7.74793	9.24278	8.49465	8.46062	8.83623	8.49492	8.23708	8.73268	8.52274
39344851..39345450	1	39342351	39347950	39341701..39342600	39341701..39342600	8.04126	7.42601	9.04248	8.20707	8.22094	8.92934	8.4008	8.35738	8.49016	8.5625
39357001..39357600	1	39354501	39360100	39357001..39357600	39357001..39357600	8.878	7.74793	8.53229	7.67419	8.18575	8.4529	8.35133	7.99892	8.13075	8.26772
39357901..39358500	1	39355401	39361000	39357001..39357600	39357001..39357600	8.83806	7.88544	8.69735	7.73432	8.36947	8.5143	8.35133	8.17295	8.26704	8.34619
39477151..39477900	1	39474651	39480400	39477151..39477900	39477151..39477900	7.47429	7.67393	8.01145	7.76346	8.22094	7.92934	7.70642	8.03545	7.99862	7.8904
39594451..39594900	1	39591951	39597400	39594451..39594900	39594451..39594900	8.09536	7.42601	7.39478	7.28953	7.57383	7.38877	7.59749	7.23708	7.41938	7.40778
39650101..39651750	1	39647601	39654250	39650101..39651750	39650101..39651750	9.6055	7.3329	9.21581	8.59534	8.66608	9.28689	9.00188	8.46841	8.82575	8.91906
39652051..39652950	1	39649551	39655450	39650101..39651750	39650101..39651750	9.43932	7.3329	8.96363	8.34842	8.32164	8.83623	8.75795	8.10584	8.54456	8.56667
39755101..39755700	1	39752601	39758200	39755101..39755700	39755101..39755700	8.42164	7.51347	7.39478	7.44153	7.13131	7.73669	7.53977	7.62041	7.32254	7.63229
40068001..40069200	1	40065501	40071700	40068001..40069200	40068001..40069200	9.08939	8.3329	8.01145	7.90097	7.7528	8.5143	8.26491	7.80099	7.8884	8.1934
40086751..40087650	1	40084251	40090150	40086751..40087650	40086751..40087650	9.16344	7.81832	8.51026	8.22813	7.93337	8.62978	8.49492	8.17295	8.22392	8.43255
40087801..40088550	1	40085301	40091050	40086751..40087650	40086751..40087650	9.06904	8.06986	8.32078	8.20707	7.93337	8.4529	8.49492	8.32823	8.15374	8.42535
40183201..40183650	1	40180701	40186150	40183201..40183650	40183201..40183650	7.86497	7.81832	7.07285	7.47716	7.54634	6.73669	7.6255	7.5715	7.36545	7.31123
40237051..40237650	1	40234551	40240150	40237051..40237650	40237051..40237650	8.00169	7.3329	7.57536	7.57904	6.7528	7.73669	7.35133	7.10584	7.3024	7.39795
40325101..40326600	1	40322601	40329100	40325101..40326600	40325101..40326600	9.228	7.94957	9.13175	8.529	8.58737	9.3556	8.61156	8.46841	8.74937	8.81186
40364551..40365000	1	40362051	40367500	40364551..40365000	40364551..40365000	7.75829	8.01097	8.71671	7.84753	7.7528	8.4529	8.26491	7.80099	8.10568	8.17293
40386451..40387050	1	40383951	40389550	40386451..40387050	40386451..40387050	7.96713	7.42601	7.39478	6.82005	7.01583	6.5143	7.59749	7.46841	7.07689	7.1934
40458001..40458600	1	40455501	40461100	40458001..40458600	40458001..40458600	8.28764	7.23336	7.18833	6.92696	7.13131	7.25127	7.6255	7.29848	7.0822	7.39175
40470901..40471500	1	40468401	40474000	40470901..40471500	40470901..40471500	8.26274	7.88544	7.69735	7.20707	7.86827	7.5143	7.73242	7.66772	7.5909	7.63815
40488301..40488750	1	40485801	40491250	40488301..40488750	40488301..40488750	7.77786	7.59593	7.91416	7.47716	7.57383	7.73669	7.59749	7.88345	7.65505	7.73921
40496251..40497300	1	40493751	40499800	40496251..40497300	40496251..40497300	8.68031	7.3329	8.48789	7.90097	7.72855	8.38877	8.22884	7.88345	8.03914	8.16702
40562851..40563300	1	40560351	40565800	40562851..40563300	40562851..40563300	8.001	7.3329	7.88021	6.97759	6.97519	7.73669	7.51003	6.96145	7.27766	7.40272
40587601..40587900	1	40585101	40590400	40587601..40587900	40587601..40587900	8.07674	7.23336	7.39478	7.40501	7.60079	7.09926	7.41692	7.41396	7.46686	7.31005
40621201..40621500	1	40618701	40624000	40621201..40621500	40621201..40621500	8.07674	7.12645	8.18833	7.32906	7.43087	7.25127	7.92506	7.29848	7.64942	7.4916
40640251..40640700	1	40637751	40643200	40640251..40640700	40640251..40640700	7.67705	7.01097	7.61718	7.28953	7.60079	7.5143	7.31738	7.46841	7.5025	7.43336
40652401..40652850	1	40649901	40655350	40652401..40652850	40652401..40652850	7.91848	7.12645	8.01145	7.73432	8.2553	7.83623	7.67995	7.66772	8.00035	7.72797
40667701..40668300	1	40665201	40670800	40667701..40668300	40667701..40668300	8.69988	7.81832	7.77329	8.00225	7.93337	7.5143	7.73242	7.92298	7.90297	7.72323
40670251..40671000	1	40667751	40673500	40667701..40668300	40667701..40668300	8.91971	7.67393	7.48789	7.64317	7.48976	7.83623	7.56892	7.66772	7.54027	7.69096
40674601..40675350	1	40672101	40677850	40674601..40675350	40674601..40675350	9.37689	7.81832	8.86293	8.14197	8.32164	8.62978	8.22884	8.23708	8.44218	8.36524
40675501..40676100	1	40673001	40678600	40674601..40675350	40674601..40675350	9.46918	8.12645	9.01145	8.24889	8.44582	8.73669	8.26491	8.23708	8.56872	8.4129
40677001..40677900	1	40674501	40680400	40674601..40675350	40674601..40675350	9.7162	8.01097	9.11725	8.529	8.57383	8.88353	8.49492	8.35738	8.74002	8.57861
40677901..40678800	1	40675401	40681300	40675501..40676100	40675501..40676100	9.5266	8.01097	9.17439	8.6274	8.51833	8.92934	8.61156	8.59617	8.77337	8.71236
40678801..40679850	1	40676301	40682350	40677001..40677900	40677001..40677900	9.82971	7.74793	9.16032	8.61146	8.43087	9.0168	8.61156	8.66772	8.73421	8.76536
40680451..40681500	1	40677951	40684000	40677901..40678800	40677901..40678800	10.1087	8.06986	9.35826	8.74896	8.62726	9.17727	9.12473	8.8428	8.9115	9.04827
40681501..40684500	1	40679001	40687000	40678801..40679850	40678801..40679850	10.3389	8.23336	9.55398	8.97759	8.97519	9.54405	9.28261	9.03545	9.16892	9.28737
40684501..40685550	1	40682001	40688050	40681501..40684500	40681501..40684500	9.71818	7.74793	9.13175	8.529	8.7528	9.21474	8.93629	8.62041	8.80451	8.92381
40688101..40688850	1	40685601	40691350	40688101..40688850	40688101..40688850	8.93302	7.42601	8.26925	8.05034	8.23822	7.73669	7.90234	7.52088	8.18594	7.71997
40689601..40690050	1	40687101	40692550	40688101..40688850	40688101..40688850	8.8104	7.42601	8.01145	8.00225	8.09383	7.5143	7.83195	7.52088	8.03584	7.62238
40694251..40694850	1	40691751	40697350	40694251..40694850	40694251..40694850	8.57297	7.3329	7.84544	7.92696	7.82318	7.5143	7.94743	7.41396	7.8652	7.62523
40696951..40697250	1	40694451	40699750	40694251..40694850	40694251..40694850	7.79407	6.74793	7.24278	6.76346	7.01583	6.92934	7.21046	6.80099	7.00736	6.98026
40741351..40741800	1	40738851	40744300	40741351..40741800	40741351..40741800	8.53747	7.12645	8.59642	7.84753	7.36947	8.25127	8.19185	7.92298	7.9378	8.12203
40743751..40744500	1	40741251	40747000	40741351..40741800	40741351..40741800	8.99017	7.3329	8.67772	7.9525	7.65326	8.38877	8.11489	7.66772	8.09449	8.05713
40847851..40848150	1	40845351	40850650	40847851..40848150	40847851..40848150	7.78873	7.59593	7.77329	7.57904	7.62726	6.92934	7.44862	8.03545	7.65986	7.47114
40869601..40870350	1	40867101	40872850	40869601..40870350	40869601..40870350	9.05133	8.18089	8.41863	7.82005	8.09383	8.88353	8.19185	7.52088	8.11084	8.19875
40871551..40872150	1	40869051	40874650	40869601..40870350	40869601..40870350	9.11375	7.59593	8.53229	8.164	8.18575	9.05862	8.3001	7.92298	8.29401	8.42723
40873351..40873800	1	40870851	40876300	40871551..40872150	40871551..40872150	9.06162	7.74793	8.93084	8.30943	8.01583	8.97373	8.38449	8.35738	8.4187	8.57187
40882801..40883100	1	40880301	40885600	40882801..40883100	40882801..40883100	8.13314	7.67393	8.26925	7.76346	7.8459	8.09926	7.87926	7.52088	7.95954	7.83313
41001451..41001750	1	40998951	41004250	41001451..41001750	41001451..41001750	7.97459	7.12645	7.88021	7.24889	7.13131	7.83623	7.65298	7.5715	7.42014	7.6869
41114101..41114550	1	41111601	41117050	41114101..41114550	41114101..41114550	7.94476	6.23336	7.77329	7.32906	7.8001	7.25127	6.96946	7.62041	7.63415	7.28038
41116651..41116950	1	41114151	41119450	41114101..41114550	41114101..41114550	7.99663	6.59593	8.04248	7.32906	7.67879	7.5143	7.41692	7.5715	7.68344	7.50091
41119651..41120100	1	41117151	41122600	41119651..41120100	41119651..41120100	7.78827	6.74793	7.61718	7.57904	7.7528	7.83623	7.87926	7.71352	7.64967	7.80967
41128051..41128500	1	41125551	41131000	41128051..41128500	41128051..41128500	8.69461	7.3329	8.51026	8.34842	8.36947	8.78732	8.36801	8.32823	8.40938	8.49452
41128951..41129400	1	41126451	41131900	41128051..41128500	41128051..41128500	8.7064	7.42601	8.59642	8.20707	8.18575	8.78732	8.44862	8.35738	8.32975	8.53111
41129701..41130300	1	41127201	41132800	41128051..41128500	41128051..41128500	8.65798	7.23336	8.61718	8.20707	8.14969	8.78732	8.44862	8.23708	8.32464	8.49101
41134801..41135400	1	41132301	41137900	41134801..41135400	41134801..41135400	8.52141	7.74793	8.04248	8.05034	8.07472	8.5143	8.22884	7.88345	8.05585	8.20886
41145751..41146350	1	41143251	41148850	41145751..41146350	41145751..41146350	8.01143	7.12645	8.04248	7.67419	7.20346	8.09926	7.41692	7.41396	7.64004	7.64338
41152801..41153100	1	41150301	41155600	41152801..41153100	41152801..41153100	7.92682	6.01097	7.91416	7.70457	8.2553	8.09926	7.28261	7.80099	7.95801	7.72762
41166901..41167200	1	41164401	41169700	41166901..41167200	41166901..41167200	7.87792	7.51347	7.53229	7.57904	7.57383	8.32166	7.80771	7.03545	7.56172	7.7216
41174101..41174700	1	41171601	41177200	41174101..41174700	41174101..41174700	7.98692	6.23336	6.73582	7.24889	7.57383	7.73669	7.13452	7.03545	7.18618	7.30222
41191501..41191800	1	41189001	41194300	41191501..41191800	41191501..41191800	7.69387	7.01097	7.34587	7.61146	7.13131	7.09926	7.67995	7.62041	7.36288	7.46654
41440951..41441250	1	41438451	41443750	41440951..41441250	41440951..41441250	7.70164	7.12645	7.34587	7.54587	7.57383	8.25127	7.53977	7.35738	7.48852	7.71614
41812801..41813100	1	41810301	41815600	41812801..41813100	41812801..41813100	7.9607	6.59593	8.13175	7.70457	8.05536	8.0168	7.35133	7.52088	7.96389	7.62967
41815351..41815650	1	41812851	41818150	41812801..41813100	41812801..41813100	8.05901	6.42601	8.04248	7.54587	7.91199	7.5143	7.59749	7.35738	7.83345	7.48972
41959651..41959950	1	41957151	41962450	41959651..41959950	41959651..41959950	7.56918	6.88544	6.73582	7.11961	7.05536	8.09926	7.41692	6.96145	6.97026	7.49254
41996851..41997150	1	41994351	41999650	41996851..41997150	41996851..41997150	7.58797	6.23336	8.1026	7.9525	7.91199	7.5143	8.09499	7.5715	7.98903	7.72693
42231151..42231450	1	42228651	42233950	42231151..42231450	42231151..42231450	7.91749	6.74793	8.48789	7.9525	8.18575	8.25127	8.01253	7.75792	8.20871	8.00724
42241201..42241500	1	42238701	42244000	42241201..42241500	42241201..42241500	8.10911	6.23336	8.46517	7.32906	7.95443	8.17727	7.35133	7.8428	7.91622	7.79047
42313801..42314100	1	42311301	42316600	42313801..42314100	42313801..42314100	7.46211	7.01097	6.73582	7.32906	7.48976	6.5143	7.70642	7.71352	7.18488	7.31142
42322351..42322650	1	42319851	42325150	42322351..42322650	42322351..42322650	7.21782	6.59593	6.94732	7.70457	7.48976	7.09926	7.24699	7.80099	7.38055	7.38241
42409051..42409350	1	42406551	42411850	42409051..42409350	42409051..42409350	8.27595	7.12645	7.88021	7.61146	7.91199	7.09926	7.87926	7.5715	7.80122	7.51668
42411001..42411450	1	42408501	42413950	42409051..42409350	42409051..42409350	8.29584	6.59593	7.69735	7.76346	8.11269	7.62978	8.13452	7.96145	7.85783	7.90858
42414601..42415200	1	42412101	42417700	42414601..42415200	42414601..42415200	8.66874	7.01097	8.51026	8.09689	8.03573	8.68423	8.17299	8.13979	8.21429	8.33233
42426901..42427350	1	42424401	42429850	42426901..42427350	42426901..42427350	8.32239	7.01097	8.21581	7.51192	8.16783	7.5143	7.87926	7.8428	7.96519	7.74545
42430201..42430800	1	42427701	42433300	42430201..42430800	42430201..42430800	8.35643	6.88544	8.46517	7.97759	8.13131	8.0168	8.19185	7.88345	8.19136	8.0307
42434851..42435150	1	42432351	42437650	42434851..42435150	42434851..42435150	8.09918	7.42601	7.39478	7.82005	7.16783	7.73669	7.51003	7.35738	7.46089	7.5347
42441901..42442350	1	42439401	42444850	42441901..42442350	42441901..42442350	8.24343	7.88544	7.77329	7.40501	7.70389	7.73669	7.87926	7.35738	7.6274	7.65778
42491251..42492300	1	42488751	42494800	42491251..42492300	42491251..42492300	9.00563	7.12645	8.93084	8.30943	8.43087	8.62978	8.53977	8.20538	8.55704	8.45831
42492751..42493350	1	42490251	42495850	42491251..42492300	42491251..42492300	9.00421	6.74793	8.89728	8.34842	8.28885	8.5143	8.4008	8.07107	8.51152	8.32872
42505201..42505500	1	42502701	42508000	42505201..42505500	42505201..42505500	7.82028	6.59593	8.24278	7.84753	7.8001	8.09926	8.17299	7.23708	7.96347	7.83645
42598501..42598950	1	42596001	42601450	42598501..42598950	42598501..42598950	8.56805	8.18089	7.88021	7.47716	7.70389	7.38877	7.75795	7.66772	7.68708	7.60481
42604351..42604800	1	42601851	42607300	42604351..42604800	42604351..42604800	8.06264	6.88544	7.65782	7.24889	7.67879	6.5143	7.53977	7.46841	7.5285	7.17416
42655951..42656700	1	42653451	42659200	42655951..42656700	42655951..42656700	8.66485	7.94957	8.16032	7.84753	8.01583	8.57319	7.90234	7.5715	8.00789	8.01568
42672601..42673050	1	42670101	42675550	42672601..42673050	42672601..42673050	8.62743	6.01097	8.44209	8.34842	8.28885	8.09926	7.6255	7.8428	8.35979	7.85586
42673201..42674100	1	42670701	42676600	42672601..42673050	42672601..42673050	8.69318	6.42601	8.57535	8.42339	8.41576	8.09926	7.83195	8.17295	8.4715	8.03472
42674401..42674700	1	42671901	42677200	42672601..42673050	42672601..42673050	8.75254	7.01097	8.57535	8.32906	8.3537	8.0168	7.99115	8.03545	8.41937	8.01447
42684001..42685200	1	42681501	42687700	42684001..42685200	42684001..42685200	9.72096	6.88544	9.78251	9.11961	8.8001	9.7107	8.84393	8.59617	9.23407	9.05026
42685201..42685800	1	42682701	42688300	42684001..42685200	42684001..42685200	9.96755	7.01097	9.74528	9.01442	8.69139	9.60176	8.75795	8.44144	9.15037	8.93372
42685951..42687300	1	42683451	42689800	42684001..42685200	42684001..42685200	10.3392	7.23336	9.98774	9.10829	9.08431	9.60176	9.07481	8.66772	9.39345	9.11476
42687301..42687750	1	42684801	42690250	42684001..42685200	42684001..42685200	10.1531	7.12645	9.79167	8.97759	8.92272	9.21474	8.89085	8.41396	9.23066	8.83985
42687751..42689100	1	42685251	42691600	42685201..42685800	42685201..42685800	10.2171	7.12645	9.92252	9.20707	9.17682	9.32166	9.10497	8.73589	9.43547	9.05417
42689401..42690450	1	42686901	42692950	42685951..42687300	42685951..42687300	10.1067	6.23336	9.62744	9.05034	9.15879	9.42119	9.03359	8.54641	9.27886	9.0004
42690901..42691350	1	42688401	42693850	42687751..42689100	42687751..42689100	9.62961	6.01097	9.55398	8.9651	9.06507	9.32166	8.90234	8.5715	9.19472	8.93183
42692101..42693000	1	42689601	42695500	42689401..42690450	42689401..42690450	9.6242	6.23336	9.51026	9.0738	8.86827	9.21474	8.63931	8.5715	9.15078	8.80852
42693751..42694950	1	42691251	42697450	42690901..42691350	42690901..42691350	9.76528	6.23336	9.34587	8.9651	8.74072	9.42119	8.66653	8.75792	9.01723	8.94855
42695851..42697050	1	42693351	42699550	42693751..42694950	42693751..42694950	10.0571	7.74793	9.41863	8.88779	8.48976	9.05862	8.70642	8.71352	8.93206	8.82619
42697651..42698850	1	42695151	42701350	42695851..42697050	42695851..42697050	9.95699	7.42601	9.29525	8.71952	8.51833	9.25127	8.91375	8.66772	8.84437	8.94424
42699001..42699900	1	42696501	42702400	42695851..42697050	42695851..42697050	9.90906	7.59593	9.11725	8.61146	8.50412	9.32166	8.8558	8.41396	8.74427	8.86381
42700201..42701250	1	42697701	42703750	42697651..42698850	42697651..42698850	9.72111	7.81832	9.30807	8.65876	8.62726	9.60176	8.92506	8.46841	8.8647	8.99841
42703951..42704700	1	42701451	42707200	42703951..42704700	42703951..42704700	9.21868	7.74793	9.22936	8.57904	8.22094	9.73669	8.79543	8.38595	8.67645	8.97269
42705301..42706200	1	42702801	42708700	42703951..42704700	42703951..42704700	9.22349	7.88544	9.41863	8.73432	8.41576	9.60176	8.78304	8.49488	8.85624	8.9599
42708601..42710250	1	42706101	42712750	42705301..42706200	42705301..42706200	10.0279	8.06986	9.39478	9.00225	8.78842	9.54405	9.07481	8.73589	9.06182	9.11825
42710551..42714600	1	42708051	42717100	42708601..42710250	42708601..42710250	10.6744	8.28399	10.1603	9.35801	9.32164	10.2147	9.61855	9.29848	9.61332	9.71059
42714901..42715650	1	42712401	42718150	42710551..42714600	42710551..42714600	9.85554	7.23336	9.49912	8.6274	8.76477	9.54405	8.8558	8.54641	8.96376	8.98209
42715801..42716700	1	42713301	42719200	42710551..42714600	42710551..42714600	9.59486	7.51347	9.60683	8.57904	8.83459	9.5143	8.93629	8.73589	9.00682	9.06216
42718501..42720300	1	42716001	42722800	42715801..42716700	42715801..42716700	9.59481	8.12645	9.43041	8.61146	8.99565	9.57319	8.96946	8.6908	9.01251	9.07782
42720301..42721050	1	42717801	42723550	42718501..42720300	42718501..42720300	9.35042	7.81832	9.07285	8.40501	8.78842	9.09926	8.74524	8.41396	8.75543	8.75282
42721801..42722400	1	42719301	42724900	42718501..42720300	42718501..42720300	9.27003	8.12645	8.84544	8.44153	8.72855	9.0168	8.66653	8.23708	8.67184	8.64014
42734101..42734400	1	42731601	42736900	42734101..42734400	42734101..42734400	8.09029	7.42601	7.77329	7.67419	7.30534	8.09926	7.53977	7.88345	7.58427	7.84083
42766801..42767250	1	42764301	42769750	42766801..42767250	42766801..42767250	8.02147	7.23336	8.26925	7.54587	7.48976	6.92934	7.80771	7.35738	7.76829	7.36481
42777601..42778050	1	42775101	42780550	42777601..42778050	42777601..42778050	8.72042	7.67393	8.44209	8.20707	8.18575	8.4529	7.87926	7.71352	8.2783	8.01523
42782851..42783150	1	42780351	42785650	42782851..42783150	42782851..42783150	8.35192	7.23336	8.61718	7.84753	8.20346	7.83623	8.11489	8.17295	8.22272	8.04136
42787801..42788400	1	42785301	42790900	42787801..42788400	42787801..42788400	8.31902	6.59593	7.18833	6.82005	7.16783	6.25127	7.13452	6.96145	7.05874	6.78241
42843901..42844650	1	42841401	42847150	42843901..42844650	42843901..42844650	8.3758	6.01097	8.04248	7.97759	8.05536	8.09926	7.78304	7.5715	8.02514	7.81794
42922651..42923250	1	42920151	42925750	42922651..42923250	42922651..42923250	8.54358	7.23336	8.55398	8.0738	8.11269	8.32166	8.19185	7.75792	8.24683	8.09047
42951601..42953250	1	42949101	42955750	42951601..42953250	42951601..42953250	9.40481	7.51347	8.82774	8.49465	8.40049	9.09926	8.4008	8.46841	8.57429	8.65616
42953401..42953850	1	42950901	42956350	42951601..42953250	42951601..42953250	9.37427	7.3329	8.59642	8.22813	8.13131	8.97373	8.26491	8.26811	8.31862	8.50225
42954301..42954600	1	42951801	42957100	42951601..42953250	42951601..42953250	9.40619	7.42601	8.53229	8.28953	8.14969	8.97373	8.11489	8.20538	8.32383	8.43133
42955951..42956550	1	42953451	42959050	42953401..42953850	42953401..42953850	9.08596	7.3329	8.63764	8.36753	8.40049	8.97373	8.38449	8.26811	8.46856	8.54211
42958951..42959700	1	42956451	42962200	42955951..42956550	42955951..42956550	8.98531	7.42601	8.65782	8.11961	8.23822	8.25127	8.33445	7.96145	8.33855	8.18239
42964501..42965100	1	42962001	42967600	42964501..42965100	42964501..42965100	8.10911	7.12645	7.44209	7.90097	7.8459	7.62978	7.99115	7.17295	7.72965	7.59796
43005301..43005600	1	43002801	43008100	43005301..43005600	43005301..43005600	8.48839	7.74793	7.39478	7.47716	7.27217	7.83623	7.75795	7.92298	7.38137	7.83905
43122451..43123050	1	43119951	43125550	43122451..43123050	43122451..43123050	8.42124	8.01097	8.55398	7.84753	7.7528	8.68423	8.07481	7.88345	8.05143	8.21416
43152901..43153200	1	43150401	43155700	43152901..43153200	43152901..43153200	8.05328	7.3329	8.37053	8.11961	7.93337	8.73669	8.22884	7.10584	8.14117	8.02379
43161601..43162050	1	43159101	43164550	43161601..43162050	43161601..43162050	9.7241	7.88544	8.84544	8.09689	8.14969	8.57319	8.24699	8.23708	8.36401	8.35242
43162501..43165200	1	43160001	43167700	43161601..43162050	43161601..43162050	10.0413	8.18089	9.45368	8.47716	8.71627	9.17727	8.49492	8.8428	8.88237	8.83833
43165201..43165650	1	43162701	43168150	43162501..43165200	43162501..43165200	9.6873	7.12645	9.11725	8.0265	8.14969	8.62978	7.87926	8.32823	8.43114	8.27909
43197451..43198200	1	43194951	43200700	43197451..43198200	43197451..43198200	8.12132	7.42601	7.94732	7.24889	7.62726	7.62978	7.47965	7.03545	7.60783	7.38163
43219801..43220250	1	43217301	43222750	43219801..43220250	43219801..43220250	8.3808	7.59593	8.04248	7.47716	7.33776	8.0168	8.03359	7.46841	7.61913	7.8396
43443901..43444500	1	43441401	43447000	43443901..43444500	43443901..43444500	8.05113	7.59593	7.84544	7.61146	7.43087	7.09926	7.83195	7.75792	7.62926	7.56304
44044801..44045250	1	44042301	44047750	44044801..44045250	44044801..44045250	8.26092	7.59593	8.01145	7.79203	7.33776	7.92934	7.87926	7.29848	7.71375	7.70236
44189551..44190000	1	44187051	44192500	44189551..44190000	44189551..44190000	7.03364	5.74793	7.57536	7.44153	6.7528	7.92934	6.83195	6.88345	7.25656	7.21491
44202751..44203050	1	44200251	44205550	44202751..44203050	44202751..44203050	7.69041	6.74793	7.73582	7.164	7.36947	7.73669	7.53977	7.10584	7.4231	7.46077
44551951..44553150	1	44549451	44555650	44551951..44553150	44551951..44553150	8.51624	7.51347	8.86293	8.09689	8.14969	8.92934	8.05435	8.35738	8.36983	8.44702
45925201..45926700	1	45922701	45929200	45925201..45926700	45925201..45926700	8.79371	6.88544	9.1461	8.44153	8.40049	9.0168	8.35133	8.77961	8.66271	8.71591
46087501..46088250	1	46085001	46090750	46087501..46088250	46087501..46088250	8.55637	6.42601	8.57535	7.82005	7.70389	7.73669	7.99115	7.41396	8.0331	7.71394
46089301..46089900	1	46086801	46092400	46087501..46088250	46087501..46088250	8.15758	5.74793	7.91416	7.47716	6.7528	7.25127	7.38449	6.96145	7.38137	7.19907
46272001..46272750	1	46269501	46275250	46272001..46272750	46272001..46272750	8.29773	7.59593	7.94732	7.20707	6.8903	6.92934	7.51003	7.17295	7.34823	7.20411
48254101..48254400	1	48251601	48256900	48254101..48254400	48254101..48254400	7.40793	4.42601	6.80982	7.11961	7.23822	5.92934	7.05435	7.03545	7.05588	6.67304
50922601..50922900	1	50920101	50925400	50922601..50922900	50922601..50922900	7.72947	6.42601	8.48789	8.0265	8.2553	8.92934	8.44862	7.99892	8.25656	8.45896
50925601..50929350	1	50923101	50931850	50925601..50929350	50925601..50929350	9.88148	8.23336	9.96363	9.51192	9.22094	9.97373	9.26491	9.13979	9.5655	9.45948
51330301..51330600	1	51327801	51333100	51330301..51330600	51330301..51330600	8.11248	6.59593	8.73582	8.09689	8.23822	8.57319	8.22884	7.88345	8.35698	8.2285
52120201..52120800	1	52117701	52123300	52120201..52120800	52120201..52120800	8.30276	7.51347	8.32078	7.64317	7.99565	7.73669	7.96946	7.92298	7.98653	7.87638
52297801..52298250	1	52295301	52300750	52297801..52298250	52297801..52298250	8.27045	7.3329	8.1026	7.92696	8.03573	8.4529	8.01253	7.92298	8.02176	8.12947
52390351..52390800	1	52387851	52393300	52390351..52390800	52390351..52390800	8.09147	7.42601	7.34587	7.164	7.7528	7.25127	7.53977	7.99892	7.42089	7.59665
52499551..52500150	1	52497051	52502650	52499551..52500150	52499551..52500150	8.49775	7.12645	8.69735	8.09689	8.20346	8.32166	8.28261	8.10584	8.33256	8.2367
52723651..52723950	1	52721151	52726450	52723651..52723950	52723651..52723950	8.73741	7.12645	8.32078	7.82005	8.07472	8.25127	7.94743	8.07107	8.07185	8.08992
52725751..52727100	1	52723251	52729600	52723651..52723950	52723651..52723950	9.59458	7.51347	8.80982	8.32906	8.22094	8.92934	8.4008	8.44144	8.45327	8.59053
52727101..52728000	1	52724601	52730500	52725751..52727100	52725751..52727100	9.53963	7.23336	8.89728	8.22813	8.09383	8.92934	8.31738	8.41396	8.40641	8.55356
52728001..52728750	1	52725501	52731250	52725751..52727100	52725751..52727100	9.54102	7.3329	8.94732	8.11961	7.95443	9.05862	8.38449	8.38595	8.34045	8.60969
52782751..52783200	1	52780251	52785700	52782751..52783200	52782751..52783200	8.32913	6.42601	7.84544	7.90097	7.48976	8.25127	7.41692	7.17295	7.74539	7.61371
52784251..52784550	1	52781751	52787050	52782751..52783200	52782751..52783200	8.28	6.59593	7.80982	7.97759	7.43087	8.17727	7.47965	7.29848	7.73943	7.6518
52816951..52818000	1	52814451	52820500	52816951..52818000	52816951..52818000	8.79266	8.01097	8.86293	8.40501	8.30534	8.83623	8.11489	8.20538	8.52443	8.3855
52818151..52818450	1	52815651	52820950	52816951..52818000	52816951..52818000	8.74801	7.51347	8.80982	8.20707	8.20346	8.68423	7.80771	7.96145	8.40678	8.15113
53031001..53031600	1	53028501	53034100	53031001..53031600	53031001..53031600	7.50449	6.88544	7.07285	7.24889	6.93337	7.38877	7.05435	7.17295	7.08504	7.20536
53050651..53050950	1	53048151	53053450	53050651..53050950	53050651..53050950	7.45614	6.88544	7.29525	7.57904	7.70389	7.62978	7.56892	7.62041	7.52606	7.60637
53357551..53357850	1	53355051	53360350	53357551..53357850	53357551..53357850	7.6575	7.12645	7.84544	7.84753	7.70389	7.62978	7.09499	7.35738	7.79895	7.36071
53925301..53926800	1	53922801	53929300	53925301..53926800	53925301..53926800	8.7753	8.74793	9.02705	8.45946	8.11269	8.78732	8.61156	8.59617	8.53307	8.66502
53976451..53977050	1	53973951	53979550	53976451..53977050	53976451..53977050	8.26403	7.67393	7.61718	7.73432	7.23822	6.92934	7.09499	7.23708	7.5299	7.08714
54189151..54189600	1	54186651	54192100	54189151..54189600	54189151..54189600	8.62581	6.74793	8.04248	8.00225	8.13131	7.5143	7.90234	7.80099	8.05868	7.73921
54190801..54191100	1	54188301	54193600	54189151..54189600	54189151..54189600	8.9515	6.01097	8.34587	8.34842	8.40049	8.5143	7.90234	7.99892	8.36493	8.13852
54192001..54192450	1	54189501	54194950	54189151..54189600	54189151..54189600	8.95539	6.42601	8.53229	8.45946	8.32164	8.73669	8.05435	8.26811	8.43779	8.35305
54192751..54193650	1	54190251	54196150	54190801..54191100	54190801..54191100	9.23011	6.74793	8.94732	8.71952	8.47526	8.88353	8.26491	8.59617	8.71404	8.58154
54194701..54195450	1	54192201	54197950	54192001..54192450	54192001..54192450	9.0272	6.74793	8.94732	8.61146	8.54634	9.09926	8.36801	8.52088	8.70171	8.66272
54265051..54265500	1	54262551	54268000	54265051..54265500	54265051..54265500	7.55667	6.88544	6.94732	6.82005	6.43087	5.5143	7.01253	6.41396	6.73275	6.3136
54312751..54313050	1	54310251	54315550	54312751..54313050	54312751..54313050	7.0746	5.74793	7.34587	6.82005	7.33776	6.73669	6.92506	7.17295	7.16789	6.9449
54340351..54340800	1	54337851	54343300	54340351..54340800	54340351..54340800	7.80984	7.12645	7.44209	7.36753	7.51833	6.25127	7.59749	7.29848	7.44265	7.04908
54923701..54924750	1	54921201	54927250	54923701..54924750	54923701..54924750	9.14095	7.94957	8.04248	7.79203	7.77664	8.68423	7.31738	7.8428	7.87038	7.94814
54924901..54925800	1	54922401	54928300	54923701..54924750	54923701..54924750	9.27666	7.81832	8.34587	7.73432	7.82318	8.62978	7.31738	7.80099	7.96779	7.91605
54926251..54926700	1	54923751	54929200	54923701..54924750	54923701..54924750	9.06456	7.23336	8.16032	7.67419	7.8001	8.38877	7.17299	7.52088	7.8782	7.69421
54926851..54927600	1	54924351	54930100	54923701..54924750	54923701..54924750	8.79021	7.3329	7.97975	7.67419	7.70389	8.0168	6.96946	7.71352	7.78594	7.56659
55226551..55227000	1	55224051	55229500	55226551..55227000	55226551..55227000	7.7326	7.59593	7.84544	7.47716	7.65326	7.83623	7.56892	7.96145	7.65862	7.78887
55362151..55362750	1	55359651	55365250	55362151..55362750	55362151..55362750	8.85071	6.74793	8.71671	8.34842	8.65326	9.25127	8.31738	8.64426	8.5728	8.73764
55362751..55363350	1	55360251	55365850	55362151..55362750	55362151..55362750	8.9001	6.42601	8.65782	8.38639	8.69139	9.25127	8.38449	8.66772	8.57853	8.76783
55364401..55364700	1	55361901	55367200	55362151..55362750	55362151..55362750	8.77272	6.23336	8.57535	8.00225	8.14969	8.78732	8.11489	8.38595	8.24243	8.42939
55365151..55365600	1	55362651	55368100	55362151..55362750	55362151..55362750	8.42139	6.23336	8.16032	7.57904	7.82318	8.32166	7.83195	7.8428	7.85418	7.9988
55402651..55402950	1	55400151	55405450	55402651..55402950	55402651..55402950	8.47215	6.88544	8.55398	8.164	8.43087	7.62978	8.38449	7.99892	8.38295	8.0044
55404901..55407750	1	55402401	55410250	55402651..55402950	55402651..55402950	10.0203	7.88544	9.60683	9.08539	8.93337	9.60176	9.19185	9.03545	9.20853	9.27635
55408951..55409400	1	55406451	55411900	55404901..55407750	55404901..55407750	9.39858	7.51347	9.11725	8.79203	8.23822	9.48393	8.65298	8.52088	8.71583	8.88593
55410601..55410900	1	55408101	55413400	55408951..55409400	55408951..55409400	8.6254	6.74793	8.32078	8.51192	8.36947	9.0168	8.31738	8.17295	8.40072	8.50238
55446151..55446600	1	55443651	55449100	55446151..55446600	55446151..55446600	8.19736	7.3329	8.53229	7.54587	7.27217	7.92934	7.59749	7.96145	7.78344	7.82943
55446601..55446900	1	55444101	55449400	55446151..55446600	55446151..55446600	8.31333	7.51347	8.59642	7.54587	7.40049	7.73669	7.56892	7.96145	7.84759	7.75569
55527001..55527300	1	55524501	55529800	55527001..55527300	55527001..55527300	8.0411	6.42601	8.18833	8.164	7.99565	8.09926	7.87926	7.62041	8.11599	7.86631
55610251..55610850	1	55607751	55613350	55610251..55610850	55610251..55610850	7.99663	7.23336	7.34587	6.76346	7.40049	7.25127	7.67995	6.96145	7.16994	7.29756
55689001..55689450	1	55686501	55691950	55689001..55689450	55689001..55689450	7.84923	7.67393	7.94732	7.87449	7.67879	7.25127	7.24699	7.52088	7.83354	7.33971
55715851..55716300	1	55713351	55718800	55715851..55716300	55715851..55716300	7.66378	7.12645	7.29525	7.47716	7.30534	6.5143	7.21046	7.46841	7.35925	7.06439
55725001..55725300	1	55722501	55727800	55725001..55725300	55725001..55725300	8.05328	7.23336	7.18833	7.40501	6.97519	6.73669	7.21046	6.88345	7.18951	6.94354
55737151..55737900	1	55734651	55740400	55737151..55737900	55737151..55737900	8.90023	7.74793	8.97974	8.20707	8.01583	9.05862	8.3001	8.20538	8.40088	8.52137
55738201..55738800	1	55735701	55741300	55737151..55737900	55737151..55737900	8.81596	7.3329	8.91416	8.22813	8.05536	8.92934	8.22884	8.17295	8.39922	8.44371
55802401..55803000	1	55799901	55805500	55802401..55803000	55802401..55803000	8.16864	7.67393	7.84544	7.76346	7.8459	7.92934	7.65298	7.46841	7.81827	7.68358
55821001..55821300	1	55818501	55823800	55821001..55821300	55821001..55821300	7.50532	6.88544	7.39478	7.24889	7.01583	6.73669	7.38449	7.03545	7.21983	7.05221
55825201..55825650	1	55822701	55828150	55825201..55825650	55825201..55825650	7.86663	7.81832	7.77329	7.47716	7.36947	6.25127	7.35133	7.41396	7.53997	7.00552
55830601..55831050	1	55828101	55833550	55830601..55831050	55830601..55831050	7.86466	6.59593	8.01145	7.79203	7.77664	7.09926	8.31738	7.66772	7.86004	7.69479
55843201..55843500	1	55840701	55846000	55843201..55843500	55843201..55843500	7.79352	6.23336	8.1026	7.47716	7.48976	8.0168	7.83195	7.23708	7.68984	7.69528
56223451..56223750	1	56220951	56226250	56223451..56223750	56223451..56223750	7.38275	7.12645	7.07285	7.164	7.23822	7.09926	7.24699	7.66772	7.15836	7.33799
56239051..56239350	1	56236551	56241850	56239051..56239350	56239051..56239350	7.11177	5.01097	7.73582	7.24889	7.33776	7.62978	7.44862	7.03545	7.44082	7.37128
56306551..56306850	1	56304051	56309350	56306551..56306850	56306551..56306850	7.50832	6.74793	7.80982	7.0265	7.70389	7.38877	7.78304	7.29848	7.5134	7.4901
56488651..56489100	1	56486151	56491600	56488651..56489100	56488651..56489100	7.49178	6.59593	7.61718	7.92696	7.36947	7.5143	7.31738	7.17295	7.63787	7.33488
56969401..56970600	1	56966901	56973100	56969401..56970600	56969401..56970600	9.25781	7.01097	8.73582	7.67419	7.86827	8.97373	8.4008	7.99892	8.09276	8.45782
56970601..56971350	1	56968101	56973850	56969401..56970600	56969401..56970600	9.25432	6.74793	8.67772	7.76346	7.8459	9.13879	8.38449	7.92298	8.09569	8.48209
56971351..56971950	1	56968851	56974450	56969401..56970600	56969401..56970600	9.17233	7.01097	8.59642	7.84753	7.8903	9.0168	8.28261	7.8428	8.11141	8.38074
56971951..56972550	1	56969451	56975050	56969401..56970600	56969401..56970600	9.13963	6.74793	8.48789	7.82005	8.03573	8.92934	8.22884	7.99892	8.11456	8.3857
56975401..56979150	1	56972901	56981650	56975401..56979150	56975401..56979150	10.3431	8.23336	9.96363	9.15303	9.12203	9.92934	9.28261	9.46841	9.41289	9.56012
56979301..56981700	1	56976801	56984200	56975401..56979150	56975401..56979150	10.41	8.3329	10.1317	9.23855	8.99565	10.1388	9.4873	9.38595	9.45532	9.67068
56981851..56982600	1	56979351	56985100	56979301..56981700	56979301..56981700	10.0017	8.12645	9.80982	8.9651	8.85713	9.86008	9.11489	8.96145	9.21068	9.31214
56982601..56984250	1	56980101	56986750	56979301..56981700	56979301..56981700	10.0869	8.12645	9.90574	9.03847	8.97519	9.81198	9.20119	9.03545	9.30647	9.34954
56984401..56985750	1	56981901	56988250	56981851..56982600	56981851..56982600	9.83991	7.67393	9.60683	8.92696	8.8903	9.57319	8.86758	8.92298	9.14136	9.12125
56986351..56986650	1	56983851	56989150	56982601..56984250	56982601..56984250	9.44039	7.23336	9.13175	8.45946	8.60079	9.13879	8.3001	8.23708	8.73067	8.55866
56986651..56986950	1	56984151	56989450	56982601..56984250	56982601..56984250	9.26144	7.42601	9.01145	8.529	8.60079	9.0168	8.3001	8.20538	8.71375	8.50743
56987251..56987700	1	56984751	56990200	56984401..56985750	56984401..56985750	9.14969	7.42601	8.88021	8.45946	8.48976	8.62978	8.19185	8.23708	8.60981	8.3529
57074401..57074850	1	57071901	57077350	57074401..57074850	57074401..57074850	7.89381	6.74793	7.94732	7.90097	7.36947	7.73669	7.83195	7.35738	7.73925	7.64201
57106651..57107100	1	57104151	57109600	57106651..57107100	57106651..57107100	7.90061	7.51347	8.24278	7.54587	7.48976	7.5143	7.59749	7.62041	7.75947	7.5774
57170551..57171150	1	57168051	57173650	57170551..57171150	57170551..57171150	8.26599	7.51347	8.16032	8.0265	7.97519	8.57319	7.99115	7.5715	8.054	8.04528
57707101..57707550	1	57704601	57710050	57707101..57707550	57707101..57707550	7.74615	7.42601	6.80982	7.32906	7.16783	6.5143	6.44862	6.52088	7.10224	6.4946
57721351..57721650	1	57718851	57724150	57721351..57721650	57721351..57721650	7.15569	6.42601	6.18833	7.28953	6.97519	6.5143	6.51003	7.5715	6.81768	6.86528
58094851..58095450	1	58092351	58097950	58094851..58095450	58094851..58095450	8.24501	8.06986	7.91416	7.47716	7.82318	7.09926	7.78304	7.66772	7.73817	7.51668
58141651..58142250	1	58139151	58144750	58141651..58142250	58141651..58142250	8.21039	7.51347	8.41863	7.47716	7.51833	8.25127	7.96946	7.92298	7.80471	8.0479
58264501..58264800	1	58262001	58267300	58264501..58264800	58264501..58264800	8.38917	8.01097	8.32078	7.24889	7.97519	8.09926	8.11489	7.99892	7.84829	8.07102
58279051..58279650	1	58276551	58282150	58279051..58279650	58279051..58279650	8.4067	8.01097	8.82774	7.76346	7.43087	7.73669	8.05435	7.62041	8.00736	7.80382
58291501..58291950	1	58289001	58294450	58291501..58291950	58291501..58291950	8.60334	7.88544	9.1461	8.42339	7.99565	8.78732	8.41692	8.32823	8.52171	8.51082
58293001..58293600	1	58290501	58296100	58291501..58291950	58291501..58291950	8.63965	8.06986	8.97974	8.05034	7.93337	8.68423	8.19185	8.10584	8.32115	8.3273
58342201..58342650	1	58339701	58345150	58342201..58342650	58342201..58342650	8.3147	7.74793	8.37053	7.57904	7.46062	7.73669	7.99115	7.92298	7.8034	7.88361
58835401..58835850	1	58832901	58838350	58835401..58835850	58835401..58835850	7.31333	6.42601	7.13175	7.54587	7.30534	7.83623	6.51003	7.03545	7.32765	7.12723
58974001..58974600	1	58971501	58977100	58974001..58974600	58974001..58974600	7.64216	7.3329	6.29525	7.51192	7.40049	7.73669	7.47965	7.99892	7.06922	7.73842
59092651..59093250	1	59090151	59095750	59092651..59093250	59092651..59093250	7.96608	7.94957	8.32078	7.92696	8.13131	7.38877	8.03359	7.96145	8.12635	7.7946
59128051..59128500	1	59125551	59131000	59128051..59128500	59128051..59128500	8.58304	7.42601	8.96363	8.34842	8.01583	8.97373	8.33445	7.75792	8.44263	8.35537
59445901..59446200	1	59443401	59448700	59445901..59446200	59445901..59446200	8.25358	7.74793	8.37053	7.57904	7.99565	8.5143	8.19185	7.96145	7.98174	8.22253
59462401..59463000	1	59459901	59465500	59462401..59463000	59462401..59463000	8.67664	7.81832	8.41863	8.0738	8.33776	8.62978	8.13452	8.20538	8.27673	8.32322
59483251..59484000	1	59480751	59486500	59483251..59484000	59483251..59484000	8.27835	7.3329	8.46517	7.92696	7.65326	8.38877	7.65298	7.5715	8.01513	7.87109
59504401..59504700	1	59501901	59507200	59504401..59504700	59504401..59504700	8.77333	7.23336	8.53229	8.164	8.33776	8.78732	7.92506	7.88345	8.34468	8.19861
59505151..59505600	1	59502651	59508100	59504401..59504700	59504401..59504700	8.92002	7.23336	8.53229	8.47716	8.3537	8.97373	7.87926	7.99892	8.45438	8.28397
59505601..59507250	1	59503101	59509750	59504401..59504700	59504401..59504700	9.09619	7.51347	8.84544	8.61146	8.65326	9.32166	8.17299	8.44144	8.70339	8.64536
59512501..59513100	1	59510001	59515600	59512501..59513100	59512501..59513100	8.59788	8.18089	7.97975	8.09689	8.09383	8.5143	8.07481	8.32823	8.05682	8.30578
59550151..59550900	1	59547651	59553400	59550151..59550900	59550151..59550900	9.29264	7.94957	8.93084	7.97759	7.8903	8.68423	8.35133	8.32823	8.26624	8.45459
59551051..59551800	1	59548551	59554300	59550151..59550900	59550151..59550900	9.29956	8.12645	8.80982	7.79203	7.8903	8.38877	8.4008	8.38595	8.16405	8.39184
59597101..59597700	1	59594601	59600200	59597101..59597700	59597101..59597700	8.90419	7.94957	9.29525	8.24889	8.48976	9.17727	8.49492	8.38595	8.67797	8.68604
59600101..59600850	1	59597601	59603350	59597101..59597700	59597101..59597700	9.09626	8.01097	9.17439	8.32906	8.27217	8.97373	8.19185	8.46841	8.59187	8.54466
59601301..59602050	1	59598801	59604550	59600101..59600850	59600101..59600850	8.8903	7.42601	8.79167	8.36753	8.05536	8.78732	8.13452	8.52088	8.40485	8.4809
59678851..59679450	1	59676351	59681950	59678851..59679450	59678851..59679450	8.54842	6.74793	7.34587	7.44153	7.16783	8.17727	7.38449	7.03545	7.31841	7.5324
59760901..59761200	1	59758401	59763700	59760901..59761200	59760901..59761200	8.23855	6.01097	6.88021	7.44153	7.16783	6.73669	6.92506	7.99892	7.16319	7.22023
59762701..59763000	1	59760201	59765500	59760901..59761200	59760901..59761200	8.40632	6.59593	7.24278	7.44153	7.36947	6.92934	7.24699	8.03545	7.35126	7.40393
60042301..60042900	1	60039801	60045400	60042301..60042900	60042301..60042900	8.60114	6.59593	7.24278	7.36753	7.82318	7.83623	7.59749	7.71352	7.47783	7.71575
60043951..60044550	1	60041451	60047050	60042301..60042900	60042301..60042900	8.28323	6.42601	7.29525	7.11961	7.36947	7.62978	7.35133	7.52088	7.26144	7.50066
60581101..60581400	1	60578601	60583900	60581101..60581400	60581101..60581400	8.24612	7.51347	7.24278	7.54587	7.8001	7.62978	7.78304	7.46841	7.52958	7.62708
60589951..60590550	1	60587451	60593050	60589951..60590550	60589951..60590550	8.00757	7.01097	6.39478	7.47716	6.8459	7.38877	6.67995	6.52088	6.90595	6.8632
61163101..61163400	1	61160601	61165900	61163101..61163400	61163101..61163400	8.57996	7.23336	8.46517	8.14197	7.97519	7.92934	7.92506	7.80099	8.19411	7.88513
61177501..61178100	1	61175001	61180600	61177501..61178100	61177501..61178100	8.32732	7.51347	8.04248	7.67419	7.54634	7.25127	7.73242	7.46841	7.75434	7.48403
61180051..61180500	1	61177551	61183000	61177501..61178100	61177501..61178100	8.61908	7.01097	8.29525	7.90097	7.95443	7.73669	8.11489	7.71352	8.05021	7.85503
61182901..61183650	1	61180401	61186150	61180051..61180500	61180051..61180500	8.23833	7.23336	8.26925	8.26935	8.13131	7.73669	8.35133	7.92298	8.2233	8.00366
61444201..61444500	1	61441701	61447000	61444201..61444500	61444201..61444500	6.94597	7.01097	5.48789	7.24889	7.05536	6.5143	6.56892	7.10584	6.59738	6.72969
61551751..61552350	1	61549251	61554850	61551751..61552350	61551751..61552350	8.39927	7.81832	8.29525	7.87449	7.91199	8.25127	7.73242	7.17295	8.02725	7.71888
61591201..61591500	1	61588701	61594000	61591201..61591500	61591201..61591500	8.02658	7.01097	7.18833	7.51192	7.51833	6.92934	7.65298	6.88345	7.4062	7.15526
61636501..61636800	1	61634001	61639300	61636501..61636800	61636501..61636800	8.96058	7.23336	8.48789	8.20707	7.62726	8.83623	8.28261	7.96145	8.10741	8.3601
61638301..61640250	1	61635801	61642750	61636501..61636800	61636501..61636800	9.46388	7.74793	9.22936	8.36753	8.43087	9.5143	8.66653	8.75792	8.67592	8.97958
61660951..61661250	1	61658451	61663750	61660951..61661250	61660951..61661250	7.63863	7.23336	6.80982	6.76346	7.16783	6.73669	6.31738	7.23708	6.91371	6.76372
61680001..61680450	1	61677501	61682950	61680001..61680450	61680001..61680450	7.42382	6.59593	6.94732	7.32906	7.51833	7.09926	7.01253	7.23708	7.2649	7.11629
61888951..61889250	1	61886451	61891750	61888951..61889250	61888951..61889250	7.19799	6.88544	7.29525	7.164	7.72855	6.5143	6.56892	7.10584	7.39593	6.72969
62151451..62151750	1	62148951	62154250	62151451..62151750	62151451..62151750	7.23011	6.59593	6.73582	6.92696	7.36947	6.73669	7.24699	7.35738	7.01075	7.11369
62257501..62257800	1	62255001	62260300	62257501..62257800	62257501..62257800	7.60046	6.88544	6.73582	7.57904	7.48976	6.5143	7.17299	7.52088	7.26821	7.06939
62376151..62376450	1	62373651	62378950	62376151..62376450	62376151..62376450	7.51524	7.23336	8.01145	7.24889	7.20346	7.38877	7.70642	7.66772	7.48793	7.58764
62404951..62405400	1	62402451	62407900	62404951..62405400	62404951..62405400	8.04546	6.42601	8.13175	8.05034	8.07472	8.38877	8.09499	7.52088	8.0856	8.00154
62461801..62462550	1	62459301	62465050	62461801..62462550	62461801..62462550	8.39192	7.51347	8.18833	7.97759	7.8459	6.92934	8.13452	7.5715	8.00394	7.54512
62703151..62704050	1	62700651	62706550	62703151..62704050	62703151..62704050	9.83995	7.88544	9.25608	8.77782	8.51833	9.97373	8.84393	8.96145	8.85074	9.2597
62704051..62707800	1	62701551	62710300	62703151..62704050	62703151..62704050	10.3488	8.28399	10.0036	9.22813	9.04558	10.3723	9.33445	9.25268	9.42577	9.65314
62718451..62719200	1	62715951	62721700	62718451..62719200	62718451..62719200	8.41281	8.01097	8.71671	7.82005	8.32164	8.78732	8.35133	7.80099	8.28613	8.31321
62730001..62730300	1	62727501	62732800	62730001..62730300	62730001..62730300	7.51278	7.74793	8.41863	7.97759	8.18575	7.62978	8.13452	7.41396	8.19399	7.72609
62884951..62885700	1	62882451	62888200	62884951..62885700	62884951..62885700	9.17411	8.06986	9.21581	8.09689	8.16783	9.13879	8.41692	7.88345	8.49351	8.47972
62946301..62946750	1	62943801	62949250	62946301..62946750	62946301..62946750	8.38856	7.3329	8.18833	7.76346	7.23822	7.62978	7.83195	7.8428	7.73001	7.76818
63248701..63249000	1	63246201	63251500	63248701..63249000	63248701..63249000	8.43745	6.74793	7.24278	7.90097	7.60079	8.32166	7.73242	8.10584	7.58151	8.0533
63249751..63250200	1	63247251	63252700	63248701..63249000	63248701..63249000	8.68147	7.01097	7.73582	7.82005	7.86827	8.4529	7.92506	8.32823	7.80805	8.2354
63250951..63251400	1	63248451	63253900	63248701..63249000	63248701..63249000	8.78924	7.12645	7.97975	8.0265	7.95443	8.25127	7.92506	8.26811	7.98689	8.14815
63341101..63341400	1	63338601	63343900	63341101..63341400	63341101..63341400	8.31779	7.23336	8.04248	7.0265	7.16783	7.5143	7.6255	7.66772	7.41227	7.60251
63356551..63357300	1	63354051	63359800	63356551..63357300	63356551..63357300	8.43939	7.23336	8.44209	7.90097	7.8903	8.4529	8.03359	8.03545	8.07778	8.17398
63379951..63380400	1	63377451	63382900	63379951..63380400	63379951..63380400	8.03664	7.23336	7.69735	7.28953	7.8459	7.38877	7.56892	7.52088	7.61093	7.49286
63422701..63423000	1	63420201	63425500	63422701..63423000	63422701..63423000	7.28461	6.42601	7.01145	7.24889	7.36947	7.62978	7.28261	7.03545	7.20994	7.31595
63608251..63608700	1	63605751	63611200	63608251..63608700	63608251..63608700	8.56959	7.23336	8.37053	7.84753	8.23822	8.62978	8.09499	8.03545	8.15209	8.25341
63610951..63611400	1	63608451	63613900	63608251..63608700	63608251..63608700	9.21339	7.23336	8.91416	7.82005	8.43087	8.57319	8.47965	8.20538	8.38836	8.41941
63611401..63611700	1	63608901	63614200	63610951..63611400	63610951..63611400	9.32574	7.12645	8.86293	7.82005	8.32164	8.5143	8.44862	8.23708	8.33487	8.4
63612301..63613350	1	63609801	63615850	63610951..63611400	63610951..63611400	9.45803	7.74793	9.01145	8.20707	8.48976	8.78732	8.6255	8.62041	8.56943	8.67774
63613501..63614400	1	63611001	63616900	63610951..63611400	63610951..63611400	9.46716	7.74793	8.96363	8.28953	8.5324	8.38877	8.56892	8.71352	8.59519	8.55707
63634501..63635100	1	63632001	63637600	63634501..63635100	63634501..63635100	8.3607	6.74793	7.53229	8.05034	7.93337	7.92934	7.99115	7.5715	7.83867	7.83066
63635251..63635700	1	63632751	63638200	63634501..63635100	63634501..63635100	8.39613	6.74793	7.73582	8.09689	7.8459	7.92934	8.05435	7.71352	7.89287	7.89907
63660901..63661200	1	63658401	63663700	63660901..63661200	63660901..63661200	8.48556	7.01097	8.86293	8.20707	8.62726	9.13879	8.49492	8.35738	8.56575	8.6637
63661651..63662250	1	63659151	63664750	63660901..63661200	63660901..63661200	8.7474	7.01097	8.97974	8.28953	8.8001	9.38877	8.79543	8.59617	8.68979	8.92679
63663001..63663600	1	63660501	63666100	63660901..63661200	63660901..63661200	8.89698	7.23336	9.1026	8.20707	8.82318	9.25127	8.83195	8.59617	8.71095	8.89313
63664201..63664650	1	63661701	63667150	63661651..63662250	63661651..63662250	8.74695	7.42601	8.96363	7.87449	8.51833	9.05862	8.58327	8.49488	8.45215	8.71226
63686551..63687150	1	63684051	63689650	63686551..63687150	63686551..63687150	8.13001	6.59593	8.1026	7.79203	8.07472	8.32166	7.90234	8.35738	7.98979	8.19379
63699901..63700500	1	63697401	63703000	63699901..63700500	63699901..63700500	8.61795	7.67393	8.29525	7.64317	8.14969	7.73669	7.56892	7.66772	8.02937	7.65778
63721051..63721500	1	63718551	63724000	63721051..63721500	63721051..63721500	8.48694	7.88544	8.44209	8.164	8.38506	7.92934	8.26491	8.38595	8.33038	8.1934
63723151..63723600	1	63720651	63726100	63721051..63721500	63721051..63721500	8.47762	7.42601	8.57535	8.05034	8.46062	8.5143	8.4008	8.20538	8.3621	8.37349
63815251..63815700	1	63812751	63818200	63815251..63815700	63815251..63815700	8.11406	6.42601	7.57536	7.70457	7.65326	6.92934	7.90234	6.71352	7.64439	7.18173
63828451..63828900	1	63825951	63831400	63828451..63828900	63828451..63828900	7.79545	6.74793	6.94732	6.76346	7.43087	7.09926	7.05435	6.80099	7.04722	6.98486
63871051..63871650	1	63868551	63874150	63871051..63871650	63871051..63871650	8.58519	7.12645	8.01145	7.61146	7.8001	8.0168	7.75795	8.03545	7.80767	7.93673
63872101..63872550	1	63869601	63875050	63871051..63871650	63871051..63871650	8.56991	7.23336	7.80982	7.57904	7.8459	8.09926	7.6255	8.20538	7.74492	7.97671
64019251..64019550	1	64016751	64022050	64019251..64019550	64019251..64019550	7.89441	6.88544	8.65782	8.18569	8.01583	8.57319	8.13452	7.96145	8.28645	8.22305
64022251..64022550	1	64019751	64025050	64022251..64022550	64022251..64022550	7.93379	7.23336	8.24278	8.05034	7.8903	8.57319	8.31738	8.23708	8.06114	8.37589
64144501..64144950	1	64142001	64147450	64144501..64144950	64144501..64144950	8.0813	7.3329	7.44209	7.61146	7.51833	7.83623	7.70642	8.03545	7.52396	7.85937
64173301..64173600	1	64170801	64176100	64173301..64173600	64173301..64173600	7.83966	7.23336	8.1026	7.57904	8.03573	8.25127	7.65298	7.5715	7.90579	7.82525
64198651..64199100	1	64196151	64201600	64198651..64199100	64198651..64199100	8.21509	7.01097	8.24278	7.76346	7.97519	7.92934	8.22884	7.17295	7.99381	7.77705
64280551..64280850	1	64278051	64283350	64280551..64280850	64280551..64280850	8.20642	6.23336	7.44209	7.82005	7.95443	7.83623	7.51003	7.5715	7.73885	7.63925
64282201..64282500	1	64279701	64285000	64280551..64280850	64280551..64280850	8.18105	6.23336	8.01145	7.87449	8.01583	7.83623	7.41692	7.80099	7.96726	7.68471
64321351..64322100	1	64318851	64324600	64321351..64322100	64321351..64322100	8.46916	7.67393	7.61718	7.0265	7.72855	7.73669	7.78304	7.23708	7.45741	7.58561
64632301..64632750	1	64629801	64635250	64632301..64632750	64632301..64632750	8.29059	7.59593	8.29525	7.76346	7.86827	8.0168	7.75795	8.23708	7.97566	8.00395
65049901..65050500	1	65047401	65053000	65049901..65050500	65049901..65050500	7.83526	7.23336	8.41863	8.0738	8.09383	9.21474	7.94743	8.03545	8.19542	8.39921
65310601..65312100	1	65308101	65314600	65310601..65312100	65310601..65312100	9.39246	7.81832	9.08781	8.64317	8.62726	8.92934	8.43286	8.26811	8.78608	8.54344
65386951..65387550	1	65384451	65390050	65386951..65387550	65386951..65387550	8.59909	7.3329	8.44209	7.67419	8.22094	8.25127	8.26491	7.66772	8.11241	8.0613
65387551..65388150	1	65385051	65390650	65386951..65387550	65386951..65387550	8.64207	6.74793	8.46517	7.76346	8.2553	8.25127	8.33445	7.75792	8.16131	8.11454
65389651..65390250	1	65387151	65392750	65386951..65387550	65386951..65387550	8.31902	6.74793	8.24278	7.84753	7.82318	7.5143	8.11489	7.35738	7.97116	7.66219
65617201..65617500	1	65614701	65620000	65617201..65617500	65617201..65617500	7.05113	6.42601	5.65782	6.92696	6.09383	5.92934	5.92506	7.03545	6.2262	6.29662
66467701..66468300	1	66465201	66470800	66467701..66468300	66467701..66468300	8.69369	6.59593	9.11725	8.44153	8.56015	9.32166	8.58327	8.20538	8.70631	8.70343
66468451..66469050	1	66465951	66471550	66467701..66468300	66467701..66468300	8.67076	6.59593	9.17439	8.529	8.74072	9.48393	8.65298	8.38595	8.8147	8.84095
66820201..66820800	1	66817701	66823300	66820201..66820800	66820201..66820800	8.59425	6.74793	8.55398	8.30943	8.28885	8.92934	7.99115	8.17295	8.38409	8.36448
66821401..66821850	1	66818901	66824350	66820201..66820800	66820201..66820800	8.43776	6.74793	8.34587	8.164	8.22094	8.62978	8.03359	7.96145	8.24361	8.20827
66891451..66891900	1	66888951	66894400	66891451..66891900	66891451..66891900	7.89127	6.74793	8.07285	7.90097	8.11269	8.25127	7.65298	7.52088	8.02884	7.80837
66953851..66954300	1	66951351	66956800	66953851..66954300	66953851..66954300	8.254	7.12645	8.24278	8.00225	7.70389	8.88353	8.11489	8.03545	7.98297	8.34462
67062751..67063350	1	67060251	67065850	67062751..67063350	67062751..67063350	8.5467	7.67393	8.67772	7.90097	8.22094	8.73669	8.36801	8.20538	8.26654	8.43669
67385101..67385400	1	67382601	67387900	67385101..67385400	67385101..67385400	7.41281	6.01097	6.65782	6.70457	6.97519	7.73669	6.73242	6.71352	6.77919	7.06088
67545901..67546200	1	67543401	67548700	67545901..67546200	67545901..67546200	7.40547	6.88544	6.80982	6.64317	6.7528	6.25127	7.13452	7.23708	6.73526	6.87429
68120401..68120700	1	68117901	68123200	68120401..68120700	68120401..68120700	7.03364	6.23336	7.65782	7.44153	7.72855	7.92934	7.70642	7.46841	7.6093	7.70139
69080101..69080400	1	69077601	69082900	69080101..69080400	69080101..69080400	6.90819	6.42601	6.73582	6.44153	7.33776	7.62978	6.73242	7.03545	6.83837	7.13255
69098101..69098550	1	69095601	69101050	69098101..69098550	69098101..69098550	7.44396	6.42601	8.29525	7.90097	7.8459	8.0168	8.07481	7.88345	8.01404	7.99169
69105001..69106200	1	69102501	69108700	69105001..69106200	69105001..69106200	9.53211	6.59593	9.30807	8.47716	8.70389	9.32166	8.38449	8.29848	8.82971	8.66821
69106351..69108300	1	69103851	69110800	69105001..69106200	69105001..69106200	9.73061	6.59593	9.51026	8.83385	8.84591	9.60176	8.61156	8.6908	9.06334	8.96804
69376951..69378450	1	69374451	69380950	69376951..69378450	69376951..69378450	9.04494	7.23336	9.41863	8.93979	8.77664	9.32166	8.71948	8.46841	9.04502	8.83651
69380701..69381000	1	69378201	69383500	69376951..69378450	69376951..69378450	8.2095	6.23336	8.84544	8.30943	8.56015	9.17727	8.13452	7.8428	8.57168	8.38486
69542551..69542850	1	69540051	69545350	69542551..69542850	69542551..69542850	7.26712	6.74793	7.34587	6.51192	6.97519	7.25127	7.09499	7.71352	6.94433	7.35326
69761551..69762000	1	69759051	69764500	69761551..69762000	69761551..69762000	8.0888	7.59593	7.65782	7.79203	7.72855	7.62978	7.70642	7.52088	7.72613	7.61903
70363651..70364100	1	70361151	70366600	70363651..70364100	70363651..70364100	7.43881	7.12645	7.24278	7.11961	7.23822	7.38877	7.35133	6.80099	7.2002	7.18036
70378201..70378500	1	70375701	70381000	70378201..70378500	70378201..70378500	7.10317	6.01097	7.18833	7.20707	7.13131	7.09926	7.73242	7.8428	7.17557	7.55816
70381801..70382100	1	70379301	70384600	70381801..70382100	70381801..70382100	7.8036	6.88544	7.24278	7.76346	7.09383	7.38877	7.59749	6.96145	7.36669	7.3159
70645501..70645950	1	70643001	70648450	70645501..70645950	70645501..70645950	7.74279	6.74793	7.01145	7.36753	7.57383	7.38877	7.38449	7.52088	7.3176	7.43138
70924651..70925100	1	70922151	70927600	70924651..70925100	70924651..70925100	8.01526	6.88544	6.80982	7.20707	6.7528	5.92934	6.44862	6.88345	6.92323	6.42047
71929351..71930100	1	71926851	71932600	71929351..71930100	71929351..71930100	8.21279	7.81832	7.77329	7.51192	7.70389	7.83623	7.65298	8.03545	7.66303	7.84155
72000001..72000600	1	71997501	72003100	72000001..72000600	72000001..72000600	8.5013	7.88544	8.51026	8.0738	7.99565	8.73669	8.44862	8.49488	8.19324	8.56007
72004351..72004950	1	72001851	72007450	72004351..72004950	72004351..72004950	8.82914	7.74793	9.04248	7.9525	8.27217	8.83623	8.61156	8.82205	8.42238	8.75661
72010501..72010950	1	72008001	72013450	72010501..72010950	72010501..72010950	8.56241	7.59593	7.94732	7.57904	7.54634	6.73669	7.80771	7.75792	7.6909	7.4341
72081901..72082350	1	72079401	72084850	72081901..72082350	72081901..72082350	8.45061	7.3329	8.32078	7.84753	7.97519	8.17727	7.99115	7.71352	8.04783	7.96065
72285151..72285750	1	72282651	72288250	72285151..72285750	72285151..72285750	9.13693	7.81832	8.39478	7.9525	8.22094	8.73669	8.41692	8.17295	8.18941	8.44219
72285901..72286650	1	72283401	72289150	72285151..72285750	72285151..72285750	9.27519	8.28399	8.73582	7.9525	8.38506	9.0168	8.66653	8.59617	8.35779	8.75983
72297601..72298050	1	72295101	72300550	72297601..72298050	72297601..72298050	8.25796	7.23336	8.53229	7.92696	7.93337	8.09926	8.05435	8.29848	8.13087	8.1507
72475501..72476400	1	72473001	72478900	72475501..72476400	72475501..72476400	8.36138	8.28399	7.77329	7.73432	7.40049	7.25127	8.09499	7.46841	7.63603	7.60489
72499951..72501000	1	72497451	72503500	72499951..72501000	72499951..72501000	8.83507	7.59593	8.16032	8.14197	7.99565	8.88353	8.22884	7.62041	8.09931	8.24426
72501601..72502500	1	72499101	72505000	72499951..72501000	72499951..72501000	9.18291	7.81832	8.51026	8.32906	8.20346	8.88353	8.31738	8.07107	8.34759	8.424
72530401..72531750	1	72527901	72534250	72530401..72531750	72530401..72531750	9.01191	7.94957	8.93084	8.59534	8.5324	8.88353	8.63931	8.49488	8.68619	8.67257
72531751..72532350	1	72529251	72534850	72530401..72531750	72530401..72531750	9.1427	7.88544	8.99569	8.6274	8.41576	8.97373	8.59749	8.52088	8.67962	8.69737
72534151..72535500	1	72531651	72538000	72530401..72531750	72530401..72531750	10.0852	7.51347	9.59642	8.90097	8.62726	9.17727	9.18245	8.82205	9.04155	9.06059
72535501..72537600	1	72533001	72540100	72534151..72535500	72534151..72535500	10.1577	7.59593	9.6678	9.06212	8.81169	9.42119	9.4873	9.18925	9.18054	9.36592
72537901..72538800	1	72535401	72541300	72534151..72535500	72534151..72535500	9.68515	7.3329	9.25608	8.59534	8.62726	8.88353	9.20119	8.92298	8.82623	9.00257
72539701..72540150	1	72537201	72542650	72535501..72537600	72535501..72537600	8.58656	7.23336	8.57535	8.28953	8.36947	8.4529	8.71948	8.5715	8.41145	8.58129
72751351..72752400	1	72748851	72754900	72751351..72752400	72751351..72752400	9.02782	8.42601	8.84544	7.90097	8.3537	8.78732	8.61156	8.59617	8.3667	8.66502
72862801..72863550	1	72860301	72866050	72862801..72863550	72862801..72863550	8.94371	8.01097	9.29525	8.61146	8.36947	8.4529	8.92506	8.23708	8.75872	8.53835
72871351..72872400	1	72868851	72874900	72871351..72872400	72871351..72872400	9.32513	8.18089	9.24278	8.20707	8.28885	9.0168	8.17299	8.64426	8.57957	8.61135
72873451..72876150	1	72870951	72878650	72871351..72872400	72871351..72872400	10.2141	8.4704	9.9555	8.74896	8.91199	9.92934	9.09499	9.07107	9.20549	9.36513
72876751..72878100	1	72874251	72880600	72873451..72876150	72873451..72876150	9.79445	8.28399	9.7263	8.49465	8.83459	9.65726	8.89085	8.71352	9.01851	9.08721
72906601..72907350	1	72904101	72909850	72906601..72907350	72906601..72907350	8.34249	7.42601	7.73582	7.82005	7.82318	8.09926	8.05435	7.52088	7.79302	7.8915
72939001..72939600	1	72936501	72942100	72939001..72939600	72939001..72939600	8.40547	7.94957	7.97975	7.73432	8.33776	7.83623	7.99115	8.35738	8.01727	8.06159
72942151..72942750	1	72939651	72945250	72942151..72942750	72942151..72942750	8.63438	8.28399	8.69735	7.9525	8.2553	8.57319	8.11489	8.29848	8.30171	8.32886
72991651..72992100	1	72989151	72994600	72991651..72992100	72991651..72992100	8.39192	7.94957	8.07285	7.73432	7.77664	8.38877	7.6255	7.46841	7.86127	7.82756
73060951..73061400	1	73058451	73063900	73060951..73061400	73060951..73061400	8.25432	7.88544	7.77329	7.40501	7.65326	7.92934	7.75795	7.41396	7.61052	7.70042
73107451..73107900	1	73104951	73110400	73107451..73107900	73107451..73107900	7.89885	7.23336	7.18833	7.32906	7.51833	7.38877	7.67995	7.46841	7.34524	7.51238
73633351..73633650	1	73630851	73636150	73633351..73633650	73633351..73633650	8.05207	7.12645	8.34587	7.40501	7.95443	7.62978	7.96946	7.8428	7.90177	7.81401
73798951..73799850	1	73796451	73802350	73798951..73799850	73798951..73799850	8.52447	7.74793	7.61718	7.44153	7.91199	7.83623	7.53977	7.41396	7.6569	7.59665
73836301..73836750	1	73833801	73839250	73836301..73836750	73836301..73836750	8.28676	7.74793	7.39478	7.64317	7.72855	7.62978	7.6255	8.07107	7.58883	7.77545
74035951..74037900	1	74033451	74040400	74035951..74037900	74035951..74037900	9.37005	8.91786	8.61718	7.79203	8.33776	8.62978	7.87926	7.62041	8.24899	8.04315
74098351..74099250	1	74095851	74101750	74098351..74099250	74098351..74099250	8.735	8.18089	8.32078	7.73432	8.05536	8.92934	7.67995	7.8428	8.03682	8.1507
74121601..74124450	1	74119101	74126950	74121601..74124450	74121601..74124450	10.0922	9.49209	9.75468	8.80611	8.41576	9.78732	8.91375	8.92298	8.99218	9.20801
74166601..74167350	1	74164101	74169850	74166601..74167350	74166601..74167350	9.0365	8.23336	8.53229	8.0738	8.11269	8.32166	8.17299	7.96145	8.23959	8.15203
74170201..74170800	1	74167701	74173300	74170201..74170800	74170201..74170800	8.6726	7.81832	8.41863	8.05034	8.41576	8.25127	8.01253	8.29848	8.29491	8.18743
74423251..74424450	1	74420751	74426950	74423251..74424450	74423251..74424450	9.41692	8.67393	8.91416	8.164	8.18575	8.68423	8.26491	8.6908	8.4213	8.54665
74544451..74545350	1	74541951	74547850	74544451..74545350	74544451..74545350	9.23534	8.12645	8.80982	8.22813	8.16783	8.38877	8.17299	8.26811	8.40193	8.27662
74545651..74546400	1	74543151	74548900	74544451..74545350	74544451..74545350	9.23351	7.88544	8.69735	8.30943	8.22094	8.17727	8.22884	8.13979	8.40924	8.18196
74549401..74550300	1	74546901	74552800	74549401..74550300	74549401..74550300	9.04189	7.59593	8.55398	8.32906	7.86827	8.4529	7.94743	8.20538	8.25044	8.2019
74551651..74552100	1	74549151	74554600	74549401..74550300	74549401..74550300	8.93958	7.12645	8.04248	8.11961	7.60079	8.4529	7.6255	7.88345	7.92096	7.98728
74633101..74633700	1	74630601	74636200	74633101..74633700	74633101..74633700	8.53861	8.18089	8.79167	8.11961	8.32164	8.73669	8.03359	8.03545	8.41097	8.26858
74713201..74714250	1	74710701	74716750	74713201..74714250	74713201..74714250	9.0248	8.28399	8.69735	8.09689	8.46062	9.17727	8.13452	8.17295	8.41828	8.49491
74714551..74715300	1	74712051	74717800	74713201..74714250	74713201..74714250	9.1216	7.81832	8.63764	7.92696	8.33776	8.88353	8.09499	7.99892	8.30079	8.32582
74735701..74737800	1	74733201	74740300	74735701..74737800	74735701..74737800	9.51479	8.3329	9.68756	8.83385	8.69139	9.38877	8.91375	8.82205	9.07094	9.04152
74738401..74739000	1	74735901	74741500	74735701..74737800	74735701..74737800	9.32582	8.12645	9.54317	8.54587	8.40049	9.13879	8.65298	8.62041	8.82985	8.80406
74739601..74740200	1	74737101	74742700	74735701..74737800	74735701..74737800	9.17862	7.81832	9.20214	8.28953	8.09383	9.09926	8.43286	8.41396	8.5285	8.64869
74743201..74743800	1	74740701	74746300	74743201..74743800	74743201..74743800	9.23871	8.01097	9.01145	8.05034	8.33776	9.17727	8.4008	8.17295	8.46652	8.58367
74744851..74746350	1	74742351	74748850	74743201..74743800	74743201..74743800	9.70239	8.3802	9.34587	8.61146	8.50412	9.32166	8.78304	8.66772	8.82048	8.92414
74746801..74748000	1	74744301	74750500	74744851..74746350	74744851..74746350	9.699	8.42601	9.24278	8.64317	8.47526	9.28689	8.73242	8.73589	8.78707	8.9184
74748301..74749050	1	74745801	74751550	74744851..74746350	74744851..74746350	9.46807	8.18089	9.11725	8.54587	8.2553	9.13879	8.55442	8.44144	8.63947	8.71155
74751601..74751900	1	74749101	74754400	74751601..74751900	74751601..74751900	8.62937	7.74793	8.75468	8.20707	8.14969	8.73669	8.15388	7.52088	8.37048	8.13715
74758801..74759400	1	74756301	74761900	74758801..74759400	74758801..74759400	8.46945	8.01097	8.41863	8.38639	8.38506	8.83623	8.24699	8.38595	8.3967	8.48972
74766301..74767200	1	74763801	74769700	74766301..74767200	74766301..74767200	9.73111	8.3802	9.08781	8.44153	8.46062	9.28689	8.6255	8.62041	8.66332	8.84427
74767951..74769900	1	74765451	74772400	74766301..74767200	74766301..74767200	10.572	8.71141	9.54317	8.79203	8.78842	9.78732	9.09499	8.77961	9.04121	9.22064
74769901..74771700	1	74767401	74774200	74767951..74769900	74767951..74769900	10.524	8.4704	9.71671	8.87449	8.69139	10.0379	9.23795	8.71352	9.0942	9.32978
74771851..74773050	1	74769351	74775550	74767951..74769900	74767951..74769900	10.4688	8.42601	9.65782	8.87449	8.70389	9.88353	9.28261	8.75792	9.07873	9.30802
74773501..74775900	1	74771001	74778400	74769901..74771700	74769901..74771700	10.1489	8.23336	9.45368	8.93979	8.50412	9.60176	8.96946	8.71352	8.96586	9.09491
74780401..74781600	1	74777901	74784100	74780401..74781600	74780401..74781600	9.96514	8.18089	9.02705	8.26935	8.30534	8.92934	8.28261	8.23708	8.53391	8.48301
74781901..74784750	1	74779401	74787250	74780401..74781600	74780401..74781600	10.2191	8.55529	9.60683	8.79203	8.8903	9.60176	8.90234	8.8428	9.09639	9.11564
74789101..74795400	1	74786601	74797900	74789101..74795400	74789101..74795400	11.5632	9.51347	10.8098	9.83385	9.78842	10.7367	9.86758	9.49488	10.144	10.0331
74795551..74800050	1	74793051	74802550	74789101..74795400	74789101..74795400	11.2109	9.28399	10.5806	9.55423	9.60079	10.5293	9.73884	9.54641	9.91189	9.93817
74800051..74801250	1	74797551	74803750	74795551..74800050	74795551..74800050	10.39	8.3802	10.0348	9.01442	8.94394	9.92934	9.21968	9.12291	9.33105	9.42398
74801401..74802450	1	74798901	74804950	74795551..74800050	74795551..74800050	10.282	8.3329	10.0803	9.06212	8.92272	9.86008	9.23795	9.13979	9.35506	9.4126
74802451..74808150	1	74799951	74810650	74795551..74800050	74795551..74800050	10.8156	8.94957	10.5859	9.67419	9.56015	10.4212	9.69985	9.77961	9.94009	9.96688
74810551..74811000	1	74808051	74813500	74802451..74808150	74802451..74808150	8.92222	7.51347	8.67772	7.82005	8.14969	9.05862	8.03359	8.32823	8.21582	8.47348
74855101..74857200	1	74852601	74859700	74855101..74857200	74855101..74857200	9.85989	8.3329	9.35826	8.74896	8.57383	8.83623	8.71948	8.49488	8.89368	8.68353
74869051..74869500	1	74866551	74872000	74869051..74869500	74869051..74869500	9.37867	8.06986	8.57535	8.45946	8.22094	8.62978	8.38449	8.10584	8.41858	8.37337
74869501..74871450	1	74867001	74873950	74869051..74869500	74869051..74869500	9.58485	8.23336	9.02705	8.84753	8.65326	8.92934	8.74524	8.66772	8.84261	8.78077
74877601..74879700	1	74875101	74882200	74877601..74879700	74877601..74879700	9.99622	8.55529	9.47658	9.15303	8.8903	9.81198	9.07481	8.82205	9.1733	9.23628
74880901..74888550	1	74878401	74891050	74877601..74879700	74877601..74879700	11.6955	9.20737	10.9677	10.3339	10.0108	10.9517	10.1491	9.94234	10.4375	10.3477
74888551..74893650	1	74886051	74896150	74880901..74888550	74880901..74888550	11.2476	8.91786	10.5158	9.74896	9.65326	10.4992	9.81381	9.46841	9.97267	9.92714
74895301..74896200	1	74892801	74898700	74888551..74893650	74888551..74893650	9.77842	8.3802	9.55398	8.86107	8.58737	9.78732	8.8558	8.66772	9.00081	9.10361
74897401..74898750	1	74894901	74901250	74895301..74896200	74895301..74896200	10.3094	8.59593	9.56471	8.83385	8.78842	9.76223	8.83195	8.80099	9.06233	9.13172
74898901..74901750	1	74896401	74904250	74897401..74898750	74897401..74898750	10.6261	8.59593	10.1461	9.10829	9.16783	9.97373	9.24699	9.32823	9.47408	9.51632
74902651..74907150	1	74900151	74909650	74898901..74901750	74898901..74901750	10.6308	8.71141	10.4304	9.49465	9.55326	10.0379	9.81381	9.65604	9.82611	9.8359
74908051..74908950	1	74905551	74911450	74902651..74907150	74902651..74907150	9.45062	8.23336	9.58592	8.90097	8.90119	9.17727	9.17299	8.75792	9.12936	9.03606
74909251..74910000	1	74906751	74912500	74902651..74907150	74902651..74907150	9.17723	8.23336	9.25608	8.77782	8.76477	9.05862	8.89085	8.71352	8.93289	8.88766
74917651..74919450	1	74915151	74921950	74917651..74919450	74917651..74919450	9.53267	8.51347	9.67772	8.97759	8.86827	9.62978	9.01253	8.8428	9.17453	9.1617
74922451..74923200	1	74919951	74925700	74922451..74923200	74922451..74923200	9.10252	8.3802	9.63764	8.54587	8.82318	9.5143	8.95849	8.82205	9.00223	9.09828
74923501..74924100	1	74921001	74926600	74922451..74923200	74922451..74923200	9.22395	8.71141	9.56471	8.56255	8.76477	9.17727	8.98034	8.88345	8.96401	9.01369
74928001..74928600	1	74925501	74931100	74928001..74928600	74928001..74928600	8.91593	8.06986	9.61718	8.64317	8.65326	8.25127	8.53977	8.49488	8.9712	8.42864
74929351..74930250	1	74926851	74932750	74928001..74928600	74928001..74928600	8.99229	7.74793	9.61718	8.67419	8.92272	8.57319	8.43286	8.23708	9.07136	8.41438
74931901..74932350	1	74929401	74934850	74929351..74930250	74929351..74930250	9.14925	7.23336	9.29525	8.65876	8.76477	8.57319	8.52498	8.32823	8.90626	8.47547
74932351..74933400	1	74929851	74935900	74929351..74930250	74929351..74930250	9.24933	7.3329	9.32078	8.77782	8.91199	8.83623	8.6255	8.59617	9.00353	8.68597
74933701..74934000	1	74931201	74936500	74931901..74932350	74931901..74932350	8.93269	7.23336	9.13175	8.56255	8.85713	8.92934	8.47965	8.35738	8.85048	8.58879
74934301..74934750	1	74931801	74937250	74931901..74932350	74931901..74932350	8.90891	7.12645	8.96363	8.57904	8.85713	9.0168	8.46422	8.5715	8.79993	8.68417
74941501..74942100	1	74939001	74944600	74941501..74942100	74941501..74942100	9.1166	7.94957	9.33338	8.59534	8.65326	8.97373	8.91375	8.26811	8.86066	8.71853
74944951..74954250	1	74942451	74956750	74944951..74954250	74944951..74954250	11.5186	8.94957	11.1389	10.2845	10.2722	10.9293	10.4603	10.1647	10.5652	10.5181
74955751..74956950	1	74953251	74959450	74944951..74954250	74944951..74954250	9.45039	7.23336	9.38271	8.79203	9.10329	9.57319	8.87926	9.0173	9.09268	9.15659
74957251..74957700	1	74954751	74960200	74955751..74956950	74955751..74956950	9.18646	6.42601	8.97974	8.68946	8.96485	9.25127	8.69325	8.80099	8.87802	8.91517
74959501..74960100	1	74957001	74962600	74957251..74957700	74957251..74957700	8.8364	7.12645	9.30807	8.61146	8.98546	9.38877	8.81988	8.62041	8.96833	8.94302
75004051..75004650	1	75001551	75007150	75004051..75004650	75004051..75004650	8.59933	8.01097	8.41863	7.84753	8.33776	8.4529	8.09499	7.80099	8.2013	8.11629
75133051..75133950	1	75130551	75136450	75133051..75133950	75133051..75133950	8.84209	8.06986	8.75468	8.28953	8.14969	8.68423	8.41692	8.32823	8.39796	8.47646
75140551..75142200	1	75138051	75144700	75140551..75142200	75140551..75142200	9.21538	8.42601	8.63764	8.49465	8.3537	8.5143	8.31738	8.07107	8.49533	8.30092
75256201..75257100	1	75253701	75259600	75256201..75257100	75256201..75257100	9.1429	8.12645	9.18833	8.59534	8.44582	8.68423	8.53977	8.03545	8.74316	8.41982
75258301..75258750	1	75255801	75261250	75256201..75257100	75256201..75257100	9.31038	8.01097	9.08781	8.45946	8.56015	9.21474	8.51003	8.13979	8.70247	8.62152
75259051..75259650	1	75256551	75262150	75256201..75257100	75256201..75257100	9.31923	8.01097	9.17439	8.42339	8.74072	9.17727	8.69325	8.35738	8.7795	8.74263
75263401..75266250	1	75260901	75268750	75263401..75266250	75263401..75266250	9.89129	8.12645	10.0653	9.21764	9.40049	10.3217	9.40888	9.12291	9.56115	9.61782
75266551..75267000	1	75264051	75269500	75263401..75266250	75263401..75266250	9.50334	7.42601	9.39478	8.77782	8.8001	9.86008	8.77055	8.66772	8.9909	9.09945
75267451..75268350	1	75264951	75270850	75263401..75266250	75263401..75266250	9.32513	7.81832	9.07285	8.87449	8.76477	9.57319	8.75795	8.49488	8.90404	8.94201
75268951..75269400	1	75266451	75271900	75266551..75267000	75266551..75267000	8.99984	7.81832	8.94732	8.6274	8.28885	9.54405	8.56892	8.20538	8.62119	8.77278
75278251..75278700	1	75275751	75281200	75278251..75278700	75278251..75278700	9.08694	7.94957	9.33338	8.61146	8.47526	9.25127	8.58327	8.44144	8.8067	8.75866
75358801..75361050	1	75356301	75363550	75358801..75361050	75358801..75361050	10.0417	8.3802	9.80078	9.08539	9.11269	9.60176	9.29138	8.90335	9.33295	9.2655
75365101..75365850	1	75362601	75368350	75365101..75365850	75365101..75365850	9.10548	8.23336	9.63764	8.67419	8.8001	9.25127	8.89085	8.82205	9.03731	8.98805
75369301..75370050	1	75366801	75372550	75369301..75370050	75369301..75370050	8.63466	7.88544	9.24278	8.77782	8.62726	9.25127	8.58327	8.86327	8.88262	8.89927
75373651..75376800	1	75371151	75379300	75373651..75376800	75373651..75376800	10.1451	8.3802	9.99569	9.11961	9.23822	9.62978	9.30877	9.26811	9.45117	9.40222
75377551..75378450	1	75375051	75380950	75373651..75376800	75373651..75376800	9.77283	8.18089	9.93084	8.84753	9.07472	9.65726	9.12473	8.90335	9.28436	9.22845
75383401..75385650	1	75380901	75388150	75383401..75385650	75383401..75385650	10.3057	8.12645	10.3334	9.37699	9.07472	10.1388	9.47196	8.8428	9.59503	9.48452
75385801..75386700	1	75383301	75389200	75383401..75385650	75383401..75385650	10.4188	7.51347	10.1099	9.32906	8.81169	9.90662	9.28261	8.66772	9.4169	9.28565
75386851..75390150	1	75384351	75392650	75383401..75385650	75383401..75385650	10.8091	8.63546	10.4879	9.8407	9.48976	10.4051	9.75161	9.32823	9.93945	9.82831
75391351..75392400	1	75388851	75394900	75386851..75390150	75386851..75390150	10.018	8.74793	9.97974	9.29951	9.18575	9.83623	9.20119	8.98031	9.48834	9.33924
75403051..75404550	1	75400551	75407050	75403051..75404550	75403051..75404550	9.86266	8.88544	10.0425	9.20707	9.12203	9.83623	9.28261	8.98031	9.45719	9.36638
75406501..75407700	1	75404001	75410200	75403051..75404550	75403051..75404550	9.69133	8.78356	9.96363	9.13083	9.02581	9.65726	9.34291	8.77961	9.37342	9.25993
75414751..75415800	1	75412251	75418300	75414751..75415800	75414751..75415800	9.51677	8.51347	9.9555	9.10829	8.99565	9.90662	9.17299	8.99892	9.35315	9.35951
75416551..75417450	1	75414051	75419950	75414751..75415800	75414751..75415800	9.82717	8.51347	9.88021	9.08539	8.92272	10.0586	9.20119	9.23708	9.29611	9.49896
75417451..75419250	1	75414951	75421750	75414751..75415800	75414751..75415800	10.1258	8.74793	10.1674	9.40501	9.17682	10.3723	9.55442	9.50794	9.58307	9.81155
75419251..75419850	1	75416751	75422350	75416551..75417450	75416551..75417450	10.1927	8.23336	9.86293	9.08539	8.78842	9.92934	9.19185	9.12291	9.24558	9.4147
75420451..75424500	1	75417951	75427000	75417451..75419250	75417451..75419250	10.8292	8.63546	10.554	9.54587	9.40049	10.5876	9.78304	9.63239	9.83345	10.001
75426901..75428550	1	75424401	75431050	75420451..75424500	75420451..75424500	9.6797	8.74793	10.1099	9.01442	9.08431	10.1773	9.43286	9.0173	9.40289	9.54248
75428551..75429750	1	75426051	75432250	75426901..75428550	75426901..75428550	9.88499	8.67393	10.0501	9.15303	9.08431	10.0168	9.51003	8.99892	9.42916	9.50858
75429901..75432300	1	75427401	75434800	75426901..75428550	75426901..75428550	10.0189	8.71141	10.2226	9.38639	9.32972	10.1961	9.51752	9.10584	9.64624	9.60649
75432601..75433200	1	75430101	75435700	75429901..75432300	75429901..75432300	9.25503	8.18089	9.62744	8.92696	8.61409	9.4529	8.66653	8.38595	9.05616	8.83513
75448651..75453750	1	75446151	75456250	75448651..75453750	75448651..75453750	10.9815	8.9806	10.5859	9.64317	9.567	10.3556	9.82593	9.32823	9.93203	9.83659
75453751..75455400	1	75451251	75457900	75448651..75453750	75448651..75453750	10.4073	8.4704	10.0803	9.15303	8.95443	9.86008	9.26491	8.62041	9.39594	9.24847
75455401..75456150	1	75452901	75458650	75448651..75453750	75448651..75453750	9.61693	8.23336	9.8716	8.80611	8.78842	9.65726	8.98034	8.6908	9.15537	9.10947
75457051..75457650	1	75454551	75460150	75453751..75455400	75453751..75455400	9.50306	8.06986	9.65782	8.70457	8.72855	9.57319	8.83195	8.82205	9.03031	9.07573
75458101..75459900	1	75455601	75462400	75455401..75456150	75455401..75456150	9.45848	7.74793	9.38271	8.54587	8.61409	9.28689	8.61156	8.77961	8.84756	8.89269
75460351..75460650	1	75457851	75463150	75458101..75459900	75458101..75459900	8.99643	7.01097	8.59642	7.92696	7.95443	8.25127	7.8558	8.20538	8.15927	8.10415
75461551..75462000	1	75459051	75464500	75458101..75459900	75458101..75459900	9.15938	6.74793	8.57535	8.00225	7.95443	8.25127	7.96946	8.03545	8.17734	8.08539
75462451..75462900	1	75459951	75465400	75460351..75460650	75460351..75460650	9.15534	6.59593	8.73582	8.20707	7.97519	8.17727	8.09499	7.66772	8.30603	7.97999
75463501..75464850	1	75461001	75467350	75461551..75462000	75461551..75462000	9.57934	7.59593	9.20214	8.51192	8.36947	8.97373	8.65298	8.44144	8.69451	8.68939
75464851..75465300	1	75462351	75467800	75462451..75462900	75462451..75462900	9.42337	7.74793	9.44209	8.56255	8.47526	9.17727	8.79543	8.54641	8.82663	8.8397
75467851..75468600	1	75465351	75471100	75467851..75468600	75467851..75468600	9.42756	8.23336	9.90574	8.93979	8.85713	9.65726	9.21046	8.88345	9.23422	9.25039
75469051..75470700	1	75466551	75473200	75467851..75468600	75467851..75468600	9.49834	8.63546	10.0425	9.08539	8.8903	9.68423	9.43286	9.0173	9.33939	9.37813
75479701..75480450	1	75477201	75482950	75479701..75480450	75479701..75480450	8.96535	7.59593	8.80982	8.64317	8.36947	9.13879	8.46422	8.49488	8.60748	8.6993
75482401..75483300	1	75479901	75485800	75479701..75480450	75479701..75480450	9.49057	7.94957	9.30807	8.98997	8.47526	9.28689	8.81988	8.80099	8.92443	8.96925
75490651..75493950	1	75488151	75496450	75490651..75493950	75490651..75493950	10.1895	8.51347	10.2494	9.33877	9.19463	10.1773	9.34291	9.12291	9.59428	9.5477
75502651..75503400	1	75500151	75505900	75502651..75503400	75502651..75503400	9.51532	7.74793	9.28231	8.59534	8.30534	9.38877	8.61156	8.29848	8.72766	8.76627
75503551..75508050	1	75501051	75510550	75502651..75503400	75502651..75503400	10.3686	8.74793	10.0036	9.29951	9.14053	9.95171	9.35969	8.88345	9.48121	9.39828
75552301..75553800	1	75549801	75556300	75552301..75553800	75552301..75553800	9.61169	8.78356	10.3017	9.0265	8.96485	9.3556	9.51752	8.99892	9.431	9.29068
75576601..75577050	1	75574101	75579550	75576601..75577050	75576601..75577050	8.58208	7.67393	9.08781	8.45946	8.60079	9.05862	8.28261	8.32823	8.71602	8.55649
75580801..75581250	1	75578301	75583750	75580801..75581250	75580801..75581250	7.85248	7.51347	8.79167	7.9525	8.62726	8.83623	8.17299	8.35738	8.45714	8.45553
75623551..75623850	1	75621051	75626350	75623551..75623850	75623551..75623850	8.83991	6.88544	8.65782	8.28953	8.36947	8.88353	8.11489	7.62041	8.43894	8.20628
75624301..75624900	1	75621801	75627400	75623551..75623850	75623551..75623850	8.8055	7.12645	8.67772	8.34842	8.46062	9.05862	8.33445	7.99892	8.49559	8.464
75625201..75625500	1	75622701	75628000	75623551..75623850	75623551..75623850	8.63149	6.88544	8.69735	8.32906	8.28885	9.05862	8.41692	7.96145	8.43842	8.479
75685951..75686400	1	75683451	75688900	75685951..75686400	75685951..75686400	8.20545	7.3329	9.13175	7.87449	8.07472	8.4529	8.05435	7.75792	8.36032	8.08839
75686401..75687000	1	75683901	75689500	75685951..75686400	75685951..75686400	8.08501	7.59593	9.1026	7.79203	8.18575	8.38877	7.8558	7.75792	8.36013	8.00083
75732451..75732900	1	75729951	75735400	75732451..75732900	75732451..75732900	8.15152	7.59593	8.51026	7.97759	8.07472	8.4529	8.03359	7.88345	8.18752	8.12331
75833701..75834000	1	75831201	75836500	75833701..75834000	75833701..75834000	8.27846	7.51347	7.53229	7.70457	7.62726	7.62978	7.70642	7.99892	7.62137	7.77838
75835051..75835500	1	75832551	75838000	75833701..75834000	75833701..75834000	8.31296	7.42601	7.48789	7.61146	7.62726	7.62978	7.75795	7.96145	7.57554	7.78306
75929251..75929700	1	75926751	75932200	75929251..75929700	75929251..75929700	8.55479	7.3329	8.32078	8.05034	7.67879	8.17727	8.07481	7.66772	8.01664	7.97326
75930001..75930450	1	75927501	75932950	75929251..75929700	75929251..75929700	8.61423	7.01097	8.07285	8.00225	7.8001	7.83623	7.8558	7.62041	7.9584	7.77081
76018351..76018800	1	76015851	76021300	76018351..76018800	76018351..76018800	7.7388	7.3329	8.07285	7.61146	7.70389	7.62978	7.65298	7.5715	7.79607	7.61809
76250101..76250550	1	76247601	76253050	76250101..76250550	76250101..76250550	8.06065	7.42601	7.88021	7.47716	7.8459	7.09926	7.44862	7.46841	7.73442	7.33877
76700851..76701150	1	76698351	76703650	76700851..76701150	76700851..76701150	7.6284	7.12645	6.73582	6.76346	6.65326	6.25127	7.13452	7.03545	6.71751	6.80708
76876051..76876350	1	76873551	76878850	76876051..76876350	76876051..76876350	7.21782	7.3329	6.57536	7.64317	7.40049	6.5143	7.09499	6.88345	7.20634	6.83091
77016301..77016750	1	77013801	77019250	77016301..77016750	77016301..77016750	8.06364	6.59593	8.18833	7.28953	7.70389	7.25127	7.31738	7.75792	7.72725	7.44219
77113351..77113650	1	77110851	77116150	77113351..77113650	77113351..77113650	7.92298	7.23336	7.73582	7.87449	7.48976	8.0168	7.21046	7.35738	7.70003	7.52821
77192101..77192400	1	77189601	77194900	77192101..77192400	77192101..77192400	7.37053	7.01097	7.18833	7.36753	7.65326	6.73669	7.65298	7.62041	7.40304	7.3367
77303401..77304000	1	77300901	77306500	77303401..77304000	77303401..77304000	8.18679	7.01097	6.88021	7.73432	7.51833	7.09926	7.38449	7.29848	7.37762	7.26075
77334901..77335500	1	77332401	77338000	77334901..77335500	77334901..77335500	8.45095	7.23336	8.04248	7.67419	7.27217	7.92934	7.51003	7.88345	7.66295	7.77427
77353801..77354550	1	77351301	77357050	77353801..77354550	77353801..77354550	8.45932	7.67393	7.69735	7.44153	7.46062	7.73669	7.17299	7.35738	7.53316	7.42235
77535901..77536350	1	77533401	77538850	77535901..77536350	77535901..77536350	8.19878	7.01097	7.77329	7.57904	7.8903	7.62978	7.80771	7.88345	7.74754	7.77364
77575201..77575800	1	77572701	77578300	77575201..77575800	77575201..77575800	8.27682	6.42601	7.57536	6.70457	7.40049	7.09926	7.8558	7.41396	7.22681	7.45634
77576251..77576550	1	77573751	77579050	77575201..77575800	77575201..77575800	8.12095	6.59593	7.57536	6.82005	7.20346	6.92934	7.92506	7.35738	7.19962	7.40393
77605201..77605500	1	77602701	77608000	77605201..77605500	77605201..77605500	8.25162	6.59593	7.44209	7.0738	7.13131	7.73669	7.56892	7.23708	7.21573	7.51423
77607601..77608200	1	77605101	77610700	77605201..77605500	77605201..77605500	7.96076	6.42601	7.39478	6.82005	7.33776	7.83623	7.09499	7.5715	7.1842	7.50091
77620801..77621400	1	77618301	77623900	77620801..77621400	77620801..77621400	8.03275	6.74793	7.84544	7.87449	7.91199	7.5143	7.94743	7.99892	7.87731	7.82022
77624851..77625450	1	77622351	77627950	77624851..77625450	77624851..77625450	7.98	6.59593	7.77329	7.87449	8.01583	8.25127	8.26491	7.8428	7.88787	8.11966
77759851..77760300	1	77757351	77762800	77759851..77760300	77759851..77760300	7.06593	7.12645	7.07285	7.51192	7.40049	7.25127	6.92506	7.23708	7.32842	7.1378
77929351..77929950	1	77926851	77932450	77929351..77929950	77929351..77929950	8.57945	7.74793	9.13175	8.22813	8.60079	9.13879	8.51003	8.44144	8.65356	8.69675
77950501..77950950	1	77948001	77953450	77950501..77950950	77950501..77950950	8.77569	8.06986	8.65782	8.30943	8.05536	8.83623	8.4008	7.99892	8.34087	8.41198
77969851..77970300	1	77967351	77972800	77969851..77970300	77969851..77970300	7.86212	6.74793	8.13175	8.22813	8.30534	8.97373	8.28261	7.75792	8.22174	8.33809
77973601..77974950	1	77971101	77977450	77973601..77974950	77973601..77974950	9.26918	7.67393	9.17439	8.65876	8.47526	9.57319	8.47965	8.66772	8.76947	8.90685
77977201..77978250	1	77974701	77980750	77973601..77974950	77973601..77974950	9.33717	7.74793	9.22936	8.79203	8.44582	9.32166	8.46422	8.77961	8.8224	8.85516
77979901..77980350	1	77977401	77982850	77977201..77978250	77977201..77978250	8.85709	7.23336	8.82774	8.529	8.40049	8.62978	8.4008	8.41396	8.58574	8.48151
77980951..77981250	1	77978451	77983750	77979901..77980350	77979901..77980350	8.41815	7.23336	8.88021	8.45946	8.5324	8.73669	8.44862	8.5715	8.62402	8.58561
77985751..77986050	1	77983251	77988550	77985751..77986050	77985751..77986050	8.20863	7.23336	8.88021	8.09689	8.36947	8.78732	8.6255	8.52088	8.44885	8.64457
78006901..78007350	1	78004401	78009850	78006901..78007350	78006901..78007350	8.54382	6.88544	8.77329	8.26935	8.54634	8.68423	8.61156	8.13979	8.52966	8.47852
78007951..78008400	1	78005451	78010900	78006901..78007350	78006901..78007350	8.72294	7.12645	9.08781	8.56255	8.46062	8.73669	8.77055	8.20538	8.70366	8.57087
78010051..78010500	1	78007551	78013000	78007951..78008400	78007951..78008400	8.78072	7.51347	9.17439	8.59534	8.5324	8.88353	8.73242	8.59617	8.76738	8.73737
78073501..78074100	1	78071001	78076600	78073501..78074100	78073501..78074100	8.47345	7.42601	8.37053	8.00225	7.97519	8.17727	8.26491	7.80099	8.11599	8.08105
78075751..78076200	1	78073251	78078700	78073501..78074100	78073501..78074100	8.51045	7.12645	8.44209	8.00225	8.22094	7.92934	8.09499	7.5715	8.22176	7.86528
78083401..78084150	1	78080901	78086650	78083401..78084150	78083401..78084150	8.09048	7.12645	7.77329	7.40501	7.77664	8.32166	7.75795	7.66772	7.65165	7.91578
78088051..78088350	1	78085551	78090850	78088051..78088350	78088051..78088350	7.96943	6.88544	7.84544	7.51192	7.91199	8.0168	7.65298	7.66772	7.75645	7.77917
78102901..78103650	1	78100401	78106150	78102901..78103650	78102901..78103650	8.43419	7.12645	8.1026	7.97759	7.93337	8.09926	8.15388	8.23708	8.00452	8.16341
78111601..78112200	1	78109101	78114700	78111601..78112200	78111601..78112200	8.76089	7.01097	8.86293	8.28953	8.64032	9.38877	8.66653	8.26811	8.59759	8.77447
78114151..78114900	1	78111651	78117400	78111601..78112200	78111601..78112200	8.81293	7.23336	8.93084	8.28953	8.62726	9.0168	8.81988	8.20538	8.61588	8.68069
78115951..78116250	1	78113451	78118750	78114151..78114900	78114151..78114900	8.79215	7.01097	8.69735	8.36753	8.51833	8.73669	8.66653	7.92298	8.52774	8.44207
78117601..78118050	1	78115101	78120550	78115951..78116250	78115951..78116250	8.65947	6.42601	8.82774	8.26935	8.60079	8.09926	8.6255	7.88345	8.56596	8.20274
78118501..78118800	1	78116001	78121300	78115951..78116250	78115951..78116250	8.65292	6.01097	8.82774	8.22813	8.58737	8.32166	8.43286	7.99892	8.54775	8.25115
78121351..78122700	1	78118851	78125200	78121351..78122700	78121351..78122700	9.3697	6.88544	9.41863	8.79203	9.08431	9.21474	8.90234	8.64426	9.09832	8.92045
78122851..78123450	1	78120351	78125950	78121351..78122700	78121351..78122700	9.29592	6.59593	9.1026	8.64317	9.02581	9.28689	8.83195	8.52088	8.92386	8.87991
78124201..78124500	1	78121701	78127000	78121351..78122700	78121351..78122700	9.06593	7.12645	9.04248	8.57904	8.92272	9.0168	8.78304	8.46841	8.84808	8.75608
78124801..78125100	1	78122301	78127600	78121351..78122700	78121351..78122700	8.89781	7.01097	8.97974	8.49465	8.91199	8.97373	8.52498	8.29848	8.79546	8.59906
78127501..78127950	1	78125001	78130450	78124801..78125100	78124801..78125100	8.53315	7.12645	8.79167	8.32906	8.61409	8.5143	8.43286	8.10584	8.57827	8.351
78131851..78132900	1	78129351	78135400	78131851..78132900	78131851..78132900	9.03848	8.3802	9.29525	8.30943	8.3537	8.92934	8.84393	8.52088	8.65279	8.76471
78140101..78141000	1	78137601	78143500	78140101..78141000	78140101..78141000	8.81062	7.94957	8.97974	8.45946	8.56015	9.21474	8.52498	8.46841	8.66645	8.73604
78152401..78153150	1	78149901	78155650	78152401..78153150	78152401..78153150	8.83394	7.81832	8.61718	8.18569	8.69139	8.57319	8.33445	7.88345	8.49809	8.2637
78153901..78154500	1	78151401	78157000	78152401..78153150	78152401..78153150	8.73377	7.59593	8.48789	7.87449	8.58737	8.57319	8.05435	7.5715	8.31659	8.06635
78175651..78176550	1	78173151	78179050	78175651..78176550	78175651..78176550	8.41559	7.59593	8.77329	8.49465	8.28885	8.92934	8.74524	8.41396	8.51893	8.69618
78181801..78182550	1	78179301	78185050	78181801..78182550	78181801..78182550	8.94288	7.59593	9.01145	8.11961	8.5324	8.92934	8.67995	8.5715	8.55449	8.72693
78182851..78183450	1	78180351	78185950	78181801..78182550	78181801..78182550	8.82677	7.01097	8.97974	8.0738	8.5324	8.68423	8.52498	8.54641	8.52865	8.58521
78185251..78185700	1	78182751	78188200	78182851..78183450	78182851..78183450	8.86426	6.88544	8.55398	8.14197	8.58737	9.32166	8.56892	8.32823	8.42778	8.7396
78185701..78186300	1	78183201	78188800	78182851..78183450	78182851..78183450	9.03025	7.12645	8.51026	8.18569	8.67879	9.28689	8.51003	8.41396	8.45825	8.73696
78187651..78188850	1	78185151	78191350	78185251..78185700	78185251..78185700	9.7886	7.12645	8.94732	8.67419	8.93337	9.54405	8.58327	8.64426	8.85163	8.92386
78189001..78189450	1	78186501	78191950	78187651..78188850	78187651..78188850	9.72294	7.01097	8.89728	8.70457	8.77664	9.4529	8.59749	8.52088	8.79283	8.85709
78189451..78192150	1	78186951	78194650	78187651..78188850	78187651..78188850	10.3398	7.81832	9.61718	9.38639	9.32972	9.90662	9.41692	9.15647	9.44443	9.49333
78192301..78193200	1	78189801	78195700	78189451..78192150	78189451..78192150	10.2234	7.59593	9.57535	9.164	8.97519	9.5143	9.15388	8.73589	9.23818	9.13469
78193201..78194100	1	78190701	78196600	78189451..78192150	78189451..78192150	10.1923	7.74793	9.67772	9.21764	8.97519	9.73669	9.27379	8.90335	9.29018	9.30461
78194251..78198600	1	78191751	78201100	78189451..78192150	78189451..78192150	10.9393	8.4704	10.3766	9.74896	9.56015	10.5143	10.0072	9.31343	9.89525	9.94498
78198901..78201000	1	78196401	78203500	78194251..78198600	78194251..78198600	10.5101	8.12645	10.0348	9.29951	9.15879	10.0586	9.56892	8.75792	9.4977	9.46182
78201001..78202350	1	78198501	78204850	78194251..78198600	78194251..78198600	10.1714	8.23336	9.85421	9.05034	9.05536	9.76223	9.37627	8.62041	9.31997	9.25297
78202801..78207600	1	78200301	78210100	78198901..78201000	78198901..78201000	10.8224	8.55529	10.5754	9.61146	9.73465	10.3888	9.83795	9.35738	9.97382	9.86137
78208501..78209550	1	78206001	78212050	78202801..78207600	78202801..78207600	9.98375	7.51347	9.80982	8.86107	8.99565	9.83623	9.16347	8.49488	9.22218	9.16486
78209701..78210300	1	78207201	78212800	78202801..78207600	78202801..78207600	9.61543	7.3329	9.59642	8.88779	8.92272	9.83623	9.044	8.35738	9.13564	9.0792
78210451..78210900	1	78207951	78213400	78208501..78209550	78208501..78209550	9.6469	7.3329	9.47658	8.9651	8.85713	9.7107	9.08493	8.35738	9.0996	9.051
78211501..78211950	1	78209001	78214450	78208501..78209550	78208501..78209550	9.71874	7.51347	9.41863	8.84753	8.78842	9.5143	8.94743	8.46841	9.01819	8.97671
78211951..78213600	1	78209451	78216100	78208501..78209550	78208501..78209550	9.92844	7.42601	9.68756	9.14197	9.03573	9.7107	9.32594	8.92298	9.28842	9.31987
78213751..78214800	1	78211251	78217300	78211501..78211950	78211501..78211950	9.99965	7.51347	9.64776	9.0738	8.85713	9.4529	9.20119	8.92298	9.1929	9.19235
78215701..78217200	1	78213201	78219700	78211951..78213600	78211951..78213600	10.2332	7.74793	9.78251	9.0738	8.94394	9.28689	9.35133	8.96145	9.26675	9.19989
78217201..78219300	1	78214701	78221800	78213751..78214800	78213751..78214800	10.2543	8.06986	9.99569	9.24889	9.06507	9.62978	9.52498	9.08856	9.43655	9.41444
78219451..78220650	1	78216951	78223150	78215701..78217200	78215701..78217200	9.82032	8.12645	9.61718	8.87449	8.84591	9.5143	9.10497	8.64426	9.11252	9.08784
78220801..78221850	1	78218301	78224350	78217201..78219300	78217201..78219300	9.3998	8.3329	9.41863	8.90097	8.90119	9.54405	8.94743	8.59617	9.07359	9.02921
78225001..78225600	1	78222501	78228100	78225001..78225600	78225001..78225600	8.77412	7.74793	8.69735	8.32906	8.5324	8.5143	8.09499	8.29848	8.5196	8.30259
78227401..78227850	1	78224901	78230350	78225001..78225600	78225001..78225600	8.77328	7.23336	8.48789	8.42339	8.64032	8.09926	8.01253	7.99892	8.5172	8.0369
78238201..78238500	1	78235701	78241000	78238201..78238500	78238201..78238500	7.62025	6.74793	7.01145	6.82005	7.13131	6.92934	7.09499	6.96145	6.9876	6.99526
78252451..78252750	1	78249951	78255250	78252451..78252750	78252451..78252750	7.9918	6.74793	8.26925	7.92696	8.13131	7.83623	7.99115	8.20538	8.10917	8.01092
78252901..78253200	1	78250401	78255700	78252451..78252750	78252451..78252750	7.95862	6.88544	8.26925	7.84753	8.11269	7.83623	8.09499	8.29848	8.07649	8.07657
78292501..78293550	1	78290001	78296050	78292501..78293550	78292501..78293550	8.81835	7.67393	8.39478	8.11961	8.14969	8.92934	7.92506	7.62041	8.22136	8.15827
78308101..78308550	1	78305601	78311050	78308101..78308550	78308101..78308550	9.27655	7.12645	8.80982	7.97759	7.8459	8.78732	8.44862	8.03545	8.2111	8.4238
78308551..78309150	1	78306051	78311650	78308101..78308550	78308101..78308550	9.44878	7.12645	8.88021	8.22813	7.95443	9.05862	8.47965	7.99892	8.35426	8.5124
78309601..78311550	1	78307101	78314050	78308101..78308550	78308101..78308550	9.70773	7.01097	9.40676	8.70457	8.62726	9.42119	9.00188	8.59617	8.91286	9.00641
78312001..78312600	1	78309501	78315100	78309601..78311550	78309601..78311550	9.49021	6.59593	9.11725	8.36753	8.28885	8.88353	8.65298	8.20538	8.59121	8.58063
78317701..78318450	1	78315201	78320950	78317701..78318450	78317701..78318450	8.82102	7.74793	8.53229	7.84753	8.2553	8.17727	8.38449	7.8428	8.2117	8.13485
78346951..78347550	1	78344451	78350050	78346951..78347550	78346951..78347550	8.31159	7.42601	7.91416	7.79203	7.86827	8.09926	7.83195	7.80099	7.85815	7.91073
78350101..78350550	1	78347601	78353050	78350101..78350550	78350101..78350550	8.48755	7.59593	8.18833	8.0738	8.05536	8.17727	7.92506	7.92298	8.10583	8.00844
78356551..78357150	1	78354051	78359650	78356551..78357150	78356551..78357150	8.24603	6.88544	8.46517	7.82005	8.36947	7.38877	8.17299	7.41396	8.21823	7.65857
78393301..78393600	1	78390801	78396100	78393301..78393600	78393301..78393600	7.70131	7.01097	7.73582	7.57904	7.57383	7.62978	7.67995	7.5715	7.62956	7.62708
78510901..78512400	1	78508401	78514900	78510901..78512400	78510901..78512400	9.43008	7.42601	9.1026	8.42339	8.54634	9.25127	8.51003	7.99892	8.69078	8.58674
78512551..78513300	1	78510051	78515800	78510901..78512400	78510901..78512400	9.43428	7.67393	9.04248	8.34842	8.46062	9.21474	8.3001	7.88345	8.61717	8.4661
78549751..78550200	1	78547251	78552700	78549751..78550200	78549751..78550200	8.15694	7.81832	7.94732	7.92696	8.13131	8.0168	8.03359	8.07107	8.00186	8.04049
78580501..78580950	1	78578001	78583450	78580501..78580950	78580501..78580950	8.40108	7.74793	8.32078	7.61146	7.57383	7.25127	7.65298	7.75792	7.83536	7.55406
78733201..78733800	1	78730701	78736300	78733201..78733800	78733201..78733800	8.20712	7.67393	8.71671	8.24889	7.77664	8.78732	8.3001	8.23708	8.24741	8.4415
78817501..78818400	1	78815001	78820900	78817501..78818400	78817501..78818400	8.74208	7.42601	9.18833	8.51192	8.48976	9.42119	8.66653	8.10584	8.73001	8.73119
78881401..78881700	1	78878901	78884200	78881401..78881700	78881401..78881700	7.81293	7.3329	8.21581	7.164	7.7528	7.83623	7.83195	7.23708	7.71087	7.63509
78903451..78904050	1	78900951	78906550	78903451..78904050	78903451..78904050	8.08431	6.59593	6.73582	7.92696	7.46062	7.25127	7.53977	7.35738	7.37447	7.38281
79450351..79451100	1	79447851	79453600	79450351..79451100	79450351..79451100	8.52982	6.88544	8.94732	8.32906	8.46062	9.0168	8.41692	7.96145	8.579	8.46505
79455601..79456350	1	79453101	79458850	79455601..79456350	79455601..79456350	8.23837	8.18089	8.67772	7.73432	7.93337	8.5143	8.36801	7.88345	8.11513	8.25525
79670701..79671300	1	79668201	79673800	79670701..79671300	79670701..79671300	8.93767	7.42601	8.91416	7.76346	7.86827	8.4529	8.17299	7.99892	8.18196	8.20827
79671451..79672350	1	79668951	79674850	79670701..79671300	79670701..79671300	8.88798	7.12645	9.01145	7.92696	8.03573	8.68423	8.21046	8.38595	8.32471	8.42688
79835551..79836150	1	79833051	79838650	79835551..79836150	79835551..79836150	8.61143	7.67393	8.1026	7.79203	7.86827	7.5143	8.31738	7.62041	7.92097	7.81736
79855501..79856100	1	79853001	79858600	79855501..79856100	79855501..79856100	9.18821	7.42601	8.99569	8.24889	8.20346	9.05862	8.13452	7.96145	8.48268	8.38486
79856551..79857450	1	79854051	79859950	79855501..79856100	79855501..79856100	9.75814	7.59593	9.24278	8.36753	8.20346	9.25127	8.43286	8.17295	8.60459	8.61903
79858051..79858650	1	79855551	79861150	79855501..79856100	79855501..79856100	9.7835	7.59593	9.17439	8.44153	8.32164	9.28689	8.49492	8.32823	8.64585	8.70335
79858651..79860000	1	79856151	79862500	79856551..79857450	79856551..79857450	9.90756	7.81832	9.61718	8.47716	8.66608	9.4529	8.66653	8.6908	8.92014	8.93674
79861801..79862700	1	79859301	79865200	79858651..79860000	79858651..79860000	9.23407	7.67393	9.29525	8.30943	8.57383	9.05862	8.56892	8.44144	8.72617	8.68966
79863001..79863600	1	79860501	79866100	79861801..79862700	79861801..79862700	8.75148	7.51347	8.97974	8.00225	8.47526	8.92934	8.4008	8.32823	8.48575	8.55279
80179201..80179800	1	80176701	80182300	80179201..80179800	80179201..80179800	8.27682	7.01097	8.26925	8.22813	8.09383	8.38877	8.07481	7.80099	8.19707	8.08819
80197651..80198100	1	80195151	80200600	80197651..80198100	80197651..80198100	8.30047	7.23336	8.44209	7.57904	7.91199	8.17727	7.96946	7.92298	7.97771	8.02323
80356351..80356650	1	80353851	80359150	80356351..80356650	80356351..80356650	7.62392	6.59593	8.01145	7.0738	7.20346	7.5143	6.92506	7.03545	7.42957	7.15827
80517151..80517450	1	80514651	80519950	80517151..80517450	80517151..80517450	8.1376	7.12645	7.80982	7.92696	7.54634	7.92934	7.78304	7.5715	7.76104	7.76129
80518951..80519250	1	80516451	80521750	80517151..80517450	80517151..80517450	8.04179	7.01097	8.07285	8.0738	7.72855	8.25127	8.05435	7.88345	7.9584	8.06302
80756101..80756550	1	80753601	80759050	80756101..80756550	80756101..80756550	8.92154	7.12645	8.73582	8.00225	7.57383	8.92934	8.26491	8.07107	8.10396	8.42178
80757301..80757750	1	80754801	80760250	80756101..80756550	80756101..80756550	9.19357	7.12645	8.91416	8.164	8.05536	9.0168	8.44862	8.03545	8.37784	8.50029
80757901..80758950	1	80755401	80761450	80756101..80756550	80756101..80756550	9.46257	7.3329	9.28231	8.36753	8.33776	9.21474	8.63931	7.99892	8.66253	8.61766
80759101..80759550	1	80756601	80762050	80757301..80757750	80757301..80757750	9.28574	6.59593	9.08781	8.164	8.14969	8.97373	8.4008	7.66772	8.46716	8.34742
80759851..80760450	1	80757351	80762950	80757301..80757750	80757301..80757750	9.17759	7.01097	8.97974	8.164	8.2553	9.09926	8.28261	7.52088	8.46635	8.30092
80760451..80761050	1	80757951	80763550	80757901..80758950	80757901..80758950	9.02147	6.42601	8.79167	8.14197	8.20346	8.88353	8.15388	7.29848	8.37903	8.11197
80761201..80761500	1	80758701	80764000	80757901..80758950	80757901..80758950	8.61772	6.59593	8.61718	8.05034	8.20346	8.68423	7.99115	7.23708	8.29033	7.97082
80764801..80765100	1	80762301	80767600	80764801..80765100	80764801..80765100	7.36295	7.01097	6.94732	7.36753	7.27217	7.5143	7.38449	6.41396	7.19568	7.10425
80839801..80840250	1	80837301	80842750	80839801..80840250	80839801..80840250	7.26958	7.23336	7.34587	7.64317	7.54634	7.38877	7.78304	7.23708	7.5118	7.46963
81191701..81192150	1	81189201	81194650	81191701..81192150	81191701..81192150	7.6688	7.01097	7.29525	7.47716	7.09383	6.73669	7.38449	6.80099	7.28875	6.97406
81280351..81280800	1	81277851	81283300	81280351..81280800	81280351..81280800	7.71957	6.23336	7.29525	7.0738	7.16783	7.73669	7.24699	7.52088	7.17896	7.50152
81280951..81281250	1	81278451	81283750	81280351..81280800	81280351..81280800	7.64766	6.01097	7.01145	7.0265	6.8459	7.09926	7.09499	7.35738	6.96129	7.18388
81297001..81297450	1	81294501	81299950	81297001..81297450	81297001..81297450	7.55794	7.3329	8.34587	7.61146	7.67879	8.38877	7.8558	7.17295	7.87871	7.80584
81443701..81444450	1	81441201	81446950	81443701..81444450	81443701..81444450	8.14495	6.23336	8.07285	7.54587	7.46062	8.25127	7.73242	7.29848	7.69311	7.76072
82201951..82202400	1	82199451	82204900	82201951..82202400	82201951..82202400	8.23778	7.51347	8.24278	7.97759	7.91199	8.25127	8.11489	8.07107	8.04412	8.14574
82216201..82216650	1	82213701	82219150	82216201..82216650	82216201..82216650	7.879	7.23336	7.97975	7.47716	7.51833	7.38877	7.73242	7.62041	7.65841	7.58053
82219651..82219950	1	82217151	82222450	82219651..82219950	82219651..82219950	7.60183	6.88544	8.07285	7.61146	7.51833	7.5143	7.78304	7.92298	7.73421	7.74011
82284151..82284600	1	82281651	82287100	82284151..82284600	82284151..82284600	8.42213	7.23336	9.1461	8.47716	8.14969	8.57319	8.28261	7.92298	8.59098	8.25959
82286701..82287900	1	82284201	82290400	82284151..82284600	82284151..82284600	10.0559	8.06986	10.1389	9.22813	8.61409	9.60176	9.13452	8.73589	9.32705	9.15739
82287901..82291350	1	82285401	82293850	82286701..82287900	82286701..82287900	10.4632	8.3802	10.57	9.54587	9.11269	10.0586	9.59749	9.37173	9.74287	9.67595
82292401..82293300	1	82289901	82295800	82287901..82291350	82287901..82291350	9.46743	6.74793	9.49912	8.76346	8.77664	9.4529	9.044	8.80099	9.01307	9.0993
82296001..82296600	1	82293501	82299100	82296001..82296600	82296001..82296600	8.51165	7.23336	8.59642	8.56255	8.60079	8.92934	8.61156	8.35738	8.58659	8.63276
82308601..82308900	1	82306101	82311400	82308601..82308900	82308601..82308900	8.05488	6.74793	7.88021	8.164	7.95443	8.09926	8.07481	8.03545	7.99955	8.06984
82312651..82313100	1	82310151	82315600	82312651..82313100	82312651..82313100	7.99711	6.23336	8.04248	8.34842	8.07472	8.57319	7.83195	7.29848	8.15521	7.90121
82489201..82489500	1	82486701	82492000	82489201..82489500	82489201..82489500	8.01924	7.3329	7.88021	7.9525	8.03573	7.38877	7.83195	7.75792	7.95614	7.65955
82490251..82490700	1	82487751	82493200	82489201..82489500	82489201..82489500	8.12869	6.88544	8.13175	7.97759	8.07472	7.5143	7.8558	7.71352	8.06135	7.69454
82586101..82588200	1	82583601	82590700	82586101..82588200	82586101..82588200	9.55985	8.42601	9.44209	8.65876	8.54634	9.5143	8.93629	8.86327	8.8824	9.10462
82615651..82616250	1	82613151	82618750	82615651..82616250	82615651..82616250	8.0956	7.88544	8.44209	7.79203	8.11269	7.73669	7.96946	7.96145	8.1156	7.8892
82644301..82644750	1	82641801	82647250	82644301..82644750	82644301..82644750	8.22157	7.67393	8.46517	8.00225	7.7528	8.09926	7.96946	7.92298	8.07341	7.99723
82770601..82771350	1	82768101	82773850	82770601..82771350	82770601..82771350	8.41229	8.18089	8.80982	8.49465	8.23822	8.57319	8.6255	7.92298	8.51423	8.37389
82799851..82800450	1	82797351	82802950	82799851..82800450	82799851..82800450	9.06032	8.28399	8.16032	7.9525	8.14969	8.92934	8.05435	8.10584	8.0875	8.36317
82960201..82960800	1	82957701	82963300	82960201..82960800	82960201..82960800	8.27291	7.59593	8.34587	7.76346	7.43087	8.0168	7.67995	8.07107	7.84674	7.92261
82987201..82987500	1	82984701	82990000	82987201..82987500	82987201..82987500	7.65358	7.51347	7.88021	7.57904	7.8001	7.5143	7.67995	7.71352	7.75312	7.63592
83015401..83015700	1	83012901	83018200	83015401..83015700	83015401..83015700	7.31296	6.74793	7.57536	7.73432	7.33776	7.09926	6.87926	7.52088	7.54914	7.16647
83060851..83061450	1	83058351	83063950	83060851..83061450	83060851..83061450	8.4735	7.59593	8.75468	7.79203	7.7528	8.4529	8.05435	7.92298	8.09984	8.14341
83102701..83103000	1	83100201	83105500	83102701..83103000	83102701..83103000	7.89127	6.74793	6.39478	7.28953	7.09383	7.62978	7.21046	6.52088	6.92605	7.12037
83244751..83245050	1	83242251	83247550	83244751..83245050	83244751..83245050	7.21233	6.74793	7.07285	6.64317	6.8903	7.09926	6.6255	6.29848	6.86877	6.67442
83382451..83382900	1	83379951	83385400	83382451..83382900	83382451..83382900	7.54566	5.42601	7.29525	6.76346	7.46062	6.73669	7.35133	7.29848	7.17311	7.12884
83407951..83408700	1	83405451	83411200	83407951..83408700	83407951..83408700	8.70777	8.01097	8.80982	8.49465	8.18575	8.88353	8.05435	8.32823	8.49674	8.42204
83732401..83732700	1	83729901	83735200	83732401..83732700	83732401..83732700	8.07152	7.3329	7.61718	6.64317	7.13131	6.92934	7.47965	7.03545	7.13055	7.14815
83739151..83739450	1	83736651	83741950	83739151..83739450	83739151..83739450	7.81819	7.23336	7.34587	7.32906	7.05536	7.92934	7.05435	6.80099	7.24343	7.26156
83907451..83907750	1	83904951	83910250	83907451..83907750	83907451..83907750	6.93516	6.42601	6.57536	7.32906	7.13131	3.92934	7.09499	7.10584	7.01191	6.04339
83953201..83953650	1	83950701	83956150	83953201..83953650	83953201..83953650	7.41281	7.01097	7.61718	7.64317	7.62726	7.5143	7.87926	8.13979	7.6292	7.84445
84293101..84293700	1	84290601	84296200	84293101..84293700	84293101..84293700	8.20428	8.01097	7.94732	7.82005	7.23822	7.92934	7.70642	7.80099	7.66853	7.81225
84472651..84472950	1	84470151	84475450	84472651..84472950	84472651..84472950	7.93625	6.88544	7.53229	7.57904	7.62726	7.5143	7.51003	7.62041	7.57953	7.54825
84561751..84562350	1	84559251	84564850	84561751..84562350	84561751..84562350	8.81121	8.01097	8.69735	8.32906	8.05536	8.4529	8.4008	8.44144	8.36059	8.43171
84677251..84678300	1	84674751	84680800	84677251..84678300	84677251..84678300	8.56159	7.81832	8.39478	8.32906	7.99565	8.38877	8.03359	8.17295	8.23983	8.19844
84694201..84696150	1	84691701	84698650	84694201..84696150	84694201..84696150	9.37003	7.67393	8.99569	8.30943	8.5324	8.57319	8.47965	8.99892	8.61251	8.68392
84709951..84710400	1	84707451	84712900	84709951..84710400	84709951..84710400	8.83662	7.42601	8.37053	8.28953	8.22094	8.62978	8.36801	7.88345	8.29367	8.29374
84711301..84712350	1	84708801	84714850	84709951..84710400	84709951..84710400	8.69367	7.12645	8.1026	8.28953	8.22094	8.4529	8.19185	7.88345	8.20436	8.17607
84934501..84935400	1	84932001	84937900	84934501..84935400	84934501..84935400	9.10953	8.06986	8.77329	8.0738	7.99565	8.32166	8.03359	8.49488	8.28092	8.28337
85075501..85075800	1	85073001	85078300	85075501..85075800	85075501..85075800	7.62529	6.23336	7.18833	6.51192	6.93337	7.5143	7.31738	6.80099	6.87787	7.21089
85112251..85112700	1	85109751	85115200	85112251..85112700	85112251..85112700	7.98569	7.01097	8.79167	8.28953	8.36947	8.62978	8.31738	8.29848	8.48356	8.41521
85250251..85250550	1	85247751	85253050	85250251..85250550	85250251..85250550	8.1921	7.51347	6.94732	7.24889	7.23822	7.09926	7.28261	7.96145	7.14481	7.44778
85271401..85271850	1	85268901	85274350	85271401..85271850	85271401..85271850	7.56728	6.42601	6.18833	6.0265	6.16783	5.5143	6.51003	4.71352	6.12755	5.57928
85635001..85635300	1	85632501	85637800	85635001..85635300	85635001..85635300	7.82145	6.23336	6.48789	6.57904	6.23822	5.92934	6.67995	6.41396	6.43505	6.34108
85635451..85635900	1	85632951	85638400	85635001..85635300	85635001..85635300	7.86426	6.59593	6.65782	6.64317	6.65326	6.25127	6.87926	6.62041	6.65141	6.58365
85709401..85709850	1	85706901	85712350	85709401..85709850	85709401..85709850	8.3338	7.51347	8.07285	7.51192	7.86827	8.32166	7.44862	8.10584	7.81768	7.95871
85718401..85719300	1	85715901	85721800	85718401..85719300	85718401..85719300	9.08403	8.28399	8.34587	8.0738	8.05536	8.0168	8.36801	7.92298	8.15835	8.10259
85720501..85721400	1	85718001	85723900	85718401..85719300	85718401..85719300	9.1241	8.18089	8.46517	8.20707	8.18575	8.09926	8.41692	8.17295	8.286	8.22971
85787701..85788150	1	85785201	85790650	85787701..85788150	85787701..85788150	7.6361	6.59593	7.69735	7.90097	7.46062	8.38877	7.83195	7.71352	7.68631	7.97808
85942201..85942650	1	85939701	85945150	85942201..85942650	85942201..85942650	8.81693	8.06986	8.51026	7.92696	8.28885	8.92934	8.33445	8.20538	8.24202	8.48972
86017801..86020200	1	86015301	86022700	86017801..86020200	86017801..86020200	10.0687	8.42601	9.81881	8.87449	8.51833	9.21474	8.98034	9.05337	9.07054	9.08282
86043151..86044050	1	86040651	86046550	86043151..86044050	86043151..86044050	9.8584	8.12645	9.16032	8.82005	8.36947	9.0168	8.67995	8.62041	8.78328	8.77239
86044051..86047800	1	86041551	86050300	86043151..86044050	86043151..86044050	10.5652	8.63546	9.91416	9.37699	8.92272	9.92934	9.25598	9.25268	9.40462	9.47933
86047801..86049600	1	86045301	86052100	86044051..86047800	86044051..86047800	10.0646	7.94957	9.38271	8.70457	8.44582	9.54405	8.79543	8.66772	8.84437	9.0024
86051701..86052150	1	86049201	86054650	86047801..86049600	86047801..86049600	9.06421	7.88544	8.46517	7.61146	7.70389	8.78732	8.11489	8.29848	7.92684	8.40023
86053651..86054250	1	86051151	86056750	86051701..86052150	86051701..86052150	8.9046	8.06986	8.37053	7.44153	7.8001	8.25127	8.03359	8.23708	7.87072	8.17398
86304751..86305650	1	86302251	86308150	86304751..86305650	86304751..86305650	8.54635	8.59593	8.01145	8.05034	7.46062	8.17727	8.09499	7.92298	7.8408	8.06508
86387401..86388300	1	86384901	86390800	86387401..86388300	86387401..86388300	9.24759	8.3802	9.83662	8.79203	8.67879	9.60176	8.91375	8.6908	9.10248	9.06877
86660401..86662050	1	86657901	86664550	86660401..86662050	86660401..86662050	9.34827	8.01097	8.79167	8.11961	8.05536	8.57319	7.96946	7.88345	8.32221	8.14203
86663551..86664450	1	86661051	86666950	86660401..86662050	86660401..86662050	9.1124	8.06986	8.82774	7.9525	8.03573	8.25127	7.80771	7.71352	8.27199	7.92416
86667301..86673300	1	86664801	86675800	86667301..86673300	86667301..86673300	10.9	9.30865	10.7962	9.57904	9.62069	10.2869	9.75161	9.71352	9.99865	9.91734
86673451..86675100	1	86670951	86677600	86667301..86673300	86667301..86673300	10.2165	8.59593	9.92252	9.13083	8.78842	9.21474	9.23795	9.08856	9.28059	9.18042
86683351..86684250	1	86680851	86686750	86683351..86684250	86683351..86684250	9.05919	7.59593	8.44209	7.87449	7.86827	8.0168	8.17299	8.23708	8.06162	8.14229
86684851..86685450	1	86682351	86687950	86683351..86684250	86683351..86684250	9.20751	8.06986	8.63764	7.9525	7.99565	8.32166	8.24699	8.03545	8.19526	8.20137
86688001..86688450	1	86685501	86690950	86688001..86688450	86688001..86688450	8.79407	7.12645	7.97975	7.51192	8.05536	7.73669	7.80771	7.35738	7.84901	7.63393
86955001..86955300	1	86952501	86957800	86955001..86955300	86955001..86955300	7.49263	6.59593	6.88021	6.64317	7.13131	6.92934	7.21046	6.88345	6.8849	7.00775
87068701..87069000	1	87066201	87071500	87068701..87069000	87068701..87069000	8.30362	7.67393	8.57535	7.70457	7.46062	7.62978	7.83195	7.29848	7.91351	7.58674
87087001..87087900	1	87084501	87090400	87087001..87087900	87087001..87087900	8.90209	8.12645	8.75468	7.97759	8.07472	8.68423	8.53977	8.26811	8.269	8.49737
87095851..87097950	1	87093351	87100450	87095851..87097950	87095851..87097950	9.82039	8.51347	9.52132	8.74896	8.5324	9.48393	8.96946	9.03545	8.93423	9.16294
87098401..87100200	1	87095901	87102700	87095851..87097950	87095851..87097950	9.83454	8.78356	9.75468	8.84753	8.58737	9.38877	8.99115	9.13979	9.06319	9.17324
87126151..87128550	1	87123651	87131050	87126151..87128550	87126151..87128550	9.84209	8.01097	9.62744	8.73432	8.70389	9.32166	8.92506	8.80099	9.02188	9.0159
87128551..87129450	1	87126051	87131950	87126151..87128550	87126151..87128550	9.55266	7.12645	9.38271	8.30943	8.36947	9.32166	8.73242	8.52088	8.6872	8.85832
87133651..87133950	1	87131151	87136450	87133651..87133950	87133651..87133950	7.41281	6.42601	7.34587	6.82005	6.48976	7.38877	7.38449	6.17295	6.88523	6.98207
87143551..87144600	1	87141051	87147100	87143551..87144600	87143551..87144600	9.37867	8.4704	9.39478	8.56255	8.54634	8.83623	8.77055	8.38595	8.83456	8.66424
87146701..87148500	1	87144201	87151000	87143551..87144600	87143551..87144600	9.8834	8.9806	9.82774	8.93979	8.84591	9.60176	9.14423	8.77961	9.20448	9.1752
87150301..87157500	1	87147801	87160000	87146701..87148500	87146701..87148500	11.6261	9.51347	10.9308	10.153	9.9066	10.8362	10.2243	9.98031	10.3302	10.3469
87157501..87159150	1	87155001	87161650	87150301..87157500	87150301..87157500	10.7077	8.42601	10.0036	9.33877	9.07472	9.88353	9.40888	8.92298	9.47236	9.40513
87159301..87161250	1	87156801	87163750	87150301..87157500	87150301..87157500	10.3798	8.4704	9.6678	9.21764	8.96485	9.3556	9.28261	8.80099	9.28343	9.1464
87164251..87165600	1	87161751	87168100	87164251..87165600	87164251..87165600	9.62189	7.94957	9.74528	8.77782	8.84591	9.25127	8.63931	8.6908	9.123	8.86046
87166201..87167700	1	87163701	87170200	87164251..87165600	87164251..87165600	9.91845	8.23336	9.80982	8.73432	8.85713	9.25127	8.77055	8.77961	9.13376	8.93381
87167851..87169050	1	87165351	87171550	87164251..87165600	87164251..87165600	9.89932	8.3329	9.77329	8.67419	8.78842	9.05862	8.93629	8.59617	9.07864	8.86369
87169201..87171000	1	87166701	87173500	87166201..87167700	87166201..87167700	10.165	8.55529	9.81881	8.90097	9.04558	9.28689	9.18245	8.59617	9.25512	9.02184
87171601..87173550	1	87169101	87176050	87169201..87171000	87169201..87171000	9.83342	8.63546	9.63764	8.76346	8.91199	9.32166	9.18245	8.59617	9.10437	9.03342
87180451..87181350	1	87177951	87183850	87180451..87181350	87180451..87181350	9.12593	7.42601	8.89728	8.44153	8.48976	9.28689	8.38449	8.13979	8.60953	8.60372
87183451..87184050	1	87180951	87186550	87180451..87181350	87180451..87181350	9.29933	7.42601	9.46517	8.24889	8.61409	9.4529	8.73242	8.41396	8.77605	8.86643
87185701..87186750	1	87183201	87189250	87183451..87184050	87183451..87184050	9.07286	8.01097	9.68756	8.14197	8.58737	9.78732	8.75795	8.52088	8.80564	9.02205
87198901..87200400	1	87196401	87202900	87198901..87200400	87198901..87200400	9.54756	8.18089	8.89728	8.44153	8.44582	9.42119	8.63931	8.52088	8.59488	8.86046
87200551..87201750	1	87198051	87204250	87198901..87200400	87198901..87200400	9.61984	8.28399	9.07285	8.36753	8.48976	9.5143	8.65298	8.54641	8.64338	8.90456
87258301..87259050	1	87255801	87261550	87258301..87259050	87258301..87259050	8.9329	7.74793	9.04248	8.26935	8.48976	8.73669	8.3001	8.20538	8.60053	8.41406
87261301..87261750	1	87258801	87264250	87258301..87259050	87258301..87259050	9.4944	7.3329	9.22936	8.59534	8.86827	9.32166	8.4008	8.35738	8.89766	8.69328
87262051..87267000	1	87259551	87269500	87261301..87261750	87261301..87261750	10.7382	8.59593	9.81881	9.31928	9.42333	10.0993	9.39267	9.26811	9.52047	9.58668
87267451..87269250	1	87264951	87271750	87262051..87267000	87262051..87267000	10.0762	8.42601	9.18833	8.45946	8.46062	9.4529	8.74524	8.52088	8.7028	8.90634
87468751..87469800	1	87466251	87472300	87468751..87469800	87468751..87469800	8.99289	7.88544	8.37053	7.73432	7.62726	8.0168	8.07481	8.07107	7.91071	8.05423
87470101..87470700	1	87467601	87473200	87468751..87469800	87468751..87469800	9.25968	7.94957	8.59642	7.84753	7.82318	8.17727	8.31738	8.20538	8.08904	8.23334
87472051..87472950	1	87469551	87475450	87468751..87469800	87468751..87469800	9.72435	8.28399	9.02705	8.51192	8.30534	8.92934	8.67995	8.32823	8.61477	8.64584
87473701..87475800	1	87471201	87478300	87472051..87472950	87472051..87472950	10.1075	8.88544	9.6678	8.98997	8.7528	9.5143	9.16347	8.59617	9.13686	9.09131
87475951..87476700	1	87473451	87479200	87473701..87475800	87473701..87475800	9.86958	8.71141	9.53229	8.79203	8.57383	9.25127	8.84393	8.23708	8.96605	8.77742
87505501..87506400	1	87503001	87508900	87505501..87506400	87505501..87506400	9.4269	8.23336	8.77329	8.40501	8.41576	8.83623	8.61156	8.10584	8.53135	8.51788
87507001..87508500	1	87504501	87511000	87505501..87506400	87505501..87506400	10.189	8.18089	9.45368	8.77782	8.66608	9.48393	8.91375	8.66772	8.96586	9.0218
87508501..87511800	1	87506001	87514300	87505501..87506400	87505501..87506400	10.3222	8.12645	9.64776	8.93979	9.05536	10.0379	9.24699	8.92298	9.2143	9.40261
87511951..87512400	1	87509451	87514900	87508501..87511800	87508501..87511800	9.59861	7.23336	8.96363	8.09689	8.14969	9.25127	8.4008	8.03545	8.4034	8.5625
87517351..87517800	1	87514851	87520300	87517351..87517800	87517351..87517800	8.69561	7.67393	7.97975	8.164	7.91199	7.92934	7.99115	7.88345	8.01858	7.93465
87522001..87522900	1	87519501	87525400	87522001..87522900	87522001..87522900	8.57061	8.28399	8.01145	7.82005	8.14969	8.25127	8.24699	7.29848	7.99373	7.93225
87560101..87560550	1	87557601	87563050	87560101..87560550	87560101..87560550	8.24343	7.3329	8.1026	7.9525	7.77664	7.83623	7.96946	8.13979	7.94391	7.98182
87563851..87565050	1	87561351	87567550	87563851..87565050	87563851..87565050	9.40714	8.06986	8.91416	8.40501	7.91199	8.62978	8.4008	8.29848	8.41039	8.44302
87565201..87566550	1	87562701	87569050	87563851..87565050	87563851..87565050	9.32913	8.12645	8.82774	8.34842	8.01583	8.25127	8.44862	8.26811	8.39733	8.32267
87602551..87603150	1	87600051	87605650	87602551..87603150	87602551..87603150	8.98	8.06986	8.61718	8.05034	8.09383	9.05862	8.35133	8.46841	8.25378	8.62612
87605851..87606900	1	87603351	87609400	87605851..87606900	87605851..87606900	8.90603	8.3802	8.73582	8.28953	8.43087	9.09926	8.58327	8.35738	8.48541	8.67997
87749401..87750000	1	87746901	87752500	87749401..87750000	87749401..87750000	8.0956	7.3329	8.51026	8.26935	8.2553	9.09926	7.99115	8.29848	8.34497	8.46297
87845551..87846150	1	87843051	87848650	87845551..87846150	87845551..87846150	9.02726	7.74793	7.77329	8.05034	8.05536	8.32166	8.47965	7.52088	7.95967	8.1074
87846901..87847500	1	87844401	87850000	87845551..87846150	87845551..87846150	9.32513	7.94957	8.26925	7.97759	8.16783	8.4529	8.4008	7.52088	8.13822	8.12486
87847651..87848250	1	87845151	87850750	87845551..87846150	87845551..87846150	9.30792	7.88544	8.46517	7.97759	8.11269	8.25127	8.36801	7.62041	8.18515	8.0799
87848401..87849000	1	87845901	87851500	87845551..87846150	87845551..87846150	9.26978	7.81832	8.48789	8.11961	8.09383	8.09926	8.3001	7.8428	8.23378	8.08072
87853801..87854550	1	87851301	87857050	87853801..87854550	87853801..87854550	8.39044	7.94957	7.57536	7.76346	7.57383	7.62978	7.31738	7.75792	7.63755	7.56836
88012501..88013100	1	88010001	88015600	88012501..88013100	88012501..88013100	8.15283	6.59593	7.34587	7.44153	7.13131	7.83623	7.31738	7.66772	7.30624	7.60711
88199701..88200900	1	88197201	88203400	88199701..88200900	88199701..88200900	9.01546	7.42601	8.65782	8.32906	8.33776	8.92934	8.13452	8.38595	8.44154	8.48327
88203451..88203900	1	88200951	88206400	88203451..88203900	88203451..88203900	9.19876	6.88544	9.01145	8.59534	8.64032	9.4529	8.26491	8.71352	8.74904	8.81044
88204201..88204950	1	88201701	88207450	88203451..88203900	88203451..88203900	9.15446	7.3329	9.02705	8.70457	8.65326	9.38877	8.33445	8.49488	8.79496	8.73937
88205101..88205850	1	88202601	88208350	88203451..88203900	88203451..88203900	9.09911	7.59593	8.91416	8.73432	8.7528	9.21474	8.36801	8.41396	8.80042	8.66557
88252201..88257000	1	88249701	88259500	88252201..88257000	88252201..88257000	10.9693	10.426	11.7985	11.0651	10.7884	11.2513	11.2582	10.8633	11.2173	11.1243
88291651..88292700	1	88289151	88295200	88291651..88292700	88291651..88292700	8.89655	8.59593	10.1026	9.47716	9.67245	9.76223	9.79543	9.65604	9.75074	9.7379
88353301..88353600	1	88350801	88356100	88353301..88353600	88353301..88353600	8.34477	7.42601	8.26925	7.57904	8.41576	8.57319	8.33445	8.03545	8.08802	8.31437
88492201..88492650	1	88489701	88495150	88492201..88492650	88492201..88492650	8.42195	7.88544	8.16032	7.9525	8.20346	8.0168	7.53977	8.13979	8.10542	7.89879
88496701..88497300	1	88494201	88499800	88496701..88497300	88496701..88497300	8.77235	7.74793	8.41863	8.24889	8.18575	8.78732	7.96946	7.99892	8.28442	8.2519
88539151..88540050	1	88536651	88542550	88539151..88540050	88539151..88540050	8.90884	7.51347	8.46517	7.79203	7.7528	8.09926	7.75795	7.66772	8.00333	7.84164
88540351..88540650	1	88537851	88543150	88539151..88540050	88539151..88540050	8.86517	7.59593	8.44209	7.57904	7.67879	7.83623	7.59749	7.46841	7.89997	7.63404
88547851..88548300	1	88545351	88550800	88547851..88548300	88547851..88548300	8.28494	6.88544	7.48789	7.82005	7.65326	8.17727	7.70642	7.66772	7.65373	7.85047
88549051..88549500	1	88546551	88552000	88547851..88548300	88547851..88548300	8.28567	7.01097	7.18833	7.70457	7.62726	8.17727	7.73242	7.62041	7.50672	7.84337
88667251..88668300	1	88664751	88670800	88667251..88668300	88667251..88668300	9.06784	8.3329	8.89728	8.74896	8.77664	9.13879	8.49492	8.96145	8.80763	8.86505
88671301..88671900	1	88668801	88674400	88671301..88671900	88671301..88671900	8.66146	7.94957	9.05775	8.61146	8.71627	9.28689	8.66653	8.88345	8.79516	8.94562
88677451..88677900	1	88674951	88680400	88677451..88677900	88677451..88677900	8.11384	7.81832	8.80982	8.54587	8.46062	8.57319	8.24699	7.99892	8.60544	8.27304
88687651..88688550	1	88685151	88691050	88687651..88688550	88687651..88688550	9.05207	8.3329	9.08781	8.77782	8.94394	9.05862	8.6255	8.54641	8.93652	8.74351
88699951..88700850	1	88697451	88703350	88699951..88700850	88699951..88700850	9.43647	7.59593	9.02705	8.164	8.50412	9.13879	8.36801	8.62041	8.56506	8.70907
88700851..88701900	1	88698351	88704400	88699951..88700850	88699951..88700850	9.44805	7.51347	8.93084	8.18569	8.46062	9.13879	8.43286	8.64426	8.52572	8.73864
88878751..88879350	1	88876251	88881850	88878751..88879350	88878751..88879350	8.7474	7.42601	8.61718	8.0265	8.07472	7.83623	8.26491	7.75792	8.23946	7.95302
88884301..88885350	1	88881801	88887850	88884301..88885350	88884301..88885350	8.96608	7.3329	8.34587	7.84753	7.60079	8.32166	8.19185	7.75792	7.9314	8.09047
88894351..88894650	1	88891851	88897150	88894351..88894650	88894351..88894650	8.63524	6.88544	7.48789	7.54587	7.43087	7.62978	7.41692	7.52088	7.48821	7.52252
88896751..88897050	1	88894251	88899550	88894351..88894650	88894351..88894650	8.64141	6.59593	8.04248	7.70457	7.65326	8.25127	7.56892	7.8428	7.8001	7.88766
88897801..88898100	1	88895301	88900600	88896751..88897050	88896751..88897050	8.34477	6.88544	8.07285	7.73432	7.77664	8.25127	7.73242	7.88345	7.86127	7.95571
89209351..89209800	1	89206851	89212300	89209351..89209800	89209351..89209800	8.0746	7.59593	7.13175	7.44153	7.54634	7.83623	7.51003	7.99892	7.37321	7.78173
89236951..89237550	1	89234451	89240050	89236951..89237550	89236951..89237550	8.79613	7.3329	8.89728	8.05034	8.11269	8.09926	8.15388	8.13979	8.35344	8.13098
89257351..89257950	1	89254851	89260450	89257351..89257950	89257351..89257950	8.66999	8.28399	8.21581	7.90097	7.57383	7.5143	7.99115	7.75792	7.89687	7.75446
89271901..89272350	1	89269401	89274850	89271901..89272350	89271901..89272350	8.99358	8.23336	8.97974	8.164	8.44582	8.78732	8.44862	7.92298	8.52985	8.38631
89283751..89284350	1	89281251	89286850	89283751..89284350	89283751..89284350	8.32604	7.81832	8.01145	7.67419	8.03573	8.17727	8.22884	8.20538	7.90713	8.20383
89292151..89292600	1	89289651	89295100	89292151..89292600	89292151..89292600	8.25061	6.59593	7.69735	7.36753	8.01583	7.62978	7.44862	7.10584	7.69357	7.39475
89299201..89300100	1	89296701	89302600	89299201..89300100	89299201..89300100	8.99141	8.3802	8.84544	8.09689	8.47526	8.62978	8.26491	8.23708	8.47253	8.37726
89410801..89411400	1	89408301	89413900	89410801..89411400	89410801..89411400	8.9883	7.94957	8.91416	7.97759	7.99565	8.25127	8.21046	7.80099	8.2958	8.08757
89411551..89412900	1	89409051	89415400	89410801..89411400	89410801..89411400	9.14196	7.94957	9.05775	8.164	8.20346	8.73669	8.38449	8.35738	8.47507	8.49286
89452051..89452650	1	89449551	89455150	89452051..89452650	89452051..89452650	8.38569	7.88544	8.63764	8.14197	8.44582	8.88353	8.41692	7.92298	8.40848	8.40781
89455501..89456250	1	89453001	89458750	89455501..89456250	89455501..89456250	8.21594	7.3329	7.97975	7.97759	7.8459	7.25127	7.94743	8.03545	7.93441	7.74472
89580901..89582400	1	89578401	89584900	89580901..89582400	89580901..89582400	8.63366	7.94957	7.65782	8.0265	7.7528	7.62978	7.65298	8.20538	7.81237	7.82938
89915251..89915850	1	89912751	89918350	89915251..89915850	89915251..89915850	8.34074	7.3329	8.21581	7.92696	8.32164	8.09926	7.99115	7.96145	8.1548	8.01729
89919301..89923200	1	89916801	89925700	89919301..89923200	89919301..89923200	10.3496	8.74793	9.92252	8.86107	9.31351	9.78732	9.42491	9.34288	9.3657	9.51837
89923201..89924400	1	89920701	89926900	89919301..89923200	89919301..89923200	9.93242	8.28399	9.65782	8.40501	8.83459	9.38877	9.044	8.88345	8.96581	9.10541
89925751..89926650	1	89923251	89929150	89923201..89924400	89923201..89924400	9.31145	7.81832	9.49912	8.0738	8.51833	8.73669	8.86758	8.71352	8.69708	8.7726
89929351..89930100	1	89926851	89932600	89929351..89930100	89929351..89930100	9.32377	6.88544	8.88021	8.164	8.11269	8.32166	8.58327	8.46841	8.38563	8.45778
89930401..89930850	1	89927901	89933350	89929351..89930100	89929351..89930100	9.41212	7.01097	8.69735	8.18569	8.05536	8.32166	8.44862	8.46841	8.3128	8.4129
89931301..89932200	1	89928801	89934700	89929351..89930100	89929351..89930100	9.49686	7.12645	8.80982	8.30943	8.05536	8.62978	8.44862	8.64426	8.39154	8.57422
89932351..89933100	1	89929851	89935600	89929351..89930100	89929351..89930100	9.17629	7.12645	8.79167	8.18569	8.20346	8.62978	8.31738	8.5715	8.39361	8.50622
89933701..89934000	1	89931201	89936500	89931301..89932200	89931301..89932200	8.82037	7.23336	8.67772	7.92696	8.07472	8.38877	8.36801	8.49488	8.22647	8.41722
89941651..89942400	1	89939151	89944900	89941651..89942400	89941651..89942400	8.56159	7.51347	9.30807	8.59534	8.62726	8.68423	8.46422	8.80099	8.84356	8.64981
89943901..89944650	1	89941401	89947150	89941651..89942400	89941651..89942400	9.33908	7.67393	9.51026	8.84753	8.8903	9.32166	8.77055	8.73589	9.0827	8.9427
89944951..89946600	1	89942451	89949100	89943901..89944650	89943901..89944650	9.4084	8.06986	9.52132	9.0265	8.99565	9.3556	8.92506	8.94234	9.18116	9.07434
89947651..89948550	1	89945151	89951050	89944951..89946600	89944951..89946600	9.38178	8.23336	9.18833	8.49465	8.5324	9.13879	8.63931	8.52088	8.73846	8.76633
89949301..89950050	1	89946801	89952550	89947651..89948550	89947651..89948550	8.99858	8.18089	8.84544	8.34842	8.47526	8.57319	8.38449	8.26811	8.55638	8.4086
89952601..89953350	1	89950101	89955850	89952601..89953350	89952601..89953350	8.84364	8.06986	8.96363	8.61146	8.28885	8.78732	8.58327	8.26811	8.62131	8.54624
89957701..89958450	1	89955201	89960950	89957701..89958450	89957701..89958450	8.98676	7.81832	8.86293	8.18569	8.14969	8.83623	8.22884	8.20538	8.39944	8.42348
89967301..89968350	1	89964801	89970850	89967301..89968350	89967301..89968350	10.1287	8.42601	9.18833	8.47716	8.60079	9.32166	8.90234	8.5715	8.75543	8.93183
89968501..89972400	1	89966001	89974900	89967301..89968350	89967301..89968350	10.4109	8.85227	9.54317	9.01442	9.24678	9.60176	9.41692	9.13979	9.26813	9.38616
89989051..89989800	1	89986551	89992300	89989051..89989800	89989051..89989800	9.28971	7.74793	8.93084	8.45946	8.70389	8.92934	8.63931	8.26811	8.69806	8.61225
89991451..89994600	1	89988951	89997100	89989051..89989800	89989051..89989800	10.4841	8.88544	10.0271	9.45052	9.36947	10.0586	9.36801	9.13979	9.61568	9.52214
89998501..89999250	1	89996001	90001750	89998501..89999250	89998501..89999250	9.33943	8.28399	9.28231	8.82005	8.82318	9.28689	8.90234	8.44144	8.97518	8.87689
90080101..90080550	1	90077601	90083050	90080101..90080550	90080101..90080550	8.15844	7.12645	7.29525	7.20707	7.7528	7.62978	7.31738	7.23708	7.41837	7.39475
90091651..90093300	1	90089151	90095800	90091651..90093300	90091651..90093300	9.00483	8.55529	8.55398	7.97759	7.8903	7.92934	8.09499	8.20538	8.14062	8.07657
90101551..90102150	1	90099051	90104650	90101551..90102150	90101551..90102150	8.4633	7.81832	7.48789	7.54587	7.7528	7.73669	7.6255	8.17295	7.59552	7.84505
90111751..90112200	1	90109251	90114700	90111751..90112200	90111751..90112200	8.24526	7.94957	7.61718	6.87449	7.48976	7.25127	7.24699	7.35738	7.32714	7.28521
90127651..90128700	1	90125151	90131200	90127651..90128700	90127651..90128700	8.94635	7.94957	8.61718	7.87449	8.2553	7.92934	8.44862	8.41396	8.24899	8.26398
90226651..90226950	1	90224151	90229450	90226651..90226950	90226651..90226950	8.23011	7.94957	8.01145	7.44153	7.54634	7.73669	7.38449	7.5715	7.66644	7.56423
90267151..90268950	1	90264651	90271450	90267151..90268950	90267151..90268950	9.03275	8.3329	8.53229	7.87449	8.50412	9.3556	8.47965	8.35738	8.30363	8.73088
90295201..90295800	1	90292701	90298300	90295201..90295800	90295201..90295800	8.80587	7.51347	7.84544	7.97759	8.09383	8.4529	8.43286	7.62041	7.97229	8.16872
90295951..90296400	1	90293451	90298900	90295201..90295800	90295201..90295800	8.79455	7.51347	7.97975	8.05034	8.09383	8.38877	8.51003	7.75792	8.04131	8.2189
90357901..90358350	1	90355401	90360850	90357901..90358350	90357901..90358350	8.52795	8.12645	7.39478	7.82005	7.46062	7.25127	7.35133	7.92298	7.55848	7.50852
90385501..90385950	1	90383001	90388450	90385501..90385950	90385501..90385950	8.51915	7.88544	8.34587	7.67419	7.8459	8.32166	8.35133	7.66772	7.95532	8.11357
90534901..90535200	1	90532401	90537700	90534901..90535200	90534901..90535200	7.91365	7.42601	6.48789	6.97759	6.93337	7.09926	6.96946	7.35738	6.79962	7.14203
90536251..90536550	1	90533751	90539050	90534901..90535200	90534901..90535200	8.0155	7.3329	6.88021	6.87449	6.93337	6.92934	7.28261	7.17295	6.89602	7.1283
90655501..90655950	1	90653001	90658450	90655501..90655950	90655501..90655950	8.45794	8.18089	8.73582	7.92696	7.93337	8.25127	8.70642	8.26811	8.19872	8.4086
90734251..90734700	1	90731751	90737200	90734251..90734700	90734251..90734700	8.22863	7.74793	8.21581	7.82005	7.8903	7.73669	7.96946	7.5715	7.97539	7.75922
90743401..90743700	1	90740901	90746200	90743401..90743700	90743401..90743700	8.56561	7.12645	7.65782	7.67419	7.62726	8.32166	7.67995	7.99892	7.65309	8.00018
90786601..90786900	1	90784101	90789400	90786601..90786900	90786601..90786900	8.70723	7.42601	8.44209	8.00225	8.14969	8.0168	8.52498	8.03545	8.19801	8.19241
90802051..90802650	1	90799551	90805150	90802051..90802650	90802051..90802650	8.78878	7.74793	8.51026	8.34842	8.23822	8.25127	8.8558	8.41396	8.36564	8.50701
90802951..90803550	1	90800451	90806050	90802051..90802650	90802051..90802650	8.77765	7.88544	8.57535	8.32906	8.28885	8.25127	8.92506	8.46841	8.39775	8.54825
90808801..90809700	1	90806301	90812200	90808801..90809700	90808801..90809700	9.17106	7.88544	9.07285	8.54587	8.56015	9.09926	8.67995	8.32823	8.72629	8.70248
90896701..90897150	1	90894201	90899650	90896701..90897150	90896701..90897150	8.31159	7.42601	8.18833	7.51192	7.91199	7.73669	7.41692	7.62041	7.87075	7.59134
90909151..90910350	1	90906651	90912850	90909151..90910350	90909151..90910350	9.01125	8.67393	9.39478	8.32906	8.38506	9.28689	8.90234	8.35738	8.70297	8.84887
90916801..90918000	1	90914301	90920500	90916801..90918000	90916801..90918000	9.25779	8.42601	9.1461	8.24889	8.8001	9.05862	8.70642	8.49488	8.7317	8.75331
90927451..90928350	1	90924951	90930850	90927451..90928350	90927451..90928350	8.82717	7.67393	8.93084	8.20707	8.20346	8.5143	8.43286	8.5715	8.44712	8.50622
90957601..90958650	1	90955101	90961150	90957601..90958650	90957601..90958650	9.26147	8.3329	9.28231	8.38639	8.32164	8.88353	8.59749	8.26811	8.66345	8.58304
90958651..90959250	1	90956151	90961750	90957601..90958650	90957601..90958650	9.32042	8.23336	9.29525	8.34842	8.32164	8.92934	8.53977	8.41396	8.6551	8.62769
90960151..90960900	1	90957651	90963400	90957601..90958650	90957601..90958650	9.50247	8.23336	9.51026	8.51192	8.38506	8.88353	8.81988	8.23708	8.80242	8.64683
90961051..90961800	1	90958551	90964300	90957601..90958650	90957601..90958650	9.30067	8.28399	9.44209	8.54587	8.36947	8.97373	8.77055	8.13979	8.78581	8.62802
90966451..90967500	1	90963951	90970000	90966451..90967500	90966451..90967500	8.86517	7.74793	8.53229	7.90097	8.14969	8.5143	8.41692	7.71352	8.19431	8.21491
90997051..90999750	1	90994551	91002250	90997051..90999750	90997051..90999750	10.0903	8.63546	9.70706	8.9525	8.96485	9.3556	9.24699	8.49488	9.20813	9.03249
90999751..91000800	1	90997251	91003300	90997051..90999750	90997051..90999750	9.98061	8.71141	9.62744	8.9525	8.86827	9.28689	9.30877	8.52088	9.1494	9.03885
91008301..91008900	1	91005801	91011400	91008301..91008900	91008301..91008900	9.00741	7.74793	8.63764	8.51192	8.57383	8.78732	8.49492	8.17295	8.57446	8.48506
91011001..91011600	1	91008501	91014100	91008301..91008900	91008301..91008900	9.14262	7.81832	9.11725	8.45946	8.38506	8.83623	8.6255	7.99892	8.65392	8.48689
91012801..91013550	1	91010301	91016050	91011001..91011600	91011001..91011600	9.14202	7.94957	9.26925	8.34842	8.38506	8.57319	8.74524	8.13979	8.66758	8.48607
91016551..91017900	1	91014051	91020400	91016551..91017900	91016551..91017900	9.16932	7.88544	9.17439	8.529	8.5324	8.38877	8.78304	8.59617	8.74527	8.58933
91019401..91019700	1	91016901	91022200	91016551..91017900	91016551..91017900	8.74837	7.23336	8.75468	8.30943	8.40049	8.09926	8.61156	8.23708	8.4882	8.31597
91025851..91026300	1	91023351	91028800	91025851..91026300	91025851..91026300	8.25883	8.01097	8.44209	7.9525	7.93337	9.13879	8.49492	7.99892	8.10932	8.54421
91035601..91036200	1	91033101	91038700	91035601..91036200	91035601..91036200	8.12132	7.74793	8.82774	8.22813	8.67879	8.83623	8.55442	8.17295	8.57822	8.5212
91036501..91036800	1	91034001	91039300	91035601..91036200	91035601..91036200	8.21843	7.23336	8.71671	8.0738	8.48976	8.73669	8.33445	8.03545	8.42676	8.36887
91039351..91039800	1	91036851	91042300	91039351..91039800	91039351..91039800	9.01041	7.23336	9.1461	8.40501	8.61409	8.92934	8.58327	8.75792	8.72173	8.75684
91040851..91041750	1	91038351	91044250	91039351..91039800	91039351..91039800	9.08268	7.01097	9.1026	8.49465	8.70389	8.97373	8.58327	8.82205	8.76705	8.79302
91041751..91042200	1	91039251	91044700	91039351..91039800	91039351..91039800	9.02485	7.01097	9.16032	8.40501	8.61409	9.32166	8.6255	8.77961	8.72647	8.90892
91050901..91052100	1	91048401	91054600	91050901..91052100	91050901..91052100	9.60307	7.88544	9.28231	8.47716	8.69139	8.92934	8.69325	8.35738	8.81695	8.65999
91052101..91053300	1	91049601	91055800	91050901..91052100	91050901..91052100	9.71788	8.01097	9.34587	8.30943	8.66608	9.09926	8.73242	8.13979	8.7738	8.65716
91053901..91054800	1	91051401	91057300	91050901..91052100	91050901..91052100	9.59698	8.12645	9.34587	8.30943	8.51833	8.88353	8.58327	8.32823	8.72454	8.59835
91068451..91068900	1	91065951	91071400	91068451..91068900	91068451..91068900	7.99543	7.3329	8.55398	7.79203	8.20346	7.62978	8.26491	7.52088	8.18316	7.80519
91179151..91181250	1	91176651	91183750	91179151..91181250	91179151..91181250	9.88145	8.4704	9.48789	8.82005	8.87933	9.48393	9.05435	8.8428	9.06242	9.12703
91181251..91181850	1	91178751	91184350	91179151..91181250	91179151..91181250	9.7095	7.88544	9.13175	8.65876	8.58737	9.21474	8.83195	8.5715	8.79263	8.87273
91191751..91193400	1	91189251	91195900	91191751..91193400	91191751..91193400	9.19522	8.42601	8.73582	8.09689	8.09383	8.78732	8.51003	8.03545	8.30885	8.44426
91216201..91216500	1	91213701	91219000	91216201..91216500	91216201..91216500	8.44821	7.81832	8.13175	7.36753	7.99565	7.92934	7.65298	7.8428	7.83164	7.80837
91324951..91327500	1	91322451	91330000	91324951..91327500	91324951..91327500	9.41342	8.74793	9.35826	8.65876	8.72855	9.3556	8.98034	8.35738	8.91519	8.89778
91329751..91330500	1	91327251	91333000	91324951..91327500	91324951..91327500	9.03976	8.28399	8.93084	8.44153	8.2553	8.78732	8.56892	8.20538	8.54256	8.52054
91333951..91334700	1	91331451	91337200	91333951..91334700	91333951..91334700	9.6125	8.3802	9.16032	8.529	8.3537	8.78732	8.67995	8.32823	8.681	8.5985
91334701..91335750	1	91332201	91338250	91333951..91334700	91333951..91334700	9.77559	8.4704	9.30807	8.57904	8.54634	8.97373	8.93629	8.29848	8.81115	8.73617
91337251..91338300	1	91334751	91340800	91334701..91335750	91334701..91335750	9.85019	8.55529	9.41863	8.59534	8.66608	9.0168	8.98034	8.32823	8.89335	8.77513
91338901..91340700	1	91336401	91343200	91337251..91338300	91337251..91338300	9.9074	8.78356	9.64776	8.65876	8.78842	9.3556	9.23795	8.52088	9.03165	9.03814
91342651..91347300	1	91340151	91349800	91338901..91340700	91338901..91340700	10.679	9.12645	10.4363	9.31928	9.49696	10.1192	9.67326	9.32823	9.75083	9.70688
91348351..91348800	1	91345851	91351300	91342651..91347300	91342651..91347300	9.25726	7.94957	9.39478	8.44153	8.44582	8.73669	8.52498	8.44144	8.76071	8.5677
91350451..91351350	1	91347951	91353850	91348351..91348800	91348351..91348800	9.08067	7.94957	9.11725	8.164	8.3537	8.5143	8.6255	8.20538	8.54498	8.44839
91357501..91359600	1	91355001	91362100	91357501..91359600	91357501..91359600	9.46416	9.04072	9.28231	8.68946	8.50412	9.05862	8.55442	7.96145	8.8253	8.52483
91366351..91367250	1	91363851	91369750	91366351..91367250	91366351..91367250	9.08694	8.42601	8.94732	7.79203	7.91199	8.5143	8.28261	7.62041	8.21712	8.13911
91404151..91405200	1	91401651	91407700	91404151..91405200	91404151..91405200	9.43639	8.12645	9.08781	8.529	8.84591	9.28689	8.90234	8.41396	8.8209	8.86773
91405351..91406400	1	91402851	91408900	91404151..91405200	91404151..91405200	9.46447	8.06986	8.97974	8.40501	8.62726	9.5143	8.90234	8.38595	8.67067	8.9342
91406551..91407150	1	91404051	91409650	91404151..91405200	91404151..91405200	9.42869	7.88544	8.88021	8.34842	8.51833	9.42119	8.84393	8.26811	8.58232	8.84441
91411501..91413000	1	91409001	91415500	91411501..91413000	91411501..91413000	9.69764	8.59593	9.17439	8.14197	8.40049	9.32166	8.73242	8.66772	8.57229	8.90726
91414051..91414800	1	91411551	91417300	91411501..91413000	91411501..91413000	9.44903	8.55529	8.89728	8.05034	8.27217	8.88353	8.65298	8.59617	8.4066	8.71089
91423351..91424550	1	91420851	91427050	91423351..91424550	91423351..91424550	9.35042	8.3329	9.39478	8.70457	8.47526	9.48393	8.3001	8.64426	8.8582	8.80943
91425751..91426500	1	91423251	91429000	91423351..91424550	91423351..91424550	9.21341	8.3329	9.28231	8.74896	8.43087	9.4529	8.21046	8.44144	8.82071	8.7016
91439251..91440600	1	91436751	91443100	91439251..91440600	91439251..91440600	9.42079	8.12645	8.88021	8.26935	8.28885	8.4529	8.53977	8.35738	8.47947	8.45002
91441801..91442250	1	91439301	91444750	91439251..91440600	91439251..91440600	9.31296	8.12645	8.37053	7.9525	7.82318	8.09926	8.31738	7.96145	8.04874	8.12603
91444351..91445250	1	91441851	91447750	91441801..91442250	91441801..91442250	9.12878	8.3329	8.75468	7.92696	8.05536	8.25127	8.21046	7.99892	8.24567	8.15355
91450951..91452600	1	91448451	91455100	91450951..91452600	91450951..91452600	9.50268	8.71141	9.43041	8.09689	8.87933	9.05862	8.56892	8.35738	8.80221	8.66164
91455001..91456350	1	91452501	91458850	91450951..91452600	91450951..91452600	10.0554	8.51347	9.6678	8.68946	8.97519	9.5143	9.07481	8.49488	9.11082	9.028
91456501..91459350	1	91454001	91461850	91455001..91456350	91455001..91456350	10.3002	8.3329	10.0425	9.17489	9.19463	9.83623	9.44862	9.08856	9.47067	9.45781
91460101..91461150	1	91457601	91463650	91456501..91459350	91456501..91459350	9.84582	7.74793	9.55398	8.9525	8.71627	9.48393	9.16347	9.03545	9.07425	9.22762
91469551..91470450	1	91467051	91472950	91469551..91470450	91469551..91470450	8.63178	7.42601	7.34587	6.70457	7.30534	7.38877	7.05435	7.41396	7.11859	7.28569
91585351..91586250	1	91582851	91588750	91585351..91586250	91585351..91586250	9.1345	8.18089	8.97974	8.6274	8.43087	8.92934	8.6255	8.29848	8.67934	8.61777
91586551..91587450	1	91584051	91589950	91585351..91586250	91585351..91586250	9.17872	8.12645	9.04248	8.54587	8.44582	8.97373	8.78304	8.13979	8.67806	8.63219
91611901..91612350	1	91609401	91614850	91611901..91612350	91611901..91612350	9.12852	7.74793	9.11725	8.42339	8.11269	8.83623	8.51003	8.07107	8.55111	8.47244
91613551..91614150	1	91611051	91616650	91611901..91612350	91611901..91612350	9.30207	7.59593	8.94732	8.164	7.99565	8.38877	8.55442	8.32823	8.36899	8.42381
91624651..91625550	1	91622151	91628050	91624651..91625550	91624651..91625550	8.78527	8.01097	8.67772	8.22813	7.7528	8.73669	8.22884	8.03545	8.21955	8.33366
91629001..91629600	1	91626501	91632100	91629001..91629600	91629001..91629600	9.04625	7.67393	8.63764	8.36753	8.14969	8.09926	8.3001	7.99892	8.38495	8.13276
91634701..91635600	1	91632201	91638100	91634701..91635600	91634701..91635600	9.02782	8.01097	8.77329	8.0265	8.09383	7.62978	8.19185	7.8428	8.29787	7.88814
91642201..91642800	1	91639701	91645300	91642201..91642800	91642201..91642800	8.48902	7.81832	7.88021	7.54587	6.97519	7.92934	7.53977	7.71352	7.46709	7.72754
91731001..91732050	1	91728501	91734550	91731001..91732050	91731001..91732050	9.05131	8.3802	9.21581	7.97759	8.09383	8.83623	8.58327	8.23708	8.42908	8.5522
91740751..91741350	1	91738251	91743850	91740751..91741350	91740751..91741350	8.70405	8.18089	8.59642	7.9525	8.16783	8.25127	8.35133	8.38595	8.23892	8.32951
91752301..91753200	1	91749801	91755700	91752301..91753200	91752301..91753200	8.69064	7.94957	8.41863	8.09689	8.14969	8.57319	8.26491	8.38595	8.22173	8.40802
91796851..91798050	1	91794351	91800550	91796851..91798050	91796851..91798050	9.68499	8.59593	9.39478	8.67419	8.76477	9.32166	9.09499	8.71352	8.94458	9.04339
91799101..91803300	1	91796601	91805800	91796851..91798050	91796851..91798050	10.6584	8.59593	10.2952	9.40501	9.5941	10.0168	9.73242	9.41396	9.76478	9.72106
91804351..91805400	1	91801851	91807900	91799101..91803300	91799101..91803300	10.0328	7.67393	9.57535	8.83385	8.94394	9.28689	9.00188	8.86327	9.11771	9.05068
91805551..91806300	1	91803051	91808800	91799101..91803300	91799101..91803300	9.4866	7.67393	9.18833	8.59534	8.92272	9.05862	8.78304	8.52088	8.90213	8.78751
91806751..91807350	1	91804251	91809850	91804351..91805400	91804351..91805400	9.35064	7.59593	9.05775	8.44153	8.70389	9.0168	8.71948	8.32823	8.73439	8.68817
91816951..91817700	1	91814451	91820200	91816951..91817700	91816951..91817700	8.8443	8.51347	9.13175	8.54587	8.16783	8.73669	8.51003	8.23708	8.61515	8.4946
91846351..91846800	1	91843851	91849300	91846351..91846800	91846351..91846800	8.4513	8.12645	7.61718	7.54587	7.70389	7.38877	8.07481	8.26811	7.62231	7.91056
91851301..91851750	1	91848801	91854250	91851301..91851750	91851301..91851750	8.51875	7.3329	7.91416	7.70457	7.7528	7.92934	7.80771	7.88345	7.79051	7.8735
91907401..91908450	1	91904901	91910950	91907401..91908450	91907401..91908450	9.43525	8.94957	8.99569	8.09689	8.09383	8.38877	8.47965	8.38595	8.39547	8.41812
92255551..92256150	1	92253051	92258650	92255551..92256150	92255551..92256150	8.68762	8.18089	8.26925	7.90097	7.7528	8.32166	8.09499	7.80099	7.97434	8.07254
92303401..92304600	1	92300901	92307100	92303401..92304600	92303401..92304600	8.96608	8.3802	8.24278	7.92696	8.01583	7.62978	7.99115	7.8428	8.06186	7.82124
92306401..92307000	1	92303901	92309500	92303401..92304600	92303401..92304600	8.86371	7.81832	8.01145	7.90097	7.99565	7.73669	8.07481	7.88345	7.96936	7.89832
92321401..92322150	1	92318901	92324650	92321401..92322150	92321401..92322150	8.66119	7.42601	8.21581	7.24889	7.62726	6.73669	7.75795	7.8428	7.69732	7.44582
92409901..92410500	1	92407401	92413000	92409901..92410500	92409901..92410500	8.45932	8.06986	7.65782	7.61146	7.48976	7.5143	7.99115	7.41396	7.58635	7.6398
92476801..92477250	1	92474301	92479750	92476801..92477250	92476801..92477250	8.09911	6.59593	8.16032	7.70457	8.03573	8.17727	7.80771	8.13979	7.96687	8.04159
92478151..92478450	1	92475651	92480950	92476801..92477250	92476801..92477250	8.32019	7.3329	8.21581	7.67419	8.03573	8.32166	7.83195	7.99892	7.97524	8.05084
92505601..92506050	1	92503101	92508550	92505601..92506050	92505601..92506050	8.14759	7.59593	8.07285	8.28953	8.14969	8.09926	7.80771	7.80099	8.17069	7.90265
92580151..92580600	1	92577651	92583100	92580151..92580600	92580151..92580600	8.11226	6.74793	7.48789	7.28953	7.54634	7.09926	7.31738	6.71352	7.44126	7.04339
92581651..92581950	1	92579151	92584450	92580151..92580600	92580151..92580600	8.20099	6.88544	7.48789	7.51192	7.7528	7.73669	7.51003	7.23708	7.5842	7.4946
92720401..92721150	1	92717901	92723650	92720401..92721150	92720401..92721150	8.91746	8.4704	9.21581	8.14197	8.22094	8.68423	8.55442	7.62041	8.52624	8.28635
92784001..92785350	1	92781501	92787850	92784001..92785350	92784001..92785350	9.25563	8.74793	8.79167	8.28953	8.09383	8.73669	8.17299	8.59617	8.39168	8.50195
92793901..92794800	1	92791401	92797300	92793901..92794800	92793901..92794800	8.65897	8.4704	8.34587	7.79203	8.11269	8.0168	7.44862	7.92298	8.08353	7.79613
92826751..92828400	1	92824251	92830900	92826751..92828400	92826751..92828400	9.72767	9.04072	9.73582	8.71952	8.50412	9.38877	9.15388	9.08856	8.98648	9.2104
92831701..92833650	1	92829201	92836150	92831701..92833650	92831701..92833650	9.95988	8.63546	9.85421	8.61146	8.64032	9.54405	8.89085	8.98031	9.03533	9.1384
92846401..92849850	1	92843901	92852350	92846401..92849850	92846401..92849850	9.9256	9.49209	9.90574	8.86107	8.48976	9.28689	8.92506	8.94234	9.08553	9.05143
92864701..92865600	1	92862201	92868100	92864701..92865600	92864701..92865600	8.93958	8.3329	8.80982	8.32906	8.01583	8.73669	8.15388	7.80099	8.3849	8.23052
92871451..92872200	1	92868951	92874700	92871451..92872200	92871451..92872200	9.30719	8.06986	9.22936	8.18569	8.36947	8.57319	8.69325	8.52088	8.59484	8.59577
92874151..92875050	1	92871651	92877550	92871451..92872200	92871451..92872200	9.80973	8.67393	9.39478	8.24889	8.46062	8.5143	8.81988	8.8428	8.70143	8.72566
92875201..92877000	1	92872701	92879500	92874151..92875050	92874151..92875050	9.87978	8.88544	9.65782	8.45946	8.66608	9.13879	8.92506	9.03545	8.92778	9.0331
92899351..92900400	1	92896851	92902900	92899351..92900400	92899351..92900400	9.05627	8.67393	9.13175	8.44153	8.56015	8.83623	8.52498	8.44144	8.71114	8.60088
92911201..92912100	1	92908701	92914600	92911201..92912100	92911201..92912100	8.33356	8.3329	8.53229	7.64317	7.48976	8.25127	7.70642	8.41396	7.8884	8.12388
92976301..92977650	1	92973801	92980150	92976301..92977650	92976301..92977650	9.16012	8.23336	8.71671	8.0738	8.05536	8.83623	8.3001	8.23708	8.28196	8.45781
92988601..92989200	1	92986101	92991700	92988601..92989200	92988601..92989200	8.35114	7.94957	8.41863	7.87449	8.18575	8.32166	7.75795	7.96145	8.15963	8.01369
93005851..93006900	1	93003351	93009400	93005851..93006900	93005851..93006900	9.42492	8.42601	8.88021	8.24889	8.01583	8.73669	8.21046	8.17295	8.38164	8.37337
93008101..93008850	1	93005601	93011350	93005851..93006900	93005851..93006900	9.29845	8.4704	9.1026	8.26935	7.99565	8.83623	8.28261	8.20538	8.45587	8.44141
93020101..93024150	1	93017601	93026650	93020101..93024150	93020101..93024150	10.1458	9.15393	10.0577	9.19642	8.86827	10.0168	9.3001	9.31343	9.37415	9.54345
93064351..93065700	1	93061851	93068200	93064351..93065700	93064351..93065700	9.33744	8.59593	8.79167	8.20707	7.91199	8.57319	8.73242	8.26811	8.30358	8.52457
93069451..93071250	1	93066951	93073750	93069451..93071250	93069451..93071250	9.82745	8.85227	9.46517	8.529	8.36947	9.48393	9.10497	8.07107	8.78788	8.88666
93085501..93085800	1	93083001	93088300	93085501..93085800	93085501..93085800	7.8236	7.81832	8.04248	7.32906	8.18575	7.09926	7.8558	7.62041	7.85243	7.52516
93089101..93089700	1	93086601	93092200	93089101..93089700	93089101..93089700	8.28567	7.3329	7.53229	7.0265	7.91199	7.62978	7.96946	7.92298	7.49026	7.84074
93097201..93099900	1	93094701	93102400	93097201..93099900	93097201..93099900	10.5941	9.15393	10.0729	9.21764	9.02581	9.83623	9.41692	9.17295	9.43877	9.47537
93099901..93104700	1	93097401	93107200	93097201..93099900	93097201..93099900	10.8696	9.18089	10.3144	9.529	9.3928	10.0993	9.65298	9.38595	9.74541	9.71273
93111751..93112350	1	93109251	93114850	93111751..93112350	93111751..93112350	8.63565	6.88544	7.69735	7.64317	7.09383	7.09926	6.56892	6.71352	7.47812	6.7939
93112351..93113400	1	93109851	93115900	93111751..93112350	93111751..93112350	8.83715	6.88544	7.91416	7.76346	7.46062	7.5143	6.96946	7.35738	7.71275	7.28038
93113701..93115050	1	93111201	93117550	93111751..93112350	93111751..93112350	9.12469	7.3329	8.13175	8.26935	7.91199	7.83623	7.51003	7.8428	8.10437	7.72969
93118051..93118500	1	93115551	93121000	93118051..93118500	93118051..93118500	8.41281	6.88544	7.80982	7.51192	7.82318	8.32166	7.8558	7.92298	7.71498	8.03348
93134851..93135900	1	93132351	93138400	93134851..93135900	93134851..93135900	9.33766	8.74793	8.67772	7.9525	8.40049	8.92934	8.26491	7.88345	8.34357	8.35923
93138901..93139950	1	93136401	93142450	93138901..93139950	93138901..93139950	9.44272	8.78356	9.02705	8.11961	8.32164	8.88353	8.65298	8.38595	8.48943	8.64082
93140551..93141450	1	93138051	93143950	93138901..93139950	93138901..93139950	9.46765	8.78356	9.1026	8.164	8.38506	8.83623	8.61156	8.38595	8.55056	8.61125
93145951..93146850	1	93143451	93149350	93145951..93146850	93145951..93146850	9.16021	8.01097	8.46517	7.9525	8.27217	8.5143	8.26491	8.10584	8.22995	8.29502
93151801..93152850	1	93149301	93155350	93151801..93152850	93151801..93152850	9.32837	8.4704	8.59642	7.92696	7.99565	8.17727	8.19185	8.13979	8.17301	8.16963
93152851..93154350	1	93150351	93156850	93151801..93152850	93151801..93152850	9.43305	8.63546	8.89728	7.92696	8.30534	8.32166	8.31738	8.13979	8.37653	8.25961
93175651..93176250	1	93173151	93178750	93175651..93176250	93175651..93176250	9.39531	7.59593	9.64776	8.14197	8.36947	9.17727	9.08493	8.96145	8.71974	9.07455
93176401..93179850	1	93173901	93182350	93175651..93176250	93175651..93176250	10.0222	8.74793	10.209	9.06212	9.09383	9.92934	9.53239	9.41396	9.45498	9.62523
93179851..93181500	1	93177351	93184000	93176401..93179850	93176401..93179850	9.83408	8.81832	9.97974	8.83385	8.93337	9.57319	9.10497	8.82205	9.24899	9.16674
93189301..93191100	1	93186801	93193600	93189301..93191100	93189301..93191100	9.59569	9.09843	9.67772	8.42339	8.48976	9.05862	9.14423	8.77961	8.86362	8.99415
93203401..93204300	1	93200901	93206800	93203401..93204300	93203401..93204300	8.7043	8.23336	9.44209	8.22813	8.3537	9.32166	8.4008	8.13979	8.67464	8.62075
93222901..93223800	1	93220401	93226300	93222901..93223800	93222901..93223800	8.83721	8.59593	9.04248	8.34842	8.13131	8.73669	8.4008	8.41396	8.50741	8.51715
93233401..93234900	1	93230901	93237400	93233401..93234900	93233401..93234900	9.6409	8.06986	9.51026	8.67419	8.62726	9.28689	8.74524	8.07107	8.93724	8.70107
93235201..93235950	1	93232701	93238450	93233401..93234900	93233401..93234900	9.60283	7.67393	9.79167	8.76346	8.74072	9.54405	8.65298	8.29848	9.09862	8.83184
93235951..93237600	1	93233451	93240100	93233401..93234900	93233401..93234900	9.74834	7.88544	10.0348	8.86107	8.90119	9.81198	8.87926	8.46841	9.26568	9.05322
93270751..93271500	1	93268251	93274000	93270751..93271500	93270751..93271500	7.98464	7.74793	8.16032	7.90097	7.7528	8.4529	7.83195	7.8428	7.93803	8.04255
93394951..93396750	1	93392451	93399250	93394951..93396750	93394951..93396750	9.63151	8.3802	9.39478	8.24889	8.07472	9.09926	8.66653	8.49488	8.5728	8.75356
93398851..93399450	1	93396351	93401950	93394951..93396750	93394951..93396750	9.53315	8.28399	9.01145	7.87449	7.8459	8.4529	8.31738	8.38595	8.24395	8.38541
93400951..93402750	1	93398451	93405250	93398851..93399450	93398851..93399450	9.39828	8.85227	8.88021	8.164	7.93337	8.4529	8.53977	8.66772	8.32586	8.55346
93665101..93665850	1	93662601	93668350	93665101..93665850	93665101..93665850	8.49868	7.59593	8.67772	8.40501	8.30534	8.92934	8.19185	8.03545	8.46269	8.38555
93665851..93666750	1	93663351	93669250	93665101..93665850	93665101..93665850	8.4235	7.67393	8.67772	8.38639	8.09383	8.83623	8.26491	8.20538	8.38598	8.43551
93682651..93683400	1	93680151	93685900	93682651..93683400	93682651..93683400	9.17174	7.42601	8.91416	8.00225	8.09383	8.78732	7.75795	8.29848	8.33675	8.28125
93684601..93684900	1	93682101	93687400	93682651..93683400	93682651..93683400	9.12614	7.01097	8.86293	8.0738	8.03573	8.68423	7.65298	8.35738	8.32415	8.23153
93685351..93686250	1	93682851	93688750	93682651..93683400	93682651..93683400	9.23285	7.51347	9.07285	8.18569	8.16783	8.88353	8.01253	8.52088	8.47546	8.47231
94017301..94017600	1	94014801	94020100	94017301..94017600	94017301..94017600	7.80117	7.88544	7.97975	7.54587	7.62726	7.83623	7.75795	7.62041	7.71763	7.7382
94023451..94024200	1	94020951	94026700	94023451..94024200	94023451..94024200	9.18191	8.23336	9.61718	8.6274	8.27217	9.09926	8.84393	8.29848	8.83891	8.74722
94024351..94026000	1	94021851	94028500	94023451..94024200	94023451..94024200	9.36084	8.28399	9.7263	8.65876	8.54634	9.13879	8.93629	8.44144	8.97714	8.83884
94039951..94040700	1	94037451	94043200	94039951..94040700	94039951..94040700	9.48967	8.74793	9.20214	8.32906	7.93337	8.73669	8.11489	8.32823	8.48819	8.39327
95666251..95666550	1	95663751	95669050	95666251..95666550	95666251..95666550	9.17075	7.42601	9.30807	8.59534	8.41576	9.0168	8.33445	8.49488	8.77306	8.61538
95666551..95667300	1	95664051	95669800	95666251..95666550	95666251..95666550	9.29197	7.51347	9.37053	8.71952	8.60079	9.13879	8.52498	8.64426	8.89695	8.76934
95668351..95669250	1	95665851	95671750	95666251..95666550	95666251..95666550	9.12921	7.23336	9.25608	8.54587	8.60079	9.09926	8.49492	8.29848	8.80091	8.63089
95669701..95670300	1	95667201	95672800	95666551..95667300	95666551..95667300	8.77078	7.12645	9.24278	8.38639	8.41576	9.0168	8.28261	7.88345	8.68164	8.39429
97361101..97361400	1	97358601	97363900	97361101..97361400	97361101..97361400	7.65756	6.88544	7.13175	7.57904	6.93337	7.09926	7.05435	6.52088	7.21472	6.8915
97658701..97659150	1	97656201	97661650	97658701..97659150	97658701..97659150	8.80258	6.59593	8.34587	7.40501	7.82318	8.57319	7.8558	8.07107	7.85802	8.16669
97659601..97659900	1	97657101	97662400	97658701..97659150	97658701..97659150	8.94888	6.74793	8.44209	7.57904	7.72855	8.73669	7.8558	8.13979	7.91656	8.24409
97659901..97661250	1	97657401	97663750	97658701..97659150	97658701..97659150	9.11646	6.23336	8.79167	8.14197	8.20346	9.13879	8.24699	8.38595	8.37903	8.59058
97661851..97662150	1	97659351	97664650	97659601..97659900	97659601..97659900	8.82597	5.42601	8.65782	7.87449	7.95443	8.88353	7.96946	8.26811	8.16225	8.3737
97664401..97665000	1	97661901	97667500	97661851..97662150	97661851..97662150	8.41959	6.59593	8.53229	8.00225	8.01583	8.62978	7.78304	8.10584	8.18346	8.17289
97674151..97674600	1	97671651	97677100	97674151..97674600	97674151..97674600	8.1593	7.74793	8.41863	7.90097	7.60079	8.17727	7.94743	7.75792	7.97346	7.96087
97976701..97977300	1	97974201	97979800	97976701..97977300	97976701..97977300	8.37566	6.01097	8.63764	8.32906	8.14969	8.5143	8.4008	8.07107	8.37213	8.32872
98095651..98096850	1	98093151	98099350	98095651..98096850	98095651..98096850	9.13109	7.88544	9.26925	8.164	8.11269	8.73669	8.33445	8.35738	8.51531	8.47618
99476101..99476400	1	99473601	99478900	99476101..99476400	99476101..99476400	7.32513	5.42601	7.29525	7.0265	7.05536	7.73669	7.17299	6.41396	7.1257	7.10788
99700501..99700800	1	99698001	99703300	99700501..99700800	99700501..99700800	7.26712	6.01097	6.73582	6.87449	6.8903	7.38877	6.09499	7.10584	6.83354	6.8632
100679101..100679550	1	100676601	100682050	100679101..100679550	100679101..100679550	7.87406	6.74793	7.39478	7.24889	6.8459	7.62978	7.53977	6.80099	7.16319	7.32351
100775551..100775850	1	100773051	100778350	100775551..100775850	100775551..100775850	7.3548	6.88544	7.39478	7.0265	6.54634	6.92934	6.17299	5.88345	6.98921	6.32859
100884751..100885050	1	100882251	100887550	100884751..100885050	100884751..100885050	7.72789	6.23336	8.41863	7.84753	7.72855	8.17727	8.09499	7.62041	7.99823	7.96422
102400201..102400500	1	102397701	102403000	102400201..102400500	102400201..102400500	6.7043	6.42601	5.65782	6.44153	7.16783	6.5143	6.87926	5.03545	6.4224	6.143
103420051..103420350	1	103417551	103422850	103420051..103420350	103420051..103420350	7.32997	5.74793	4.07285	5.11961	4.16783	5.92934	5.6255	5.52088	4.45343	5.69191
103787251..103787550	1	103784751	103790050	103787251..103787550	103787251..103787550	6.72377	6.01097	7.13175	6.44153	7.36947	7.62978	6.51003	7.03545	6.98092	7.05842
104754601..104754900	1	104752101	104757400	104754601..104754900	104754601..104754900	8.19462	6.74793	8.1026	7.61146	7.72855	7.25127	7.92506	7.52088	7.8142	7.56573
104768401..104769750	1	104765901	104772250	104768401..104769750	104768401..104769750	9.21422	7.88544	9.6678	8.74896	8.48976	9.28689	8.73242	8.52088	8.96884	8.84673
104769901..104770650	1	104767401	104773150	104768401..104769750	104768401..104769750	9.13468	7.74793	9.62744	8.6274	8.30534	9.13879	8.75795	8.26811	8.85339	8.72162
104993701..104994450	1	104991201	104996950	104993701..104994450	104993701..104994450	8.11186	7.51347	8.88021	8.28953	8.03573	9.32166	8.28261	8.35738	8.40182	8.65388
105354751..105356100	1	105352251	105358600	105354751..105356100	105354751..105356100	9.51185	7.94957	9.33338	8.64317	8.30534	9.32166	8.47965	8.10584	8.76063	8.63572
105356101..105357450	1	105353601	105359950	105354751..105356100	105354751..105356100	9.60905	7.67393	9.40676	8.61146	8.3537	9.38877	8.47965	8.29848	8.79064	8.7223
105357451..105357900	1	105354951	105360400	105354751..105356100	105354751..105356100	9.47797	7.67393	9.37053	8.26935	7.91199	9.05862	8.4008	8.46841	8.51729	8.64261
105359701..105360150	1	105357201	105362650	105356101..105357450	105356101..105357450	8.52093	7.74793	9.22936	8.40501	8.32164	8.68423	8.47965	8.49488	8.652	8.55292
105774901..105775500	1	105772401	105778000	105774901..105775500	105774901..105775500	8.31065	7.42601	8.29525	8.05034	8.13131	8.17727	8.19185	8.07107	8.15897	8.14673
105778201..105778650	1	105775701	105781150	105778201..105778650	105778201..105778650	8.92529	7.01097	8.82774	8.74896	8.46062	8.78732	8.33445	8.73589	8.67911	8.61922
105778951..105779250	1	105776451	105781750	105778201..105778650	105778201..105778650	9.18068	7.3329	9.01145	8.82005	8.36947	8.83623	8.59749	8.82205	8.73365	8.75192
105780001..105780750	1	105777501	105783250	105778201..105778650	105778201..105778650	9.54095	7.42601	9.29525	8.82005	8.72855	8.97373	8.6255	8.73589	8.94795	8.77837
105780901..105782850	1	105778401	105785350	105778201..105778650	105778201..105778650	9.56512	7.59593	9.52132	8.90097	8.98546	9.4529	8.66653	8.92298	9.13591	9.01414
105840451..105840750	1	105837951	105843250	105840451..105840750	105840451..105840750	7.94093	7.01097	7.88021	7.61146	7.46062	7.92934	7.65298	7.17295	7.65076	7.58509
105843901..105845250	1	105841401	105847750	105843901..105845250	105843901..105845250	9.10401	7.74793	9.1026	8.49465	8.09383	8.78732	8.46422	8.41396	8.56369	8.55517
105845551..105846150	1	105843051	105848650	105843901..105845250	105843901..105845250	8.82565	7.74793	8.91416	8.09689	7.82318	8.78732	8.19185	8.35738	8.27808	8.44552
105887101..105887550	1	105884601	105890050	105887101..105887550	105887101..105887550	8.43776	7.59593	8.46517	7.84753	8.05536	8.88353	8.05435	8.07107	8.12269	8.33632
105900001..105900450	1	105897501	105902950	105900001..105900450	105900001..105900450	8.20291	8.06986	8.16032	6.82005	7.36947	7.83623	7.83195	7.75792	7.44994	7.8087
106172401..106173000	1	106169901	106175500	106172401..106173000	106172401..106173000	7.67564	6.59593	7.24278	7.97759	7.51833	7.92934	7.6255	8.17295	7.57957	7.90927
106408651..106408950	1	106406151	106411450	106408651..106408950	106408651..106408950	8.38326	7.67393	8.07285	7.61146	7.62726	7.73669	7.70642	7.5715	7.77053	7.67154
106557301..106557750	1	106554801	106560250	106557301..106557750	106557301..106557750	8.02765	7.12645	7.48789	7.64317	7.13131	7.83623	7.24699	7.92298	7.42079	7.66873
106670701..106671000	1	106668201	106673500	106670701..106671000	106670701..106671000	7.49775	6.01097	7.69735	7.51192	7.67879	7.5143	7.41692	7.71352	7.62935	7.54825
106706701..106707000	1	106704201	106709500	106706701..106707000	106706701..106707000	7.9063	7.42601	8.77329	8.0738	8.09383	8.38877	8.09499	8.03545	8.31364	8.17307
106711201..106711650	1	106708701	106714150	106711201..106711650	106711201..106711650	9.5006	7.12645	9.1461	8.28953	8.50412	8.97373	8.36801	8.07107	8.64658	8.47094
106711801..106713150	1	106709301	106715650	106711201..106711650	106711201..106711650	9.68939	7.42601	9.39478	8.67419	8.64032	9.32166	8.46422	8.38595	8.9031	8.72394
106713451..106714200	1	106710951	106716700	106711201..106711650	106711201..106711650	9.70715	7.3329	9.28231	8.54587	8.3537	9.05862	8.35133	8.07107	8.72729	8.49368
106714651..106716450	1	106712151	106718950	106711801..106713150	106711801..106713150	9.66702	8.06986	9.22936	8.51192	8.38506	8.92934	8.33445	8.13979	8.70878	8.46786
106813801..106814250	1	106811301	106816750	106813801..106814250	106813801..106814250	8.06468	7.67393	7.88021	7.79203	7.51833	8.0168	7.65298	7.62041	7.73019	7.7634
106828351..106828800	1	106825851	106831300	106828351..106828800	106828351..106828800	8.12465	7.51347	8.18833	7.76346	7.8459	8.0168	7.59749	6.96145	7.93257	7.52525
107644951..107645250	1	107642451	107647750	107644951..107645250	107644951..107645250	7.59217	6.88544	7.65782	7.164	7.43087	6.92934	7.35133	7.41396	7.41756	7.23154
109982251..109982550	1	109979751	109985050	109982251..109982550	109982251..109982550	8.09619	5.01097	8.59642	8.11961	7.91199	8.68423	7.99115	7.62041	8.20934	8.0986
109983001..109983300	1	109980501	109985800	109982251..109982550	109982251..109982550	8.0465	5.42601	8.71671	7.9525	7.91199	8.62978	8.09499	7.66772	8.19373	8.13083
112416301..112417800	1	112413801	112420300	112416301..112417800	112416301..112417800	9.17357	7.59593	8.86293	8.14197	8.16783	8.4529	8.09499	8.23708	8.39091	8.26166
113567251..113567700	1	113564751	113570200	113567251..113567700	113567251..113567700	7.42273	5.74793	8.16032	7.36753	7.23822	6.92934	7.24699	6.71352	7.58869	6.96328
114205501..114205800	1	114203001	114208300	114205501..114205800	114205501..114205800	7.20114	5.74793	5.48789	6.97759	7.13131	6.73669	6.6255	6.88345	6.53226	6.74855
114545101..114545400	1	114542601	114547900	114545101..114545400	114545101..114545400	7.19545	6.01097	7.18833	7.164	7.36947	7.38877	7.05435	7.52088	7.2406	7.32133
115069651..115070100	1	115067151	115072600	115069651..115070100	115069651..115070100	7.48083	6.23336	7.24278	7.24889	7.01583	6.5143	6.67995	6.41396	7.16917	6.53607
115685251..115685850	1	115682751	115688350	115685251..115685850	115685251..115685850	7.74695	6.23336	7.97975	7.61146	7.65326	8.68423	7.6255	7.23708	7.74815	7.84894
115959001..115959450	1	115956501	115961950	115959001..115959450	115959001..115959450	7.48066	6.23336	6.80982	6.51192	6.8001	7.25127	6.87926	7.03545	6.70728	7.05533
116731051..116731500	1	116728551	116734000	116731051..116731500	116731051..116731500	6.89885	7.01097	6.39478	5.11961	6.60079	5.5143	6.38449	6.88345	6.03839	6.26075
116932501..116932950	1	116930001	116935450	116932501..116932950	116932501..116932950	7.63149	6.42601	7.29525	7.36753	7.54634	7.73669	7.21046	6.96145	7.40304	7.30287
118716301..118717350	1	118713801	118719850	118716301..118717350	118716301..118717350	9.18276	7.94957	7.77329	8.00225	7.60079	7.83623	7.73242	7.35738	7.79211	7.64201
118773301..118774050	1	118770801	118776550	118773301..118774050	118773301..118774050	8.86875	8.51347	7.88021	7.87449	7.82318	7.92934	7.67995	8.20538	7.8593	7.93822
118782151..118783050	1	118779651	118785550	118782151..118783050	118782151..118783050	8.98954	8.06986	8.07285	7.32906	7.33776	7.73669	7.67995	7.52088	7.57989	7.64584
118785151..118786050	1	118782651	118788550	118782151..118783050	118782151..118783050	9.30808	7.74793	8.71671	7.82005	8.07472	8.68423	8.19185	8.07107	8.20383	8.31572
118786051..118786650	1	118783551	118789150	118785151..118786050	118785151..118786050	9.20486	7.94957	8.65782	7.84753	8.01583	8.88353	8.15388	7.99892	8.17373	8.34545
118824451..118825350	1	118821951	118827850	118824451..118825350	118824451..118825350	9.43354	8.3329	8.57535	7.76346	8.05536	8.09926	7.83195	7.92298	8.13139	7.9514
118825651..118828200	1	118823151	118830700	118824451..118825350	118824451..118825350	9.82086	8.91786	9.02705	8.18569	8.13131	8.68423	8.36801	8.32823	8.44802	8.46015
119113651..119114100	1	119111151	119116600	119113651..119114100	119113651..119114100	8.57193	8.23336	8.32078	7.57904	7.72855	8.4529	7.80771	7.46841	7.87612	7.90967
119131351..119132100	1	119128851	119134600	119131351..119132100	119131351..119132100	9.02391	8.3802	8.18833	7.87449	7.8001	7.83623	7.6255	7.46841	7.95431	7.64338
119183851..119185050	1	119181351	119187550	119183851..119185050	119183851..119185050	9.32119	8.55529	9.13175	8.09689	8.28885	8.83623	8.59749	7.92298	8.50583	8.45223
119190301..119191350	1	119187801	119193850	119190301..119191350	119190301..119191350	9.44111	8.71141	9.1026	8.36753	8.44582	9.7107	8.41692	8.54641	8.63865	8.89134
119240251..119240850	1	119237751	119243350	119240251..119240850	119240251..119240850	9.03176	7.81832	8.41863	7.61146	7.67879	8.0168	7.96946	7.75792	7.90296	7.91472
119241001..119241750	1	119238501	119244250	119240251..119240850	119240251..119240850	8.98386	7.67393	8.55398	7.70457	7.40049	8.09926	8.11489	7.80099	7.88635	8.00504
119281801..119283000	1	119279301	119285500	119281801..119283000	119281801..119283000	9.42428	8.67393	8.61718	7.84753	7.86827	8.25127	8.58327	7.88345	8.11099	8.23933
119323201..119324250	1	119320701	119326750	119323201..119324250	119323201..119324250	9.18987	8.12645	8.82774	7.9525	8.01583	8.92934	8.51003	7.8428	8.26536	8.42739
119337601..119338350	1	119335101	119340850	119337601..119338350	119337601..119338350	8.47215	6.88544	7.61718	7.73432	8.07472	8.09926	7.83195	7.96145	7.80874	7.96422
119340901..119341200	1	119338401	119343700	119340901..119341200	119340901..119341200	8.54765	7.23336	7.94732	7.32906	8.09383	8.25127	7.44862	7.71352	7.79007	7.80447
119383201..119384100	1	119380701	119386600	119383201..119384100	119383201..119384100	9.10835	8.42601	7.91416	8.00225	7.72855	8.32166	7.8558	7.88345	7.88165	8.0203
119416801..119418300	1	119414301	119420800	119416801..119418300	119416801..119418300	9.75565	8.67393	8.91416	8.11961	7.97519	8.17727	8.19185	8.13979	8.33632	8.16963
119419201..119421150	1	119416701	119423650	119416801..119418300	119416801..119418300	10.2535	8.3802	9.22936	8.24889	8.16783	8.38877	8.3001	8.54641	8.54869	8.41176
119421301..119423700	1	119418801	119426200	119419201..119421150	119419201..119421150	10.2059	8.18089	9.13175	8.32906	8.2553	8.57319	8.17299	8.82205	8.57203	8.52274
119423851..119424450	1	119421351	119426950	119421301..119423700	119421301..119423700	9.57585	8.01097	8.48789	7.82005	7.8903	8.32166	7.44862	8.32823	8.06608	8.03284
119506651..119508600	1	119504151	119511100	119506651..119508600	119506651..119508600	9.58266	9.18089	9.02705	8.65876	8.47526	9.28689	8.3001	8.73589	8.72036	8.77429
119508601..119510400	1	119506101	119512900	119506651..119508600	119506651..119508600	9.95451	9.23336	9.01145	8.40501	8.46062	9.09926	8.43286	8.62041	8.62569	8.71751
119524351..119525100	1	119521851	119527600	119524351..119525100	119524351..119525100	8.50658	8.3802	7.01145	7.164	7.43087	7.25127	7.28261	7.92298	7.20211	7.48562
119937451..119938200	1	119934951	119940700	119937451..119938200	119937451..119938200	8.45591	7.42601	7.69735	7.90097	7.65326	7.62978	7.80771	7.96145	7.75052	7.79964
119967451..119968050	1	119964951	119970550	119967451..119968050	119967451..119968050	9.09417	8.63546	8.77329	8.14197	7.95443	8.09926	7.70642	8.10584	8.2899	7.97051
119995801..119996250	1	119993301	119998750	119995801..119996250	119995801..119996250	8.54169	8.06986	8.16032	8.14197	8.03573	8.68423	8.03359	8.46841	8.11267	8.39541
120006151..120006750	1	120003651	120009250	120006151..120006750	120006151..120006750	9.76589	8.18089	9.48789	8.73432	8.85713	9.05862	8.93629	8.5715	9.02645	8.85547
120006751..120008550	1	120004251	120011050	120006151..120006750	120006151..120006750	10.0689	8.42601	9.69735	8.98997	9.12203	9.3556	9.13452	8.88345	9.26978	9.12452
120010051..120011100	1	120007551	120013600	120006751..120008550	120006751..120008550	9.6949	8.06986	9.1026	8.40501	8.61409	9.21474	8.58327	8.52088	8.70723	8.77296
120012001..120012450	1	120009501	120014950	120010051..120011100	120010051..120011100	9.33451	7.51347	8.71671	8.09689	8.22094	8.78732	8.03359	8.20538	8.34485	8.34209
120012451..120012900	1	120009951	120015400	120010051..120011100	120010051..120011100	9.37786	7.51347	8.69735	8.11961	8.20346	8.73669	7.75795	7.96145	8.34014	8.15203
120012901..120013200	1	120010401	120015700	120010051..120011100	120010051..120011100	9.31324	7.42601	8.61718	7.92696	8.03573	8.4529	7.73242	7.8428	8.19329	8.00937
120014251..120014850	1	120011751	120017350	120012001..120012450	120012001..120012450	9.0766	7.23336	8.26925	7.90097	7.8001	8.32166	7.90234	7.8428	7.99011	8.02227
120014851..120015750	1	120012351	120018250	120012001..120012450	120012001..120012450	9.01318	7.01097	8.29525	7.90097	7.77664	8.09926	7.99115	7.99892	7.99095	8.02978
120031351..120031650	1	120028851	120034150	120031351..120031650	120031351..120031650	8.39816	7.94957	7.91416	8.20707	7.8459	8.38877	7.8558	7.92298	7.98904	8.05585
120031951..120032550	1	120029451	120035050	120031351..120031650	120031351..120031650	8.35248	7.81832	7.73582	8.18569	7.86827	8.25127	7.90234	7.71352	7.92993	7.95571
120072751..120073650	1	120070251	120076150	120072751..120073650	120072751..120073650	8.58797	8.51347	8.67772	8.0738	7.99565	8.09926	7.96946	7.99892	8.24906	8.02255
120139051..120139800	1	120136551	120142300	120139051..120139800	120139051..120139800	8.84857	7.88544	8.1026	7.54587	7.8459	8.0168	7.44862	7.23708	7.83146	7.5675
120139801..120140250	1	120137301	120142750	120139051..120139800	120139051..120139800	8.92645	7.94957	8.13175	7.47716	7.8001	8.09926	7.31738	7.10584	7.803	7.50749
120142501..120142950	1	120140001	120145450	120139801..120140250	120139801..120140250	8.47429	7.51347	7.97975	7.54587	7.8903	7.92934	7.78304	7.10584	7.80531	7.60607
120206701..120207450	1	120204201	120209950	120206701..120207450	120206701..120207450	8.77042	8.23336	7.88021	7.51192	7.60079	7.73669	7.65298	7.66772	7.66431	7.6858
120281851..120282300	1	120279351	120284800	120281851..120282300	120281851..120282300	8.22106	7.23336	7.61718	7.40501	7.77664	7.83623	7.73242	7.10584	7.59961	7.55816
120335701..120337500	1	120333201	120340000	120335701..120337500	120335701..120337500	10.0635	8.55529	9.65782	8.71952	8.91199	9.97373	8.92506	8.44144	9.09644	9.11341
120337951..120339300	1	120335451	120341800	120335701..120337500	120335701..120337500	10.4271	7.67393	9.84544	8.76346	8.84591	9.81198	8.87926	8.46841	9.1516	9.05322
120339601..120344850	1	120337101	120347350	120335701..120337500	120335701..120337500	11.0055	8.78356	10.5377	9.59534	9.62726	10.5732	9.74524	9.32823	9.92012	9.88222
120474301..120474900	1	120471801	120477400	120474301..120474900	120474301..120474900	8.4796	7.88544	8.73582	7.84753	8.13131	7.73669	7.99115	8.03545	8.23822	7.9211
120478051..120478650	1	120475551	120481150	120478051..120478650	120478051..120478650	8.7796	7.59593	8.57535	7.97759	7.82318	8.09926	8.03359	7.92298	8.12538	8.01861
120502951..120503550	1	120500451	120506050	120502951..120503550	120502951..120503550	8.80536	8.12645	8.37053	7.79203	7.91199	8.38877	7.44862	7.52088	8.02485	7.78609
120523201..120523950	1	120520701	120526450	120523201..120523950	120523201..120523950	8.29584	8.12645	7.48789	7.164	7.46062	8.0168	7.53977	7.99892	7.37084	7.85183
120559351..120560250	1	120556851	120562750	120559351..120560250	120559351..120560250	9.0505	8.12645	8.18833	7.36753	7.60079	7.38877	7.53977	7.92298	7.71889	7.61717
120567001..120567450	1	120564501	120569950	120567001..120567450	120567001..120567450	7.8236	7.51347	7.01145	7.54587	6.65326	7.38877	7.13452	6.96145	7.07019	7.16158
120581551..120582600	1	120579051	120585100	120581551..120582600	120581551..120582600	9.19357	8.12645	8.79167	7.9525	8.03573	8.5143	8.3001	7.96145	8.25997	8.25862
120584101..120584700	1	120581601	120587200	120581551..120582600	120581551..120582600	8.91834	7.3329	8.75468	7.97759	8.13131	8.73669	8.33445	8.07107	8.28786	8.38074
120591001..120591300	1	120588501	120593800	120591001..120591300	120591001..120591300	8.85781	7.51347	8.94732	8.22813	8.20346	8.78732	8.24699	8.23708	8.45964	8.4238
120592051..120594150	1	120589551	120596650	120591001..120591300	120591001..120591300	9.77644	8.01097	9.61718	8.92696	8.94394	9.65726	8.96946	8.86327	9.16269	9.16333
120594751..120602550	1	120592251	120605050	120592051..120594150	120592051..120594150	11.4211	9.23336	11.0036	9.95881	10.0357	10.7495	10.0125	10.0354	10.3327	10.2658
120603301..120607650	1	120600801	120610150	120594751..120602550	120594751..120602550	10.9218	8.74793	10.5647	9.529	9.53939	10.4371	9.76427	9.50794	9.8777	9.90311
120607801..120608850	1	120605301	120611350	120603301..120607650	120603301..120607650	10.0446	8.01097	9.93084	8.9525	8.86827	9.76223	9.01253	8.6908	9.25054	9.15518
120608851..120609450	1	120606351	120611950	120603301..120607650	120603301..120607650	9.86623	8.01097	9.69735	8.73432	8.8001	9.57319	8.75795	8.41396	9.07725	8.91504
120609451..120610350	1	120606951	120612850	120603301..120607650	120603301..120607650	9.90587	8.28399	9.7263	8.79203	8.7528	9.54405	8.73242	8.49488	9.09037	8.92378
120612751..120615300	1	120610251	120617800	120609451..120610350	120609451..120610350	10.023	8.3329	9.8716	9.25916	9.05536	9.83623	9.25598	8.90335	9.39537	9.33185
120615751..120616800	1	120613251	120619300	120612751..120615300	120612751..120615300	9.40706	8.12645	9.48789	8.9651	8.69139	9.60176	8.94743	8.8428	9.04813	9.13067
120619651..120620250	1	120617151	120622750	120619651..120620250	120619651..120620250	8.65944	8.23336	8.75468	8.28953	8.50412	8.5143	8.05435	8.49488	8.51611	8.35451
120684001..120684600	1	120681501	120687100	120684001..120684600	120684001..120684600	8.37689	7.12645	8.63764	7.84753	7.99565	8.68423	8.07481	8.13979	8.16027	8.29961
120687001..120687600	1	120684501	120690100	120684001..120684600	120684001..120684600	8.39258	7.67393	8.97974	7.87449	8.30534	8.4529	8.3001	8.10584	8.38653	8.28628
120755251..120756150	1	120752751	120758650	120755251..120756150	120755251..120756150	9.16561	8.51347	9.02705	8.18569	8.07472	9.13879	8.49492	8.46841	8.42916	8.70071
120794101..120794550	1	120791601	120797050	120794101..120794550	120794101..120794550	8.3594	7.3329	8.48789	7.97759	7.70389	8.17727	8.09499	8.07107	8.05645	8.11444
120796201..120797100	1	120793701	120799600	120794101..120794550	120794101..120794550	8.69511	7.88544	8.94732	8.32906	8.07472	8.5143	8.35133	8.29848	8.45037	8.38804
120895051..120895500	1	120892551	120898000	120895051..120895500	120895051..120895500	7.91788	7.23336	7.34587	7.51192	7.7528	7.92934	7.41692	7.10584	7.53686	7.48403
120950851..120951150	1	120948351	120953650	120950851..120951150	120950851..120951150	7.97935	7.42601	7.88021	7.57904	7.20346	7.25127	7.90234	6.96145	7.55423	7.37169
121011001..121011300	1	121008501	121013800	121011001..121011300	121011001..121011300	7.89804	7.12645	7.57536	7.44153	7.60079	7.5143	7.38449	7.46841	7.53923	7.45573
121023301..121023600	1	121020801	121026100	121023301..121023600	121023301..121023600	7.45614	7.3329	6.94732	6.87449	7.20346	6.5143	7.09499	6.80099	7.00842	6.80342
121061401..121061700	1	121058901	121064200	121061401..121061700	121061401..121061700	7.85297	7.81832	7.65782	7.61146	7.77664	7.62978	7.56892	6.80099	7.68197	7.33323
121101751..121102050	1	121099251	121104550	121101751..121102050	121101751..121102050	8.00261	7.42601	8.44209	7.82005	8.16783	8.0168	8.3001	7.96145	8.14332	8.09278
121124851..121125300	1	121122351	121127800	121124851..121125300	121124851..121125300	8.32647	7.59593	8.80982	7.9525	7.91199	8.68423	8.05435	7.80099	8.22477	8.17985
121177051..121177950	1	121174551	121180450	121177051..121177950	121177051..121177950	8.43098	7.51347	8.96363	7.79203	8.18575	8.78732	8.4008	8.44144	8.3138	8.54319
121191751..121192200	1	121189251	121194700	121191751..121192200	121191751..121192200	7.67564	7.01097	7.48789	8.00225	7.91199	7.25127	7.80771	7.71352	7.80071	7.59083
121242601..121243200	1	121240101	121245700	121242601..121243200	121242601..121243200	8.32949	7.23336	8.16032	7.36753	7.82318	8.25127	7.96946	7.8428	7.78368	8.02118
121243651..121243950	1	121241151	121246450	121242601..121243200	121242601..121243200	8.41406	7.3329	8.26925	7.36753	7.70389	8.17727	8.13452	7.66772	7.78022	7.99317
121351201..121351800	1	121348701	121354300	121351201..121351800	121351201..121351800	8.33742	7.23336	8.79167	8.0738	8.11269	7.92934	8.03359	7.66772	8.32605	7.87688
121360351..121360950	1	121357851	121363450	121360351..121360950	121360351..121360950	8.12996	6.42601	8.13175	7.44153	6.97519	8.38877	7.99115	7.35738	7.51616	7.91243
121361401..121361700	1	121358901	121364200	121360351..121360950	121360351..121360950	8.25604	6.42601	8.07285	7.47716	7.27217	8.38877	7.87926	7.10584	7.60739	7.79129
121416451..121417350	1	121413951	121419850	121416451..121417350	121416451..121417350	8.62581	7.81832	8.73582	7.9525	8.30534	8.68423	8.28261	8.13979	8.33122	8.36888
121425451..121426350	1	121422951	121428850	121425451..121426350	121425451..121426350	8.78872	7.59593	8.18833	8.164	7.8903	7.73669	7.92506	7.99892	8.08088	7.88689
121432501..121432800	1	121430001	121435300	121432501..121432800	121432501..121432800	7.55479	6.88544	7.01145	7.20707	7.43087	7.5143	7.94743	7.5715	7.21646	7.67774
121518751..121519500	1	121516251	121522000	121518751..121519500	121518751..121519500	8.64367	7.23336	7.69735	7.92696	8.01583	7.73669	8.03359	7.71352	7.88005	7.82793
121519501..121519950	1	121517001	121522450	121518751..121519500	121518751..121519500	8.63413	7.12645	7.73582	8.00225	7.97519	7.92934	8.03359	7.8428	7.90442	7.93524
121522351..121522800	1	121519851	121525300	121519501..121519950	121519501..121519950	8.5057	7.12645	7.65782	7.97759	8.01583	7.73669	8.07481	7.41396	7.88374	7.74182
121525651..121528500	1	121523151	121531000	121525651..121528500	121525651..121528500	10.1815	8.55529	9.17439	8.57904	8.7528	9.05862	9.02309	8.6908	8.83541	8.92417
121528651..121529700	1	121526151	121532200	121525651..121528500	121525651..121528500	10.002	8.12645	9.13175	8.42339	8.40049	9.0168	8.83195	8.62041	8.65188	8.82306
121533601..121534350	1	121531101	121536850	121533601..121534350	121533601..121534350	8.99371	7.42601	8.24278	8.34842	8.07472	8.57319	8.58327	7.8428	8.22198	8.33309
121535551..121536000	1	121533051	121538500	121533601..121534350	121533601..121534350	8.70777	7.51347	8.01145	7.84753	7.95443	8.5143	8.35133	7.66772	7.9378	8.17778
121587151..121587600	1	121584651	121590100	121587151..121587600	121587151..121587600	8.20099	7.42601	8.04248	7.57904	7.62726	7.83623	7.70642	7.8428	7.74959	7.79515
121613851..121614300	1	121611351	121616800	121613851..121614300	121613851..121614300	8.5647	7.59593	8.51026	7.84753	7.51833	8.0168	8.07481	7.5715	7.95871	7.8877
121655851..121656150	1	121653351	121658650	121655851..121656150	121655851..121656150	7.75547	6.74793	7.18833	7.0738	7.20346	6.92934	7.13452	7.10584	7.1552	7.05656
121774051..121774500	1	121771551	121777000	121774051..121774500	121774051..121774500	7.71608	7.42601	7.53229	7.28953	7.43087	6.25127	7.94743	6.52088	7.41756	6.90652
122014351..122014950	1	122011851	122017450	122014351..122014950	122014351..122014950	8.02531	7.12645	7.29525	7.24889	7.13131	6.73669	7.59749	6.88345	7.22515	7.07254
122773951..122774250	1	122771451	122776750	122773951..122774250	122773951..122774250	6.52495	4.42601	3.48789	4.92696	4.65326	3.92934	4.92506	5.03545	4.35604	4.62995
122980501..122980950	1	122978001	122983450	122980501..122980950	122980501..122980950	7.99043	6.74793	7.57536	7.24889	7.20346	7.38877	7.05435	6.96145	7.34257	7.13485
122998801..122999250	1	122996301	123001750	122998801..122999250	122998801..122999250	7.48616	5.01097	6.80982	7.47716	7.13131	7.25127	6.83195	6.71352	7.13943	6.93225
123947401..123947700	1	123944901	123950200	123947401..123947700	123947401..123947700	7.26958	6.23336	7.24278	7.11961	7.09383	6.92934	6.6255	6.80099	7.15207	6.78527
124044001..124045500	1	124041501	124048000	124044001..124045500	124044001..124045500	9.61438	6.88544	9.51026	8.74896	8.41576	8.97373	8.65298	8.35738	8.89166	8.66137
124045651..124046550	1	124043151	124049050	124044001..124045500	124044001..124045500	9.71619	7.12645	9.35826	8.56255	8.30534	8.92934	8.61156	8.20538	8.74205	8.58209
124046551..124047150	1	124044051	124049650	124044001..124045500	124044001..124045500	9.68139	6.88544	9.20214	8.32906	8.16783	8.83623	8.35133	8.13979	8.56634	8.44245
124048651..124049100	1	124046151	124051600	124045651..124046550	124045651..124046550	8.83507	6.01097	8.75468	8.0738	8.18575	8.78732	8.07481	7.88345	8.33808	8.24853
124050601..124050900	1	124048101	124053400	124048651..124049100	124048651..124049100	8.34453	6.01097	8.18833	7.54587	7.97519	7.73669	7.51003	7.29848	7.90313	7.51507
124171651..124171950	1	124169151	124174450	124171651..124171950	124171651..124171950	7.79545	6.42601	7.57536	7.24889	7.51833	7.62978	7.28261	7.35738	7.44752	7.42326
124207951..124208250	1	124205451	124210750	124207951..124208250	124207951..124208250	7.09029	6.88544	6.94732	6.92696	7.33776	6.73669	7.09499	7.35738	7.07068	7.06302
124895851..124896150	1	124893351	124898650	124895851..124896150	124895851..124896150	6.92298	6.01097	6.80982	6.64317	7.33776	6.92934	7.01253	7.10584	6.93025	7.0159
125226451..125226750	1	125223951	125229250	125226451..125226750	125226451..125226750	7.89097	7.94957	7.88021	7.51192	6.97519	7.83623	7.21046	6.52088	7.45577	7.18919
125501101..125501400	1	125498601	125503900	125501101..125501400	125501101..125501400	7.7388	7.42601	7.69735	7.28953	7.30534	7.09926	7.56892	7.66772	7.43074	7.4453
125815801..125816100	1	125813301	125818600	125815801..125816100	125815801..125816100	7.75917	7.42601	7.97975	7.36753	7.51833	7.38877	7.51003	7.35738	7.62187	7.41872
125842501..125842950	1	125840001	125845450	125842501..125842950	125842501..125842950	8.04187	7.67393	8.1026	7.61146	7.77664	8.32166	7.90234	7.52088	7.83023	7.91496
125910301..125911050	1	125907801	125913550	125910301..125911050	125910301..125911050	9.89461	7.94957	9.93084	8.54587	8.67879	9.48393	8.71948	8.54641	9.05183	8.91661
125911051..125913750	1	125908551	125916250	125910301..125911050	125910301..125911050	10.1239	8.51347	10.1026	9.05034	9.21223	10.1582	9.12473	9.10584	9.45506	9.46291
125940301..125940750	1	125937801	125943250	125940301..125940750	125940301..125940750	7.95128	7.51347	7.48789	7.61146	7.01583	7.73669	7.75795	7.29848	7.37173	7.59771
126028501..126029100	1	126026001	126031600	126028501..126029100	126028501..126029100	8.38856	7.81832	8.24278	7.87449	7.8001	8.4529	8.09499	7.8428	7.97246	8.13023
126065251..126065550	1	126062751	126068050	126065251..126065550	126065251..126065550	7.58543	6.88544	7.18833	7.24889	6.7528	6.92934	6.83195	7.10584	7.06334	6.95571
126119251..126119700	1	126116751	126122200	126119251..126119700	126119251..126119700	8.52103	7.23336	8.51026	8.00225	7.8001	8.09926	8.11489	7.80099	8.1042	8.00504
126123451..126124050	1	126120951	126126550	126123451..126124050	126123451..126124050	9.08033	7.88544	9.17439	8.14197	8.14969	9.13879	8.56892	7.75792	8.48868	8.48854
126124501..126125250	1	126122001	126127750	126123451..126124050	126123451..126124050	8.92949	7.74793	9.21581	8.0738	8.32164	9.17727	8.61156	7.8428	8.53708	8.54388
126126001..126126900	1	126123501	126129400	126123451..126124050	126123451..126124050	9.04844	7.12645	9.04248	8.09689	8.32164	8.97373	8.46422	7.96145	8.487	8.46647
126127651..126128400	1	126125151	126130900	126124501..126125250	126124501..126125250	8.73571	6.42601	8.39478	8.09689	8.07472	8.62978	8.21046	7.80099	8.1888	8.21374
126130651..126131250	1	126128151	126133750	126127651..126128400	126127651..126128400	8.20414	6.23336	8.34587	8.05034	7.8903	7.73669	7.83195	8.10584	8.09551	7.8915
126133351..126133650	1	126130851	126136150	126130651..126131250	126130651..126131250	8.32848	7.51347	8.37053	7.87449	7.65326	7.92934	8.13452	7.75792	7.9661	7.94059
126489751..126490200	1	126487251	126492700	126489751..126490200	126489751..126490200	9.21165	7.74793	9.02705	8.24889	8.30534	8.32166	8.56892	8.03545	8.52709	8.30867
126491401..126492000	1	126488901	126494500	126489751..126490200	126489751..126490200	9.28192	7.3329	9.07285	8.26935	8.22094	8.68423	8.69325	7.92298	8.52105	8.43348
126492151..126493050	1	126489651	126495550	126489751..126490200	126489751..126490200	9.2793	7.3329	9.20214	8.38639	8.41576	8.92934	8.93629	8.07107	8.6681	8.64557
126493501..126493800	1	126491001	126496300	126491401..126492000	126491401..126492000	9.1364	6.88544	8.89728	8.20707	8.32164	8.83623	8.75795	7.92298	8.47533	8.50572
126503251..126503700	1	126500751	126506200	126503251..126503700	126503251..126503700	7.88812	7.74793	7.61718	7.164	7.57383	7.38877	7.67995	7.29848	7.45167	7.45573
126515851..126516150	1	126513351	126518650	126515851..126516150	126515851..126516150	7.80895	6.74793	6.88021	6.76346	7.30534	6.73669	7.13452	7.62041	6.983	7.16387
126722401..126723000	1	126719901	126725500	126722401..126723000	126722401..126723000	8.63538	7.81832	8.01145	7.87449	7.54634	7.38877	7.92506	7.80099	7.81076	7.70494
126760351..126761100	1	126757851	126763600	126760351..126761100	126760351..126761100	8.52944	7.59593	7.97975	7.57904	7.60079	7.09926	7.70642	7.46841	7.71986	7.4247
126823951..126824550	1	126821451	126827050	126823951..126824550	126823951..126824550	8.73231	7.88544	8.55398	7.82005	8.14969	8.0168	8.05435	7.99892	8.17457	8.02336
126877201..126877650	1	126874701	126880150	126877201..126877650	126877201..126877650	8.01998	7.3329	7.24278	7.0738	7.57383	7.25127	7.47965	7.17295	7.2968	7.30129
126933151..126933450	1	126930651	126935950	126933151..126933450	126933151..126933450	8.13287	7.74793	8.67772	8.05034	7.57383	7.73669	7.94743	7.99892	8.10063	7.89435
126971551..126972000	1	126969051	126974500	126971551..126972000	126971551..126972000	7.97935	7.42601	7.34587	7.24889	7.82318	7.62978	7.31738	7.8428	7.47265	7.59665
127619551..127620000	1	127617051	127622500	127619551..127620000	127619551..127620000	7.90083	7.67393	7.80982	6.57904	7.33776	7.83623	7.21046	7.35738	7.24221	7.46802
127628701..127629150	1	127626201	127631650	127628701..127629150	127628701..127629150	7.72631	7.81832	7.65782	7.0738	7.01583	8.0168	7.56892	7.5715	7.24915	7.71907
127670851..127671150	1	127668351	127673650	127670851..127671150	127670851..127671150	8.92774	7.51347	8.82774	7.87449	8.22094	8.4529	7.8558	8.49488	8.30773	8.26786
127673101..127673700	1	127670601	127676200	127670851..127671150	127670851..127671150	9.38786	7.59593	9.11725	8.34842	8.33776	8.78732	8.28261	8.46841	8.60114	8.51278
127674001..127675200	1	127671501	127677700	127673101..127673700	127673101..127673700	10.0073	7.81832	9.53229	8.80611	8.64032	9.28689	8.61156	8.6908	8.9929	8.86308
127675801..127679400	1	127673301	127681900	127673101..127673700	127673101..127673700	10.5529	8.28399	10.0577	9.27948	9.3537	9.83623	9.20119	9.08856	9.56364	9.37533
127679401..127680000	1	127676901	127682500	127675801..127679400	127675801..127679400	9.73321	7.59593	9.43041	8.42339	8.66608	9.28689	8.53977	8.07107	8.83996	8.63258
127857751..127858200	1	127855251	127860700	127857751..127858200	127857751..127858200	8.06468	6.88544	8.18833	7.44153	7.72855	8.09926	7.21046	7.46841	7.78614	7.59271
127865251..127865550	1	127862751	127868050	127865251..127865550	127865251..127865550	7.31779	7.01097	7.61718	7.24889	7.43087	7.09926	7.51003	7.52088	7.43231	7.37672
128452951..128453400	1	128450451	128455900	128452951..128453400	128452951..128453400	7.50632	7.23336	7.44209	7.70457	7.8001	7.73669	7.24699	7.35738	7.64892	7.44702
128468701..128469300	1	128466201	128471800	128468701..128469300	128468701..128469300	8.37983	6.88544	8.13175	8.14197	7.62726	8.4529	8.22884	7.46841	7.967	8.05005
128471101..128471700	1	128468601	128474200	128468701..128469300	128468701..128469300	8.55127	7.51347	8.29525	8.0265	7.8903	8.09926	8.43286	8.07107	8.07068	8.20107
128588851..128589450	1	128586351	128591950	128588851..128589450	128588851..128589450	9.1585	7.51347	8.94732	7.84753	7.70389	8.68423	7.70642	7.8428	8.16625	8.07782
128590201..128590650	1	128587701	128593150	128588851..128589450	128588851..128589450	9.24282	7.81832	9.01145	7.87449	7.65326	9.0168	7.96946	7.8428	8.17974	8.27635
128590651..128592150	1	128588151	128594650	128588851..128589450	128588851..128589450	9.38646	7.94957	9.20214	8.11961	7.95443	9.17727	8.13452	8.23708	8.42539	8.51629
128757151..128757450	1	128754651	128759950	128757151..128757450	128757151..128757450	8.49305	7.81832	8.1026	7.51192	7.8459	8.09926	7.75795	7.41396	7.82014	7.75706
128809651..128810400	1	128807151	128812900	128809651..128810400	128809651..128810400	8.90061	7.94957	8.37053	8.0265	7.82318	8.17727	8.31738	7.92298	8.07341	8.13921
128810701..128811300	1	128808201	128813800	128809651..128810400	128809651..128810400	8.63538	7.59593	8.24278	8.14197	7.65326	8.32166	8.24699	7.96145	8.01267	8.1767
128913601..128913900	1	128911101	128916400	128913601..128913900	128913601..128913900	8.27595	7.51347	8.41863	7.61146	7.8459	7.73669	7.51003	7.29848	7.95866	7.51507
129196351..129196650	1	129193851	129199150	129196351..129196650	129196351..129196650	7.77444	7.01097	6.80982	7.82005	7.05536	6.5143	7.31738	6.80099	7.22841	6.87756
129266251..129266550	1	129263751	129269050	129266251..129266550	129266251..129266550	8.35991	7.23336	8.07285	7.90097	7.70389	8.17727	7.73242	7.66772	7.89257	7.85913
129269851..129270300	1	129267351	129272800	129269851..129270300	129269851..129270300	8.97437	6.74793	8.80982	8.14197	8.05536	8.38877	8.24699	8.07107	8.33572	8.23561
129271051..129271500	1	129268551	129274000	129269851..129270300	129269851..129270300	9.5756	6.88544	9.20214	8.24889	8.2553	8.97373	8.59749	8.46841	8.56877	8.67988
129271951..129272400	1	129269451	129274900	129269851..129270300	129269851..129270300	9.85291	6.88544	9.32078	8.30943	8.32164	9.09926	8.66653	8.44144	8.65062	8.73575
129272401..129274200	1	129269901	129276700	129269851..129270300	129269851..129270300	10.1555	7.67393	9.56471	8.79203	8.64032	9.3556	9.00188	8.5715	8.99902	8.97633
129274201..129275400	1	129271701	129277900	129271951..129272400	129271951..129272400	10.0677	7.88544	9.57535	8.68946	8.47526	9.60176	8.87926	8.35738	8.91336	8.94613
129277051..129277650	1	129274551	129280150	129274201..129275400	129274201..129275400	9.1946	7.42601	8.71671	8.22813	8.05536	8.62978	8.3001	7.8428	8.3334	8.25756
129430951..129431550	1	129428451	129434050	129430951..129431550	129430951..129431550	7.65847	5.01097	7.57536	7.11961	7.43087	8.09926	6.92506	7.66772	7.37528	7.56401
129435451..129435900	1	129432951	129438400	129435451..129435900	129435451..129435900	7.14095	5.74793	7.39478	6.57904	6.23822	7.25127	6.51003	7.29848	6.73735	7.01993
129551251..129551550	1	129548751	129554050	129551251..129551550	129551251..129551550	7.79899	6.23336	6.65782	6.92696	7.09383	6.73669	7.31738	7.17295	6.89287	7.07568
129553801..129554250	1	129551301	129556750	129551251..129551550	129551251..129551550	7.98569	6.23336	7.24278	6.87449	6.8459	7.09926	7.28261	6.96145	6.98773	7.11444
129595501..129595800	1	129593001	129598300	129595501..129595800	129595501..129595800	7.32997	6.74793	7.73582	7.32906	7.54634	7.09926	7.47965	7.29848	7.53708	7.29247
129715801..129716100	1	129713301	129718600	129715801..129716100	129715801..129716100	7.31159	6.74793	7.34587	7.0265	7.40049	7.09926	6.78304	7.10584	7.25762	6.99605
129837451..129837750	1	129834951	129840250	129837451..129837750	129837451..129837750	7.78827	6.01097	6.94732	6.76346	7.46062	6.73669	7.87926	7.41396	7.05713	7.3433
130424101..130424400	1	130421601	130426900	130424101..130424400	130424101..130424400	7.7326	6.88544	7.80982	7.28953	7.20346	7.5143	7.01253	7.23708	7.43427	7.25464
130588951..130589250	1	130586451	130591750	130588951..130589250	130588951..130589250	7.58691	7.3329	7.84544	7.0265	7.23822	7.25127	8.01253	7.62041	7.37005	7.62807
130809001..130809450	1	130806501	130811950	130809001..130809450	130809001..130809450	8.13693	7.42601	8.1026	7.73432	7.72855	8.5143	7.78304	7.8428	7.85516	8.04672
130811251..130811700	1	130808751	130814200	130809001..130809450	130809001..130809450	8.7605	7.94957	8.96363	8.05034	7.99565	8.97373	8.17299	8.20538	8.33654	8.4507
130812751..130813350	1	130810251	130815850	130811251..130811700	130811251..130811700	8.82285	8.3329	9.02705	8.14197	8.18575	8.92934	8.22884	8.23708	8.45159	8.46509
130877401..130879950	1	130874901	130882450	130877401..130879950	130877401..130879950	9.93185	8.55529	9.85421	8.9651	8.94394	9.5143	8.92506	8.96145	9.25442	9.13361
130879951..130880700	1	130877451	130883200	130877401..130879950	130877401..130879950	9.86401	7.67393	9.63764	8.57904	8.76477	9.17727	8.77055	8.49488	8.99382	8.81423
130881301..130881900	1	130878801	130884400	130877401..130879950	130877401..130879950	9.62493	7.88544	9.35826	8.61146	8.70389	9.38877	8.71948	8.26811	8.8912	8.79212
130882051..130882950	1	130879551	130885450	130877401..130879950	130877401..130879950	9.69467	8.23336	9.55398	8.86107	8.78842	9.32166	8.77055	8.66772	9.06782	8.91998
130883251..130883850	1	130880751	130886350	130881301..130881900	130881301..130881900	9.35773	8.23336	9.47658	8.80611	8.8001	9.32166	8.87926	8.52088	9.0276	8.90726
130884751..130885500	1	130882251	130888000	130882051..130882950	130882051..130882950	9.27096	8.42601	9.49912	8.64317	8.7528	9.17727	8.78304	8.38595	8.96503	8.78209
130910401..130910850	1	130907901	130913350	130910401..130910850	130910401..130910850	8.47127	7.67393	8.01145	7.64317	7.65326	7.25127	7.6255	7.5715	7.76929	7.48276
130912501..130913250	1	130910001	130915750	130910401..130910850	130910401..130910850	8.73695	7.23336	8.18833	7.54587	7.70389	7.25127	7.38449	7.62041	7.8127	7.41872
130963801..130964100	1	130961301	130966600	130963801..130964100	130963801..130964100	8.0746	7.23336	8.18833	8.30943	8.03573	7.62978	7.94743	7.52088	8.17783	7.69936
130967101..130967700	1	130964601	130970200	130967101..130967700	130967101..130967700	8.2196	7.01097	8.39478	8.14197	8.13131	8.09926	8.36801	8.03545	8.22269	8.16757
131096401..131097450	1	131093901	131099950	131096401..131097450	131096401..131097450	9.08073	7.74793	9.08781	8.40501	8.40049	9.05862	8.35133	8.26811	8.6311	8.55935
131099101..131099700	1	131096601	131102200	131096401..131097450	131096401..131097450	9.23472	6.88544	9.16032	8.42339	8.56015	9.0168	8.49492	8.5715	8.71462	8.69441
131100301..131101500	1	131097801	131104000	131099101..131099700	131099101..131099700	9.1861	7.42601	9.22936	8.68946	8.85713	9.32166	8.78304	8.86327	8.92532	8.98932
131199751..131200500	1	131197251	131203000	131199751..131200500	131199751..131200500	9.09993	8.23336	9.43041	8.36753	8.51833	9.13879	8.47965	8.77961	8.77209	8.79935
131233951..131234850	1	131231451	131237350	131233951..131234850	131233951..131234850	9.10487	8.42601	8.94732	8.44153	8.60079	9.42119	8.59749	8.82205	8.66322	8.94691
131238601..131240400	1	131236101	131242900	131238601..131240400	131238601..131240400	9.74682	8.78356	9.76402	8.90097	8.7528	9.60176	8.98034	9.05337	9.13926	9.21183
131241451..131242350	1	131238951	131244850	131238601..131240400	131238601..131240400	10.0755	8.63546	9.97974	9.01442	8.56015	9.68423	9.13452	9.13979	9.18477	9.31951
131242801..131246100	1	131240301	131248600	131238601..131240400	131238601..131240400	10.4625	8.78356	10.2561	9.39573	9.08431	10.0379	9.54711	9.49488	9.5787	9.69329
131246851..131248350	1	131244351	131250850	131242801..131246100	131242801..131246100	10.0993	8.42601	9.70706	9.10829	8.62726	9.7107	9.02309	8.88345	9.14754	9.20575
131248501..131249550	1	131246001	131252050	131242801..131246100	131242801..131246100	9.75612	8.42601	9.40676	8.98997	8.57383	9.60176	8.89085	8.82205	8.99018	9.10489
131250301..131252550	1	131247801	131255050	131246851..131248350	131246851..131248350	9.9145	8.85227	9.79167	9.08539	8.56015	9.5143	9.044	8.73589	9.14574	9.09806
131256901..131257800	1	131254401	131260300	131256901..131257800	131256901..131257800	9.4193	8.88544	9.70706	8.54587	8.70389	9.05862	8.90234	8.35738	8.98561	8.77278
131260651..131261700	1	131258151	131264200	131260651..131261700	131260651..131261700	9.15048	8.51347	9.49912	8.14197	8.41576	8.78732	8.65298	7.99892	8.68562	8.47974
131272201..131274300	1	131269701	131276800	131272201..131274300	131272201..131274300	9.77672	8.78356	9.52132	8.76346	8.61409	9.48393	8.8558	8.59617	8.96629	8.97863
131282701..131283450	1	131280201	131285950	131282701..131283450	131282701..131283450	8.58825	7.81832	7.18833	7.76346	7.57383	7.5143	7.53977	7.66772	7.50854	7.57393
131595601..131596200	1	131593101	131598700	131595601..131596200	131595601..131596200	8.80033	7.3329	8.77329	8.24889	8.2553	8.62978	8.24699	8.03545	8.42583	8.30407
131596651..131597250	1	131594151	131599750	131595601..131596200	131595601..131596200	9.23206	7.67393	9.11725	8.26935	8.43087	8.83623	8.49492	8.23708	8.60582	8.52274
131598301..131600400	1	131595801	131602900	131595601..131596200	131595601..131596200	9.366	8.12645	9.53229	8.64317	8.66608	9.4529	8.94743	8.5715	8.94718	8.99061
131603101..131603550	1	131600601	131606050	131603101..131603550	131603101..131603550	8.04094	7.51347	8.59642	7.82005	8.20346	8.73669	8.17299	8.10584	8.20664	8.33851
131606251..131607450	1	131603751	131609950	131606251..131607450	131606251..131607450	9.09154	8.28399	9.01145	8.30943	8.32164	8.92934	8.28261	8.29848	8.54751	8.50348
131660251..131661150	1	131657751	131663650	131660251..131661150	131660251..131661150	8.90472	8.3329	9.16032	8.18569	8.56015	8.68423	8.59749	8.38595	8.63539	8.55589
131699701..131700300	1	131697201	131702800	131699701..131700300	131699701..131700300	8.61052	7.59593	8.21581	7.54587	8.01583	8.25127	8.15388	8.03545	7.92584	8.14687
131736751..131738250	1	131734251	131740750	131736751..131738250	131736751..131738250	9.01291	8.3802	8.59642	7.79203	7.82318	8.62978	7.96946	7.8428	8.07054	8.14735
131750401..131751600	1	131747901	131754100	131750401..131751600	131750401..131751600	9.63202	8.59593	8.91416	8.26935	7.99565	9.05862	8.38449	8.38595	8.39305	8.60969
131751601..131752650	1	131749101	131755150	131750401..131751600	131750401..131751600	9.58084	8.67393	8.96363	8.05034	7.8459	9.05862	8.24699	8.46841	8.28662	8.59134
131753101..131754450	1	131750601	131756950	131750401..131751600	131750401..131751600	9.64081	8.67393	9.17439	8.20707	7.77664	9.17727	8.46422	8.41396	8.38603	8.68515
131816851..131817450	1	131814351	131819950	131816851..131817450	131816851..131817450	8.36363	7.88544	8.01145	8.05034	7.8001	8.62978	7.83195	7.92298	7.95397	8.12824
131958451..131959200	1	131955951	131961700	131958451..131959200	131958451..131959200	9.57016	8.55529	8.88021	8.24889	8.20346	9.0168	8.38449	8.20538	8.44419	8.53556
131959951..131962200	1	131957451	131964700	131958451..131959200	131958451..131959200	9.9804	8.3802	9.11725	8.56255	8.69139	9.32166	8.67995	8.6908	8.7904	8.89747
131963251..131964750	1	131960751	131967250	131959951..131962200	131959951..131962200	9.69394	7.88544	9.17439	8.45946	8.44582	9.17727	8.44862	8.5715	8.69322	8.73246
132065401..132069150	1	132062901	132071650	132065401..132069150	132065401..132069150	10.563	9.06986	10.4421	9.55423	9.50412	10.3556	9.55442	9.20538	9.83348	9.70513
132069151..132069900	1	132066651	132072400	132065401..132069150	132065401..132069150	10.105	8.42601	9.8716	8.84753	8.87933	9.68423	9.01253	8.41396	9.19948	9.0369
132070351..132071400	1	132067851	132073900	132065401..132069150	132065401..132069150	9.85204	8.42601	9.55398	8.57904	8.60079	9.5143	8.69325	7.96145	8.91127	8.723
132071851..132073050	1	132069351	132075550	132069151..132069900	132069151..132069900	9.61143	8.18089	9.16032	8.38639	8.40049	9.17727	8.51003	7.96145	8.64907	8.54958
132098701..132099300	1	132096201	132101800	132098701..132099300	132098701..132099300	9.01859	8.4704	8.37053	7.90097	7.27217	8.0168	7.70642	7.92298	7.84789	7.88207
132150001..132150600	1	132147501	132153100	132150001..132150600	132150001..132150600	8.7043	8.23336	8.79167	8.18569	8.07472	8.38877	7.99115	7.92298	8.3507	8.10097
132297151..132300300	1	132294651	132302800	132297151..132300300	132297151..132300300	10.3543	8.88544	10.1099	8.80611	9.09383	9.92934	9.24699	8.8428	9.33663	9.33971
132300301..132300900	1	132297801	132303400	132297151..132300300	132297151..132300300	10.1226	8.3802	9.8716	8.32906	8.60079	9.81198	8.94743	8.35738	8.93382	9.03893
132301201..132301950	1	132298701	132304450	132297151..132300300	132297151..132300300	9.91414	8.55529	9.76402	8.45946	8.57383	9.73669	8.93629	8.20538	8.93243	8.95945
132311851..132312600	1	132309351	132315100	132311851..132312600	132311851..132312600	9.34323	7.51347	9.24278	8.44153	8.56015	8.78732	8.24699	8.44144	8.74815	8.49192
132313801..132315300	1	132311301	132317800	132311851..132312600	132311851..132312600	9.62149	8.18089	9.59642	8.64317	8.95443	9.4529	8.63931	8.82205	9.06467	8.97142
132315601..132316800	1	132313101	132319300	132313801..132315300	132313801..132315300	9.54747	8.42601	9.49912	8.44153	8.77664	9.42119	8.61156	8.90335	8.90577	8.9787
132380401..132381600	1	132377901	132384100	132380401..132381600	132380401..132381600	9.2349	8.3329	8.84544	8.24889	8.62726	8.83623	8.36801	8.17295	8.57387	8.45906
132522301..132522600	1	132519801	132525100	132522301..132522600	132522301..132522600	8.25897	7.81832	8.80982	8.00225	8.14969	8.5143	8.24699	8.35738	8.32058	8.37289
132528601..132529350	1	132526101	132531850	132528601..132529350	132528601..132529350	8.86382	8.3329	9.24278	8.20707	8.33776	9.09926	8.6255	8.54641	8.59587	8.75706
132531751..132532950	1	132529251	132535450	132528601..132529350	132528601..132529350	9.38621	8.12645	9.30807	8.49465	8.74072	8.97373	8.95849	8.92298	8.84781	8.95173
132534301..132535800	1	132531801	132538300	132531751..132532950	132531751..132532950	9.50029	8.01097	9.49912	8.6274	8.86827	9.25127	9.15388	9.03545	8.99826	9.14687
132542101..132543150	1	132539601	132545650	132542101..132543150	132542101..132543150	9.5214	7.94957	9.34587	8.44153	8.70389	8.97373	8.90234	8.82205	8.83043	8.89937
132543451..132545850	1	132540951	132548350	132542101..132543150	132542101..132543150	9.64462	8.18089	9.45368	8.68946	8.60079	8.92934	9.09499	8.8428	8.91464	8.95571
132546001..132546450	1	132543501	132548950	132543451..132545850	132543451..132545850	9.28816	7.67393	9.01145	8.42339	7.82318	8.4529	8.53977	8.20538	8.41934	8.39935
132550051..132550500	1	132547551	132553000	132550051..132550500	132550051..132550500	9.17829	7.81832	9.17439	8.73432	8.27217	9.0168	8.65298	8.44144	8.72696	8.70374
132555901..132556650	1	132553401	132559150	132555901..132556650	132555901..132556650	9.04356	7.88544	9.04248	8.38639	8.28885	8.92934	8.26491	7.96145	8.57257	8.38523
132558901..132559500	1	132556401	132562000	132555901..132556650	132555901..132556650	9.46296	8.3802	9.34587	8.51192	8.28885	9.28689	8.38449	8.20538	8.71555	8.62559
132559801..132561750	1	132557301	132564250	132558901..132559500	132558901..132559500	9.54734	8.78356	9.59642	8.59534	8.62726	9.3556	8.69325	8.64426	8.93967	8.8977
132567901..132569100	1	132565401	132571600	132567901..132569100	132567901..132569100	9.54879	8.18089	9.49912	8.64317	8.72855	9.38877	8.79543	8.44144	8.95695	8.87521
132569101..132569850	1	132566601	132572350	132567901..132569100	132567901..132569100	9.34126	8.18089	9.34587	8.56255	8.56015	9.38877	8.73242	8.23708	8.82286	8.78609
132572401..132573600	1	132569901	132576100	132572401..132573600	132572401..132573600	9.34656	8.59593	9.20214	8.42339	8.50412	9.05862	8.78304	8.13979	8.70988	8.66048
132578401..132579600	1	132575901	132582100	132578401..132579600	132578401..132579600	9.29321	8.4704	9.05775	8.49465	8.28885	8.83623	8.43286	8.62041	8.61375	8.62983
132587851..132588600	1	132585351	132591100	132587851..132588600	132587851..132588600	9.07337	8.3329	9.1026	8.00225	7.91199	8.25127	8.21046	7.8428	8.33895	8.10151
132592351..132593850	1	132589851	132596350	132592351..132593850	132592351..132593850	9.40008	8.67393	9.24278	8.26935	8.76477	9.0168	8.71948	8.20538	8.75897	8.64722
132596101..132597750	1	132593601	132600250	132592351..132593850	132592351..132593850	9.24463	8.3802	9.26925	8.56255	8.61409	9.42119	8.8558	8.44144	8.8153	8.90615
132600751..132601950	1	132598251	132604450	132600751..132601950	132600751..132601950	9.236	8.3802	9.45368	8.65876	8.40049	9.32166	8.93629	8.44144	8.83765	8.8998
132620101..132620700	1	132617601	132623200	132620101..132620700	132620101..132620700	8.87469	7.81832	8.24278	7.73432	7.62726	8.5143	7.99115	7.71352	7.86812	8.07299
132629851..132631050	1	132627351	132633550	132629851..132631050	132629851..132631050	9.23472	8.59593	9.20214	8.57904	8.40049	9.09926	8.63931	8.62041	8.72722	8.78633
132659701..132660300	1	132657201	132662800	132659701..132660300	132659701..132660300	8.79719	7.3329	7.53229	7.64317	7.54634	6.73669	7.44862	7.41396	7.57393	7.19976
132673801..132674400	1	132671301	132676900	132673801..132674400	132673801..132674400	8.72589	7.94957	8.67772	7.92696	8.14969	8.5143	8.43286	7.71352	8.25145	8.22023
132706351..132707400	1	132703851	132709900	132706351..132707400	132706351..132707400	9.09162	8.23336	8.82774	7.97759	8.18575	8.62978	8.36801	8.32823	8.33036	8.44201
132738151..132743400	1	132735651	132745900	132738151..132743400	132738151..132743400	10.8732	9.23336	10.0653	9.39573	9.3537	9.73669	9.59749	9.18925	9.60492	9.50781
132743401..132745200	1	132740901	132747700	132738151..132743400	132738151..132743400	10.3929	8.23336	9.34587	8.92696	8.65326	9.54405	9.18245	8.64426	8.97536	9.12359
132745201..132747150	1	132742701	132749650	132738151..132743400	132738151..132743400	10.2256	7.94957	9.07285	8.79203	8.72855	9.38877	9.15388	8.5715	8.86448	9.03805
132747601..132748500	1	132745101	132751000	132743401..132745200	132743401..132745200	9.50174	7.59593	8.65782	8.61146	8.47526	9.17727	8.80771	8.26811	8.58151	8.75103
132748501..132749100	1	132746001	132751600	132745201..132747150	132745201..132747150	9.51949	7.51347	8.63764	8.44153	8.27217	9.13879	8.66653	8.20538	8.45045	8.67023
132750601..132751650	1	132748101	132754150	132747601..132748500	132747601..132748500	9.50767	8.3329	8.82774	8.42339	8.51833	8.73669	8.65298	8.07107	8.58982	8.48692
132766651..132767700	1	132764151	132770200	132766651..132767700	132766651..132767700	9.57676	8.4704	9.26925	8.47716	8.28885	8.4529	8.28261	8.6908	8.67842	8.47544
132768451..132769950	1	132765951	132772450	132766651..132767700	132766651..132767700	9.74531	8.3329	9.37053	8.67419	8.5324	8.92934	8.51003	8.59617	8.85904	8.67851
132770101..132771300	1	132767601	132773800	132766651..132767700	132766651..132767700	9.62656	8.18089	9.1461	8.51192	8.46062	9.13879	8.52498	8.49488	8.70621	8.71955
132773251..132775350	1	132770751	132777850	132770101..132771300	132770101..132771300	9.46314	8.12645	9.17439	8.77782	8.72855	9.3556	8.86758	8.73589	8.89359	8.98636
132781051..132781800	1	132778551	132784300	132781051..132781800	132781051..132781800	8.57086	7.51347	8.71671	8.164	8.72855	8.68423	8.44862	8.35738	8.53642	8.49674
132788401..132788850	1	132785901	132791350	132788401..132788850	132788401..132788850	8.6361	7.67393	8.32078	7.87449	8.27217	8.78732	8.52498	8.13979	8.15582	8.48403
132789151..132789600	1	132786651	132792100	132788401..132788850	132788401..132788850	8.72756	7.3329	8.29525	7.84753	8.40049	8.62978	8.38449	8.17295	8.18109	8.39574
132791701..132792600	1	132789201	132795100	132789151..132789600	132789151..132789600	8.45193	7.67393	8.51026	7.82005	8.43087	8.92934	8.28261	8.13979	8.25372	8.45058
132798001..132798600	1	132795501	132801100	132798001..132798600	132798001..132798600	8.61571	8.3329	8.39478	8.05034	8.11269	8.17727	8.24699	8.17295	8.18594	8.19907
132803251..132808800	1	132800751	132811300	132803251..132808800	132803251..132808800	10.4231	9.3802	10.1389	9.17489	9.43836	9.78732	9.4008	9.42777	9.58406	9.53863
132810601..132812100	1	132808101	132814600	132803251..132808800	132803251..132808800	9.87385	8.81832	9.55398	8.86107	8.8903	9.65726	8.95849	8.62041	9.10178	9.07872
132812401..132815400	1	132809901	132817900	132810601..132812100	132810601..132812100	10.1607	8.9806	9.69735	9.11961	9.15879	9.92934	9.3001	8.8428	9.32525	9.35742
132818101..132819450	1	132815601	132821950	132818101..132819450	132818101..132819450	9.65649	8.85227	9.65782	9.0738	9.23822	9.97373	9.00188	8.77961	9.32328	9.25174
132820351..132822000	1	132817851	132824500	132818101..132819450	132818101..132819450	9.59994	8.55529	9.53229	9.01442	9.21223	9.78732	8.90234	8.59617	9.25298	9.09528
132825601..132825900	1	132823101	132828400	132825601..132825900	132825601..132825900	8.50689	6.88544	8.41863	8.20707	8.38506	8.32166	8.03359	7.92298	8.33692	8.09274
132836851..132837900	1	132834351	132840400	132836851..132837900	132836851..132837900	8.93392	8.01097	9.01145	8.34842	8.27217	8.92934	8.15388	8.64426	8.54402	8.57583
132857551..132858600	1	132855051	132861100	132857551..132858600	132857551..132858600	9.12576	8.12645	8.91416	8.05034	8.58737	8.97373	8.31738	8.66772	8.51729	8.65294
132858601..132859200	1	132856101	132861700	132857551..132858600	132857551..132858600	9.19792	7.94957	8.86293	7.97759	8.57383	9.0168	8.41692	8.52088	8.47145	8.65153
132860851..132861900	1	132858351	132864400	132857551..132858600	132857551..132858600	9.38895	7.94957	8.94732	7.9525	8.44582	9.05862	8.74524	8.62041	8.44855	8.80809
132862651..132863400	1	132860151	132865900	132860851..132861900	132860851..132861900	9.27217	8.01097	8.79167	8.0738	8.43087	8.92934	8.79543	8.5715	8.43211	8.76542
132863551..132864450	1	132861051	132866950	132860851..132861900	132860851..132861900	9.24666	7.94957	8.63764	8.0738	8.28885	8.88353	8.77055	8.59617	8.33343	8.75008
132867451..132868200	1	132864951	132870700	132867451..132868200	132867451..132868200	9.03548	8.18089	8.61718	7.97759	8.09383	8.5143	8.71948	8.03545	8.22953	8.42308
132868501..132869250	1	132866001	132871750	132867451..132868200	132867451..132868200	9.15758	8.18089	9.01145	8.0265	8.18575	8.57319	8.75795	7.96145	8.4079	8.43087
132880651..132882900	1	132878151	132885400	132880651..132882900	132880651..132882900	9.48407	8.4704	9.07285	8.9525	8.27217	9.05862	8.80771	8.77961	8.76584	8.88198
132927901..132928500	1	132925401	132931000	132927901..132928500	132927901..132928500	8.90717	8.01097	8.91416	8.34842	8.30534	8.73669	8.31738	7.99892	8.52264	8.351
132936901..132937800	1	132934401	132940300	132936901..132937800	132936901..132937800	9.17152	8.3329	9.57535	8.44153	8.48976	9.42119	8.52498	8.5715	8.83555	8.83922
132938401..132939000	1	132935901	132941500	132936901..132937800	132936901..132937800	9.12826	7.81832	9.35826	8.36753	8.43087	9.38877	8.69325	8.32823	8.71889	8.80342
132948001..132949050	1	132945501	132951550	132948001..132949050	132948001..132949050	9.22897	8.67393	9.16032	8.49465	8.58737	9.25127	8.63931	8.35738	8.74745	8.74932
133046251..133046550	1	133043751	133049050	133046251..133046550	133046251..133046550	8.29917	7.81832	7.39478	7.64317	7.62726	8.09926	7.44862	7.71352	7.55507	7.7538
133057351..133058100	1	133054851	133060600	133057351..133058100	133057351..133058100	8.51401	8.28399	8.01145	7.54587	7.7528	7.92934	7.73242	7.5715	7.77004	7.74442
133159201..133159800	1	133156701	133162300	133159201..133159800	133159201..133159800	9.56942	8.12645	9.18833	8.38639	8.64032	8.73669	8.38449	8.54641	8.73835	8.55587
133160401..133161300	1	133157901	133163800	133159201..133159800	133159201..133159800	9.8698	8.3329	9.58592	8.67419	8.71627	9.13879	8.65298	8.94234	8.99213	8.91137
133161601..133162650	1	133159101	133165150	133159201..133159800	133159201..133159800	10.2286	8.06986	9.65782	8.74896	8.69139	9.42119	8.83195	8.92298	9.03273	9.05871
133162651..133165350	1	133160151	133167850	133160401..133161300	133160401..133161300	10.5001	8.18089	9.86293	8.93979	8.8001	9.62978	9.09499	9.03545	9.20094	9.25341
133166551..133168500	1	133164051	133171000	133162651..133165350	133162651..133165350	9.91546	8.06986	9.67772	8.74896	8.78842	9.5143	9.08493	8.90335	9.0717	9.16753
133181551..133183050	1	133179051	133185550	133181551..133183050	133181551..133183050	9.17149	8.23336	9.18833	8.14197	8.01583	8.38877	8.17299	8.35738	8.44871	8.30638
133183051..133183650	1	133180551	133186150	133181551..133183050	133181551..133183050	8.93345	7.67393	8.84544	7.97759	7.8459	8.25127	8.11489	7.99892	8.22298	8.12169
133244701..133245300	1	133242201	133247800	133244701..133245300	133244701..133245300	8.57438	8.23336	8.46517	7.90097	8.14969	8.17727	7.73242	8.10584	8.17194	8.00517
133262701..133263600	1	133260201	133266100	133262701..133263600	133262701..133263600	9.26838	8.28399	9.17439	8.51192	8.13131	9.38877	8.53977	8.10584	8.60588	8.67813
133264651..133265250	1	133262151	133267750	133262701..133263600	133262701..133263600	8.8356	8.01097	9.1461	8.0738	8.09383	9.17727	8.51003	8.03545	8.43791	8.57425
133273501..133275600	1	133271001	133278100	133273501..133275600	133273501..133275600	9.45979	8.51347	9.30807	8.45946	8.7528	9.42119	8.52498	8.54641	8.84011	8.83086
133282351..133283700	1	133279851	133286200	133282351..133283700	133282351..133283700	9.593	8.71141	9.6678	8.529	8.51833	9.3556	8.58327	8.59617	8.90504	8.84501
133285651..133286250	1	133283151	133288750	133282351..133283700	133282351..133283700	9.17727	8.78356	8.89728	7.9525	7.97519	8.88353	8.3001	8.03545	8.27499	8.40636
133328551..133329000	1	133326051	133331500	133328551..133329000	133328551..133329000	8.31268	7.51347	6.73582	7.54587	7.33776	5.92934	7.13452	7.88345	7.20648	6.98243
133357501..133359450	1	133355001	133361950	133357501..133359450	133357501..133359450	9.58364	9.04072	9.40676	8.54587	8.69139	9.38877	8.84393	8.73589	8.88134	8.98953
133362751..133365450	1	133360251	133367950	133362751..133365450	133362751..133365450	9.94062	9.28399	9.05775	8.77782	8.61409	9.0168	8.58327	8.41396	8.81655	8.67135
133423051..133423500	1	133420551	133426000	133423051..133423500	133423051..133423500	7.97076	7.23336	7.48789	7.57904	7.7528	7.83623	7.56892	8.41396	7.60658	7.9397
133799251..133800150	1	133796751	133802650	133799251..133800150	133799251..133800150	8.97551	7.81832	8.53229	7.76346	7.97519	8.68423	7.94743	7.99892	8.09031	8.21019
133809601..133810050	1	133807101	133812550	133809601..133810050	133809601..133810050	8.94635	7.74793	8.59642	7.64317	8.13131	8.78732	8.31738	8.07107	8.12363	8.39192
133810051..133810650	1	133807551	133813150	133809601..133810050	133809601..133810050	9.2264	7.81832	8.71671	7.73432	8.18575	8.83623	8.31738	8.17295	8.21226	8.44219
133812451..133813650	1	133809951	133816150	133809601..133810050	133809601..133810050	9.13945	7.42601	8.61718	7.97759	8.30534	9.21474	8.22884	8.26811	8.30003	8.57057
133820251..133821450	1	133817751	133823950	133820251..133821450	133820251..133821450	9.14145	8.01097	8.84544	8.05034	8.38506	8.5143	8.21046	8.32823	8.42695	8.351
133904401..133905450	1	133901901	133907950	133904401..133905450	133904401..133905450	9.76969	8.55529	9.41863	8.18569	8.27217	9.21474	8.52498	8.5715	8.6255	8.77041
133906201..133907550	1	133903701	133910050	133904401..133905450	133904401..133905450	9.95804	8.55529	9.6678	8.47716	8.47526	9.60176	8.6255	8.6908	8.87341	8.97269
133907701..133908600	1	133905201	133911100	133904401..133905450	133904401..133905450	9.86628	8.3802	9.58592	8.51192	8.54634	9.68423	8.6255	8.38595	8.8814	8.89856
133908601..133909500	1	133906101	133912000	133906201..133907550	133906201..133907550	9.74626	8.28399	9.56471	8.6274	8.57383	9.73669	8.70642	8.46841	8.92198	8.97051
133920151..133921500	1	133917651	133924000	133920151..133921500	133920151..133921500	8.9534	8.42601	8.93084	8.34842	8.48976	8.83623	8.3001	8.17295	8.58967	8.43643
133953301..133953900	1	133950801	133956400	133953301..133953900	133953301..133953900	8.64741	8.12645	8.21581	7.61146	7.93337	7.73669	7.87926	7.71352	7.92021	7.77649
133962601..133963200	1	133960101	133965700	133962601..133963200	133962601..133963200	9.10561	8.28399	8.93084	7.9525	7.97519	8.4529	8.01253	8.13979	8.28617	8.20174
133964401..133965000	1	133961901	133967500	133962601..133963200	133962601..133963200	8.8435	8.42601	8.89728	7.76346	7.95443	8.62978	7.90234	8.07107	8.20506	8.20107
133978501..133979400	1	133976001	133981900	133978501..133979400	133978501..133979400	8.79005	7.81832	9.02705	8.24889	8.32164	8.88353	8.49492	8.44144	8.53253	8.60663
133980001..133980600	1	133977501	133983100	133978501..133979400	133978501..133979400	8.72138	7.3329	8.89728	8.164	8.27217	8.78732	8.43286	8.32823	8.44448	8.51614
134048551..134048850	1	134046051	134051350	134048551..134048850	134048551..134048850	8.3788	7.94957	8.61718	7.84753	7.95443	8.73669	7.96946	8.10584	8.13971	8.27066
134166001..134166900	1	134163501	134169400	134166001..134166900	134166001..134166900	9.06895	8.3802	8.37053	8.26935	8.07472	8.25127	8.15388	8.20538	8.2382	8.20351
134223601..134224650	1	134221101	134227150	134223601..134224650	134223601..134224650	9.66378	8.59593	9.39478	8.74896	8.74072	9.28689	8.65298	8.66772	8.96149	8.8692
134224651..134225850	1	134222151	134228350	134223601..134224650	134223601..134224650	9.74626	8.74793	9.45368	8.67419	8.78842	9.25127	8.73242	8.62041	8.9721	8.86803
134232301..134238300	1	134229801	134240800	134232301..134238300	134232301..134238300	10.8397	9.20737	10.4822	9.71206	9.68511	10.3387	9.80158	9.42777	9.95981	9.85603
134239351..134241150	1	134236851	134243650	134232301..134238300	134232301..134238300	10.0615	8.12645	9.73582	8.84753	8.90119	9.48393	8.98034	8.90335	9.16151	9.12254
134241151..134244300	1	134238651	134246800	134239351..134241150	134239351..134241150	10.0365	8.67393	10.0501	8.82005	8.93337	9.62978	9.21046	9.15647	9.26785	9.33224
134255701..134256600	1	134253201	134259100	134255701..134256600	134255701..134256600	8.41865	7.42601	7.57536	7.0738	7.13131	7.09926	7.21046	7.46841	7.26015	7.25938
134286751..134287500	1	134284251	134290000	134286751..134287500	134286751..134287500	8.72377	8.01097	8.75468	7.57904	7.51833	8.62978	7.94743	8.20538	7.95068	8.26086
134296951..134300550	1	134294451	134303050	134296951..134300550	134296951..134300550	10.1315	8.81832	9.13175	8.76346	8.8001	9.3556	8.79543	8.75792	8.89844	8.96965
134643601..134644500	1	134641101	134647000	134643601..134644500	134643601..134644500	9.92424	7.67393	9.17439	8.26935	8.40049	8.68423	8.49492	8.62041	8.61475	8.59985
134644651..134649450	1	134642151	134651950	134643601..134644500	134643601..134644500	10.8696	8.85227	10.0193	9.0738	9.04558	9.57319	9.22884	9.41396	9.37955	9.40533
134651401..134652300	1	134648901	134654800	134644651..134649450	134644651..134649450	9.29097	8.06986	8.82774	8.11961	8.36947	8.97373	8.44862	8.35738	8.43894	8.59325
134653801..134654400	1	134651301	134656900	134651401..134652300	134651401..134652300	9.1181	7.94957	8.86293	8.34842	8.33776	8.92934	8.41692	8.35738	8.51637	8.56788
134655901..134656350	1	134653401	134658850	134653801..134654400	134653801..134654400	8.90028	8.42601	8.86293	8.38639	8.33776	8.62978	8.3001	8.64426	8.52903	8.52471
134698201..134698950	1	134695701	134701450	134698201..134698950	134698201..134698950	8.87171	7.81832	9.17439	7.92696	8.33776	8.73669	8.33445	8.32823	8.4797	8.46646
134707351..134712000	1	134704851	134714500	134707351..134712000	134707351..134712000	10.6971	9.15393	10.5647	9.29951	8.97519	10.0586	9.53239	9.38595	9.61314	9.65899
134712451..134713950	1	134709951	134716450	134707351..134712000	134707351..134712000	9.70275	8.71141	9.96363	8.77782	8.58737	9.3556	9.01253	9.07107	9.1096	9.1464
134735851..134736150	1	134733351	134738650	134735851..134736150	134735851..134736150	8.00898	7.12645	7.94732	7.61146	7.8459	8.62978	7.80771	8.23708	7.80156	8.22486
134737201..134737800	1	134734701	134740300	134735851..134736150	134735851..134736150	8.51968	7.74793	8.55398	7.84753	8.28885	8.78732	8.09499	8.07107	8.23012	8.31779
134980351..134980950	1	134977851	134983450	134980351..134980950	134980351..134980950	8.79142	7.81832	8.37053	7.64317	8.22094	8.4529	8.4008	7.92298	8.07822	8.25889
134982901..134983500	1	134980401	134986000	134980351..134980950	134980351..134980950	8.76227	7.94957	8.55398	7.97759	8.3537	8.78732	8.52498	7.99892	8.29509	8.43707
134986501..134986950	1	134984001	134989450	134986501..134986950	134986501..134986950	9.51781	7.74793	8.91416	8.164	8.41576	8.83623	8.66653	8.23708	8.49797	8.57995
134986951..134988900	1	134984451	134991400	134986501..134986950	134986501..134986950	9.70409	8.06986	9.20214	8.56255	8.58737	8.97373	8.8558	8.66772	8.78402	8.83242
135035251..135035850	1	135032751	135038350	135035251..135035850	135035251..135035850	9.00013	8.23336	8.75468	8.30943	8.14969	8.62978	8.19185	8.07107	8.4046	8.29757
135037051..135038100	1	135034551	135040600	135035251..135035850	135035251..135035850	9.3049	8.59593	9.13175	8.56255	8.41576	8.83623	8.19185	8.10584	8.70335	8.37797
135040051..135041100	1	135037551	135043600	135037051..135038100	135037051..135038100	9.13076	8.3329	9.01145	8.36753	8.51833	8.38877	8.41692	8.5715	8.63244	8.45906
135051001..135051750	1	135048501	135054250	135051001..135051750	135051001..135051750	9.05404	8.59593	9.1461	7.84753	8.13131	8.83623	8.36801	8.03545	8.37498	8.41323
135052651..135053250	1	135050151	135055750	135051001..135051750	135051001..135051750	8.91697	8.01097	8.88021	7.90097	7.8903	8.5143	8.05435	7.88345	8.22382	8.1507
135059101..135060300	1	135056601	135062800	135059101..135060300	135059101..135060300	9.28125	8.81832	9.04248	8.38639	8.11269	8.92934	8.44862	8.5715	8.51385	8.64982
135067951..135068850	1	135065451	135071350	135067951..135068850	135067951..135068850	9.18449	8.3329	8.97974	8.42339	8.48976	8.97373	8.56892	8.62041	8.63096	8.72102
135080851..135081900	1	135078351	135084400	135080851..135081900	135080851..135081900	9.30342	8.51347	8.77329	8.20707	8.18575	8.4529	8.41692	8.44144	8.38871	8.43709
135083551..135086700	1	135081051	135089200	135080851..135081900	135080851..135081900	10.3084	9.04072	9.86293	9.17489	9.24678	9.73669	9.29138	8.99892	9.4282	9.34233
135089551..135090750	1	135087051	135093250	135089551..135090750	135089551..135090750	9.23609	8.63546	9.22936	8.71952	8.60079	9.09926	8.91375	8.35738	8.84989	8.79013
135100051..135100800	1	135097551	135103300	135100051..135100800	135100051..135100800	9.74061	8.55529	9.62744	8.32906	8.66608	9.21474	8.71948	8.17295	8.8742	8.70239
135100801..135102450	1	135098301	135104950	135100051..135100800	135100051..135100800	10.1432	8.67393	9.89728	8.74896	8.94394	9.57319	9.03359	8.49488	9.19673	9.03389
135102601..135103500	1	135100101	135106000	135100051..135100800	135100051..135100800	10.0289	8.23336	9.74528	8.51192	8.72855	9.5143	8.73242	8.41396	8.99525	8.88689
135103501..135105300	1	135101001	135107800	135100801..135102450	135100801..135102450	9.85069	8.51347	9.70706	8.57904	8.83459	9.68423	8.94743	8.90335	9.04023	9.17833
135125401..135126450	1	135122901	135128950	135125401..135126450	135125401..135126450	9.34985	8.3802	9.01145	7.87449	8.30534	8.68423	8.24699	8.29848	8.39709	8.4099
135142951..135144900	1	135140451	135147400	135142951..135144900	135142951..135144900	9.427	8.3329	9.29525	8.64317	8.82318	9.3556	8.81988	8.80099	8.92053	8.99216
135160351..135162000	1	135157851	135164500	135160351..135162000	135160351..135162000	8.87176	8.63546	9.20214	8.42339	8.18575	9.05862	8.44862	8.32823	8.60376	8.61183
135324451..135325200	1	135321951	135327700	135324451..135325200	135324451..135325200	8.84032	8.23336	9.13175	8.49465	8.47526	9.21474	8.63931	8.5715	8.70055	8.80852
135337501..135338400	1	135335001	135340900	135337501..135338400	135337501..135338400	8.73377	8.23336	8.53229	8.14197	8.01583	9.0168	8.51003	8.41396	8.23003	8.64693
135355051..135356550	1	135352551	135359050	135355051..135356550	135355051..135356550	9.15283	8.63546	8.29525	7.61146	7.97519	8.5143	8.07481	8.23708	7.96063	8.2754
135373951..135375900	1	135371451	135378400	135373951..135375900	135373951..135375900	9.62142	8.67393	9.20214	8.54587	8.54634	8.97373	8.36801	8.32823	8.76478	8.55666
135583051..135585300	1	135580551	135587800	135583051..135585300	135583051..135585300	9.38318	8.42601	8.46517	7.9525	7.95443	8.62978	8.19185	8.44144	8.12403	8.42102
135685651..135686100	1	135683151	135688600	135685651..135686100	135685651..135686100	8.95128	7.51347	8.46517	7.32906	7.77664	7.62978	7.90234	7.41396	7.85696	7.64869
135686251..135686850	1	135683751	135689350	135685651..135686100	135685651..135686100	9.00915	7.81832	8.67772	7.54587	7.8001	8.38877	7.99115	7.66772	8.0079	8.01588
135687151..135688050	1	135684651	135690550	135685651..135686100	135685651..135686100	9.17118	8.06986	8.75468	7.47716	7.72855	8.5143	8.13452	7.62041	7.98679	8.08974
135810151..135810600	1	135807651	135813100	135810151..135810600	135810151..135810600	8.30885	8.23336	8.1026	7.47716	7.77664	7.92934	7.75795	8.13979	7.78547	7.94236
135813901..135814350	1	135811401	135816850	135813901..135814350	135813901..135814350	8.50808	7.74793	8.59642	8.0738	8.16783	8.88353	7.94743	8.07107	8.27935	8.30068
135816151..135821400	1	135813651	135823900	135813901..135814350	135813901..135814350	10.7366	8.81832	10.2693	9.39573	9.36947	9.99543	9.54711	9.26811	9.67815	9.60355
135821551..135822300	1	135819051	135824800	135816151..135821400	135816151..135821400	9.89232	8.23336	9.46517	8.6274	8.51833	8.97373	8.8558	8.44144	8.8703	8.75699
135822451..135823200	1	135819951	135825700	135816151..135821400	135816151..135821400	9.58656	8.01097	9.38271	8.47716	8.30534	8.73669	8.69325	8.38595	8.72173	8.6053
135832201..135832800	1	135829701	135835300	135832201..135832800	135832201..135832800	9.08665	8.3802	8.75468	8.05034	8.09383	8.73669	8.05435	8.23708	8.29962	8.34271
135835651..135836700	1	135833151	135839200	135835651..135836700	135835651..135836700	9.03976	8.63546	8.48789	8.22813	8.14969	8.83623	8.05435	8.07107	8.28857	8.32055
135866851..135867600	1	135864351	135870100	135866851..135867600	135866851..135867600	9.20588	8.3802	9.07285	8.164	8.28885	8.4529	8.58327	7.88345	8.50857	8.30654
135880351..135881100	1	135877851	135883600	135880351..135881100	135880351..135881100	9.11769	8.23336	9.04248	8.59534	8.83459	8.57319	8.73242	8.35738	8.82414	8.55433
135889051..135890250	1	135886551	135892750	135889051..135890250	135889051..135890250	9.65444	8.85227	9.51026	8.54587	8.60079	9.54405	9.10497	8.62041	8.88564	9.08981
135902701..135903750	1	135900201	135906250	135902701..135903750	135902701..135903750	9.14494	8.12645	9.02705	8.20707	8.32164	9.05862	8.36801	8.6908	8.51859	8.70581
135908701..135909600	1	135906201	135912100	135908701..135909600	135908701..135909600	9.32888	8.3329	9.05775	8.74896	8.58737	9.09926	8.51003	8.64426	8.79803	8.75118
135915301..135916500	1	135912801	135919000	135915301..135916500	135915301..135916500	10.2868	8.3802	9.79167	9.0265	8.82318	9.3556	8.91375	8.62041	9.21378	8.96325
135916501..135917250	1	135914001	135919750	135915301..135916500	135915301..135916500	10.491	8.55529	9.86293	8.88779	8.71627	9.48393	9.00188	8.59617	9.15566	9.02732
135917251..135921000	1	135914751	135923500	135915301..135916500	135915301..135916500	11.1061	9.2589	10.4186	9.54587	9.41576	10.4212	9.74524	9.07107	9.79342	9.74584
135921001..135922350	1	135918501	135924850	135917251..135921000	135917251..135921000	10.6459	8.78356	9.88021	8.98997	8.96485	10.2147	9.29138	8.59617	9.27834	9.36743
135922501..135923700	1	135920001	135926200	135917251..135921000	135917251..135921000	10.1953	8.78356	9.62744	8.83385	8.84591	9.68423	9.02309	8.52088	9.1024	9.07607
135923701..135924900	1	135921201	135927400	135921001..135922350	135921001..135922350	9.97535	8.59593	9.58592	8.61146	8.70389	9.25127	8.83195	8.49488	8.96709	8.85937
135924901..135925650	1	135922401	135928150	135922501..135923700	135922501..135923700	9.56504	8.4704	9.39478	8.42339	8.51833	8.97373	8.6255	8.54641	8.77883	8.71522
135926701..135927900	1	135924201	135930400	135923701..135924900	135923701..135924900	9.31159	8.51347	9.25608	8.05034	8.38506	8.57319	8.49492	8.46841	8.56383	8.51217
135952801..135955050	1	135950301	135957550	135952801..135955050	135952801..135955050	9.76135	8.4704	9.57535	8.97759	8.93337	9.57319	9.41692	9.15647	9.1621	9.38219
135955201..135956100	1	135952701	135958600	135952801..135955050	135952801..135955050	9.60795	8.3802	9.35826	8.73432	8.43087	9.48393	9.11489	8.62041	8.84115	9.07308
135956401..135957900	1	135953901	135960400	135952801..135955050	135952801..135955050	9.7355	8.3802	9.44209	8.87449	8.33776	9.42119	9.15388	8.62041	8.88478	9.06516
135959401..135960600	1	135956901	135963100	135956401..135957900	135956401..135957900	9.66361	8.4704	9.57535	8.9525	8.61409	9.25127	8.92506	8.62041	9.04731	8.93225
135962251..135963450	1	135959751	135965950	135959401..135960600	135959401..135960600	9.73897	8.3329	9.55398	8.65876	8.85713	9.21474	9.13452	8.73589	9.02329	9.02838
135963751..135964800	1	135961251	135967300	135962251..135963450	135962251..135963450	9.70561	8.3329	9.78251	8.73432	8.85713	9.13879	9.25598	8.86327	9.12465	9.08601
135965401..135966300	1	135962901	135968800	135962251..135963450	135962251..135963450	9.72117	8.28399	9.80982	8.67419	8.58737	9.05862	9.20119	8.73589	9.0238	8.99857
135966451..135968400	1	135963951	135970900	135963751..135964800	135963751..135964800	9.91688	8.74793	9.82774	8.93979	8.76477	9.4529	9.39267	9.0173	9.17743	9.28762
135968401..135970350	1	135965901	135972850	135965401..135966300	135965401..135966300	9.69202	8.74793	9.81881	9.05034	8.65326	9.42119	9.21968	8.86327	9.17414	9.16805
135981451..135983100	1	135978951	135985600	135981451..135983100	135981451..135983100	9.74626	8.23336	9.46517	8.88779	8.91199	9.65726	9.08493	8.71352	9.08832	9.15191
135983401..135984600	1	135980901	135987100	135981451..135983100	135981451..135983100	9.7598	8.3802	9.37053	8.82005	8.62726	9.25127	8.81988	8.66772	8.93928	8.91296
135984751..135985800	1	135982251	135988300	135981451..135983100	135981451..135983100	9.64028	8.06986	9.33338	8.74896	8.61409	8.88353	8.8558	8.75792	8.89881	8.83242
135999151..136000500	1	135996651	136003000	135999151..136000500	135999151..136000500	9.46728	8.3329	9.22936	8.05034	8.50412	9.09926	8.77055	8.64426	8.59461	8.83803
136004551..136005450	1	136002051	136007950	136004551..136005450	136004551..136005450	9.26687	8.4704	9.17439	7.97759	8.43087	9.17727	8.51003	8.26811	8.52762	8.6518
136039951..136041300	1	136037451	136043800	136039951..136041300	136039951..136041300	9.47856	8.71141	9.45368	8.51192	8.11269	8.73669	8.79543	8.32823	8.69276	8.62012
136042351..136043850	1	136039851	136046350	136039951..136041300	136039951..136041300	9.4692	8.3802	9.48789	8.59534	8.47526	9.0168	8.83195	8.38595	8.85283	8.7449
136048651..136053450	1	136046151	136055950	136048651..136053450	136048651..136053450	10.5367	8.06986	10.2888	9.43249	9.28885	9.5143	9.53239	9.31343	9.67004	9.45338
136054201..136054950	1	136051701	136057450	136048651..136053450	136048651..136053450	9.69814	7.94957	9.21581	8.57904	8.20346	8.5143	8.84393	8.54641	8.6661	8.63488
136060201..136060800	1	136057701	136063300	136060201..136060800	136060201..136060800	9.17542	8.71141	8.86293	7.97759	8.16783	8.68423	8.17299	7.5715	8.33612	8.14291
136062151..136062750	1	136059651	136065250	136060201..136060800	136060201..136060800	9.39044	8.51347	8.91416	8.14197	8.18575	8.83623	8.31738	7.66772	8.41396	8.27378
136064851..136065900	1	136062351	136068400	136062151..136062750	136062151..136062750	9.5045	8.42601	9.16032	8.45946	8.32164	8.97373	8.47965	7.88345	8.64714	8.44561
136076851..136077750	1	136074351	136080250	136076851..136077750	136076851..136077750	8.78	7.94957	8.53229	7.92696	8.56015	8.4529	8.41692	8.35738	8.3398	8.40907
136086451..136087200	1	136083951	136089700	136086451..136087200	136086451..136087200	9.51431	8.28399	9.45368	8.32906	8.33776	9.05862	8.49492	7.92298	8.70683	8.49217
136087501..136089150	1	136085001	136091650	136086451..136087200	136086451..136087200	9.5294	8.42601	9.57535	8.64317	8.47526	9.09926	8.63931	8.20538	8.89793	8.64798
136104151..136107300	1	136101651	136109800	136104151..136107300	136104151..136107300	10.0678	9.23336	10.0803	8.91402	8.94394	9.62978	9.13452	8.73589	9.31277	9.16673
136126351..136127250	1	136123851	136129750	136126351..136127250	136126351..136127250	9.59279	8.3802	9.01145	8.28953	8.32164	8.88353	8.38449	8.07107	8.54087	8.44637
136128151..136130400	1	136125651	136132900	136126351..136127250	136126351..136127250	9.9671	8.3329	9.34587	8.47716	8.65326	9.54405	8.80771	8.59617	8.82543	8.98264
136131901..136133250	1	136129401	136135750	136128151..136130400	136128151..136130400	9.34553	7.67393	9.39478	8.54587	8.44582	9.38877	8.58327	8.49488	8.79549	8.82231
136147051..136147650	1	136144551	136150150	136147051..136147650	136147051..136147650	8.9948	7.88544	9.20214	8.09689	8.27217	8.92934	8.26491	8.29848	8.52373	8.49758
136153801..136155000	1	136151301	136157500	136153801..136155000	136153801..136155000	8.93158	8.59593	8.75468	8.05034	7.86827	8.5143	8.28261	8.41396	8.22443	8.40363
136172401..136173300	1	136169901	136175800	136172401..136173300	136172401..136173300	8.64216	8.01097	8.96363	8.09689	8.09383	8.83623	8.46422	8.52088	8.38478	8.60711
136176451..136177350	1	136173951	136179850	136176451..136177350	136176451..136177350	8.40117	8.01097	9.07285	8.09689	8.18575	8.88353	8.41692	8.66772	8.45183	8.65606
136256551..136257150	1	136254051	136259650	136256551..136257150	136256551..136257150	9.5762	8.18089	9.44209	8.65876	8.61409	9.09926	8.73242	8.29848	8.90498	8.71006
136257301..136264050	1	136254801	136266550	136256551..136257150	136256551..136257150	10.8749	9.3329	10.2561	9.44153	9.58062	10.2331	9.70642	9.44144	9.75941	9.79366
136353151..136353600	1	136350651	136356100	136353151..136353600	136353151..136353600	8.08671	7.01097	8.71671	8.6274	8.33776	8.32166	8.22884	8.10584	8.56062	8.21878
136359301..136359600	1	136356801	136362100	136359301..136359600	136359301..136359600	8.20115	7.42601	8.24278	8.32906	8.13131	8.25127	8.05435	8.13979	8.23438	8.14847
136370101..136370700	1	136367601	136373200	136370101..136370700	136370101..136370700	8.71705	7.23336	8.13175	8.0738	8.11269	8.62978	8.01253	7.52088	8.10608	8.05439
136372201..136373100	1	136369701	136375600	136370101..136370700	136370101..136370700	8.93072	7.59593	8.61718	8.38639	8.43087	8.5143	8.35133	7.80099	8.47814	8.22221
136452601..136453200	1	136450101	136455700	136452601..136453200	136452601..136453200	8.60591	8.3329	7.73582	7.64317	7.51833	8.0168	7.59749	7.46841	7.63244	7.69423
136787251..136788600	1	136784751	136791100	136787251..136788600	136787251..136788600	9.4189	8.01097	9.18833	8.42339	8.8001	9.4529	8.63931	8.46841	8.80394	8.85354
136789051..136789800	1	136786551	136792300	136787251..136788600	136787251..136788600	9.50437	7.88544	9.05775	8.28953	8.71627	9.28689	8.44862	8.35738	8.68785	8.69763
136790101..136790850	1	136787601	136793350	136787251..136788600	136787251..136788600	9.61693	7.74793	9.05775	8.164	8.65326	9.21474	8.4008	8.35738	8.625	8.65764
136790851..136791450	1	136788351	136793950	136787251..136788600	136787251..136788600	9.44962	7.81832	8.73582	8.09689	8.41576	9.09926	8.33445	8.10584	8.41616	8.51318
136792501..136792800	1	136790001	136795300	136790101..136790850	136790101..136790850	9.19447	7.88544	8.01145	7.84753	8.14969	8.32166	7.99115	7.5715	8.00289	7.96144
136792801..136793550	1	136790301	136796050	136790101..136790850	136790101..136790850	9.30015	8.06986	8.18833	7.82005	8.22094	8.73669	8.28261	7.75792	8.07644	8.25908
136801501..136802100	1	136799001	136804600	136801501..136802100	136801501..136802100	8.8208	8.12645	7.94732	7.90097	7.8459	7.09926	7.8558	7.92298	7.89807	7.62601
136812601..136813200	1	136810101	136815700	136812601..136813200	136812601..136813200	8.62451	7.3329	6.57536	7.47716	7.09383	5.5143	6.87926	7.17295	7.04878	6.52217
136822501..136823550	1	136820001	136826050	136822501..136823550	136822501..136823550	9.07148	8.55529	8.34587	7.82005	7.8001	7.83623	7.99115	7.71352	7.98867	7.84697
137051251..137051700	1	137048751	137054200	137051251..137051700	137051251..137051700	7.89381	7.42601	6.94732	7.54587	7.40049	7.09926	7.75795	7.8428	7.2979	7.56667
137088751..137089200	1	137086251	137091700	137088751..137089200	137088751..137089200	8.18679	7.23336	8.67772	7.76346	8.09383	8.73669	7.80771	7.41396	8.17834	7.98612
137091151..137091450	1	137088651	137093950	137088751..137089200	137088751..137089200	7.99043	6.59593	8.29525	7.32906	7.86827	8.5143	7.13452	7.10584	7.83086	7.58489
137102851..137103600	1	137100351	137106100	137102851..137103600	137102851..137103600	8.89738	7.59593	8.99569	8.22813	7.91199	8.62978	8.3001	8.17295	8.3786	8.36761
137103751..137104200	1	137101251	137106700	137102851..137103600	137102851..137103600	8.83022	7.59593	8.91416	8.18569	7.93337	8.4529	8.26491	7.96145	8.34441	8.22642
137206351..137206950	1	137203851	137209450	137206351..137206950	137206351..137206950	7.56107	7.12645	8.65782	7.40501	8.07472	8.17727	7.92506	8.26811	8.04585	8.12348
137222851..137223300	1	137220351	137225800	137222851..137223300	137222851..137223300	8.13536	7.81832	9.18833	8.0265	8.66608	9.05862	8.33445	8.38595	8.62697	8.59301
137364001..137364300	1	137361501	137366800	137364001..137364300	137364001..137364300	7.71592	7.67393	7.69735	7.67419	7.8903	7.83623	7.67995	7.80099	7.75395	7.77239
137392951..137393250	1	137390451	137395750	137392951..137393250	137392951..137393250	8.57379	7.42601	8.01145	7.164	7.57383	7.92934	7.65298	7.17295	7.58309	7.58509
137393551..137394150	1	137391051	137396650	137392951..137393250	137392951..137393250	8.47925	7.42601	7.91416	7.20707	7.67879	8.0168	7.6255	7.52088	7.60001	7.72106
137394151..137394450	1	137391651	137396950	137392951..137393250	137392951..137393250	8.498	7.51347	7.94732	7.28953	7.65326	7.92934	7.44862	7.46841	7.63004	7.61546
137403001..137403300	1	137400501	137405800	137403001..137403300	137403001..137403300	7.78947	7.74793	8.26925	7.70457	7.72855	8.4529	7.87926	7.92298	7.90079	8.08504
137431801..137432100	1	137429301	137434600	137431801..137432100	137431801..137432100	7.30276	6.74793	7.29525	7.11961	7.27217	6.5143	7.01253	7.23708	7.22901	6.9213
137449651..137449950	1	137447151	137452450	137449651..137449950	137449651..137449950	7.56197	6.42601	7.01145	7.32906	7.33776	6.92934	7.17299	6.80099	7.22609	6.96777
137490151..137490450	1	137487651	137492950	137490151..137490450	137490151..137490450	7.76675	7.01097	8.18833	7.67419	7.43087	7.83623	7.41692	7.23708	7.76446	7.49674
137701501..137701800	1	137699001	137704300	137701501..137701800	137701501..137701800	7.82339	7.01097	7.07285	7.36753	6.93337	7.83623	7.31738	7.29848	7.12459	7.48403
137900101..137900550	1	137897601	137903050	137900101..137900550	137900101..137900550	7.91904	6.23336	8.59642	8.09689	7.8903	8.25127	8.15388	7.80099	8.19453	8.06871
138044101..138044550	1	138041601	138047050	138044101..138044550	138044101..138044550	7.78799	7.59593	8.24278	7.54587	8.03573	7.73669	8.15388	7.80099	7.94146	7.89719
138325651..138326100	1	138323151	138328600	138325651..138326100	138325651..138326100	7.57543	7.59593	8.1026	7.84753	8.03573	7.92934	7.8558	7.52088	7.99529	7.76867
138700651..138700950	1	138698151	138703450	138700651..138700950	138700651..138700950	7.61263	7.23336	7.73582	7.57904	7.51833	7.83623	7.6255	7.17295	7.61106	7.5449
138784951..138785700	1	138782451	138788200	138784951..138785700	138784951..138785700	8.96771	8.01097	9.18833	8.49465	8.27217	9.25127	8.43286	8.54641	8.65172	8.74351
138786151..138786450	1	138783651	138788950	138784951..138785700	138784951..138785700	8.81714	7.51347	8.97974	8.28953	8.01583	8.97373	8.38449	8.35738	8.42837	8.57187
138833551..138833850	1	138831051	138836350	138833551..138833850	138833551..138833850	8.61403	7.74793	9.24278	8.20707	8.61409	8.78732	8.61156	8.5715	8.68798	8.6568
138836251..138838050	1	138833751	138840550	138833551..138833850	138833551..138833850	10.1255	8.01097	9.60683	8.76346	8.87933	9.4529	9.03359	8.92298	9.08321	9.13649
138838051..138840600	1	138835551	138843100	138836251..138838050	138836251..138838050	10.5803	8.06986	9.76402	8.87449	8.77664	9.60176	9.02309	8.99892	9.13838	9.20793
138840751..138843000	1	138838251	138845500	138838051..138840600	138838051..138840600	10.6437	7.74793	9.85421	9.10829	8.81169	9.65726	8.8558	8.82205	9.25807	9.1117
138843151..138844800	1	138840651	138847300	138840751..138843000	138840751..138843000	10.609	8.01097	9.96363	9.21764	8.86827	9.78732	9.00188	8.86327	9.34984	9.21749
138845101..138847800	1	138842601	138850300	138840751..138843000	138840751..138843000	10.8135	8.51347	10.1814	9.37699	8.97519	10.2147	9.20119	9.08856	9.51119	9.5015
138847951..138849900	1	138845451	138852400	138845101..138847800	138845101..138847800	10.3987	8.4704	9.90574	9.0265	8.78842	9.7107	9.12473	9.05337	9.24022	9.29627
138876601..138876900	1	138874101	138879400	138876601..138876900	138876601..138876900	7.7648	6.42601	8.21581	7.64317	7.36947	7.5143	7.67995	7.41396	7.74282	7.53607
140555401..140555700	1	140552901	140558200	140555401..140555700	140555401..140555700	6.86781	6.74793	7.29525	7.36753	6.65326	6.73669	6.73242	7.5715	7.10535	7.01354
141300001..141300300	1	141297501	141302800	141300001..141300300	141300001..141300300	7.74615	7.3329	7.18833	6.20707	6.65326	5.92934	6.51003	5.88345	6.68289	6.1076
141474901..141475200	1	141472401	141477700	141474901..141475200	141474901..141475200	7.64009	5.42601	6.57536	7.54587	6.97519	6.25127	6.67995	6.80099	7.03214	6.5774
142123801..142124100	1	142121301	142126600	142123801..142124100	142123801..142124100	7.38178	6.59593	6.80982	6.44153	6.65326	6.92934	6.92506	6.52088	6.63487	6.79176
143254051..143254500	1	143251551	143257000	143254051..143254500	143254051..143254500	6.8953	6.59593	7.61718	7.47716	7.30534	7.83623	7.41692	7.03545	7.46656	7.42953
143307301..143307600	1	143304801	143310100	143307301..143307600	143307301..143307600	7.02147	6.59593	7.84544	7.0265	7.67879	7.83623	7.35133	7.71352	7.51691	7.63369
143310601..143311050	1	143308101	143313550	143310601..143311050	143310601..143311050	7.57485	7.67393	8.18833	7.11961	7.72855	7.5143	7.59749	7.66772	7.67883	7.59317
143323651..143324100	1	143321151	143326600	143323651..143324100	143323651..143324100	7.16695	7.42601	7.24278	7.11961	7.16783	7.92934	6.96946	7.29848	7.17674	7.39909
144001351..144001950	1	143998851	144004450	144001351..144001950	144001351..144001950	9.12002	7.51347	9.6678	8.68946	8.85713	9.62978	8.70642	8.75792	9.07147	9.03137
144003001..144004200	1	144000501	144006700	144001351..144001950	144001351..144001950	9.2137	7.74793	9.92252	8.84753	9.00578	9.86008	9.02309	9.0173	9.25861	9.30016
144004651..144005400	1	144002151	144007900	144003001..144004200	144003001..144004200	9.03036	7.42601	9.76402	8.57904	8.85713	9.57319	8.70642	9.10584	9.06673	9.12849
144008251..144008850	1	144005751	144011350	144008251..144008850	144008251..144008850	8.46386	6.23336	8.80982	8.529	8.43087	9.25127	8.17299	8.86327	8.58989	8.76251
144010351..144010800	1	144007851	144013300	144008251..144008850	144008251..144008850	8.4248	6.42601	8.37053	8.14197	8.11269	8.88353	7.78304	8.38595	8.2084	8.35084
144013501..144013800	1	144011001	144016300	144013501..144013800	144013501..144013800	7.7461	6.01097	8.1026	7.57904	7.77664	8.09926	8.09499	7.35738	7.81943	7.85054
148121251..148121550	1	148118751	148124050	148121251..148121550	148121251..148121550	6.77444	3.42601	5.29525	6.28953	6.48976	6.92934	6.24699	5.29848	6.02485	6.15827
149294251..149294550	1	149291751	149297050	149294251..149294550	149294251..149294550	7.46945	5.74793	6.07285	7.32906	7.51833	6.73669	6.87926	6.52088	6.97341	6.71228
149834701..149835000	1	149832201	149837500	149834701..149835000	149834701..149835000	7.19418	6.01097	7.61718	7.0265	7.13131	7.25127	7.41692	7.46841	7.25833	7.37886
149961451..149961750	1	149958951	149964250	149961451..149961750	149961451..149961750	7.84265	6.59593	8.07285	7.79203	7.99565	7.25127	7.75795	7.46841	7.95351	7.49254
150099601..150100500	1	150097101	150103000	150099601..150100500	150099601..150100500	8.34316	7.23336	8.44209	8.00225	8.18575	8.62978	7.83195	7.8428	8.21003	8.10151
150469651..150470100	1	150467151	150472600	150469651..150470100	150469651..150470100	7.92207	8.01097	7.34587	7.57904	7.13131	7.5143	7.13452	7.29848	7.35207	7.31577
150988651..150989250	1	150986151	150991750	150988651..150989250	150988651..150989250	8.4121	7.74793	8.21581	8.36753	7.91199	8.78732	8.13452	8.35738	8.16511	8.4264
151037251..151037850	1	151034751	151040350	151037251..151037850	151037251..151037850	8.18277	7.3329	8.67772	8.164	8.36947	8.68423	8.38449	8.13979	8.40373	8.40284
151748101..151748700	1	151745601	151751200	151748101..151748700	151748101..151748700	8.28922	7.23336	7.97975	7.84753	7.99565	8.32166	8.13452	7.88345	7.94098	8.11321
152088001..152088600	1	152085501	152091100	152088001..152088600	152088001..152088600	8.49452	7.01097	7.18833	7.0738	7.54634	7.38877	7.31738	6.96145	7.26949	7.22253
152088901..152089350	1	152086401	152091850	152088001..152088600	152088001..152088600	8.73857	7.12645	7.53229	7.0265	7.60079	7.5143	7.53977	6.96145	7.38652	7.33851
152089501..152090250	1	152087001	152092750	152088001..152088600	152088001..152088600	8.85017	7.12645	7.73582	7.164	7.67879	7.83623	7.75795	7.17295	7.52621	7.58905
152094151..152094600	1	152091651	152097100	152094151..152094600	152094151..152094600	8.70659	7.88544	8.04248	7.44153	7.62726	7.5143	8.13452	7.5715	7.70376	7.74011
152214001..152214600	1	152211501	152217100	152214001..152214600	152214001..152214600	7.89097	7.12645	7.97975	7.70457	7.8459	7.5143	7.65298	7.71352	7.84341	7.62694
152251801..152252250	1	152249301	152254750	152251801..152252250	152251801..152252250	8.10992	8.01097	7.94732	7.64317	7.67879	8.38877	7.78304	7.88345	7.75643	8.01842
152271151..152271450	1	152268651	152273950	152271151..152271450	152271151..152271450	7.52012	7.23336	7.29525	7.24889	7.27217	7.38877	7.6255	7.35738	7.2721	7.45722
152292301..152292600	1	152289801	152295100	152292301..152292600	152292301..152292600	7.83866	7.01097	8.67772	8.00225	7.93337	8.17727	7.78304	7.92298	8.20444	7.9611
152293801..152294100	1	152291301	152296600	152292301..152292600	152292301..152292600	7.7208	6.23336	7.97975	7.61146	7.60079	7.5143	7.31738	7.17295	7.73067	7.33488
152349751..152350350	1	152347251	152352850	152349751..152350350	152349751..152350350	8.02221	7.42601	8.18833	7.9525	7.8459	8.25127	8.11489	7.80099	7.99558	8.05571
152398651..152399100	1	152396151	152401600	152398651..152399100	152398651..152399100	9.22863	7.12645	8.26925	7.64317	7.46062	8.62978	7.87926	7.88345	7.79101	8.13083
152399551..152402100	1	152397051	152404600	152398651..152399100	152398651..152399100	9.74872	8.23336	8.89728	8.47716	8.3537	9.25127	8.75795	8.44144	8.57605	8.81689
152512051..152512800	1	152509551	152515300	152512051..152512800	152512051..152512800	8.69629	8.01097	8.24278	7.67419	7.7528	8.38877	8.07481	7.99892	7.88992	8.15417
152576251..152577000	1	152573751	152579500	152576251..152577000	152576251..152577000	8.69367	8.01097	8.71671	7.97759	8.14969	8.25127	8.38449	8.41396	8.28133	8.34991
152622151..152624400	1	152619651	152626900	152622151..152624400	152622151..152624400	9.76815	8.12645	9.54317	8.76346	8.93337	9.38877	8.95849	8.8428	9.08	9.06335
152624551..152626800	1	152622051	152629300	152622151..152624400	152622151..152624400	9.81913	7.74793	9.61718	8.79203	8.90119	9.17727	8.87926	8.75792	9.10347	8.93815
152634151..152634750	1	152631651	152637250	152634151..152634750	152634151..152634750	8.8463	7.81832	8.44209	7.84753	7.86827	7.92934	8.03359	7.52088	8.05263	7.82793
152729851..152730300	1	152727351	152732800	152729851..152730300	152729851..152730300	8.73767	7.51347	8.67772	7.90097	7.62726	7.83623	7.78304	7.80099	8.06865	7.80675
152730451..152731050	1	152727951	152733550	152729851..152730300	152729851..152730300	8.85754	7.51347	8.71671	8.05034	7.77664	7.83623	7.83195	7.92298	8.18123	7.86372
152944351..152945250	1	152941851	152947750	152944351..152945250	152944351..152945250	8.81936	7.42601	9.37053	8.74896	8.95443	9.7107	8.8558	8.54641	9.02464	9.03764
152945701..152946900	1	152943201	152949400	152944351..152945250	152944351..152945250	9.11797	7.42601	9.56471	8.9651	9.14053	9.86008	9.08493	8.64426	9.22344	9.19642
152947201..152947650	1	152944701	152950150	152944351..152945250	152944351..152945250	9.36392	7.74793	9.75468	8.83385	8.97519	9.81198	9.00188	8.80099	9.18791	9.20495
152947951..152948400	1	152945451	152950900	152945701..152946900	152945701..152946900	9.29709	7.88544	9.73582	8.83385	9.03573	9.83623	9.02309	8.82205	9.2018	9.22712
152949301..152950500	1	152946801	152953000	152945701..152946900	152945701..152946900	9.32638	8.18089	9.80982	9.06212	9.32164	9.73669	9.14423	9.23708	9.39786	9.37267
152952301..152952900	1	152949801	152955400	152949301..152950500	152949301..152950500	9.4369	8.06986	9.88021	8.91402	9.24678	9.48393	9.03359	9.20538	9.347	9.24096
152952901..152953500	1	152950401	152956000	152949301..152950500	152949301..152950500	9.53913	7.94957	9.78251	8.90097	9.20346	9.38877	9.09499	8.99892	9.29565	9.16089
152953651..152954550	1	152951151	152957050	152952301..152952900	152952301..152952900	9.66446	8.01097	9.73582	9.09689	9.19463	9.54405	9.044	9.07107	9.34245	9.21971
152954551..152956350	1	152952051	152958850	152952301..152952900	152952301..152952900	9.841	8.01097	9.90574	9.14197	9.13131	9.76223	9.14423	9.31343	9.39301	9.40663
152957401..152958000	1	152954901	152960500	152954551..152956350	152954551..152956350	9.24655	7.42601	9.34587	8.57904	8.66608	9.21474	8.67995	8.54641	8.86367	8.8137
153437551..153438000	1	153435051	153440500	153437551..153438000	153437551..153438000	8.08311	7.67393	8.55398	7.73432	8.32164	8.57319	7.94743	8.13979	8.20331	8.22014
153553951..153554550	1	153551451	153557050	153553951..153554550	153553951..153554550	7.68762	7.74793	8.37053	7.84753	8.09383	8.5143	8.05435	7.96145	8.10396	8.1767
153614251..153614550	1	153611751	153617050	153614251..153614550	153614251..153614550	8.53975	7.42601	7.57536	7.54587	7.91199	7.25127	7.35133	8.10584	7.67774	7.56948
153651751..153654000	1	153649251	153656500	153651751..153654000	153651751..153654000	9.85455	8.3802	9.75468	8.71952	8.64032	9.32166	9.02309	8.59617	9.03817	8.9803
153656101..153656850	1	153653601	153659350	153651751..153654000	153651751..153654000	9.30251	8.18089	9.1026	8.30943	8.16783	8.5143	8.52498	8.44144	8.52662	8.49357
153675151..153675900	1	153672651	153678400	153675151..153675900	153675151..153675900	8.78274	8.42601	8.65782	8.22813	8.36947	8.78732	8.19185	8.03545	8.41847	8.33821
153729751..153730500	1	153727251	153733000	153729751..153730500	153729751..153730500	8.67388	7.3329	8.37053	7.70457	8.01583	8.09926	8.22884	8.13979	8.03031	8.15596
153736951..153740400	1	153734451	153742900	153736951..153740400	153736951..153740400	10.2491	9.09843	10.0803	8.88779	9.05536	9.99543	9.30877	9.42777	9.34117	9.57732
153740851..153741450	1	153738351	153743950	153736951..153740400	153736951..153740400	9.53126	8.12645	9.46517	8.164	8.41576	9.73669	8.58327	8.88345	8.68164	9.06781
153743701..153744450	1	153741201	153746950	153740851..153741450	153740851..153741450	8.95979	8.23336	8.75468	7.97759	8.2553	9.28689	8.4008	8.6908	8.32919	8.79283
153753601..153754950	1	153751101	153757450	153753601..153754950	153753601..153754950	9.03997	7.81832	9.13175	8.09689	8.65326	8.92934	8.87926	8.64426	8.6273	8.81762
153754951..153755250	1	153752451	153757750	153753601..153754950	153753601..153754950	8.82323	6.59593	8.79167	7.73432	8.33776	8.57319	8.59749	8.26811	8.28792	8.4796
153761401..153761700	1	153758901	153764200	153761401..153761700	153761401..153761700	7.64216	7.12645	7.53229	7.51192	7.77664	8.32166	7.21046	7.03545	7.60695	7.52252
153793501..153793950	1	153791001	153796450	153793501..153793950	153793501..153793950	8.87773	7.3329	8.86293	7.76346	7.8001	8.32166	7.70642	7.88345	8.14217	7.97051
153794701..153795000	1	153792201	153797500	153793501..153793950	153793501..153793950	8.82717	7.67393	8.79167	7.70457	7.65326	8.0168	7.73242	7.88345	8.04983	7.87756
153809701..153810300	1	153807201	153812800	153809701..153810300	153809701..153810300	8.31659	6.59593	8.77329	8.22813	8.22094	8.73669	8.22884	8.23708	8.40746	8.40087
153816751..153817350	1	153814251	153819850	153816751..153817350	153816751..153817350	8.3788	7.51347	8.34587	8.20707	8.03573	8.5143	8.52498	8.23708	8.19622	8.42545
154033501..154034100	1	154031001	154036600	154033501..154034100	154033501..154034100	8.55558	7.74793	8.46517	7.51192	7.8001	8.09926	7.99115	8.23708	7.92573	8.10917
154044151..154044450	1	154041651	154046950	154044151..154044450	154044151..154044450	7.81754	6.42601	7.65782	7.11961	7.57383	7.38877	6.96946	7.23708	7.45042	7.19844
154049101..154049550	1	154046601	154052050	154049101..154049550	154049101..154049550	7.83531	7.12645	7.01145	7.44153	7.23822	7.92934	7.05435	7.46841	7.2304	7.48403
154150951..154151550	1	154148451	154154050	154150951..154151550	154150951..154151550	8.42717	7.51347	8.41863	7.92696	7.91199	8.4529	7.96946	8.41396	8.08586	8.27877
154190401..154191150	1	154187901	154193650	154190401..154191150	154190401..154191150	8.72876	7.88544	9.02705	8.34842	8.09383	8.83623	8.26491	8.23708	8.48977	8.44608
154192351..154192950	1	154189851	154195450	154190401..154191150	154190401..154191150	8.82725	7.74793	8.88021	8.164	8.11269	8.83623	8.38449	7.88345	8.38563	8.36806
154200901..154201950	1	154198401	154204450	154200901..154201950	154200901..154201950	9.83164	8.59593	9.58592	8.54587	8.5324	9.57319	8.93629	8.71352	8.88807	9.07434
154201951..154206150	1	154199451	154208650	154200901..154201950	154200901..154201950	10.6037	8.81832	10.1883	9.164	8.95443	10.0168	9.32594	9.17295	9.43559	9.50523
154206301..154207200	1	154203801	154209700	154201951..154206150	154201951..154206150	9.90681	7.51347	9.40676	8.64317	8.11269	9.4529	8.47965	8.46841	8.72087	8.80032
154210801..154211250	1	154208301	154213750	154210801..154211250	154210801..154211250	8.08431	6.74793	8.1026	8.18569	8.33776	8.17727	8.41692	8.10584	8.20868	8.23334
154406401..154406850	1	154403901	154409350	154406401..154406850	154406401..154406850	7.74111	7.51347	7.88021	7.61146	7.57383	7.5143	7.94743	7.41396	7.6885	7.62523
154489201..154489800	1	154486701	154492300	154489201..154489800	154489201..154489800	8.03896	7.59593	8.18833	7.87449	7.8903	8.17727	8.05435	7.5715	7.98437	7.93437
154724551..154728450	1	154722051	154730950	154724551..154728450	154724551..154728450	10.3237	8.3802	10.2952	9.48593	9.34575	10.1388	9.65977	9.38595	9.70897	9.72817
154732801..154734000	1	154730301	154736500	154732801..154734000	154732801..154734000	8.88312	7.74793	8.97974	8.20707	8.41576	8.78732	8.44862	8.62041	8.53419	8.61878
154734601..154735050	1	154732101	154737550	154732801..154734000	154732801..154734000	8.61037	7.42601	8.71671	8.0265	7.91199	8.5143	8.28261	8.29848	8.2184	8.36513
154789951..154790850	1	154787451	154793350	154789951..154790850	154789951..154790850	8.5185	8.06986	8.84544	8.11961	8.20346	8.83623	8.4008	8.46841	8.3895	8.56848
154798051..154798650	1	154795551	154801150	154798051..154798650	154798051..154798650	9.02357	8.18089	8.94732	8.44153	8.11269	8.5143	8.21046	8.07107	8.50052	8.26528
154798801..154799850	1	154796301	154802350	154798051..154798650	154798051..154798650	9.17891	8.42601	9.01145	8.47716	8.27217	8.62978	8.22884	8.41396	8.58693	8.4242
154880401..154880700	1	154877901	154883200	154880401..154880700	154880401..154880700	8.6571	7.12645	8.82774	7.90097	8.05536	8.17727	8.28261	8.07107	8.26136	8.17699
154882801..154884150	1	154880301	154886650	154880401..154880700	154880401..154880700	9.64273	7.67393	9.22936	8.30943	8.41576	8.4529	8.56892	8.41396	8.65152	8.47859
154884301..154885500	1	154881801	154888000	154882801..154884150	154882801..154884150	9.66065	7.94957	9.20214	8.26935	8.41576	8.68423	8.6255	8.32823	8.62908	8.54599
154886251..154886850	1	154883751	154889350	154882801..154884150	154882801..154884150	9.59616	8.01097	8.86293	8.164	8.28885	8.09926	8.46422	7.92298	8.43859	8.16215
154917001..154917600	1	154914501	154920100	154917001..154917600	154917001..154917600	8.39597	8.28399	8.1026	7.76346	8.01583	7.92934	7.83195	7.75792	7.96063	7.83974
154932601..154933050	1	154930101	154935550	154932601..154933050	154932601..154933050	7.27067	6.01097	6.48789	7.0265	7.01583	6.73669	7.13452	6.80099	6.84341	6.89073
155009401..155011800	1	155006901	155014300	155009401..155011800	155009401..155011800	9.80197	9.06986	9.24278	9.0265	8.93337	9.4529	8.81988	8.75792	9.06755	9.01023
155012251..155013150	1	155009751	155015650	155009401..155011800	155009401..155011800	9.71443	8.59593	9.1026	8.65876	8.57383	9.21474	8.75795	8.6908	8.7784	8.88783
155061751..155063550	1	155059251	155066050	155061751..155063550	155061751..155063550	9.64895	8.23336	9.17439	8.45946	8.2553	9.68423	8.43286	8.23708	8.62971	8.78472
155079901..155080500	1	155077401	155083000	155079901..155080500	155079901..155080500	8.86426	8.18089	8.51026	7.84753	7.91199	8.83623	7.90234	7.75792	8.08993	8.1655
155092651..155093250	1	155090151	155095750	155092651..155093250	155092651..155093250	8.85327	7.74793	9.20214	8.26935	8.30534	8.83623	8.6255	8.20538	8.59228	8.5557
155093851..155094300	1	155091351	155096800	155092651..155093250	155092651..155093250	8.96076	7.3329	9.21581	8.18569	8.32164	8.97373	8.58327	8.23708	8.57438	8.59803
155095651..155096250	1	155093151	155098750	155092651..155093250	155092651..155093250	9.53829	7.01097	9.28231	8.20707	8.3537	9.05862	8.58327	8.71352	8.61436	8.78514
155096701..155097000	1	155094201	155099500	155093851..155094300	155093851..155094300	9.73945	6.88544	9.02705	8.0265	8.22094	8.68423	8.46422	8.80099	8.42483	8.64981
155097001..155097750	1	155094501	155100250	155095651..155096250	155095651..155096250	9.7938	7.12645	9.26925	8.11961	8.33776	8.83623	8.65298	8.92298	8.57554	8.80406
155097751..155099700	1	155095251	155102200	155095651..155096250	155095651..155096250	9.87171	7.23336	9.35826	8.36753	8.71627	8.92934	8.8558	8.96145	8.81402	8.91553
155108101..155108700	1	155105601	155111200	155108101..155108700	155108101..155108700	8.97298	7.23336	8.44209	8.26935	8.40049	8.38877	8.52498	8.35738	8.37064	8.42371
155109751..155110050	1	155107251	155112550	155108101..155108700	155108101..155108700	8.87142	7.3329	8.21581	8.11961	8.11269	8.25127	8.35133	8.35738	8.14937	8.31999
155114701..155116050	1	155112201	155118550	155114701..155116050	155114701..155116050	9.4096	8.42601	8.67772	8.09689	8.60079	8.78732	8.4008	8.49488	8.45847	8.561
155145151..155145750	1	155142651	155148250	155145151..155145750	155145151..155145750	8.48174	7.3329	8.37053	8.20707	7.86827	8.68423	7.80771	7.88345	8.14863	8.12513
155237251..155238750	1	155234751	155241250	155237251..155238750	155237251..155238750	9.22891	7.94957	9.61718	8.164	8.65326	9.32166	8.90234	7.80099	8.81148	8.67499
155243401..155246700	1	155240901	155249200	155243401..155246700	155243401..155246700	9.98415	8.67393	10.0425	8.91402	8.78842	9.42119	8.92506	8.90335	9.24831	9.0832
155254951..155255550	1	155252451	155258050	155254951..155255550	155254951..155255550	8.31408	6.88544	8.48789	8.05034	8.01583	8.32166	8.13452	7.80099	8.18469	8.08572
155510551..155511300	1	155508051	155513800	155510551..155511300	155510551..155511300	8.45102	7.3329	8.39478	8.09689	7.77664	8.5143	8.35133	7.88345	8.08944	8.24969
155512351..155512650	1	155509851	155515150	155510551..155511300	155510551..155511300	8.36059	7.12645	8.26925	7.87449	7.7528	8.62978	8.13452	7.66772	7.96551	8.144
155526751..155527200	1	155524251	155529700	155526751..155527200	155526751..155527200	8.12257	6.88544	8.51026	8.0738	8.09383	9.21474	8.07481	7.66772	8.22596	8.31909
155710051..155710950	1	155707551	155713450	155710051..155710950	155710051..155710950	8.85346	8.06986	8.97974	8.24889	8.09383	9.13879	8.44862	7.88345	8.44082	8.49029
155728351..155728800	1	155725851	155731300	155728351..155728800	155728351..155728800	9.09758	7.42601	9.30807	8.49465	8.8001	9.4529	8.8558	8.46841	8.86761	8.9257
155729101..155730150	1	155726601	155732650	155728351..155728800	155728351..155728800	9.51386	7.88544	9.54317	8.54587	8.95443	9.5143	9.11489	8.46841	9.01449	9.03253
155730601..155731200	1	155728101	155733700	155728351..155728800	155728351..155728800	9.56928	7.74793	9.51026	8.65876	8.86827	9.54405	9.12473	8.49488	9.01243	9.05455
155731801..155733600	1	155729301	155736100	155729101..155730150	155729101..155730150	9.84165	7.88544	9.8716	8.93979	9.26376	9.83623	9.35133	8.88345	9.35838	9.357
155734801..155735250	1	155732301	155737750	155731801..155733600	155731801..155733600	10.042	7.67393	9.9555	8.67419	9.03573	9.76223	9.23795	8.77961	9.22181	9.25993
155735551..155739300	1	155733051	155741800	155731801..155733600	155731801..155733600	10.9171	8.59593	10.6578	9.529	9.66608	10.5876	9.99115	9.35738	9.95097	9.97869
155739301..155743800	1	155736801	155746300	155735551..155739300	155735551..155739300	11.0754	8.51347	10.6326	9.58721	9.64032	10.5587	9.88507	9.34288	9.95336	9.92888
155745001..155746500	1	155742501	155749000	155739301..155743800	155739301..155743800	9.96377	7.74793	9.70706	9.01442	9.14053	9.73669	8.98034	8.71352	9.28734	9.14352
155747401..155748600	1	155744901	155751100	155745001..155746500	155745001..155746500	9.94193	8.23336	9.75468	9.00225	8.93337	9.73669	9.05435	8.64426	9.2301	9.1451
155748751..155751300	1	155746251	155753800	155745001..155746500	155745001..155746500	10.1577	8.55529	10.2693	9.36753	9.20346	9.86008	9.25598	8.94234	9.61341	9.3528
155751451..155752800	1	155748951	155755300	155748751..155751300	155748751..155751300	9.78632	8.18089	10.0348	8.88779	8.78842	9.5143	8.91375	8.75792	9.237	9.06199
155753101..155754300	1	155750601	155756800	155748751..155751300	155748751..155751300	9.25439	7.23336	9.68756	8.36753	8.33776	9.0168	8.51003	8.46841	8.79762	8.66508
156114451..156115350	1	156111951	156117850	156114451..156115350	156114451..156115350	8.62009	8.01097	8.73582	7.87449	7.82318	8.97373	8.09499	8.23708	8.1445	8.43527
156171301..156171750	1	156168801	156174250	156171301..156171750	156171301..156171750	8.72631	7.51347	8.63764	8.00225	7.95443	8.5143	8.21046	8.26811	8.19811	8.33096
156192301..156192600	1	156189801	156195100	156192301..156192600	156192301..156192600	8.63895	7.3329	8.61718	7.92696	7.8459	8.73669	7.65298	7.5715	8.13001	7.98706
156195451..156196200	1	156192951	156198700	156195451..156196200	156195451..156196200	9.01777	7.51347	8.67772	8.00225	8.05536	8.57319	7.8558	7.88345	8.24511	8.10415
156196351..156197250	1	156193851	156199750	156195451..156196200	156195451..156196200	9.12002	7.94957	8.48789	7.90097	7.97519	8.57319	7.94743	7.80099	8.12135	8.1072
156202801..156207000	1	156200301	156209500	156202801..156207000	156202801..156207000	10.4298	8.81832	9.85421	9.29951	9.01583	9.97373	9.29138	9.32823	9.38985	9.53112
156301651..156303600	1	156299151	156306100	156301651..156303600	156301651..156303600	9.60206	7.94957	9.83662	9.0738	9.28885	9.90662	8.93629	9.07107	9.39976	9.30466
156305851..156306150	1	156303351	156308650	156301651..156303600	156301651..156303600	8.9928	7.3329	9.07285	8.64317	8.69139	9.13879	8.55442	8.20538	8.80247	8.63286
156307651..156308100	1	156305151	156310600	156305851..156306150	156305851..156306150	9.38746	7.59593	9.29525	8.84753	8.64032	9.68423	8.89085	8.59617	8.9277	9.05708
156309001..156310050	1	156306501	156312550	156307651..156308100	156307651..156308100	9.77921	7.51347	9.53229	8.88779	8.71627	9.95171	8.99115	8.90335	9.04545	9.28207
156310201..156311850	1	156307701	156314350	156307651..156308100	156307651..156308100	9.78206	8.18089	9.49912	8.9525	8.84591	9.88353	9.02309	8.8428	9.09917	9.24981
156338551..156339150	1	156336051	156341650	156338551..156339150	156338551..156339150	8.12132	7.01097	7.57536	7.84753	7.70389	6.73669	7.59749	7.8428	7.70892	7.39233
156753601..156754050	1	156751101	156756550	156753601..156754050	156753601..156754050	8.39895	7.74793	8.99569	8.40501	8.22094	8.32166	8.22884	8.44144	8.54055	8.33065
157411051..157411650	1	157408551	157414150	157411051..157411650	157411051..157411650	7.68676	6.01097	6.65782	6.70457	7.46062	6.92934	7.09499	7.62041	6.941	7.21491
157423051..157423650	1	157420551	157426150	157423051..157423650	157423051..157423650	8.15981	6.74793	7.69735	7.54587	7.77664	8.09926	7.24699	7.99892	7.67329	7.78173
157423951..157424250	1	157421451	157426750	157423051..157423650	157423051..157423650	8.22461	7.12645	7.80982	7.61146	7.93337	8.17727	7.35133	7.8428	7.78488	7.79047
157424401..157424700	1	157421901	157427200	157423051..157423650	157423051..157423650	8.27528	7.23336	8.1026	7.84753	7.97519	8.57319	7.35133	7.8428	7.97511	7.92244
157554901..157556400	1	157552401	157558900	157554901..157556400	157554901..157556400	8.85677	8.81832	9.35826	8.40501	8.27217	9.5143	8.78304	8.13979	8.67848	8.81238
157724101..157725000	1	157721601	157727500	157724101..157725000	157724101..157725000	8.68274	7.74793	9.20214	8.36753	8.20346	9.38877	8.65298	8.32823	8.59104	8.78999
157725901..157726350	1	157723401	157728850	157724101..157725000	157724101..157725000	8.40212	7.3329	8.96363	8.0738	7.8001	8.97373	8.41692	7.99892	8.27918	8.46319
157854601..157854900	1	157852101	157857400	157854601..157854900	157854601..157854900	7.61516	7.12645	8.29525	7.61146	8.07472	7.92934	7.92506	7.66772	7.99381	7.84071
158351401..158352000	1	158348901	158354500	158351401..158352000	158351401..158352000	8.79535	7.23336	8.41863	7.70457	7.95443	8.92934	7.65298	7.71352	8.02588	8.09861
158353651..158354100	1	158351151	158356600	158351401..158352000	158351401..158352000	9.59072	7.67393	9.07285	8.36753	8.33776	9.57319	7.96946	8.13979	8.59272	8.56081
158354401..158356200	1	158351901	158358700	158351401..158352000	158351401..158352000	9.56593	7.81832	9.47658	8.56255	8.8001	9.68423	8.44862	8.71352	8.94641	8.94879
158362501..158363400	1	158360001	158365900	158362501..158363400	158362501..158363400	8.56474	7.74793	8.82774	8.51192	8.51833	9.32166	8.46422	8.10584	8.61933	8.63057
158411401..158411700	1	158408901	158414200	158411401..158411700	158411401..158411700	7.91117	6.88544	7.97975	8.0265	7.54634	7.38877	7.44862	7.35738	7.85086	7.39826
158666701..158667150	1	158664201	158669650	158666701..158667150	158666701..158667150	7.85564	6.74793	8.44209	7.67419	8.11269	8.0168	8.03359	7.92298	8.07632	7.99112
158677051..158677500	1	158674551	158680000	158677051..158677500	158677051..158677500	7.879	7.42601	8.44209	7.84753	7.7528	7.73669	8.03359	7.99892	8.01414	7.92307
158728051..158728500	1	158725551	158731000	158728051..158728500	158728051..158728500	7.16442	7.23336	6.57536	7.28953	7.36947	6.92934	6.83195	7.5715	7.07812	7.11093
158887201..158887650	1	158884701	158890150	158887201..158887650	158887201..158887650	7.05583	6.88544	6.39478	6.64317	6.70389	7.62978	6.78304	6.71352	6.58061	7.04211
158903401..158903850	1	158900901	158906350	158903401..158903850	158903401..158903850	7.44111	6.01097	7.34587	7.47716	7.65326	7.73669	7.41692	7.03545	7.4921	7.39635
158935951..158936400	1	158933451	158938900	158935951..158936400	158935951..158936400	7.73623	7.3329	8.39478	7.87449	7.8459	7.5143	8.21046	8.07107	8.03839	7.93195
158958151..158958600	1	158955651	158961100	158958151..158958600	158958151..158958600	8.82268	7.74793	9.04248	8.11961	7.67879	9.25127	8.43286	7.35738	8.28029	8.34717
158961151..158962050	1	158958651	158964550	158961151..158962050	158961151..158962050	9.06811	7.88544	8.41863	8.42339	7.91199	8.83623	8.24699	7.5715	8.25134	8.21824
159011851..159012150	1	159009351	159014650	159011851..159012150	159011851..159012150	7.9755	7.01097	7.91416	7.44153	7.91199	7.62978	7.09499	7.92298	7.7559	7.54925
159209551..159210150	1	159207051	159212650	159209551..159210150	159209551..159210150	8.69107	7.51347	8.86293	7.92696	7.72855	8.5143	8.22884	7.8428	8.17281	8.19532
159210751..159211200	1	159208251	159213700	159209551..159210150	159209551..159210150	8.53847	7.42601	8.75468	8.05034	7.95443	8.32166	8.24699	7.96145	8.25315	8.1767
159524251..159524850	1	159521751	159527350	159524251..159524850	159524251..159524850	8.7648	7.3329	8.96363	8.20707	8.38506	8.68423	8.21046	8.44144	8.51859	8.44538
[truncated: 41,799 more rows]
[truncated: 2 more columns]

## Sheet: H2AK119ub log2 reads over probe
Probe	Chromosome	Start	End	Feature	ID	Fursova_2020_H2AK119ub1_ChIPseq_UNT_rep1	Fursova_2020_uH2A.NInput_UNT_rep1	H2AK119ub CUT&RUN wt mESC line 1	H2AK119ub CUT&RUN wt mESC line 2	H2AK119ub CUT&RUN wt mESC line 3	H2AK119ub CUT&RUN mat del mESC line 1	H2AK119ub CUT&RUN mat del mESC line 2	H2AK119ub CUT&RUN mat del mESC line 3	control H2AK119ub mean	matdel H2AK119ub mean
4489051..4489650	1	4486551	4492150	4489051..4489650	4489051..4489650	9.41745	5.53167	8.42085	7.80601	7.90806	8.11582	7.88327	8.1112	8.04497	8.03676
4489051..4489650	1	4486551	4492150	4489051..4489650	4489051..4489650	9.41745	5.53167	8.42085	7.80601	7.90806	8.11582	7.88327	8.1112	8.04497	8.03676
4490101..4490400	1	4487601	4492900	4489051..4489650	4489051..4489650	9.73938	5.53167	8.60269	7.90554	7.97365	8.11582	7.90529	8.1112	8.16063	8.0441
4490101..4490400	1	4487601	4492900	4489051..4489650	4489051..4489650	9.73938	5.53167	8.60269	7.90554	7.97365	8.11582	7.90529	8.1112	8.16063	8.0441
4491151..4491750	1	4488651	4494250	4489051..4489650	4489051..4489650	10.2248	6.68367	8.71231	8.16858	8.15422	8.40533	8.10883	8.41237	8.34504	8.30884
4491151..4491750	1	4488651	4494250	4489051..4489650	4489051..4489650	10.2248	6.68367	8.71231	8.16858	8.15422	8.40533	8.10883	8.41237	8.34504	8.30884
4492501..4497450	1	4490001	4499950	4490101..4490400	4490101..4490400	11.2654	8.68367	9.62155	9.05393	8.95753	8.99029	9.15552	9.03176	9.211	9.05919
4492501..4497450	1	4490001	4499950	4490101..4490400	4490101..4490400	11.2654	8.68367	9.62155	9.05393	8.95753	8.99029	9.15552	9.03176	9.211	9.05919
4497601..4498350	1	4495101	4500850	4492501..4497450	4492501..4497450	10.2919	8.49103	8.78102	8.02102	7.97365	7.85279	8.43075	7.7957	8.25856	8.02641
4497601..4498350	1	4495101	4500850	4492501..4497450	4492501..4497450	10.2919	8.49103	8.78102	8.02102	7.97365	7.85279	8.43075	7.7957	8.25856	8.02641
4570651..4570950	1	4568151	4573450	4570651..4570950	4570651..4570950	8.75849	6.68367	7.71231	7.61336	7.38869	7.53086	7.58882	8.21073	7.57145	7.7768
4570651..4570950	1	4568151	4573450	4570651..4570950	4570651..4570950	8.75849	6.68367	7.71231	7.61336	7.38869	7.53086	7.58882	8.21073	7.57145	7.7768
4570951..4571250	1	4568451	4573750	4570651..4570950	4570651..4570950	8.83249	6.68367	7.74708	7.61336	7.52619	7.40533	7.64226	8.16182	7.62888	7.73647
4570951..4571250	1	4568451	4573750	4570651..4570950	4570651..4570950	8.83249	6.68367	7.74708	7.61336	7.52619	7.40533	7.64226	8.16182	7.62888	7.73647
5018551..5019150	1	5016051	5021650	5018551..5019150	5018551..5019150	9.98629	7.26863	8.83049	7.75354	8.03639	8.40533	8.12768	8.53266	8.20681	8.35522
5018551..5019150	1	5016051	5021650	5018551..5019150	5018551..5019150	9.98629	7.26863	8.83049	7.75354	8.03639	8.40533	8.12768	8.53266	8.20681	8.35522
5019751..5021400	1	5017251	5023900	5018551..5019150	5018551..5019150	10.1399	8.49103	9.22513	8.10717	8.33978	8.80388	8.36869	8.55177	8.55736	8.57478
5019751..5021400	1	5017251	5023900	5018551..5019150	5018551..5019150	10.1399	8.49103	9.22513	8.10717	8.33978	8.80388	8.36869	8.55177	8.55736	8.57478
9298951..9299550	1	9296451	9302050	9298951..9299550	9298951..9299550	8.36854	6.68367	7.81419	7.24658	7.43599	7.40533	7.61579	7.34824	7.49892	7.45645
9298951..9299550	1	9296451	9302050	9298951..9299550	9298951..9299550	8.36854	6.68367	7.81419	7.24658	7.43599	7.40533	7.61579	7.34824	7.49892	7.45645
9545551..9546150	1	9543051	9548650	9545551..9546150	9545551..9546150	8.31792	6.68367	7.64016	7.28405	7.56926	7.53086	7.90529	8.03176	7.49783	7.82264
9545551..9546150	1	9543051	9548650	9545551..9546150	9545551..9546150	8.31792	6.68367	7.64016	7.28405	7.56926	7.53086	7.90529	8.03176	7.49783	7.82264
9747151..9748200	1	9744651	9750700	9747151..9748200	9747151..9748200	8.59802	7.26863	7.71231	8.06474	8.06676	7.40533	7.76779	8.25804	7.94794	7.81039
9747151..9748200	1	9744651	9750700	9747151..9748200	9747151..9748200	8.59802	7.26863	7.71231	8.06474	8.06676	7.40533	7.76779	8.25804	7.94794	7.81039
9968251..9968850	1	9965751	9971350	9968251..9968850	9968251..9968850	8.93683	7.26863	8.0552	8.1484	8.31469	7.75325	7.94836	8.32621	8.17276	8.00927
9968251..9968850	1	9965751	9971350	9968251..9968850	9968251..9968850	8.93683	7.26863	8.0552	8.1484	8.31469	7.75325	7.94836	8.32621	8.17276	8.00927
10231951..10232550	1	10229451	10235050	10231951..10232550	10231951..10232550	8.96999	7.26863	7.64016	7.83154	7.90806	7.9459	7.58882	8.21073	7.79326	7.91515
10231951..10232550	1	10229451	10235050	10231951..10232550	10231951..10232550	8.96999	7.26863	7.64016	7.83154	7.90806	7.9459	7.58882	8.21073	7.79326	7.91515
12991201..12992550	1	12988701	12995050	12991201..12992550	12991201..12992550	10.0024	7.68367	9.36599	8.55324	8.65172	8.70078	8.30384	9.1112	8.85698	8.70527
12991201..12992550	1	12988701	12995050	12991201..12992550	12991201..12992550	10.0024	7.68367	9.36599	8.55324	8.65172	8.70078	8.30384	9.1112	8.85698	8.70527
13126051..13127250	1	13123551	13129750	13126051..13127250	13126051..13127250	10.2248	8.49103	9.41004	8.40804	8.87411	8.64634	8.58882	8.67888	8.8974	8.63801
13126051..13127250	1	13123551	13129750	13126051..13127250	13126051..13127250	10.2248	8.49103	9.41004	8.40804	8.87411	8.64634	8.58882	8.67888	8.8974	8.63801
14506951..14508000	1	14504451	14510500	14506951..14508000	14506951..14508000	9.29192	6.68367	8.69461	8.16858	7.83935	7.53086	8.21845	7.43313	8.23418	7.72748
14506951..14508000	1	14504451	14510500	14506951..14508000	14506951..14508000	9.29192	6.68367	8.69461	8.16858	7.83935	7.53086	8.21845	7.43313	8.23418	7.72748
14755501..14756100	1	14753001	14758600	14755501..14756100	14755501..14756100	9.211	6.68367	8.10965	7.95285	7.65172	6.9459	8.01064	8.16182	7.90474	7.70612
14755501..14756100	1	14753001	14758600	14755501..14756100	14755501..14756100	9.211	6.68367	8.10965	7.95285	7.65172	6.9459	8.01064	8.16182	7.90474	7.70612
15919951..15920250	1	15917451	15922750	15919951..15920250	15919951..15920250	8.03412	6.68367	7.10965	6.99865	6.28915	6.9459	6.61579	6.21073	6.79915	6.59081
15919951..15920250	1	15917451	15922750	15919951..15920250	15919951..15920250	8.03412	6.68367	7.10965	6.99865	6.28915	6.9459	6.61579	6.21073	6.79915	6.59081
16105201..16106550	1	16102701	16109050	16105201..16106550	16105201..16106550	9.211	5.68367	7.87832	8.18847	7.12565	8.11582	7.64226	8.39131	7.73082	8.0498
16105201..16106550	1	16102701	16109050	16105201..16106550	16105201..16106550	9.211	5.68367	7.87832	8.18847	7.12565	8.11582	7.64226	8.39131	7.73082	8.0498
16665301..16666350	1	16662801	16668850	16665301..16666350	16665301..16666350	8.86811	8.26863	7.93972	7.88129	8.09651	7.40533	8.03082	8.1112	7.97251	7.84912
16665301..16666350	1	16662801	16668850	16665301..16666350	16665301..16666350	8.86811	8.26863	7.93972	7.88129	8.09651	7.40533	8.03082	8.1112	7.97251	7.84912
17092201..17092800	1	17089701	17095300	17092201..17092800	17092201..17092800	8.90288	5.68367	8.18765	7.80601	7.90806	7.40533	8.03082	7.39131	7.96724	7.60915
17092201..17092800	1	17089701	17095300	17092201..17092800	17092201..17092800	8.90288	5.68367	8.18765	7.80601	7.90806	7.40533	8.03082	7.39131	7.96724	7.60915
17095951..17097300	1	17093451	17099800	17095951..17097300	17095951..17097300	9.61909	7.26863	7.84661	7.75354	7.83935	6.9459	8.05072	8.13673	7.81317	7.71112
17095951..17097300	1	17093451	17099800	17095951..17097300	17095951..17097300	9.61909	7.26863	7.84661	7.75354	7.83935	6.9459	8.05072	8.13673	7.81317	7.71112
17098351..17099250	1	17095851	17101750	17095951..17097300	17095951..17097300	9.61909	7.26863	7.81419	7.80601	7.52619	7.11582	7.81509	8.25804	7.71546	7.72965
17098351..17099250	1	17095851	17101750	17095951..17097300	17095951..17097300	9.61909	7.26863	7.81419	7.80601	7.52619	7.11582	7.81509	8.25804	7.71546	7.72965
19102951..19104450	1	19100451	19106950	19102951..19104450	19102951..19104450	10.211	5.68367	8.18765	7.80601	7.18224	8.11582	7.1463	7.55177	7.7253	7.60463
19102951..19104450	1	19100451	19106950	19102951..19104450	19102951..19104450	10.211	5.68367	8.18765	7.80601	7.18224	8.11582	7.1463	7.55177	7.7253	7.60463
19105051..19106100	1	19102551	19108600	19102951..19104450	19102951..19104450	10.1971	5.53167	8.02719	7.58361	7.43599	7.9459	7.32033	7.5133	7.68226	7.59317
19105051..19106100	1	19102551	19108600	19102951..19104450	19102951..19104450	10.1971	5.53167	8.02719	7.58361	7.43599	7.9459	7.32033	7.5133	7.68226	7.59317
19106251..19106550	1	19103751	19109050	19102951..19104450	19102951..19104450	9.98629	6.68367	7.99862	7.28405	7.43599	7.53086	7.28716	7.43313	7.57289	7.41705
19106251..19106550	1	19103751	19109050	19102951..19104450	19102951..19104450	9.98629	6.68367	7.99862	7.28405	7.43599	7.53086	7.28716	7.43313	7.57289	7.41705
19110151..19110450	1	19107651	19112950	19110151..19110450	19110151..19110450	9.41745	6.68367	8.16212	7.24658	7.33978	7.64634	7.53332	7.30384	7.58282	7.4945
19110151..19110450	1	19107651	19112950	19110151..19110450	19110151..19110450	9.41745	6.68367	8.16212	7.24658	7.33978	7.64634	7.53332	7.30384	7.58282	7.4945
19111051..19111350	1	19108551	19113850	19110151..19110450	19110151..19110450	9.26545	6.68367	8.16212	7.32058	7.00536	7.75325	7.50475	7.34824	7.49602	7.53541
19111051..19111350	1	19108551	19113850	19110151..19110450	19110151..19110450	9.26545	6.68367	8.16212	7.32058	7.00536	7.75325	7.50475	7.34824	7.49602	7.53541
19111351..19111650	1	19108851	19114150	19110151..19110450	19110151..19110450	9.211	7.26863	8.08268	7.24658	7.00536	7.75325	7.58882	7.43313	7.44487	7.59173
19111351..19111650	1	19108851	19114150	19110151..19110450	19110151..19110450	9.211	7.26863	8.08268	7.24658	7.00536	7.75325	7.58882	7.43313	7.44487	7.59173
19207201..19208100	1	19204701	19210600	19207201..19208100	19207201..19208100	10.1399	6.68367	8.10965	7.4905	7.72972	7.11582	7.76779	8.00428	7.77663	7.6293
19207201..19208100	1	19204701	19210600	19207201..19208100	19207201..19208100	10.1399	6.68367	8.10965	7.4905	7.72972	7.11582	7.76779	8.00428	7.77663	7.6293
19208101..19210800	1	19205601	19213300	19207201..19208100	19207201..19208100	10.749	8.0056	8.87832	8.06474	8.00536	8.19382	8.23594	8.41237	8.31614	8.28071
19208101..19210800	1	19205601	19213300	19207201..19208100	19207201..19208100	10.749	8.0056	8.87832	8.06474	8.00536	8.19382	8.23594	8.41237	8.31614	8.28071
19210951..19211700	1	19208451	19214200	19208101..19210800	19208101..19210800	10.6086	7.68367	8.74708	7.64251	7.61108	7.9459	7.81509	8.05873	8.00022	7.93991
19210951..19211700	1	19208451	19214200	19208101..19210800	19208101..19210800	10.6086	7.68367	8.74708	7.64251	7.61108	7.9459	7.81509	8.05873	8.00022	7.93991
19212751..19213500	1	19210251	19216000	19208101..19210800	19208101..19210800	10.2248	8.26863	8.67669	7.64251	7.72972	8.19382	7.90529	7.76328	8.01631	7.95413
19212751..19213500	1	19210251	19216000	19208101..19210800	19208101..19210800	10.2248	8.26863	8.67669	7.64251	7.72972	8.19382	7.90529	7.76328	8.01631	7.95413
19233901..19235100	1	19231401	19237600	19233901..19235100	19233901..19235100	10.2919	8.0056	8.69461	7.52221	8.20972	8.11582	8.36869	8.18649	8.14218	8.22367
19233901..19235100	1	19231401	19237600	19233901..19235100	19233901..19235100	10.2919	8.0056	8.69461	7.52221	8.20972	8.11582	8.36869	8.18649	8.14218	8.22367
19235101..19236900	1	19232601	19239400	19233901..19235100	19233901..19235100	10.555	8.0056	8.76415	7.80601	8.28915	8.19382	8.47561	8.32621	8.28644	8.33188
19235101..19236900	1	19232601	19239400	19233901..19235100	19233901..19235100	10.555	8.0056	8.76415	7.80601	8.28915	8.19382	8.47561	8.32621	8.28644	8.33188
19239901..19240200	1	19237401	19242700	19239901..19240200	19239901..19240200	9.91995	6.68367	8.2374	7.67108	7.52619	7.85279	7.64226	7.76328	7.81156	7.75277
19239901..19240200	1	19237401	19242700	19239901..19240200	19239901..19240200	9.91995	6.68367	8.2374	7.67108	7.52619	7.85279	7.64226	7.76328	7.81156	7.75277
19240351..19241550	1	19237851	19244050	19239901..19240200	19239901..19240200	9.98629	7.68367	8.26165	7.97593	7.65172	7.85279	7.8609	8.05873	7.9631	7.92414
19240351..19241550	1	19237851	19244050	19239901..19240200	19239901..19240200	9.98629	7.68367	8.26165	7.97593	7.65172	7.85279	7.8609	8.05873	7.9631	7.92414
21962251..21963000	1	21959751	21965500	21962251..21963000	21962251..21963000	9.211	7.68367	8.46328	8.04304	8.12565	8.03336	7.92699	7.88881	8.21066	7.94972
21962251..21963000	1	21959751	21965500	21962251..21963000	21962251..21963000	9.211	7.68367	8.46328	8.04304	8.12565	8.03336	7.92699	7.88881	8.21066	7.94972
23760451..23761350	1	23757951	23763850	23760451..23761350	23760451..23761350	9.34345	6.68367	8.67669	8.02102	7.87411	8.03336	8.18283	8.21073	8.19061	8.14231
23760451..23761350	1	23757951	23763850	23760451..23761350	23760451..23761350	9.34345	6.68367	8.67669	8.02102	7.87411	8.03336	8.18283	8.21073	8.19061	8.14231
23763151..23763600	1	23760651	23766100	23760451..23761350	23760451..23761350	9.18299	5.53167	8.33204	7.85663	7.80373	7.85279	7.92699	7.97627	7.99747	7.91868
23763151..23763600	1	23760651	23766100	23760451..23761350	23760451..23761350	9.18299	5.53167	8.33204	7.85663	7.80373	7.85279	7.92699	7.97627	7.99747	7.91868
23922601..23924100	1	23920101	23926600	23922601..23924100	23922601..23924100	9.51056	7.26863	8.37713	8.12793	8.28915	7.75325	7.83818	7.97627	8.26474	7.8559
23922601..23924100	1	23920101	23926600	23922601..23924100	23922601..23924100	9.51056	7.26863	8.37713	8.12793	8.28915	7.75325	7.83818	7.97627	8.26474	7.8559
24100801..24101250	1	24098301	24103750	24100801..24101250	24100801..24101250	9.12527	7.26863	8.46328	7.78001	8.38869	8.26782	8.1463	7.9477	8.21066	8.12061
24100801..24101250	1	24098301	24103750	24100801..24101250	24100801..24101250	9.12527	7.26863	8.46328	7.78001	8.38869	8.26782	8.1463	7.9477	8.21066	8.12061
24584851..24585150	1	24582351	24587650	24584851..24585150	24584851..24585150	9.211	7.68367	8.48404	8.08611	7.33978	7.9459	7.90529	8.00428	7.96998	7.95182
24584851..24585150	1	24582351	24587650	24584851..24585150	24584851..24585150	9.211	7.68367	8.48404	8.08611	7.33978	7.9459	7.90529	8.00428	7.96998	7.95182
33838051..33838350	1	33835551	33840850	33838051..33838350	33838051..33838350	8.46476	7.26863	7.81419	6.90554	7.7672	7.64634	6.8609	7.47377	7.49564	7.327
33838051..33838350	1	33835551	33840850	33838051..33838350	33838051..33838350	8.46476	7.26863	7.81419	6.90554	7.7672	7.64634	6.8609	7.47377	7.49564	7.327
33908401..33909900	1	33905901	33912400	33908401..33909900	33908401..33909900	9.3932	8.49103	8.33204	7.80601	8.23668	7.40533	8.08972	8.41237	8.12491	7.96914
33908401..33909900	1	33905901	33912400	33908401..33909900	33908401..33909900	9.3932	8.49103	8.33204	7.80601	8.23668	7.40533	8.08972	8.41237	8.12491	7.96914
34538251..34538850	1	34535751	34541350	34538251..34538850	34538251..34538850	8.75849	7.68367	8.71231	7.64251	8.33978	8.33821	8.1463	8.30384	8.23153	8.26279
34538251..34538850	1	34535751	34541350	34538251..34538850	34538251..34538850	8.75849	7.68367	8.71231	7.64251	8.33978	8.33821	8.1463	8.30384	8.23153	8.26279
34642201..34642500	1	34639701	34645000	34642201..34642500	34642201..34642500	8.31792	6.68367	7.99862	7.55324	7.4818	7.85279	8.07035	7.91855	7.67788	7.94723
34642201..34642500	1	34639701	34645000	34642201..34642500	34642201..34642500	8.31792	6.68367	7.99862	7.55324	7.4818	7.85279	8.07035	7.91855	7.67788	7.94723
34677601..34677900	1	34675101	34680400	34677601..34677900	34677601..34677900	9.4413	6.68367	8.92462	7.67108	8.12565	8.11582	8.1463	8.03176	8.24045	8.09796
34677601..34677900	1	34675101	34680400	34677601..34677900	34677601..34677900	9.4413	6.68367	8.92462	7.67108	8.12565	8.11582	8.1463	8.03176	8.24045	8.09796
34750951..34752150	1	34748451	34754650	34750951..34752150	34750951..34752150	9.83249	8.8536	8.92462	8.06474	8.09651	8.90009	8.50476	8.49367	8.36195	8.63284
34750951..34752150	1	34748451	34754650	34750951..34752150	34750951..34752150	9.83249	8.8536	8.92462	8.06474	8.09651	8.90009	8.50476	8.49367	8.36195	8.63284
34802401..34802700	1	34799901	34805200	34802401..34802700	34802401..34802700	9.09552	6.68367	8.56421	7.67108	8.12565	8.33821	8.27029	8.49367	8.12031	8.36739
34802401..34802700	1	34799901	34805200	34802401..34802700	34802401..34802700	9.09552	6.68367	8.56421	7.67108	8.12565	8.33821	8.27029	8.49367	8.12031	8.36739
34802701..34803150	1	34800201	34805650	34802401..34802700	34802401..34802700	9.18299	6.68367	8.62155	7.75354	8.18224	8.46946	8.38446	8.45359	8.18577	8.43584
34802701..34803150	1	34800201	34805650	34802401..34802700	34802401..34802700	9.18299	6.68367	8.62155	7.75354	8.18224	8.46946	8.38446	8.45359	8.18577	8.43584
34805551..34806150	1	34803051	34808650	34802701..34803150	34802701..34803150	9.09552	7.68367	8.42085	7.64251	8.00536	8.64634	8.44586	8.1112	8.0229	8.40113
34805551..34806150	1	34803051	34808650	34802701..34803150	34802701..34803150	9.09552	7.68367	8.42085	7.64251	8.00536	8.64634	8.44586	8.1112	8.0229	8.40113
34928551..34929300	1	34926051	34931800	34928551..34929300	34928551..34929300	9.63984	7.68367	8.18765	7.78001	7.72972	8.33821	8.05072	7.91855	7.89913	8.1025
34928551..34929300	1	34926051	34931800	34928551..34929300	34928551..34929300	9.63984	7.68367	8.18765	7.78001	7.72972	8.33821	8.05072	7.91855	7.89913	8.1025
34929301..34930650	1	34926801	34933150	34928551..34929300	34928551..34929300	9.63984	7.68367	8.2855	7.78001	7.94123	8.11582	7.94836	7.7957	8.00225	7.95329
34929301..34930650	1	34926801	34933150	34928551..34929300	34928551..34929300	9.63984	7.68367	8.2855	7.78001	7.94123	8.11582	7.94836	7.7957	8.00225	7.95329
35749651..35749950	1	35747151	35752450	35749651..35749950	35749651..35749950	8.72001	5.68367	8.64016	8.12793	7.80373	8.26782	8.10883	8.05873	8.19061	8.14513
35749651..35749950	1	35747151	35752450	35749651..35749950	35749651..35749950	8.72001	5.68367	8.64016	8.12793	7.80373	8.26782	8.10883	8.05873	8.19061	8.14513
36061651..36061950	1	36059151	36064450	36061651..36061950	36061651..36061950	9.06515	6.68367	8.26165	8.2081	8.12565	8.40533	8.03082	8.99034	8.19847	8.4755
36061651..36061950	1	36059151	36064450	36061651..36061950	36061651..36061950	9.06515	6.68367	8.26165	8.2081	8.12565	8.40533	8.03082	8.99034	8.19847	8.4755
36062701..36063000	1	36060201	36065500	36061651..36061950	36061651..36061950	9.26545	7.26863	8.33204	8.28405	8.36444	8.70078	8.25322	9.07203	8.32684	8.67534
36062701..36063000	1	36060201	36065500	36061651..36061950	36061651..36061950	9.26545	7.26863	8.33204	8.28405	8.36444	8.70078	8.25322	9.07203	8.32684	8.67534
36297001..36297300	1	36294501	36299800	36297001..36297300	36297001..36297300	8.83249	6.68367	8.58358	7.90554	8.18224	8.26782	8.27029	8.0852	8.22379	8.20777
36297001..36297300	1	36294501	36299800	36297001..36297300	36297001..36297300	8.83249	6.68367	8.58358	7.90554	8.18224	8.26782	8.27029	8.0852	8.22379	8.20777
36302251..36303000	1	36299751	36305500	36302251..36303000	36302251..36303000	9.34345	6.68367	8.84661	7.72657	8.18224	8.03336	8.1463	7.82741	8.25181	8.00236
36302251..36303000	1	36299751	36305500	36302251..36303000	36302251..36303000	9.34345	6.68367	8.84661	7.72657	8.18224	8.03336	8.1463	7.82741	8.25181	8.00236
36307951..36309150	1	36305451	36311650	36307951..36309150	36307951..36309150	9.31792	8.26863	8.89392	8.39097	8.36444	8.75325	8.43075	8.18649	8.54978	8.45683
36307951..36309150	1	36305451	36311650	36307951..36309150	36307951..36309150	9.31792	8.26863	8.89392	8.39097	8.36444	8.75325	8.43075	8.18649	8.54978	8.45683
36368101..36368700	1	36365601	36371200	36368101..36368700	36368101..36368700	8.63984	7.68367	7.96947	7.75354	8.18224	7.64634	8.05072	8.23458	7.96841	7.97721
36368101..36368700	1	36365601	36371200	36368101..36368700	36368101..36368700	8.63984	7.68367	7.96947	7.75354	8.18224	7.64634	8.05072	8.23458	7.96841	7.97721
36471751..36473550	1	36469251	36476050	36471751..36473550	36471751..36473550	9.93682	7.68367	9.51463	8.40804	8.65172	8.9459	8.93771	8.843	8.85813	8.90887
36471751..36473550	1	36469251	36476050	36471751..36473550	36471751..36473550	9.93682	7.68367	9.51463	8.40804	8.65172	8.9459	8.93771	8.843	8.85813	8.90887
36557551..36560400	1	36555051	36562900	36557551..36560400	36557551..36560400	10.6191	8.0056	9.70349	8.61336	8.87411	9.2313	9.31211	9.05873	9.06365	9.20071
36557551..36560400	1	36555051	36562900	36557551..36560400	36557551..36560400	10.6191	8.0056	9.70349	8.61336	8.87411	9.2313	9.31211	9.05873	9.06365	9.20071
36682051..36682500	1	36679551	36685000	36682051..36682500	36682051..36682500	9.41745	7.68367	8.44222	8.12793	8.06676	8.46946	8.10883	8.34824	8.21231	8.30884
36682051..36682500	1	36679551	36685000	36682051..36682500	36682051..36682500	9.41745	7.68367	8.44222	8.12793	8.06676	8.46946	8.10883	8.34824	8.21231	8.30884
36683401..36683850	1	36680901	36686350	36682051..36682500	36682051..36682500	9.36854	7.26863	8.46328	8.16858	8.00536	8.33821	8.10883	8.34824	8.21241	8.26509
36683401..36683850	1	36680901	36686350	36682051..36682500	36682051..36682500	9.36854	7.26863	8.46328	8.16858	8.00536	8.33821	8.10883	8.34824	8.21241	8.26509
36691351..36692400	1	36688851	36694900	36691351..36692400	36691351..36692400	9.23848	8.0056	8.58358	8.37369	8.33978	7.64634	8.18283	8.6614	8.43235	8.16352
36691351..36692400	1	36688851	36694900	36691351..36692400	36691351..36692400	9.23848	8.0056	8.58358	8.37369	8.33978	7.64634	8.18283	8.6614	8.43235	8.16352
37078651..37079250	1	37076151	37081750	37078651..37079250	37078651..37079250	8.93683	7.68367	7.84661	7.61336	7.94123	7.64634	8.08972	7.85843	7.8004	7.86483
37078651..37079250	1	37076151	37081750	37078651..37079250	37078651..37079250	8.93683	7.68367	7.84661	7.61336	7.94123	7.64634	8.08972	7.85843	7.8004	7.86483
37676701..37677000	1	37674201	37679500	37676701..37677000	37676701..37677000	8.59802	5.53167	8.56421	7.85663	7.7672	8.64634	7.53332	8.32621	8.06268	8.16862
37676701..37677000	1	37674201	37679500	37676701..37677000	37676701..37677000	8.59802	5.53167	8.56421	7.85663	7.7672	8.64634	7.53332	8.32621	8.06268	8.16862
37976851..37977150	1	37974351	37979650	37976851..37977150	37976851..37977150	7.83249	6.68367	7.44222	7.64251	7.38869	7.40533	7.61579	7.85843	7.49114	7.62652
37976851..37977150	1	37974351	37979650	37976851..37977150	37976851..37977150	7.83249	6.68367	7.44222	7.64251	7.38869	7.40533	7.61579	7.85843	7.49114	7.62652
38128801..38129250	1	38126301	38131750	38128801..38129250	38128801..38129250	8.83249	7.68367	8.13612	8.16858	7.90806	7.64634	7.83818	8.47377	8.07092	7.98609
38128801..38129250	1	38126301	38131750	38128801..38129250	38128801..38129250	8.83249	7.68367	8.13612	8.16858	7.90806	7.64634	7.83818	8.47377	8.07092	7.98609
38620951..38621550	1	38618451	38624050	38620951..38621550	38620951..38621550	8.59802	5.68367	8.13612	7.92939	8.31469	7.75325	7.92699	7.7957	8.12673	7.82531
38620951..38621550	1	38618451	38624050	38620951..38621550	38620951..38621550	8.59802	5.68367	8.13612	7.92939	8.31469	7.75325	7.92699	7.7957	8.12673	7.82531
38624251..38624850	1	38621751	38627350	38624251..38624850	38624251..38624850	9.31792	7.26863	8.16212	7.67108	7.94123	7.75325	7.8609	7.82741	7.92481	7.81385
38624251..38624850	1	38621751	38627350	38624251..38624850	38624251..38624850	9.31792	7.26863	8.16212	7.67108	7.94123	7.75325	7.8609	7.82741	7.92481	7.81385
39192751..39193500	1	39190251	39196000	39192751..39193500	39192751..39193500	9.75849	7.26863	8.81419	7.85663	7.90806	8.40533	8.20075	8.34824	8.19296	8.3181
39192751..39193500	1	39190251	39196000	39192751..39193500	39192751..39193500	9.75849	7.26863	8.81419	7.85663	7.90806	8.40533	8.20075	8.34824	8.19296	8.3181
39194101..39195450	1	39191601	39197950	39192751..39193500	39192751..39193500	9.85041	7.68367	8.84661	7.88129	7.65172	8.64634	8.16468	8.49367	8.12654	8.43489
39194101..39195450	1	39191601	39197950	39192751..39193500	39192751..39193500	9.85041	7.68367	8.84661	7.88129	7.65172	8.64634	8.16468	8.49367	8.12654	8.43489
39477001..39478350	1	39474501	39480850	39477001..39478350	39477001..39478350	9.4413	8.49103	8.69461	8.04304	8.06676	8.26782	8.20075	8.00428	8.26814	8.15762
39477001..39478350	1	39474501	39480850	39477001..39478350	39477001..39478350	9.4413	8.49103	8.69461	8.04304	8.06676	8.26782	8.20075	8.00428	8.26814	8.15762
39576301..39576750	1	39573801	39579250	39576301..39576750	39576301..39576750	8.75849	7.26863	8.42085	7.75354	7.83935	8.40533	7.96942	8.1112	8.00458	8.16198
39576301..39576750	1	39573801	39579250	39576301..39576750	39576301..39576750	8.75849	7.26863	8.42085	7.75354	7.83935	8.40533	7.96942	8.1112	8.00458	8.16198
39859351..39859800	1	39856851	39862300	39859351..39859800	39859351..39859800	8.75849	7.26863	8.54459	7.08611	8.15422	8.03336	8.32033	7.9477	7.92831	8.10046
39859351..39859800	1	39856851	39862300	39859351..39859800	39859351..39859800	8.75849	7.26863	8.54459	7.08611	8.15422	8.03336	8.32033	7.9477	7.92831	8.10046
39899701..39900600	1	39897201	39903100	39899701..39900600	39899701..39900600	9.12527	5.68367	8.71231	7.78001	8.26316	8.53086	8.05072	8.36993	8.25183	8.31717
39899701..39900600	1	39897201	39903100	39899701..39900600	39899701..39900600	9.12527	5.68367	8.71231	7.78001	8.26316	8.53086	8.05072	8.36993	8.25183	8.31717
40064401..40064700	1	40061901	40067200	40064401..40064700	40064401..40064700	8.41745	5.53167	8.13612	7.64251	7.12565	8.19382	7.61579	7.47377	7.63476	7.76113
40064401..40064700	1	40061901	40067200	40064401..40064700	40064401..40064700	8.41745	5.53167	8.13612	7.64251	7.12565	8.19382	7.61579	7.47377	7.63476	7.76113
40679401..40680150	1	40676901	40682650	40679401..40680150	40679401..40680150	10.1399	7.26863	9.16212	7.92939	8.33978	8.58975	8.43075	8.28112	8.47709	8.43388
40679401..40680150	1	40676901	40682650	40679401..40680150	40679401..40680150	10.1399	7.26863	9.16212	7.92939	8.33978	8.58975	8.43075	8.28112	8.47709	8.43388
40680151..40681350	1	40677651	40683850	40679401..40680150	40679401..40680150	10.3809	7.68367	9.30896	8.12793	8.63154	8.85279	8.74354	8.45359	8.68948	8.68331
40680151..40681350	1	40677651	40683850	40679401..40680150	40679401..40680150	10.3809	7.68367	9.30896	8.12793	8.63154	8.85279	8.74354	8.45359	8.68948	8.68331
40681651..40683600	1	40679151	40686100	40679401..40680150	40679401..40680150	10.3932	8.26863	9.33204	8.1484	8.69125	8.64634	8.92699	8.41237	8.7239	8.6619
40681651..40683600	1	40679151	40686100	40679401..40680150	40679401..40680150	10.3932	8.26863	9.33204	8.1484	8.69125	8.64634	8.92699	8.41237	8.7239	8.6619
42683401..42684000	1	42680901	42686500	42683401..42684000	42683401..42684000	9.79596	7.26863	8.48404	7.55324	8.43599	7.75325	8.08972	7.69616	8.15776	7.84638
42683401..42684000	1	42680901	42686500	42683401..42684000	42683401..42684000	9.79596	7.26863	8.48404	7.55324	8.43599	7.75325	8.08972	7.69616	8.15776	7.84638
42684901..42685650	1	42682401	42688150	42683401..42684000	42683401..42684000	10.1688	6.68367	8.74708	7.61336	8.59032	8.11582	8.20075	8.13673	8.31692	8.1511
42684901..42685650	1	42682401	42688150	42683401..42684000	42683401..42684000	10.1688	6.68367	8.74708	7.61336	8.59032	8.11582	8.20075	8.13673	8.31692	8.1511
42685651..42686850	1	42683151	42689350	42683401..42684000	42683401..42684000	10.4992	6.68367	9.02719	7.88129	8.65172	7.9459	8.43075	8.28112	8.52007	8.21926
42685651..42686850	1	42683151	42689350	42683401..42684000	42683401..42684000	10.4992	6.68367	9.02719	7.88129	8.65172	7.9459	8.43075	8.28112	8.52007	8.21926
42687151..42688500	1	42684651	42691000	42684901..42685650	42684901..42685650	10.6295	7.26863	8.98412	8.2081	8.59032	7.9459	8.38446	8.23458	8.59418	8.18831
42687151..42688500	1	42684651	42691000	42684901..42685650	42684901..42685650	10.6295	7.26863	8.98412	8.2081	8.59032	7.9459	8.38446	8.23458	8.59418	8.18831
42688501..42688800	1	42686001	42691300	42685651..42686850	42685651..42686850	10.4413	7.26863	8.81419	7.97593	8.23668	7.85279	8.16468	8.03176	8.34227	8.01641
42688501..42688800	1	42686001	42691300	42685651..42686850	42685651..42686850	10.4413	7.26863	8.81419	7.97593	8.23668	7.85279	8.16468	8.03176	8.34227	8.01641
42688801..42689700	1	42686301	42692200	42685651..42686850	42685651..42686850	10.4413	5.68367	9.02719	8.08611	8.50416	8.40533	8.32033	8.21073	8.53916	8.31213
42688801..42689700	1	42686301	42692200	42685651..42686850	42685651..42686850	10.4413	5.68367	9.02719	8.08611	8.50416	8.40533	8.32033	8.21073	8.53916	8.31213
42691651..42693000	1	42689151	42695500	42688801..42689700	42688801..42689700	10.598	8.0056	8.99862	8.1484	8.52619	8.26782	8.23594	8.05873	8.55774	8.1875
42691651..42693000	1	42689151	42695500	42688801..42689700	42688801..42689700	10.598	8.0056	8.99862	8.1484	8.52619	8.26782	8.23594	8.05873	8.55774	8.1875
42693151..42695400	1	42690651	42697900	42691651..42693000	42691651..42693000	10.8769	8.0056	8.96947	8.10717	8.56926	8.46946	8.20075	8.57063	8.54863	8.41361
42693151..42695400	1	42690651	42697900	42691651..42693000	42691651..42693000	10.8769	8.0056	8.96947	8.10717	8.56926	8.46946	8.20075	8.57063	8.54863	8.41361
42695701..42697050	1	42693201	42699550	42693151..42695400	42693151..42695400	10.9452	8.26863	8.54459	7.75354	8.15422	8.11582	7.83818	8.36993	8.15078	8.10798
42695701..42697050	1	42693201	42699550	42693151..42695400	42693151..42695400	10.9452	8.26863	8.54459	7.75354	8.15422	8.11582	7.83818	8.36993	8.15078	8.10798
42697501..42700800	1	42695001	42703300	42693151..42695400	42693151..42695400	11.0497	9.0056	8.67669	8.42492	8.69125	8.64634	8.44586	8.60762	8.59762	8.56661
42697501..42700800	1	42695001	42703300	42693151..42695400	42693151..42695400	11.0497	9.0056	8.67669	8.42492	8.69125	8.64634	8.44586	8.60762	8.59762	8.56661
42711301..42714600	1	42708801	42717100	42711301..42714600	42711301..42714600	10.6191	8.0056	9.32054	8.50645	8.45908	9.11582	8.89432	8.62577	8.76202	8.87864
42711301..42714600	1	42708801	42717100	42711301..42714600	42711301..42714600	10.6191	8.0056	9.32054	8.50645	8.45908	9.11582	8.89432	8.62577	8.76202	8.87864
42714901..42715650	1	42712401	42718150	42711301..42714600	42711301..42714600	10.211	6.68367	8.74708	8.12793	7.7672	8.85279	8.23594	8.05873	8.21407	8.38248
42714901..42715650	1	42712401	42718150	42711301..42714600	42711301..42714600	10.211	6.68367	8.74708	8.12793	7.7672	8.85279	8.23594	8.05873	8.21407	8.38248
42715951..42716550	1	42713451	42719050	42711301..42714600	42711301..42714600	9.8856	6.68367	8.7977	8.04304	7.97365	8.85279	8.30384	7.82741	8.27147	8.32801
42715951..42716550	1	42713451	42719050	42711301..42714600	42711301..42714600	9.8856	6.68367	8.7977	8.04304	7.97365	8.85279	8.30384	7.82741	8.27147	8.32801
43033201..43033500	1	43030701	43036000	43033201..43033500	43033201..43033500	8.09552	5.53167	8.21274	7.45808	7.18224	7.26782	8.01064	7.62577	7.61769	7.63475
43033201..43033500	1	43030701	43036000	43033201..43033500	43033201..43033500	8.09552	5.53167	8.21274	7.45808	7.18224	7.26782	8.01064	7.62577	7.61769	7.63475
43092751..43093350	1	43090251	43095850	43092751..43093350	43092751..43093350	9.00241	7.68367	7.84661	7.78001	7.56926	7.53086	7.71888	7.76328	7.73196	7.671
43092751..43093350	1	43090251	43095850	43092751..43093350	43092751..43093350	9.00241	7.68367	7.84661	7.78001	7.56926	7.53086	7.71888	7.76328	7.73196	7.671
43164451..43164900	1	43161951	43167400	43164451..43164900	43164451..43164900	8.96999	7.26863	8.21274	7.52221	7.83935	6.9459	7.41549	7.69616	7.8581	7.35251
43164451..43164900	1	43161951	43167400	43164451..43164900	43164451..43164900	8.96999	7.26863	8.21274	7.52221	7.83935	6.9459	7.41549	7.69616	7.8581	7.35251
46087651..46088550	1	46085151	46091050	46087651..46088550	46087651..46088550	9.15442	8.0056	7.78102	7.42492	7.7672	6.9459	6.81509	7.1112	7.65771	6.9574
46087651..46088550	1	46085151	46091050	46087651..46088550	46087651..46088550	9.15442	8.0056	7.78102	7.42492	7.7672	6.9459	6.81509	7.1112	7.65771	6.9574
50927701..50928300	1	50925201	50930800	50927701..50928300	50927701..50928300	9.06515	6.68367	8.35476	7.80601	8.18224	7.75325	7.94836	7.7957	8.11433	7.83244
50927701..50928300	1	50925201	50930800	50927701..50928300	50927701..50928300	9.06515	6.68367	8.35476	7.80601	8.18224	7.75325	7.94836	7.7957	8.11433	7.83244
52232101..52232400	1	52229601	52234900	52232101..52232400	52232101..52232400	8.36854	5.53167	8.08268	8.04304	8.12565	7.53086	8.05072	8.28112	8.08379	7.95423
52232101..52232400	1	52229601	52234900	52232101..52232400	52232101..52232400	8.36854	5.53167	8.08268	8.04304	8.12565	7.53086	8.05072	8.28112	8.08379	7.95423
52727401..52728150	1	52724901	52730650	52727401..52728150	52727401..52728150	9.09552	5.68367	7.60269	7.52221	7.28915	7.85279	7.76779	7.91855	7.47135	7.84638
52727401..52728150	1	52724901	52730650	52727401..52728150	52727401..52728150	9.09552	5.68367	7.60269	7.52221	7.28915	7.85279	7.76779	7.91855	7.47135	7.84638
54195451..54196350	1	54192951	54198850	54195451..54196350	54195451..54196350	8.96999	5.68367	7.87832	7.61336	7.90806	7.75325	7.79164	7.88881	7.79991	7.81123
54195451..54196350	1	54192951	54198850	54195451..54196350	54195451..54196350	8.96999	5.68367	7.87832	7.61336	7.90806	7.75325	7.79164	7.88881	7.79991	7.81123
55237351..55238250	1	55234851	55240750	55237351..55238250	55237351..55238250	9.00241	8.49103	8.16212	8.16858	8.31469	8.40533	7.79164	8.49367	8.21513	8.23021
55237351..55238250	1	55234851	55240750	55237351..55238250	55237351..55238250	9.00241	8.49103	8.16212	8.16858	8.31469	8.40533	7.79164	8.49367	8.21513	8.23021
55361101..55361400	1	55358601	55363900	55361101..55361400	55361101..55361400	9.18299	5.53167	7.81419	7.08611	7.61108	7.40533	7.44586	7.58925	7.5038	7.48014
55361101..55361400	1	55358601	55363900	55361101..55361400	55361101..55361400	9.18299	5.53167	7.81419	7.08611	7.61108	7.40533	7.44586	7.58925	7.5038	7.48014
55362301..55363500	1	55359801	55366000	55361101..55361400	55361101..55361400	9.51056	7.26863	7.99862	7.64251	8.12565	7.85279	7.94836	8.0852	7.92226	7.96212
55362301..55363500	1	55359801	55366000	55361101..55361400	55361101..55361400	9.51056	7.26863	7.99862	7.64251	8.12565	7.85279	7.94836	8.0852	7.92226	7.96212
55405801..55408050	1	55403301	55410550	55405801..55408050	55405801..55408050	10.1544	7.68367	8.93972	8.39097	8.85684	8.9459	8.20075	8.49367	8.72918	8.54677
55405801..55408050	1	55403301	55410550	55405801..55408050	55405801..55408050	10.1544	7.68367	8.93972	8.39097	8.85684	8.9459	8.20075	8.49367	8.72918	8.54677
56968651..56969400	1	56966151	56971900	56968651..56969400	56968651..56969400	10.4531	7.68367	8.2855	7.78001	7.90806	8.11582	7.79164	7.9477	7.99119	7.95172
56968651..56969400	1	56966151	56971900	56968651..56969400	56968651..56969400	10.4531	7.68367	8.2855	7.78001	7.90806	8.11582	7.79164	7.9477	7.99119	7.95172
56969401..56972100	1	56966901	56974600	56968651..56969400	56968651..56969400	10.8143	8.0056	8.65854	8.2081	8.45908	8.58975	8.43075	8.71323	8.44191	8.57791
56969401..56972100	1	56966901	56974600	56968651..56969400	56968651..56969400	10.8143	8.0056	8.65854	8.2081	8.45908	8.58975	8.43075	8.71323	8.44191	8.57791
56975851..56978700	1	56973351	56981200	56975851..56978700	56975851..56978700	11.1472	8.26863	9.2855	8.06474	8.52619	8.80388	9.01064	8.77958	8.62548	8.8647
56975851..56978700	1	56973351	56981200	56975851..56978700	56975851..56978700	11.1472	8.26863	9.2855	8.06474	8.52619	8.80388	9.01064	8.77958	8.62548	8.8647
56979001..56981400	1	56976501	56983900	56975851..56978700	56975851..56978700	11.1399	7.26863	9.38818	8.06474	8.41253	8.9459	8.91618	8.62577	8.62182	8.82928
56979001..56981400	1	56976501	56983900	56975851..56978700	56975851..56978700	11.1399	7.26863	9.38818	8.06474	8.41253	8.9459	8.91618	8.62577	8.62182	8.82928
56982001..56982900	1	56979501	56985400	56979001..56981400	56979001..56981400	10.6398	7.68367	8.84661	7.97593	7.7672	8.9459	8.36869	7.9477	8.19658	8.42076
56982001..56982900	1	56979501	56985400	56979001..56981400	56979001..56981400	10.6398	7.68367	8.84661	7.97593	7.7672	8.9459	8.36869	7.9477	8.19658	8.42076
56984401..56985300	1	56981901	56987800	56982001..56982900	56982001..56982900	10.1253	7.68367	8.7298	7.95285	8.12565	8.64634	7.94836	8.0852	8.26943	8.22663
56984401..56985300	1	56981901	56987800	56982001..56982900	56982001..56982900	10.1253	7.68367	8.7298	7.95285	8.12565	8.64634	7.94836	8.0852	8.26943	8.22663
57775801..57776250	1	57773301	57778750	57775801..57776250	57775801..57776250	8.86811	5.68367	7.74708	7.75354	7.69125	7.53086	7.81509	8.36993	7.73062	7.90529
57775801..57776250	1	57773301	57778750	57775801..57776250	57775801..57776250	8.86811	5.68367	7.74708	7.75354	7.69125	7.53086	7.81509	8.36993	7.73062	7.90529
58276801..58277100	1	58274301	58279600	58276801..58277100	58276801..58277100	8.79596	7.26863	8.44222	7.64251	7.72972	7.9459	7.90529	7.76328	7.93815	7.87149
58276801..58277100	1	58274301	58279600	58276801..58277100	58276801..58277100	8.79596	7.26863	8.44222	7.64251	7.72972	7.9459	7.90529	7.76328	7.93815	7.87149
58285501..58285800	1	58283001	58288300	58285501..58285800	58285501..58285800	8.09552	5.68367	8.13612	7.80601	8.03639	7.75325	8.20075	7.55177	7.99284	7.83526
58285501..58285800	1	58283001	58288300	58285501..58285800	58285501..58285800	8.09552	5.68367	8.13612	7.80601	8.03639	7.75325	8.20075	7.55177	7.99284	7.83526
59482201..59484900	1	59479701	59487400	59482201..59484900	59482201..59484900	10.2248	5.68367	9.16212	8.53781	8.23668	8.99029	8.71888	8.82741	8.64554	8.84552
59482201..59484900	1	59479701	59487400	59482201..59484900	59482201..59484900	10.2248	5.68367	9.16212	8.53781	8.23668	8.99029	8.71888	8.82741	8.64554	8.84552
59607451..59608050	1	59604951	59610550	59607451..59608050	59607451..59608050	8.93683	7.26863	8.2374	7.95285	8.15422	7.9459	7.76779	8.34824	8.11482	8.02064
59607451..59608050	1	59604951	59610550	59607451..59608050	59607451..59608050	8.93683	7.26863	8.2374	7.95285	8.15422	7.9459	7.76779	8.34824	8.11482	8.02064
62703601..62706600	1	62701101	62709100	62703601..62706600	62703601..62706600	10.6905	9.0056	9.70349	8.74012	8.63154	8.80388	8.92699	8.85843	9.02505	8.8631
62703601..62706600	1	62701101	62709100	62703601..62706600	62703601..62706600	10.6905	9.0056	9.70349	8.74012	8.63154	8.80388	8.92699	8.85843	9.02505	8.8631
63247951..63248850	1	63245451	63251350	63247951..63248850	63247951..63248850	9.34345	8.0056	8.33204	7.58361	8.06676	7.75325	7.44586	8.34824	7.99414	7.84912
63247951..63248850	1	63245451	63251350	63247951..63248850	63247951..63248850	9.34345	8.0056	8.33204	7.58361	8.06676	7.75325	7.44586	8.34824	7.99414	7.84912
64532101..64532400	1	64529601	64534900	64532101..64532400	64532101..64532400	8.26545	5.53167	7.74708	7.80601	7.12565	7.75325	7.21845	8.0852	7.55958	7.68563
64532101..64532400	1	64529601	64534900	64532101..64532400	64532101..64532400	8.26545	5.53167	7.74708	7.80601	7.12565	7.75325	7.21845	8.0852	7.55958	7.68563
64734901..64735950	1	64732401	64738450	64734901..64735950	64734901..64735950	9.83249	8.26863	8.60269	8.12793	8.28915	7.85279	8.57514	8.6614	8.33992	8.36311
64734901..64735950	1	64732401	64738450	64734901..64735950	64734901..64735950	9.83249	8.26863	8.60269	8.12793	8.28915	7.85279	8.57514	8.6614	8.33992	8.36311
69105601..69106650	1	69103101	69109150	69105601..69106650	69105601..69106650	9.3932	7.26863	8.37713	7.64251	7.7672	8.03336	8.12768	7.91855	7.92895	8.02653
69105601..69106650	1	69103101	69109150	69105601..69106650	69105601..69106650	9.3932	7.26863	8.37713	7.64251	7.7672	8.03336	8.12768	7.91855	7.92895	8.02653
69377551..69378450	1	69375051	69380950	69377551..69378450	69377551..69378450	9.31792	7.26863	8.2855	8.08611	8.06676	7.9459	7.88327	7.62577	8.14612	7.81831
69377551..69378450	1	69375051	69380950	69377551..69378450	69377551..69378450	9.31792	7.26863	8.2855	8.08611	8.06676	7.9459	7.88327	7.62577	8.14612	7.81831
71652601..71652900	1	71650101	71655400	71652601..71652900	71652601..71652900	8.72001	6.68367	7.52469	7.67108	7.69125	7.26782	7.47561	8.43313	7.629	7.72552
71652601..71652900	1	71650101	71655400	71652601..71652900	71652601..71652900	8.72001	6.68367	7.52469	7.67108	7.69125	7.26782	7.47561	8.43313	7.629	7.72552
72640201..72640950	1	72637701	72643450	72640201..72640950	72640201..72640950	9.31792	6.68367	8.0552	7.88129	7.65172	7.85279	7.94836	7.7957	7.86274	7.86561
72640201..72640950	1	72637701	72643450	72640201..72640950	72640201..72640950	9.31792	6.68367	8.0552	7.88129	7.65172	7.85279	7.94836	7.7957	7.86274	7.86561
72824401..72825600	1	72821901	72828100	72824401..72825600	72824401..72825600	9.41745	7.68367	8.2855	8.18847	8.45908	7.9459	8.07035	8.58925	8.31102	8.20183
72824401..72825600	1	72821901	72828100	72824401..72825600	72824401..72825600	9.41745	7.68367	8.2855	8.18847	8.45908	7.9459	8.07035	8.58925	8.31102	8.20183
72872851..72873900	1	72870351	72876400	72872851..72873900	72872851..72873900	10.2654	7.26863	8.87832	8.3562	8.09651	7.9459	8.25322	8.49367	8.44368	8.23093
72872851..72873900	1	72870351	72876400	72872851..72873900	72872851..72873900	10.2654	7.26863	8.87832	8.3562	8.09651	7.9459	8.25322	8.49367	8.44368	8.23093
72873901..72876150	1	72871401	72878650	72872851..72873900	72872851..72873900	10.4992	7.68367	9.33204	8.61336	8.61108	8.58975	8.58882	8.60762	8.85216	8.5954
72873901..72876150	1	72871401	72878650	72872851..72873900	72872851..72873900	10.4992	7.68367	9.33204	8.61336	8.61108	8.58975	8.58882	8.60762	8.85216	8.5954
72876151..72876900	1	72873651	72879400	72872851..72873900	72872851..72873900	10.1544	7.26863	9.09623	8.3385	8.54789	8.33821	8.44586	8.25804	8.66087	8.34737
72876151..72876900	1	72873651	72879400	72872851..72873900	72872851..72873900	10.1544	7.26863	9.09623	8.3385	8.54789	8.33821	8.44586	8.25804	8.66087	8.34737
72878101..72878550	1	72875601	72881050	72873901..72876150	72873901..72876150	9.48784	6.68367	8.76415	8.32058	8.43599	8.33821	8.03082	7.82741	8.50691	8.06548
72878101..72878550	1	72875601	72881050	72873901..72876150	72873901..72876150	9.48784	6.68367	8.76415	8.32058	8.43599	8.33821	8.03082	7.82741	8.50691	8.06548
72878551..72878850	1	72876051	72881350	72873901..72876150	72873901..72876150	9.23848	6.68367	8.74708	8.22747	8.41253	8.33821	8.01064	7.82741	8.46236	8.05875
72878551..72878850	1	72876051	72881350	72873901..72876150	72873901..72876150	9.23848	6.68367	8.74708	8.22747	8.41253	8.33821	8.01064	7.82741	8.46236	8.05875
72944551..72944850	1	72942051	72947350	72944551..72944850	72944551..72944850	8.96999	5.68367	8.87832	8.04304	8.12565	8.90009	8.30384	8.25804	8.34901	8.48732
72944551..72944850	1	72942051	72947350	72944551..72944850	72944551..72944850	8.96999	5.68367	8.87832	8.04304	8.12565	8.90009	8.30384	8.25804	8.34901	8.48732
72945901..72946350	1	72943401	72948850	72944551..72944850	72944551..72944850	9.15442	6.68367	8.83049	8.24658	8.20972	8.53086	8.21845	8.16182	8.42893	8.30371
72945901..72946350	1	72943401	72948850	72944551..72944850	72944551..72944850	9.15442	6.68367	8.83049	8.24658	8.20972	8.53086	8.21845	8.16182	8.42893	8.30371
74068201..74068950	1	74065701	74071450	74068201..74068950	74068201..74068950	9.51056	7.26863	8.58358	7.99865	8.20972	8.80388	8.30384	8.49367	8.26398	8.5338
74068201..74068950	1	74065701	74071450	74068201..74068950	74068201..74068950	9.51056	7.26863	8.58358	7.99865	8.20972	8.80388	8.30384	8.49367	8.26398	8.5338
74099101..74100600	1	74096601	74103100	74099101..74100600	74099101..74100600	10.1971	8.8536	9.13612	8.04304	8.28915	9.11582	8.38446	8.64369	8.48944	8.71466
74099101..74100600	1	74096601	74103100	74099101..74100600	74099101..74100600	10.1971	8.8536	9.13612	8.04304	8.28915	9.11582	8.38446	8.64369	8.48944	8.71466
74104951..74106000	1	74102451	74108500	74104951..74106000	74104951..74106000	9.81434	8.0056	9.01297	8.26544	8.38869	8.75325	8.82668	8.71323	8.5557	8.76439
74104951..74106000	1	74102451	74108500	74104951..74106000	74104951..74106000	9.81434	8.0056	9.01297	8.26544	8.38869	8.75325	8.82668	8.71323	8.5557	8.76439
74120101..74120400	1	74117601	74122900	74120101..74120400	74120101..74120400	9.15442	5.68367	9.14918	7.85663	8.65172	8.53086	8.58882	8.23458	8.55251	8.45142
74120101..74120400	1	74117601	74122900	74120101..74120400	74120101..74120400	9.15442	5.68367	9.14918	7.85663	8.65172	8.53086	8.58882	8.23458	8.55251	8.45142
74368501..74369100	1	74366001	74371600	74368501..74369100	74368501..74369100	9.03412	6.68367	8.7977	7.80601	8.20972	8.75325	8.25322	8.45359	8.27114	8.48669
74368501..74369100	1	74366001	74371600	74368501..74369100	74368501..74369100	9.03412	6.68367	8.7977	7.80601	8.20972	8.75325	8.25322	8.45359	8.27114	8.48669
74388301..74389200	1	74385801	74391700	74388301..74389200	74388301..74389200	9.81434	8.0056	8.96947	8.3562	8.67162	8.75325	8.56134	8.96206	8.66576	8.75888
74388301..74389200	1	74385801	74391700	74388301..74389200	74388301..74389200	9.81434	8.0056	8.96947	8.3562	8.67162	8.75325	8.56134	8.96206	8.66576	8.75888
74389351..74390100	1	74386851	74392600	74388301..74389200	74388301..74389200	9.77735	8.0056	8.89392	8.28405	8.50416	8.58975	8.43075	8.9477	8.56071	8.65607
74389351..74390100	1	74386851	74392600	74388301..74389200	74388301..74389200	9.77735	8.0056	8.89392	8.28405	8.50416	8.58975	8.43075	8.9477	8.56071	8.65607
74392351..74393400	1	74389851	74395900	74389351..74390100	74389351..74390100	9.85041	8.49103	9.02719	8.16858	8.12565	7.64634	8.36869	8.76328	8.44047	8.25943
74392351..74393400	1	74389851	74395900	74389351..74390100	74389351..74390100	9.85041	8.49103	9.02719	8.16858	8.12565	7.64634	8.36869	8.76328	8.44047	8.25943
74769151..74769750	1	74766651	74772250	74769151..74769750	74769151..74769750	10.6086	7.26863	8.7298	7.97593	8.43599	8.46946	8.32033	8.39131	8.38057	8.3937
74769151..74769750	1	74766651	74772250	74769151..74769750	74769151..74769750	10.6086	7.26863	8.7298	7.97593	8.43599	8.46946	8.32033	8.39131	8.38057	8.3937
74769901..74773350	1	74767401	74775850	74769151..74769750	74769151..74769750	11.3243	7.26863	9.80597	8.89347	9.14001	9.37216	9.0993	9.17421	9.27982	9.21522
74769901..74773350	1	74767401	74775850	74769151..74769750	74769151..74769750	11.3243	7.26863	9.80597	8.89347	9.14001	9.37216	9.0993	9.17421	9.27982	9.21522
74773351..74775000	1	74770851	74777500	74769901..74773350	74769901..74773350	11.0575	7.26863	9.54459	8.53781	8.80373	9.07518	8.90529	8.843	8.96204	8.94116
74773351..74775000	1	74770851	74777500	74769901..74773350	74769901..74773350	11.0575	7.26863	9.54459	8.53781	8.80373	9.07518	8.90529	8.843	8.96204	8.94116
74775301..74776650	1	74772801	74779150	74769901..74773350	74769901..74773350	10.6086	8.0056	9.58358	8.50645	8.78558	9.19382	8.88327	8.81164	8.95853	8.96291
74775301..74776650	1	74772801	74779150	74769901..74773350	74769901..74773350	10.6086	8.0056	9.58358	8.50645	8.78558	9.19382	8.88327	8.81164	8.95853	8.96291
74777701..74778300	1	74775201	74780800	74775301..74776650	74775301..74776650	9.90288	7.68367	9.09623	7.95285	8.41253	8.46946	8.41549	8.25804	8.4872	8.381
74777701..74778300	1	74775201	74780800	74775301..74776650	74775301..74776650	9.90288	7.68367	9.09623	7.95285	8.41253	8.46946	8.41549	8.25804	8.4872	8.381
74781451..74784150	1	74778951	74786650	74781451..74784150	74781451..74784150	10.9782	8.68367	9.74708	8.86902	8.71062	9.2313	8.88327	9.0852	9.1089	9.06659
74781451..74784150	1	74778951	74786650	74781451..74784150	74781451..74784150	10.9782	8.68367	9.74708	8.86902	8.71062	9.2313	8.88327	9.0852	9.1089	9.06659
74784451..74785050	1	74781951	74787550	74781451..74784150	74781451..74784150	10.749	8.26863	9.2855	8.47438	8.50416	8.58975	8.46081	8.843	8.75468	8.63119
74784451..74785050	1	74781951	74787550	74781451..74784150	74781451..74784150	10.749	8.26863	9.2855	8.47438	8.50416	8.58975	8.46081	8.843	8.75468	8.63119
74788951..74792850	1	74786451	74795350	74788951..74792850	74788951..74792850	11.5218	8.26863	9.95467	9.15852	9.45908	9.56061	9.3285	9.26963	9.52409	9.38625
74788951..74792850	1	74786451	74795350	74788951..74792850	74788951..74792850	11.5218	8.26863	9.95467	9.15852	9.45908	9.56061	9.3285	9.26963	9.52409	9.38625
74792851..74798100	1	74790351	74800600	74788951..74792850	74788951..74792850	11.8943	9.26863	10.1685	9.32957	9.55861	9.80388	9.44586	9.25804	9.68557	9.50259
74792851..74798100	1	74790351	74800600	74788951..74792850	74788951..74792850	11.8943	9.26863	10.1685	9.32957	9.55861	9.80388	9.44586	9.25804	9.68557	9.50259
74798401..74799900	1	74795901	74802400	74792851..74798100	74792851..74798100	11.0419	9.0056	9.64016	8.64251	8.72972	9.07518	9.00045	8.43313	9.00413	8.83625
74798401..74799900	1	74795901	74802400	74792851..74798100	74792851..74798100	11.0419	9.0056	9.64016	8.64251	8.72972	9.07518	9.00045	8.43313	9.00413	8.83625
74799901..74801550	1	74797401	74804050	74792851..74798100	74792851..74798100	11.183	8.8536	9.83049	8.58361	8.90806	9.30345	9.12768	8.81164	9.10739	9.08092
74799901..74801550	1	74797401	74804050	74792851..74798100	74792851..74798100	11.183	8.8536	9.83049	8.58361	8.90806	9.30345	9.12768	8.81164	9.10739	9.08092
74802301..74808450	1	74799801	74810950	74798401..74799900	74798401..74799900	11.8856	9.59056	10.484	9.44986	9.42431	9.90009	9.97984	9.73847	9.78607	9.8728
74802301..74808450	1	74799801	74810950	74798401..74799900	74798401..74799900	11.8856	9.59056	10.484	9.44986	9.42431	9.90009	9.97984	9.73847	9.78607	9.8728
74850451..74851500	1	74847951	74854000	74850451..74851500	74850451..74851500	10.4413	8.0056	9.29727	8.58361	8.61108	8.90009	8.77976	8.13673	8.83066	8.60553
74850451..74851500	1	74847951	74854000	74850451..74851500	74850451..74851500	10.4413	8.0056	9.29727	8.58361	8.61108	8.90009	8.77976	8.13673	8.83066	8.60553
74851501..74853450	1	74849001	74855950	74850451..74851500	74850451..74851500	10.8593	8.26863	9.61215	8.68515	8.85684	9.26782	9.07035	8.73011	9.05138	9.02276
74851501..74853450	1	74849001	74855950	74850451..74851500	74850451..74851500	10.8593	8.26863	9.61215	8.68515	8.85684	9.26782	9.07035	8.73011	9.05138	9.02276
74853601..74854650	1	74851101	74857150	74850451..74851500	74850451..74851500	11.0955	8.68367	9.32054	8.53781	8.89119	9.03336	8.82668	8.60762	8.91651	8.82256
74853601..74854650	1	74851101	74857150	74850451..74851500	74850451..74851500	11.0955	8.68367	9.32054	8.53781	8.89119	9.03336	8.82668	8.60762	8.91651	8.82256
74855101..74858400	1	74852601	74860900	74851501..74853450	74851501..74853450	11.3115	8.8536	9.73846	8.81883	9.30198	9.53086	9.25322	9.03176	9.28642	9.27195
74855101..74858400	1	74852601	74860900	74851501..74853450	74851501..74853450	11.3115	8.8536	9.73846	8.81883	9.30198	9.53086	9.25322	9.03176	9.28642	9.27195
74880901..74887350	1	74878401	74889850	74880901..74887350	74880901..74887350	11.9984	9.49103	10.4369	9.4165	9.67162	10.1553	9.84958	9.57997	9.84168	9.86163
74880901..74887350	1	74878401	74889850	74880901..74887350	74880901..74887350	11.9984	9.49103	10.4369	9.4165	9.67162	10.1553	9.84958	9.57997	9.84168	9.86163
74887501..74888700	1	74885001	74891200	74880901..74887350	74880901..74887350	10.8943	8.0056	9.37713	8.44159	8.97365	8.99029	8.83818	8.53266	8.93079	8.78704
74887501..74888700	1	74885001	74891200	74880901..74887350	74880901..74887350	10.8943	8.0056	9.37713	8.44159	8.97365	8.99029	8.83818	8.53266	8.93079	8.78704
74889751..74890350	1	74887251	74892850	74880901..74887350	74880901..74887350	10.3307	7.26863	9.02719	8.18847	8.61108	8.85279	8.50476	8.13673	8.60891	8.49809
74889751..74890350	1	74887251	74892850	74880901..74887350	74880901..74887350	10.3307	7.26863	9.02719	8.18847	8.61108	8.85279	8.50476	8.13673	8.60891	8.49809
74891851..74894850	1	74889351	74897350	74889751..74890350	74889751..74890350	10.9029	8.0056	9.96947	8.95285	9.38869	9.67382	9.33663	8.67888	9.437	9.22978
74891851..74894850	1	74889351	74897350	74889751..74890350	74889751..74890350	10.9029	8.0056	9.96947	8.95285	9.38869	9.67382	9.33663	8.67888	9.437	9.22978
74897851..74900850	1	74895351	74903350	74897851..74900850	74897851..74900850	10.8681	9.0056	9.48404	8.50645	8.90806	9.56061	9.2446	8.73011	8.96618	9.17844
74897851..74900850	1	74895351	74903350	74897851..74900850	74897851..74900850	10.8681	9.0056	9.48404	8.50645	8.90806	9.56061	9.2446	8.73011	8.96618	9.17844
74901001..74901750	1	74898501	74904250	74897851..74900850	74897851..74900850	10.3561	8.26863	9.14918	7.92939	8.43599	9.19382	8.65531	8.30384	8.50485	8.71766
74901001..74901750	1	74898501	74904250	74897851..74900850	74897851..74900850	10.3561	8.26863	9.14918	7.92939	8.43599	9.19382	8.65531	8.30384	8.50485	8.71766
74947051..74953950	1	74944551	74956450	74947051..74953950	74947051..74953950	11.7297	8.68367	10.309	9.39953	9.68147	9.53086	9.74354	9.59846	9.79665	9.62429
74947051..74953950	1	74944551	74956450	74947051..74953950	74947051..74953950	11.7297	8.68367	10.309	9.39953	9.68147	9.53086	9.74354	9.59846	9.79665	9.62429
75140701..75142650	1	75138201	75145150	75140701..75142650	75140701..75142650	10.1688	8.0056	9.02719	8.68515	8.59032	8.70078	8.81509	8.88881	8.76755	8.80156
75140701..75142650	1	75138201	75145150	75140701..75142650	75140701..75142650	10.1688	8.0056	9.02719	8.68515	8.59032	8.70078	8.81509	8.88881	8.76755	8.80156
75142951..75143700	1	75140451	75146200	75140701..75142650	75140701..75142650	9.91995	6.68367	8.65854	8.4905	8.23668	8.46946	8.30384	8.7957	8.46191	8.523
75142951..75143700	1	75140451	75146200	75140701..75142650	75140701..75142650	9.91995	6.68367	8.65854	8.4905	8.23668	8.46946	8.30384	8.7957	8.46191	8.523
75219601..75220950	1	75217101	75223450	75219601..75220950	75219601..75220950	9.63984	8.26863	8.90935	8.39097	8.28915	8.03336	8.23594	8.77958	8.52982	8.34962
75219601..75220950	1	75217101	75223450	75219601..75220950	75219601..75220950	9.63984	8.26863	8.90935	8.39097	8.28915	8.03336	8.23594	8.77958	8.52982	8.34962
75244201..75244650	1	75241701	75247150	75244201..75244650	75244201..75244650	9.06515	7.26863	9.09623	7.83154	8.36444	8.33821	8.43075	8.16182	8.43074	8.31026
75244201..75244650	1	75241701	75247150	75244201..75244650	75244201..75244650	9.06515	7.26863	9.09623	7.83154	8.36444	8.33821	8.43075	8.16182	8.43074	8.31026
75358651..75359700	1	75356151	75362200	75358651..75359700	75358651..75359700	9.98629	8.68367	9.26165	8.16858	8.65172	8.75325	8.5474	8.5133	8.69398	8.60465
75358651..75359700	1	75356151	75362200	75358651..75359700	75358651..75359700	9.98629	8.68367	9.26165	8.16858	8.65172	8.75325	8.5474	8.5133	8.69398	8.60465
75359701..75360900	1	75357201	75363400	75358651..75359700	75358651..75359700	10.1688	9.0056	9.42085	8.28405	8.63154	9.15535	8.84958	8.64369	8.77882	8.88288
75359701..75360900	1	75357201	75363400	75358651..75359700	75358651..75359700	10.1688	9.0056	9.42085	8.28405	8.63154	9.15535	8.84958	8.64369	8.77882	8.88288
75375751..75376350	1	75373251	75378850	75375751..75376350	75375751..75376350	9.23848	6.68367	9.36599	7.83154	8.43599	8.58975	8.5474	8.16182	8.54451	8.43299
75375751..75376350	1	75373251	75378850	75375751..75376350	75375751..75376350	9.23848	6.68367	9.36599	7.83154	8.43599	8.58975	8.5474	8.16182	8.54451	8.43299
75381601..75382650	1	75379101	75385150	75381601..75382650	75381601..75382650	9.90288	6.68367	9.64016	8.3562	8.83935	8.9459	8.64226	8.67888	8.94524	8.75568
75381601..75382650	1	75379101	75385150	75381601..75382650	75381601..75382650	9.90288	6.68367	9.64016	8.3562	8.83935	8.9459	8.64226	8.67888	8.94524	8.75568
75382801..75383400	1	75380301	75385900	75381601..75382650	75381601..75382650	9.8856	7.26863	9.55443	8.10717	8.69125	8.75325	8.50476	8.49367	8.78429	8.58389
75382801..75383400	1	75380301	75385900	75381601..75382650	75381601..75382650	9.8856	7.26863	9.55443	8.10717	8.69125	8.75325	8.50476	8.49367	8.78429	8.58389
75386401..75390450	1	75383901	75392950	75386401..75390450	75386401..75390450	11.1759	8.49103	10.2127	8.83154	9.33978	9.70078	9.44586	9.32621	9.46135	9.49095
75386401..75390450	1	75383901	75392950	75386401..75390450	75386401..75390450	11.1759	8.49103	10.2127	8.83154	9.33978	9.70078	9.44586	9.32621	9.46135	9.49095
75420751..75425100	1	75418251	75427600	75420751..75425100	75420751..75425100	11.1759	9.38411	9.98412	8.94116	9.1683	9.46946	9.33663	9.00428	9.36453	9.27012
75420751..75425100	1	75418251	75427600	75420751..75425100	75420751..75425100	11.1759	9.38411	9.98412	8.94116	9.1683	9.46946	9.33663	9.00428	9.36453	9.27012
75446101..75446700	1	75443601	75449200	75446101..75446700	75446101..75446700	9.91995	8.0056	9.35476	8.18847	8.31469	8.75325	8.80341	8.21073	8.61931	8.58913
75446101..75446700	1	75443601	75449200	75446101..75446700	75446101..75446700	9.91995	8.0056	9.35476	8.18847	8.31469	8.75325	8.80341	8.21073	8.61931	8.58913
75448651..75449550	1	75446151	75452050	75446101..75446700	75446101..75446700	10.6191	8.8536	9.64016	8.10717	8.4818	9.33821	8.84958	8.34824	8.74304	8.84535
75448651..75449550	1	75446151	75452050	75446101..75446700	75446101..75446700	10.6191	8.8536	9.64016	8.10717	8.4818	9.33821	8.84958	8.34824	8.74304	8.84535
75449551..75451800	1	75447051	75454300	75448651..75449550	75448651..75449550	10.8234	8.8536	9.99139	8.53781	8.83935	9.53086	9.20963	8.73011	9.12285	9.15686
75449551..75451800	1	75447051	75454300	75448651..75449550	75448651..75449550	10.8234	8.8536	9.99139	8.53781	8.83935	9.53086	9.20963	8.73011	9.12285	9.15686
75451951..75452700	1	75449451	75455200	75448651..75449550	75448651..75449550	10.4763	8.26863	9.7298	8.40804	8.71062	9.19382	8.90529	8.58925	8.94949	8.89612
75451951..75452700	1	75449451	75455200	75448651..75449550	75448651..75449550	10.4763	8.26863	9.7298	8.40804	8.71062	9.19382	8.90529	8.58925	8.94949	8.89612
75455551..75456150	1	75453051	75458650	75455551..75456150	75455551..75456150	9.90288	5.68367	9.4737	8.1484	8.63154	8.75325	8.89432	8.5133	8.75121	8.72029
75455551..75456150	1	75453051	75458650	75455551..75456150	75455551..75456150	9.90288	5.68367	9.4737	8.1484	8.63154	8.75325	8.89432	8.5133	8.75121	8.72029
75457951..75458850	1	75455451	75461350	75455551..75456150	75455551..75456150	9.70039	6.68367	9.18765	8.04304	8.4818	8.80388	8.80341	8.30384	8.57083	8.63704
75457951..75458850	1	75455451	75461350	75455551..75456150	75455551..75456150	9.70039	6.68367	9.18765	8.04304	8.4818	8.80388	8.80341	8.30384	8.57083	8.63704
75474751..75475650	1	75472251	75478150	75474751..75475650	75474751..75475650	9.72001	7.68367	9.68568	8.45808	8.78558	9.15535	8.57514	8.5133	8.97645	8.74793
75474751..75475650	1	75472251	75478150	75474751..75475650	75474751..75475650	9.72001	7.68367	9.68568	8.45808	8.78558	9.15535	8.57514	8.5133	8.97645	8.74793
75477451..75478050	1	75474951	75480550	75474751..75475650	75474751..75475650	9.81434	7.26863	9.68568	8.47438	8.52619	8.90009	8.76779	8.67888	8.89542	8.78225
75477451..75478050	1	75474951	75480550	75474751..75475650	75474751..75475650	9.81434	7.26863	9.68568	8.47438	8.52619	8.90009	8.76779	8.67888	8.89542	8.78225
75480601..75481500	1	75478101	75484000	75480601..75481500	75480601..75481500	10.2787	6.68367	9.81419	8.72657	8.52619	8.90009	8.96942	8.5133	9.02232	8.79427
75480601..75481500	1	75478101	75484000	75480601..75481500	75480601..75481500	10.2787	6.68367	9.81419	8.72657	8.52619	8.90009	8.96942	8.5133	9.02232	8.79427
75481951..75482850	1	75479451	75485350	75480601..75481500	75480601..75481500	10.4294	6.68367	9.75564	8.76684	8.61108	9.11582	9.11829	8.34824	9.04452	8.86078
75481951..75482850	1	75479451	75485350	75480601..75481500	75480601..75481500	10.4294	6.68367	9.75564	8.76684	8.61108	9.11582	9.11829	8.34824	9.04452	8.86078
75483001..75484050	1	75480501	75486550	75480601..75481500	75480601..75481500	10.5106	5.68367	9.64938	8.69909	8.67162	9.33821	9.17378	8.13673	9.0067	8.88291
75483001..75484050	1	75480501	75486550	75480601..75481500	75480601..75481500	10.5106	5.68367	9.64938	8.69909	8.67162	9.33821	9.17378	8.13673	9.0067	8.88291
75484801..75487500	1	75482301	75490000	75481951..75482850	75481951..75482850	10.8504	6.68367	10.0552	8.74012	9.00536	10.0334	9.49752	8.69616	9.26689	9.40901
75484801..75487500	1	75482301	75490000	75481951..75482850	75481951..75482850	10.8504	6.68367	10.0552	8.74012	9.00536	10.0334	9.49752	8.69616	9.26689	9.40901
75488401..75489900	1	75485901	75492400	75484801..75487500	75484801..75487500	10.6086	6.68367	9.80597	8.56851	8.65172	9.77879	9.00045	8.85843	9.00873	9.21256
75488401..75489900	1	75485901	75492400	75484801..75487500	75484801..75487500	10.6086	6.68367	9.80597	8.56851	8.65172	9.77879	9.00045	8.85843	9.00873	9.21256
75491101..75492600	1	75488601	75495100	75488401..75489900	75488401..75489900	10.4648	8.0056	9.61215	8.62801	8.54789	9.58975	8.89432	8.64369	8.92935	9.04259
75491101..75492600	1	75488601	75495100	75488401..75489900	75488401..75489900	10.4648	8.0056	9.61215	8.62801	8.54789	9.58975	8.89432	8.64369	8.92935	9.04259
75503401..75505650	1	75500901	75508150	75503401..75505650	75503401..75505650	10.4294	8.26863	9.61215	8.40804	8.82165	9.30345	8.84958	8.843	8.94728	8.99868
75503401..75505650	1	75500901	75508150	75503401..75505650	75503401..75505650	10.4294	8.26863	9.61215	8.40804	8.82165	9.30345	8.84958	8.843	8.94728	8.99868
75505651..75506700	1	75503151	75509200	75503401..75505650	75503401..75505650	10.4175	7.68367	9.33204	8.30243	8.67162	8.70078	8.64226	8.71323	8.7687	8.68542
75505651..75506700	1	75503151	75509200	75503401..75505650	75503401..75505650	10.4175	7.68367	9.33204	8.30243	8.67162	8.70078	8.64226	8.71323	8.7687	8.68542
75507301..75508500	1	75504801	75511000	75503401..75505650	75503401..75505650	10.4878	7.26863	9.30896	8.42492	8.61108	8.9459	8.71888	8.81164	8.78165	8.82547
75507301..75508500	1	75504801	75511000	75503401..75505650	75503401..75505650	10.4878	7.26863	9.30896	8.42492	8.61108	8.9459	8.71888	8.81164	8.78165	8.82547
75508801..75509250	1	75506301	75511750	75505651..75506700	75505651..75506700	10.183	5.68367	9.08268	8.37369	8.54789	8.80388	8.68108	8.57063	8.66809	8.68519
75508801..75509250	1	75506301	75511750	75505651..75506700	75505651..75506700	10.183	5.68367	9.08268	8.37369	8.54789	8.80388	8.68108	8.57063	8.66809	8.68519
75509251..75510450	1	75506751	75512950	75507301..75508500	75507301..75508500	10.1105	5.68367	9.21274	8.62801	8.74858	9.07518	8.80341	8.7957	8.86311	8.89143
75509251..75510450	1	75506751	75512950	75507301..75508500	75507301..75508500	10.1105	5.68367	9.21274	8.62801	8.74858	9.07518	8.80341	8.7957	8.86311	8.89143
75595351..75595650	1	75592851	75598150	75595351..75595650	75595351..75595650	8.96999	5.53167	9.09623	8.40804	8.26316	8.46946	8.51911	8.28112	8.58914	8.42323
75595351..75595650	1	75592851	75598150	75595351..75595650	75595351..75595650	8.96999	5.53167	9.09623	8.40804	8.26316	8.46946	8.51911	8.28112	8.58914	8.42323
78189601..78194400	1	78187101	78196900	78189601..78194400	78189601..78194400	11.6501	8.26863	9.83049	8.72657	9.28915	9.85279	9.17378	8.81164	9.28207	9.2794
78189601..78194400	1	78187101	78196900	78189601..78194400	78189601..78194400	11.6501	8.26863	9.83049	8.72657	9.28915	9.85279	9.17378	8.81164	9.28207	9.2794
78194401..78200100	1	78191901	78202600	78189601..78194400	78189601..78194400	12.1652	8.0056	10.1877	8.98734	9.41253	10.0956	9.46823	9.50352	9.52917	9.68913
78194401..78200100	1	78191901	78202600	78189601..78194400	78189601..78194400	12.1652	8.0056	10.1877	8.98734	9.41253	10.0956	9.46823	9.50352	9.52917	9.68913
78200101..78206550	1	78197601	78209050	78194401..78200100	78194401..78200100	11.9618	8.68367	10.1557	9.05393	9.53708	9.77879	9.55439	9.39131	9.58222	9.57483
78200101..78206550	1	78197601	78209050	78194401..78200100	78194401..78200100	11.9618	8.68367	10.1557	9.05393	9.53708	9.77879	9.55439	9.39131	9.58222	9.57483
78207901..78208350	1	78205401	78210850	78200101..78206550	78200101..78206550	10.0184	7.26863	8.86255	7.90554	8.45908	8.33821	8.12768	7.97627	8.40906	8.14739
78207901..78208350	1	78205401	78210850	78200101..78206550	78200101..78206550	10.0184	7.26863	8.86255	7.90554	8.45908	8.33821	8.12768	7.97627	8.40906	8.14739
78208351..78208950	1	78205851	78211450	78200101..78206550	78200101..78206550	10.0804	7.26863	8.87832	8.02102	8.45908	8.70078	8.25322	8.03176	8.45281	8.32859
78208351..78208950	1	78205851	78211450	78200101..78206550	78200101..78206550	10.0804	7.26863	8.87832	8.02102	8.45908	8.70078	8.25322	8.03176	8.45281	8.32859
78209851..78210450	1	78207351	78212950	78207901..78208350	78207901..78208350	10.1544	7.26863	8.92462	7.90554	8.36444	8.58975	8.40006	8.21073	8.3982	8.40018
78209851..78210450	1	78207351	78212950	78207901..78208350	78207901..78208350	10.1544	7.26863	8.92462	7.90554	8.36444	8.58975	8.40006	8.21073	8.3982	8.40018
78210751..78211950	1	78208251	78214450	78207901..78208350	78207901..78208350	10.3685	5.68367	9.06901	8.16858	8.4818	8.70078	8.62908	8.34824	8.57313	8.55937
78210751..78211950	1	78208251	78214450	78207901..78208350	78207901..78208350	10.3685	5.68367	9.06901	8.16858	8.4818	8.70078	8.62908	8.34824	8.57313	8.55937
78212551..78213450	1	78210051	78215950	78209851..78210450	78209851..78210450	10.72	5.68367	9.09623	8.12793	8.50416	8.75325	8.66825	8.25804	8.57611	8.55985
78212551..78213450	1	78210051	78215950	78209851..78210450	78209851..78210450	10.72	5.68367	9.09623	8.12793	8.50416	8.75325	8.66825	8.25804	8.57611	8.55985
78213901..78216900	1	78211401	78219400	78210751..78211950	78210751..78211950	11.183	7.68367	9.48404	8.4905	8.78558	8.9459	9.00045	8.82741	8.92004	8.92458
78213901..78216900	1	78211401	78219400	78210751..78211950	78210751..78211950	11.183	7.68367	9.48404	8.4905	8.78558	8.9459	9.00045	8.82741	8.92004	8.92458
78217501..78219300	1	78215001	78221800	78213901..78216900	78213901..78216900	10.72	8.26863	9.16212	8.30243	8.45908	8.75325	8.61579	8.60762	8.64121	8.65889
78217501..78219300	1	78215001	78221800	78213901..78216900	78213901..78216900	10.72	8.26863	9.16212	8.30243	8.45908	8.75325	8.61579	8.60762	8.64121	8.65889
78310051..78311250	1	78307551	78313750	78310051..78311250	78310051..78311250	9.86811	7.26863	8.83049	8.12793	8.41253	7.9459	8.10883	8.03176	8.45699	8.02883
78310051..78311250	1	78307551	78313750	78310051..78311250	78310051..78311250	9.86811	7.26863	8.83049	8.12793	8.41253	7.9459	8.10883	8.03176	8.45699	8.02883
78312001..78312450	1	78309501	78314950	78310051..78311250	78310051..78311250	9.66031	6.68367	8.67669	7.72657	8.15422	7.40533	7.58882	7.69616	8.18583	7.56344
78312001..78312450	1	78309501	78314950	78310051..78311250	78310051..78311250	9.66031	6.68367	8.67669	7.72657	8.15422	7.40533	7.58882	7.69616	8.18583	7.56344
79857601..79858200	1	79855101	79860700	79857601..79858200	79857601..79858200	8.72001	5.53167	8.89392	7.99865	7.69125	7.9459	7.79164	8.1112	8.19461	7.94958
79857601..79858200	1	79855101	79860700	79857601..79858200	79857601..79858200	8.72001	5.53167	8.89392	7.99865	7.69125	7.9459	7.79164	8.1112	8.19461	7.94958
80757151..80758200	1	80754651	80760700	80757151..80758200	80757151..80758200	9.26545	5.53167	8.0552	7.92939	7.97365	8.19382	7.50475	8.16182	7.98608	7.95347
80757151..80758200	1	80754651	80760700	80757151..80758200	80757151..80758200	9.26545	5.53167	8.0552	7.92939	7.97365	8.19382	7.50475	8.16182	7.98608	7.95347
82287151..82291050	1	82284651	82293550	82287151..82291050	82287151..82291050	10.7679	8.0056	9.83049	8.68515	8.87411	9.37216	9.0993	8.88881	9.12992	9.12009
82287151..82291050	1	82284651	82293550	82287151..82291050	82287151..82291050	10.7679	8.0056	9.83049	8.68515	8.87411	9.37216	9.0993	8.88881	9.12992	9.12009
84695101..84696150	1	84692601	84698650	84695101..84696150	84695101..84696150	8.93683	6.68367	8.54459	7.95285	7.90806	8.58975	8.1463	8.43313	8.13517	8.38973
84695101..84696150	1	84692601	84698650	84695101..84696150	84695101..84696150	8.93683	6.68367	8.54459	7.95285	7.90806	8.58975	8.1463	8.43313	8.13517	8.38973
85114051..85114350	1	85111551	85116850	85114051..85114350	85114051..85114350	8.211	6.68367	7.52469	7.32058	7.65172	6.9459	7.74354	7.69616	7.499	7.46187
85114051..85114350	1	85111551	85116850	85114051..85114350	85114051..85114350	8.211	6.68367	7.52469	7.32058	7.65172	6.9459	7.74354	7.69616	7.499	7.46187
86019751..86020050	1	86017251	86022550	86019751..86020050	86019751..86020050	8.75849	5.53167	8.37713	7.58361	8.18224	8.64634	8.38446	7.97627	8.04766	8.33569
86019751..86020050	1	86017251	86022550	86019751..86020050	86019751..86020050	8.75849	5.53167	8.37713	7.58361	8.18224	8.64634	8.38446	7.97627	8.04766	8.33569
86044501..86046000	1	86042001	86048500	86044501..86046000	86044501..86046000	10.0804	8.68367	9.06901	8.3385	8.4818	8.80388	8.43075	8.49367	8.62977	8.5761
86044501..86046000	1	86042001	86048500	86044501..86046000	86044501..86046000	10.0804	8.68367	9.06901	8.3385	8.4818	8.80388	8.43075	8.49367	8.62977	8.5761
86046301..86047350	1	86043801	86049850	86044501..86046000	86044501..86046000	10.0804	8.49103	9.0552	8.24658	8.31469	8.80388	8.41549	8.41237	8.53882	8.54391
86046301..86047350	1	86043801	86049850	86044501..86046000	86044501..86046000	10.0804	8.49103	9.0552	8.24658	8.31469	8.80388	8.41549	8.41237	8.53882	8.54391
86303401..86304600	1	86300901	86307100	86303401..86304600	86303401..86304600	9.55495	8.49103	8.7298	8.39097	8.18224	8.85279	8.35275	8.49367	8.43433	8.5664
86303401..86304600	1	86300901	86307100	86303401..86304600	86303401..86304600	9.55495	8.49103	8.7298	8.39097	8.18224	8.85279	8.35275	8.49367	8.43433	8.5664
86434651..86435400	1	86432151	86437900	86434651..86435400	86434651..86435400	8.86811	8.26863	8.30896	7.97593	8.23668	8.26782	8.12768	8.25804	8.17386	8.21785
86434651..86435400	1	86432151	86437900	86434651..86435400	86434651..86435400	8.86811	8.26863	8.30896	7.97593	8.23668	8.26782	8.12768	8.25804	8.17386	8.21785
86442001..86443500	1	86439501	86446000	86442001..86443500	86442001..86443500	9.41745	8.0056	8.81419	8.42492	8.23668	8.64634	8.44586	9.0852	8.49193	8.7258
86442001..86443500	1	86439501	86446000	86442001..86443500	86442001..86443500	9.41745	8.0056	8.81419	8.42492	8.23668	8.64634	8.44586	9.0852	8.49193	8.7258
86524351..86525100	1	86521851	86527600	86524351..86525100	86524351..86525100	9.29192	6.68367	8.39915	8.3562	8.20972	8.26782	8.46081	9.25804	8.32169	8.66222
86524351..86525100	1	86521851	86527600	86524351..86525100	86524351..86525100	9.29192	6.68367	8.39915	8.3562	8.20972	8.26782	8.46081	9.25804	8.32169	8.66222
86671051..86672250	1	86668551	86674750	86671051..86672250	86671051..86672250	10.211	8.8536	9.29727	8.18847	8.50416	8.33821	8.49026	8.7957	8.6633	8.54139
86671051..86672250	1	86668551	86674750	86671051..86672250	86671051..86672250	10.211	8.8536	9.29727	8.18847	8.50416	8.33821	8.49026	8.7957	8.6633	8.54139
87126601..87127500	1	87124101	87130000	87126601..87127500	87126601..87127500	9.3932	8.26863	8.83049	8.06474	8.09651	7.9459	8.40006	7.9477	8.33058	8.09788
87126601..87127500	1	87124101	87130000	87126601..87127500	87126601..87127500	9.3932	8.26863	8.83049	8.06474	8.09651	7.9459	8.40006	7.9477	8.33058	8.09788
87152551..87158250	1	87150051	87160750	87152551..87158250	87152551..87158250	11.252	8.26863	10.2313	9.10717	9.65172	10.1553	9.46081	9.42278	9.66339	9.67965
87152551..87158250	1	87150051	87160750	87152551..87158250	87152551..87158250	11.252	8.26863	10.2313	9.10717	9.65172	10.1553	9.46081	9.42278	9.66339	9.67965
87171451..87171900	1	87168951	87174400	87171451..87171900	87171451..87171900	10.0024	8.0056	9.13612	7.95285	8.43599	8.9459	8.53332	8.43313	8.50832	8.63745
87171451..87171900	1	87168951	87174400	87171451..87171900	87171451..87171900	10.0024	8.0056	9.13612	7.95285	8.43599	8.9459	8.53332	8.43313	8.50832	8.63745
87172801..87174150	1	87170301	87176650	87171451..87171900	87171451..87171900	9.93682	7.68367	9.46328	8.26544	8.45908	9.37216	8.81509	8.88881	8.72927	9.02535
87172801..87174150	1	87170301	87176650	87171451..87171900	87171451..87171900	9.93682	7.68367	9.46328	8.26544	8.45908	9.37216	8.81509	8.88881	8.72927	9.02535
87183601..87184650	1	87181101	87187150	87183601..87184650	87183601..87184650	10.305	8.49103	9.34344	8.2081	8.23668	9.11582	8.64226	8.55177	8.59608	8.76995
87183601..87184650	1	87181101	87187150	87183601..87184650	87183601..87184650	10.305	8.49103	9.34344	8.2081	8.23668	9.11582	8.64226	8.55177	8.59608	8.76995
87185251..87186750	1	87182751	87189250	87183601..87184650	87183601..87184650	10.3809	7.68367	9.51463	8.3562	8.50416	9.40533	8.8609	8.71323	8.79167	8.99315
87185251..87186750	1	87182751	87189250	87183601..87184650	87183601..87184650	10.3809	7.68367	9.51463	8.3562	8.50416	9.40533	8.8609	8.71323	8.79167	8.99315
87263251..87266850	1	87260751	87269350	87263251..87266850	87263251..87266850	10.6704	9.0056	9.38818	8.83154	8.87411	9.15535	8.94836	8.69616	9.03128	8.93329
87263251..87266850	1	87260751	87269350	87263251..87266850	87263251..87266850	10.6704	9.0056	9.38818	8.83154	8.87411	9.15535	8.94836	8.69616	9.03128	8.93329
87473851..87474450	1	87471351	87476950	87473851..87474450	87473851..87474450	9.53293	6.68367	8.78102	8.39097	8.28915	8.75325	8.18283	7.73011	8.48705	8.22206
87473851..87474450	1	87471351	87476950	87473851..87474450	87473851..87474450	9.53293	6.68367	8.78102	8.39097	8.28915	8.75325	8.18283	7.73011	8.48705	8.22206
87474601..87475200	1	87472101	87477700	87473851..87474450	87473851..87474450	9.4413	7.68367	8.98412	8.37369	8.36444	8.75325	8.30384	7.62577	8.57408	8.22762
87474601..87475200	1	87472101	87477700	87473851..87474450	87473851..87474450	9.4413	7.68367	8.98412	8.37369	8.36444	8.75325	8.30384	7.62577	8.57408	8.22762
87507901..87508500	1	87505401	87511000	87507901..87508500	87507901..87508500	10.0497	7.26863	8.71231	7.99865	8.12565	8.03336	8.21845	8.18649	8.27887	8.1461
87507901..87508500	1	87505401	87511000	87507901..87508500	87507901..87508500	10.0497	7.26863	8.71231	7.99865	8.12565	8.03336	8.21845	8.18649	8.27887	8.1461
87508501..87510300	1	87506001	87512800	87507901..87508500	87507901..87508500	10.1971	8.0056	9.12294	8.1484	8.59032	8.53086	8.56134	8.62577	8.62055	8.57266
87508501..87510300	1	87506001	87512800	87507901..87508500	87507901..87508500	10.1971	8.0056	9.12294	8.1484	8.59032	8.53086	8.56134	8.62577	8.62055	8.57266
88194451..88194750	1	88191951	88197250	88194451..88194750	88194451..88194750	7.96999	5.68367	7.39915	7.80601	7.69125	8.03336	7.74354	7.58925	7.63214	7.78872
88194451..88194750	1	88191951	88197250	88194451..88194750	88194451..88194750	7.96999	5.68367	7.39915	7.80601	7.69125	8.03336	7.74354	7.58925	7.63214	7.78872
88204351..88205100	1	88201851	88207600	88204351..88205100	88204351..88205100	9.63984	5.68367	9.02719	8.4905	8.45908	8.46946	8.65531	8.32621	8.65892	8.48366
88204351..88205100	1	88201851	88207600	88204351..88205100	88204351..88205100	9.63984	5.68367	9.02719	8.4905	8.45908	8.46946	8.65531	8.32621	8.65892	8.48366
88205401..88205700	1	88202901	88208200	88204351..88205100	88204351..88205100	9.59802	5.53167	8.95467	8.26544	8.23668	8.33821	8.51911	8.16182	8.4856	8.33972
88205401..88205700	1	88202901	88208200	88204351..88205100	88204351..88205100	9.59802	5.53167	8.95467	8.26544	8.23668	8.33821	8.51911	8.16182	8.4856	8.33972
88205701..88206150	1	88203201	88208650	88204351..88205100	88204351..88205100	9.55495	5.68367	8.96947	8.24658	8.28915	8.40533	8.44586	8.25804	8.50173	8.36974
88205701..88206150	1	88203201	88208650	88204351..88205100	88204351..88205100	9.55495	5.68367	8.96947	8.24658	8.28915	8.40533	8.44586	8.25804	8.50173	8.36974
88206151..88206450	1	88203651	88208950	88204351..88205100	88204351..88205100	9.51056	5.68367	9.02719	8.26544	8.28915	8.46946	8.32033	8.13673	8.52726	8.30884
88206151..88206450	1	88203651	88208950	88204351..88205100	88204351..88205100	9.51056	5.68367	9.02719	8.26544	8.28915	8.46946	8.32033	8.13673	8.52726	8.30884
88607551..88608000	1	88605051	88610500	88607551..88608000	88607551..88608000	9.12527	6.68367	8.67669	7.52221	8.12565	7.64634	7.8609	8.13673	8.10818	7.88132
88607551..88608000	1	88605051	88610500	88607551..88608000	88607551..88608000	9.12527	6.68367	8.67669	7.52221	8.12565	7.64634	7.8609	8.13673	8.10818	7.88132
88700701..88702050	1	88698201	88704550	88700701..88702050	88700701..88702050	9.70039	8.8536	9.06901	8.3385	8.23668	8.40533	8.01064	8.55177	8.54806	8.32258
88700701..88702050	1	88698201	88704550	88700701..88702050	88700701..88702050	9.70039	8.8536	9.06901	8.3385	8.23668	8.40533	8.01064	8.55177	8.54806	8.32258
89580751..89582400	1	89578251	89584900	89580751..89582400	89580751..89582400	9.66031	7.68367	8.86255	7.90554	8.06676	7.9459	7.81509	8.47377	8.27829	8.07825
89580751..89582400	1	89578251	89584900	89580751..89582400	89580751..89582400	9.66031	7.68367	8.86255	7.90554	8.06676	7.9459	7.81509	8.47377	8.27829	8.07825
89755651..89756550	1	89753151	89759050	89755651..89756550	89755651..89756550	8.79596	5.68367	8.08268	8.04304	8.18224	8.26782	7.71888	8.05873	8.10265	8.01515
89755651..89756550	1	89753151	89759050	89755651..89756550	89755651..89756550	8.79596	5.68367	8.08268	8.04304	8.18224	8.26782	7.71888	8.05873	8.10265	8.01515
89891851..89892600	1	89889351	89895100	89891851..89892600	89891851..89892600	9.00241	8.0056	8.7977	8.1484	7.87411	8.58975	8.12768	7.82741	8.27341	8.18161
89891851..89892600	1	89889351	89895100	89891851..89892600	89891851..89892600	9.00241	8.0056	8.7977	8.1484	7.87411	8.58975	8.12768	7.82741	8.27341	8.18161
89918701..89919150	1	89916201	89921650	89918701..89919150	89918701..89919150	9.59802	7.68367	8.84661	7.90554	8.33978	7.9459	8.70639	8.41237	8.36398	8.35488
89918701..89919150	1	89916201	89921650	89918701..89919150	89918701..89919150	9.59802	7.68367	8.84661	7.90554	8.33978	7.9459	8.70639	8.41237	8.36398	8.35488
89919151..89919600	1	89916651	89922100	89918701..89919150	89918701..89919150	9.8856	6.68367	8.87832	8.06474	8.36444	7.9459	8.81509	8.49367	8.43583	8.41822
89919151..89919600	1	89916651	89922100	89918701..89919150	89918701..89919150	9.8856	6.68367	8.87832	8.06474	8.36444	7.9459	8.81509	8.49367	8.43583	8.41822
89920051..89920800	1	89917551	89923300	89918701..89919150	89918701..89919150	10.2654	7.26863	9.0552	7.92939	8.33978	8.33821	8.81509	8.43313	8.44146	8.52881
89920051..89920800	1	89917551	89923300	89918701..89919150	89918701..89919150	10.2654	7.26863	9.0552	7.92939	8.33978	8.33821	8.81509	8.43313	8.44146	8.52881
89921251..89922450	1	89918751	89924950	89918701..89919150	89918701..89919150	10.6805	5.68367	9.53467	8.2081	8.63154	8.80388	9.00045	8.53266	8.79144	8.779
89921251..89922450	1	89918751	89924950	89918701..89919150	89918701..89919150	10.6805	5.68367	9.53467	8.2081	8.63154	8.80388	9.00045	8.53266	8.79144	8.779
89922451..89925450	1	89919951	89927950	89920051..89920800	89920051..89920800	11.3809	7.26863	9.90935	8.44159	9.02096	9.43775	9.33663	9.03176	9.12397	9.26871
89922451..89925450	1	89919951	89927950	89920051..89920800	89920051..89920800	11.3809	7.26863	9.90935	8.44159	9.02096	9.43775	9.33663	9.03176	9.12397	9.26871
89925601..89929800	1	89923101	89932300	89922451..89925450	89922451..89925450	11.8415	9.26863	10.0895	8.61336	9.06676	9.64634	9.40006	9.24636	9.25653	9.43092
89925601..89929800	1	89923101	89932300	89922451..89925450	89922451..89925450	11.8415	9.26863	10.0895	8.61336	9.06676	9.64634	9.40006	9.24636	9.25653	9.43092
89931451..89935950	1	89928951	89938450	89925601..89929800	89925601..89929800	11.8681	9.1431	9.83049	8.4905	9.12565	9.61832	9.30384	9.26963	9.14888	9.39726
89931451..89935950	1	89928951	89938450	89925601..89929800	89925601..89929800	11.8681	9.1431	9.83049	8.4905	9.12565	9.61832	9.30384	9.26963	9.14888	9.39726
[truncated: 23,180 more rows]
