# Supplementary material for: Maternal SMCHD1 regulates Hox gene expression and patterning in the mouse embryo
Source: Nat Commun. 2022 Jul 25;13:4295. doi: 10.1038/s41467-022-32057-x (PMC9314430; doi:10.1038/s41467-022-32057-x)
Supplement: Supplementary file 8 — Supplementary Data 6 [file 41467_2022_32057_MOESM8_ESM.xlsx]

## Sheet: diff CUT&RUN read counts
Sample name	Total read count	Uniquely mapped reads	uniquely mapped reads as a % of total
H3K27me3 CUT&RUN wt mESC day 2 line 1 rep 1	13073675	12693231	97.09
H3K27me3 CUT&RUN wt mESC day 2 line 1 rep 2	15618264	15141906	96.95
H3K27me3 CUT&RUN wt mESC day 2 line 2 rep 1	11366752	10972325	96.53
H3K27me3 CUT&RUN wt mESC day 2 line 2 rep 2	13337453	12921324	96.88
H3K27me3 CUT&RUN wt mESC day 2.5 line 1 rep 1	31052192	29928102	96.38
H3K27me3 CUT&RUN wt mESC day 2.5 line 1 rep 2	22600915	21714959	96.08
H3K27me3 CUT&RUN wt mESC day 2.5 line 2 rep 1	11803870	11446212	96.97
H3K27me3 CUT&RUN wt mESC day 2.5 line 2 rep 2	12972741	12579666	96.97
H3K27me3 CUT&RUN wt mESC day 3 line 1 rep 1	7278652	6916175	95.02
H3K27me3 CUT&RUN wt mESC day 3 line 1 rep 2	25637832	24309792	94.82
H3K27me3 CUT&RUN wt mESC day 3 line 2 rep 1	6739445	6484020	96.21
H3K27me3 CUT&RUN wt mESC day 3 line 2 rep 2	6523374	6256568	95.91
H3K27me3 CUT&RUN mat del mESC day 2 line 1 rep 1	12057675	11658565	96.69
H3K27me3 CUT&RUN mat del mESC day 2 line 1 rep 2	10119963	9804220	96.88
H3K27me3 CUT&RUN mat del mESC day 2 line 2 rep 1	6042603	5846822	96.76
H3K27me3 CUT&RUN mat del mESC day 2 line 2 rep 2	6746518	6509715	96.49
H3K27me3 CUT&RUN mat del mESC day 2.5 line 1 rep 1	16305698	15708909	96.34
H3K27me3 CUT&RUN mat del mESC day 2.5 line 2 rep 1	15194173	14724673	96.91
H3K27me3 CUT&RUN mat del mESC day 2.5 line 2 rep 2	11527266	11150324	96.73
H3K27me3 CUT&RUN mat del mESC day 3 line 1 rep 1	6661162	6397380	96.04
H3K27me3 CUT&RUN mat del mESC day 3 line 2 rep 1	6811909	6478125	95.1
H3K27me3 CUT&RUN mat del mESC day 3 line 2 rep 2	7447449	7158488	96.12
H2AK119ub CUT&RUN wt mESC day 2 line 1 rep 1	12583710	12217524	97.09
H2AK119ub CUT&RUN wt mESC day 2 line 1 rep 2	12523478	12141512	96.95
H2AK119ub CUT&RUN wt mESC day 2 line 2 rep 1	10960512	10606487	96.77
H2AK119ub CUT&RUN wt mESC day 2.5 line 1 rep 1	11855363	11480734	96.84
H2AK119ub CUT&RUN wt mESC day 2.5 line 1 rep 2	19775532	18984511	96
H2AK119ub CUT&RUN wt mESC day 2.5 line 2 rep 1	10228412	9905194	96.84
H2AK119ub CUT&RUN wt mESC day 2.5 line 2 rep 2	10951211	10587631	96.68
H2AK119ub CUT&RUN wt mESC day 3 line 1 rep 1	9477957	9154759	96.59
H2AK119ub CUT&RUN wt mESC day 3 line 1 rep 2	7389391	7088643	95.93
H2AK119ub CUT&RUN wt mESC day 3 line 2 rep 1	7253488	6993813	96.42
H2AK119ub CUT&RUN wt mESC day 3 line 2 rep 2	6227374	6023116	96.72
H2AK119ub CUT&RUN mat del mESC day 2 line 1 rep 1	10636827	10318786	97.01
H2AK119ub CUT&RUN mat del mESC day 2 line 1 rep 2	8855290	85639501	96.71
H2AK119ub CUT&RUN mat del mESC day 2 line 2 rep 1	6704012	6464008	96.42
H2AK119ub CUT&RUN mat del mESC day 2 line 2 rep 2	4647888	4478240	96.35
H2AK119ub CUT&RUN mat del mESC day 2.5 line 1 rep 1	15562743	14835963	95.33
H2AK119ub CUT&RUN mat del mESC day 2.5 line 2 rep 1	11761070	11160079	94.89
H2AK119ub CUT&RUN mat del mESC day 2.5 line 2 rep 2	15878506	15360867	96.74
H2AK119ub CUT&RUN mat del mESC day 3 line 1 rep 1	5913060	5712016	96.6
H2AK119ub CUT&RUN mat del mESC day 3 line 1 rep	5466485	5284451	96.67
H2AK119ub CUT&RUN mat del mESC day 3 line 2 rep 1	5891187	5679104	96.4
H2AK119ub CUT&RUN mat del mESC day 3 line 2 rep 2	3612792	3485622	96.48
no Ab CUT&RUN wt mESC day 2 line 1	4425796	4281515	96.74
no Ab CUT&RUN wt mESC day 2.5 line 1	12545546	12130288	96.69
no Ab CUT&RUN wt mESC day 3 line 1	7134268	6836056	95.82

## Sheet: FPKM over MACS peaks H3K27me3
FPKM for each library over MACS2 peaks called between all H3K27me3 samples and all input samples
Probe	Chromosome	Start	End	H3K27me3 CUT&RUN wt mESC 2i + LIF line 1	H3K27me3 CUT&RUN wt mESC 2i + LIF line 2	H3K27me3 CUT&RUN wt mESC 2i + LIF line 3	H3K27me3 CUT&RUN mat del mESC 2i + LIF line 1	H3K27me3 CUT&RUN mat del mESC 2i + LIF line 2	H3K27me3 CUT&RUN mat del mESC 2i + LIF line 3	H3K27me3 CUT&RUN wt mESC day 2 line 1 rep 1	H3K27me3 CUT&RUN wt mESC day 2 line 1 rep 2	H3K27me3 CUT&RUN wt mESC day 2 line 2 rep 1	H3K27me3 CUT&RUN wt mESC day 2 line 2 rep 2	H3K27me3 CUT&RUN wt mESC day 2.5 line 1 rep 1	H3K27me3 CUT&RUN wt mESC day 2.5 line 1 rep 2	H3K27me3 CUT&RUN wt mESC day 2.5 line 2 rep 1	H3K27me3 CUT&RUN wt mESC day 2.5 line 2 rep 2	H3K27me3 CUT&RUN wt mESC day 3 line 1 rep 1	H3K27me3 CUT&RUN wt mESC day 3 line 1 rep 2	H3K27me3 CUT&RUN wt mESC day 3 line 2 rep 1	H3K27me3 CUT&RUN wt mESC day 3 line 2 rep 2	H3K27me3 CUT&RUN mat del mESC day 2 line 1 rep 1	H3K27me3 CUT&RUN mat del mESC day 2 line 1 rep 2	H3K27me3 CUT&RUN mat del mESC day 2 line 2 rep 1	H3K27me3 CUT&RUN mat del mESC day 2 line 2 rep 2	H3K27me3 CUT&RUN mat del mESC day 2.5 line 1 rep 1	H3K27me3 CUT&RUN mat del mESC day 2.5 line 2 rep 1	H3K27me3 CUT&RUN mat del mESC day 2.5 line 2 rep 2	H3K27me3 CUT&RUN mat del mESC day 3 line 1 rep 1	H3K27me3 CUT&RUN mat del mESC day 3 line 2 rep 1	H3K27me3 CUT&RUN mat del mESC day 3 line 2 rep 2
3458251..3459000	1	3458251	3459000	0.628674	0.64938	0.537163	0.569144	0.28373	0.36755	0.894744	1.08169	0.907138	0.756952	0.981767	0.466276	1.42074	0.571202	0.470972	0.205011	0.251849	0	1.12023	0.512474	1.11594	0.762328	1.03742	0.21891	0.578831	1.47226	0.493051	0.696165
3487501..3487800	1	3487501	3487800	1.04779	0.608793	1.8465	0	0.709325	0.918875	0	0.270423	0	0	0.818139	0.971408	0.968683	2.49901	0	1.02506	1.25925	1.2972	2.45051	1.70825	2.0924	0	0.778064	0.547276	0.361769	0.61344	0.616314	0.580138
3530551..3533850	1	3530551	3533850	1.52406	0.701035	0.808797	1.16416	0.62872	0.612583	0.813404	0.934189	0.584142	0.745483	0.929704	0.423887	0.939329	0.778911	0.588715	0.419341	0.858578	0.825492	0.763796	0.543533	0.760871	0.750778	1.13173	0.422895	0.460434	0.948044	1.06454	0.316439
3663901..3670950	1	3663901	3670950	0.813709	0.613111	0.664311	0.847662	0.603681	0.638651	1.3462	1.33485	1.23847	1.18106	1.10826	0.529107	1.07173	1.13937	0.701448	0.290796	0.96453	0.3036	1.02787	0.83595	1.24653	1.13538	1.25815	0.430834	0.446439	1.20078	1.36376	0.592481
3671701..3679050	1	3671701	3679050	0.887413	0.612935	0.548126	1.27767	0.702087	0.500068	1.53906	1.41282	1.04907	1.63491	1.39139	0.515441	1.31794	1.34058	0.88908	0.327739	1.07935	0.397103	1.41458	0.80183	1.53727	1.1409	1.53496	0.435587	0.472515	1.5023	1.78605	0.497261
3686851..3687300	1	3686851	3687300	0.349263	0.676437	0.895272	1.42286	0.236442	0.816778	2.55641	1.08169	0.503965	0.420529	0.63633	0.518084	0.645789	0.714002	1.56991	0.91116	0	0.432401	0.933528	1.13883	0.929954	0.423516	0.864515	1.09455	0.964718	0.817921	1.23263	0
3690751..3692700	1	3690751	3692700	0.92689	0.468303	0.516503	0.656705	0.600198	0.612583	0.688265	0.956882	0.639648	0.873406	0.650316	0.418453	0.695465	0.823849	0.452858	0.289118	0.484326	0.299354	0.700146	0.854123	0.965721	0.195469	1.03742	0.252589	0.667882	1.03813	0.853358	0.178504
4296901..4297500	1	4296901	4297500	0.523895	0.608793	0.335727	1.42286	0.443328	0.612583	1.59776	1.35212	0.755948	0.473095	0.681783	0.291422	0.484342	0.714002	0.294358	1.11048	0.314812	0.324301	0.175037	0.213531	1.39493	0.317637	0.389032	0.820914	1.44708	0.30672	1.23263	1.74041
4314301..4314750	1	4314301	4314750	0.174632	0.947012	0.559545	0	0.709325	0.612583	1.27821	1.44226	1.25991	0.420529	1.18176	0.777126	0.430526	0.714002	0	0.22779	0.419749	0	1.16691	0.569415	2.32488	2.11758	1.21032	0.729701	0	0.817921	0.410876	0.773517
4314751..4315350	1	4314751	4315350	0.261947	0.710259	0.587523	0.355715	0.620659	1.07202	1.43798	1.2169	1.5119	0.315397	0.954496	0.582845	0.807236	0.357001	0	0.512528	0	1.2972	0.700146	0.213531	2.44113	1.27055	1.03742	0.136819	0.542654	0.61344	1.23263	0
4329901..4330800	1	4329901	4330800	0.61121	0.54115	0.559545	0.474287	0.472883	0.408389	0.958655	1.35212	0.881939	1.05132	0.863591	0.259042	0.645789	1.309	0.588715	0.113895	1.46912	0	0.466764	0.569415	1.16244	1.05879	0.950967	0.638489	0.723539	0.20448	1.6435	0.580138
4344601..4346250	1	4344601	4346250	0.857282	0.922414	0.701975	0.776106	0.644841	0.835341	0.813404	0.737517	0.824671	0.516104	0.818139	0.529859	0.939329	0.259637	0.321117	0.496996	0.801339	0.47171	0.636497	0.465885	0.507247	0.346513	0.660175	0.398019	0.394657	0.780742	1.34469	0.210959
4351801..4353300	1	4351801	4353300	0.838231	0.811725	0.7386	1.28057	0.886656	0.980134	0.703013	0.540846	0.907138	0.504635	0.62724	0.582845	0.193737	0.928203	0.235486	0.717539	0.377774	0.648601	0.980205	0.512474	1.11594	0.508219	0.726193	0.109455	0.651185	0.736129	0.86284	0.580138
4406551..4407450	1	4406551	4407450	0.698526	0.744081	0.951227	0.474287	0.531994	0.204194	1.27821	0.450705	1.13392	0.841058	0.909043	0.582845	0.75342	0.595002	0.196238	0.740318	0.209875	0.648601	0.350073	0.142354	1.16244	0.635274	0.518709	0.364851	1.2059	0.61344	1.02719	0.386759
4411651..4412550	1	4411651	4412550	0.698526	0.608793	0.671454	0.71143	0.945767	0.714681	0.74562	0.90141	1.13392	0.630793	0.681783	0.259042	0.645789	0.476001	0.981192	0.512528	1.25925	0.432401	0.350073	0.711769	0.464977	1.05879	0.864515	0.364851	0.482359	0.61344	1.02719	0.193379
4416151..4416450	1	4416151	4416450	1.57168	0.811725	0.839318	0.71143	1.24132	1.83775	0.319552	1.35212	0.755948	1.57698	0.545426	1.74853	0.322894	0	1.17743	0.68337	1.88887	1.2972	2.45051	0	1.39493	0	0.778064	0.547276	0.361769	1.22688	0	1.74041
4416451..4417350	1	4416451	4417350	0.960473	0.811725	0.783363	0.474287	0.591104	0.918875	0.74562	0.90141	0.503965	0.735925	0.63633	0.777126	0.645789	0.238001	0.196238	0.22779	1.679	0.432401	1.16691	0.142354	0.464977	0.423516	0.778064	0.364851	0.844129	0.61344	1.23263	0.580138
4417951..4418400	1	4417951	4418400	0.873158	0.947012	1.00718	1.42286	1.18221	0.204194	1.27821	0.721128	0.503965	1.89238	0.545426	0.259042	1.07631	1.428	1.17743	0.45558	1.25925	0.432401	0.933528	1.13883	0.464977	0	0.518709	0.547276	0.24118	0.817921	2.46526	0.386759
4418701..4421850	1	4418701	4421850	0.648631	0.560476	0.655467	0.474287	0.607993	0.729266	0.760837	1.05594	0.827943	0.991247	0.792166	0.518084	0.49203	0.782002	0.672818	0.569475	1.07935	0.370629	1.03355	0.813451	1.26208	0.786529	1.13622	0.573337	0.551268	1.16846	1.40872	0.607763
4425151..4426050	1	4425151	4426050	0.960473	0.676437	0.391682	0.474287	0.591104	0.714681	0.532586	0.811269	0.503965	0.525661	0.454522	0.453324	0.322894	0.595002	0.196238	1.13895	1.679	0.648601	0.350073	0.569415	0.697465	0.211758	0.691612	0.729701	0.723539	0.817921	0.821752	1.16028
4452751..4453050	1	4452751	4453050	0.523895	1.21759	0.839318	1.42286	1.06399	1.53146	1.27821	1.35212	0.377974	1.89238	0.954496	0.388563	1.29158	0.714002	0	1.02506	1.25925	2.5944	0	0	1.39493	1.90582	0.259355	1.09455	0.723539	1.22688	3.69788	0
4455601..4457850	1	4455601	4457850	1.08272	0.405862	0.7386	0.284572	0.591104	0.408389	0.937351	0.576903	0.302379	0.756952	0.890863	0.518084	0.559684	0.428401	0.470972	0.706149	0.335799	0.518881	0.466764	0.512474	0.464977	0.338813	1.00284	0.620246	0.771775	0.654336	0.575226	0.696165
4477951..4480650	1	4477951	4480650	1.16421	0.744081	0.690106	1.73905	0.827546	0.612583	1.20719	0.811269	1.13392	0.700881	0.696933	0.431737	1.07631	1.03134	0.719541	0.588458	1.04937	0.720668	1.01132	0.806672	1.08495	0.847031	0.835698	0.699297	0.522556	0.817921	0.821752	0.902437
4481101..4483950	1	4481101	4483950	1.10294	1.08942	0.742134	1.57264	0.57866	0.419136	1.58094	1.16709	0.875308	1.12879	1.06215	0.531718	1.42753	1.01463	0.68167	0.791271	0.662762	1.09238	0.958095	1.07889	1.02784	1.47116	1.03742	0.259236	0.495053	1.29145	1.88138	0.366403
4486951..4508700	1	4486951	4508700	1.58252	0.892897	0.940036	1.44249	1.01507	0.88719	4.46491	4.34169	5.28642	4.62002	3.79729	1.12817	3.37146	2.98404	3.45921	0.914302	3.4651	1.25247	4.38436	3.59321	4.07897	5.21362	3.67747	0.785058	0.833317	5.92287	4.37795	1.56837
4509901..4513350	1	4509901	4513350	0.683341	0.705847	0.729842	0.494908	0.632224	0.372877	1.11148	0.964117	0.85455	1.04218	0.901139	0.608186	0.617711	0.931307	0.563119	0.401109	0.656998	0.507601	0.639264	0.70558	1.57688	0.9391	1.01487	0.475892	0.377498	1.44025	1.17904	0.454021
4513501..4515450	1	4513501	4515450	0.685093	0.530743	0.671454	0.437803	0.572916	0.565462	1.6715	1.1649	1.10485	0.824884	1.11183	0.538011	0.894169	0.439386	0.905716	0.315402	0.581191	0.598709	0.754004	0.591316	1.07302	0.488672	1.11722	0.46308	0.723539	1.98188	1.13781	0.357008
4519651..4523700	1	4519651	4523700	1.26123	0.646373	0.547111	1.15937	0.788139	0.544519	0.686444	0.841316	0.699952	0.654156	0.979747	0.503693	0.789297	0.793336	0.566911	0.55682	0.606304	0.624579	0.674215	0.411244	0.826625	0.51763	0.998995	0.79051	0.375168	0.727041	0.913058	0.472705
4531201..4531800	1	4531201	4531800	0.392921	0.811725	1.00718	0.71143	0.354662	0.612583	0.958655	0.540846	0.188987	0.473095	0.818139	0.971408	0.322894	0.535502	0.588715	0.427106	0.629624	0.324301	1.75037	0.213531	0.697465	0.95291	0.389032	0.136819	0.361769	1.22688	0.308157	0.580138
4537651..4538850	1	4537651	4538850	0.785842	0.91319	0.503591	0.71143	0.664992	0.765729	0.479327	0.608452	0.472468	0.788492	0.579515	0.582845	0.403618	1.33875	0.441537	0.768791	0.629624	0.810751	0.700146	0.533827	0.523099	0.635274	0.907741	0.615685	0.904423	0.15336	0.308157	0.435103
4540951..4541400	1	4540951	4541400	1.22242	1.0823	0.671454	0.948574	0.591104	0	0.639103	1.26197	1.25991	0.630793	1.18176	0.647605	1.50684	0.476001	0.392477	1.25285	0.839498	0.432401	1.63367	0	0.464977	0.847031	0.518709	0.547276	0.723539	0	1.23263	0.386759
4569601..4573950	1	4569601	4573950	0.939397	0.573805	0.555686	0.490642	0.648176	0.844943	1.76304	1.38009	1.53796	1.56611	1.2131	0.73693	1.35838	1.3049	0.933824	0.541983	1.38951	0.581504	1.35201	0.854123	1.53923	1.27055	1.43092	0.528404	0.548891	2.24223	1.74268	0.80019
4574101..4574550	1	4574101	4574550	0.523895	0.54115	0.335727	0.948574	0.472883	0.612583	1.49124	0.90141	3.02379	1.68212	1.18176	1.16569	0.645789	2.61801	1.17743	0.68337	0.839498	0.864801	1.40029	0.284708	0.464977	0.423516	0.518709	0.182425	0	2.86272	0.410876	0.386759
4613401..4614450	1	4613401	4614450	2.02074	0.927685	0.95922	1.01633	0.759991	0.612583	0.182601	0.463582	0.43197	0.901133	0.545426	0.444072	1.01481	0.612002	0.168204	0.536934	1.61903	0.741258	0.200042	0.366053	0.996379	0.54452	0.518709	0.938187	0.723539	0.350537	0.704359	0.828768
4686751..4693950	1	4686751	4693950	1.62626	0.854002	0.867295	1.51179	0.857101	1.12307	1.30484	1.36338	0.881939	1.13017	1.23857	0.647605	1.25122	0.996628	1.05478	0.64066	0.97067	0.702651	1.25443	0.729563	1.22056	1.16467	1.18871	0.615685	0.512507	1.50804	1.69486	0.773517
5014501..5028900	1	5014501	5028900	1.59897	0.78213	0.888278	1.43768	0.945767	0.848683	2.01717	1.98874	2.20485	2.01722	2.00842	0.809507	1.92391	1.85194	1.92559	0.807943	2.04628	1.05398	2.04209	1.65486	1.87444	2.54109	1.96137	0.86082	0.904423	3.3867	2.90181	1.20862
5511301..5511600	1	5511301	5511600	0.523895	0.811725	1.00718	1.42286	0.531994	0.612583	2.23686	1.62254	1.5119	0.315397	0.818139	0.971408	1.61447	0.357001	2.35486	1.70843	1.25925	0	0	1.28118	0.697465	0	0.518709	0	1.08531	0.61344	1.23263	0
5512351..5512650	1	5512351	5512650	0	0.405862	0.335727	0	0.531994	0.612583	0.958655	2.43381	0.377974	0.94619	1.77263	1.16569	0.645789	0	0	0.854213	2.51849	0.648601	0.350073	1.70825	0.697465	0	1.29677	0.820914	0.361769	2.45376	1.23263	0.580138
5587051..5591100	1	5587051	5591100	1.106	0.601277	0.596848	0.948574	0.499155	0.544519	1.0415	0.90141	0.923937	0.957871	1.28276	0.575649	1.33941	0.952003	1.22104	0.442925	1.58572	0.768712	0.95946	0.60105	1.2916	0.847031	1.36401	0.506737	0.884325	2.09024	2.05438	0.644598
5910301..5920200	1	5910301	5920200	1.28592	0.799426	0.666367	1.33663	0.811425	0.584739	2.81786	3.03202	2.70309	2.89591	2.74366	0.912535	2.16241	2.17446	2.94358	0.657485	2.21322	0.864801	2.70511	1.65648	2.66305	2.52184	2.4678	0.472647	0.548135	3.79218	3.41774	0.931736
5921701..5922000	1	5921701	5922000	0.785842	1.42052	0.503591	1.42286	0.354662	1.22517	0.958655	1.08169	0.377974	0	1.49992	0.777126	1.29158	0.714002	1.76615	0.341685	1.25925	0	1.05022	0.854123	2.0924	2.54109	1.29677	1.09455	1.08531	1.22688	1.84894	2.32055
5923051..5929650	1	5923051	5929650	0.452454	0.608793	0.503591	0.517404	0.435268	0.47336	0.827929	1.27836	0.80749	0.745483	0.898713	0.388563	0.968683	0.616638	0.508436	0.333919	0.77272	0.353782	0.970657	0.388238	0.982792	0.95291	0.954896	0.298514	0.674207	1.44995	1.1766	0.421918
5940451..5940750	1	5940451	5940750	0.261947	0.811725	0.167864	2.13429	0.531994	0.612583	1.27821	1.35212	0	0.315397	0.681783	0.971408	0.968683	1.071	0	1.36674	0.629624	0.648601	1.40029	0.427062	0	0	1.03742	1.09455	0.723539	1.22688	1.23263	0.580138
6133051..6133350	1	6133051	6133350	0.785842	1.01466	0.335727	0.71143	0.709325	0.918875	0.319552	0.540846	2.26784	0.94619	0.681783	1.16569	0.968683	1.428	0.588715	0.854213	0.629624	0.648601	0.700146	0.854123	0	0.635274	1.03742	0.547276	0.723539	0.61344	2.46526	2.32055
6133801..6134700	1	6133801	6134700	0.61121	0.676437	0.391682	0.237143	0.413773	1.02097	1.38472	0.450705	0.503965	0.841058	0.63633	0.388563	1.39921	0.357001	0.784954	0.569475	1.25925	0	0.700146	0.711769	0.697465	0	0.950967	0.547276	0.482359	0.40896	1.23263	0.386759
6134851..6137100	1	6134851	6137100	0.314337	0.514092	0.2462	0.37943	0.496527	0.36755	1.06517	1.15381	0.806345	0.799005	0.909043	0.699414	0.861052	0.856803	1.09894	0.68337	1.59505	0.432401	1.30694	0.398591	0.929954	0.847031	0.795354	0.437821	0.675303	1.39047	1.3148	0.696165
6356401..6364050	1	6356401	6364050	1.33542	0.716228	0.770198	1.39496	0.820592	0.732698	2.01756	2.16338	1.80835	1.90475	1.99455	0.700938	1.87405	1.47	1.66226	0.549376	1.6543	0.864801	1.68859	1.39004	1.77785	1.69406	1.90193	0.611661	0.610042	2.81461	2.92447	0.91002
6373201..6373650	1	6373201	6373650	1.04779	0.54115	0.335727	0	0.945767	0.408389	1.49124	1.08169	1.25991	0.841058	0.909043	0.518084	1.07631	0.238001	0	0.22779	1.25925	1.7296	1.16691	0.284708	0	0.847031	1.03742	0.729701	0.24118	0.817921	1.6435	0.386759
6377251..6377550	1	6377251	6377550	0.261947	0.405862	0.671454	1.42286	1.41865	0.612583	1.91731	1.62254	0.755948	0.94619	1.49992	0.777126	0.322894	0	1.17743	1.53758	0	1.9458	0.350073	1.28118	1.39493	0.635274	0.518709	0.820914	1.08531	0.61344	0	0.580138
6379801..6385800	1	6379801	6385800	0.929913	0.659526	0.604309	0.960431	0.514261	0.612583	1.96524	1.90648	1.58749	1.71891	1.82036	0.505132	1.74363	1.5708	1.20687	0.580865	1.25925	0.713461	1.57533	1.13171	1.74366	1.71524	1.77658	0.383093	0.416035	2.26973	2.06465	0.957227
6387751..6388350	1	6387751	6388350	0.785842	0.710259	0.419659	1.42286	0.797991	0.459438	1.59776	1.2169	0.944935	0.473095	0.613604	0.582845	1.13013	0.357001	0.588715	0.512528	0.629624	0	0.350073	0.213531	0.697465	1.90582	0.389032	0.820914	1.26619	0.30672	0.616314	0.580138
6408901..6409350	1	6408901	6409350	0.698526	0.405862	0.783363	0.474287	0.945767	1.02097	1.27821	1.62254	0	0.630793	0.909043	0.777126	0.861052	0.476001	0	0.68337	0.839498	0.864801	2.33382	0.284708	1.85991	0	0.691612	0.364851	0.482359	0.40896	0.410876	1.54703
6429901..6430350	1	6429901	6430350	1.74632	0.676437	0.223818	0.474287	0.591104	0.204194	1.06517	0.360564	0.251983	1.26159	0.818139	0.129521	0.645789	0.952003	1.96238	0.91116	2.93824	1.2972	0.933528	0	0.929954	0.423516	0.864515	0.547276	0.24118	1.22688	0.410876	0.386759
6439801..6443850	1	6439801	6443850	1.06719	0.450958	0.646586	1.00127	0.683054	0.748713	1.23087	1.62254	1.59589	1.28495	1.46457	0.618823	1.69819	1.24289	1.56991	0.68337	1.58572	1.15307	1.65961	1.36027	0.929954	1.69406	1.82509	0.587815	0.562752	2.7264	2.23699	0.902437
6483151..6485250	1	6483151	6485250	0.823263	0.608793	0.719415	0.71143	0.430662	0.612583	0.684753	0.502214	0.917937	0.765963	0.701262	0.582845	0.645789	0.765002	0.504613	0.366091	0.269839	0.555944	0.700146	0.427062	0.797103	0.27226	0.889216	0.312729	0.568495	0.876343	0.704359	0.497261
6767701..6768150	1	6767701	6768150	1.74632	0.811725	1.34291	2.84572	0.118221	0.816778	0.852137	0.360564	0.251983	1.26159	0.181809	0.906648	0.215263	0	0.392477	1.13895	2.51849	0.432401	0.233382	1.13883	1.85991	0.847031	0.345806	0.364851	1.44708	0	0.821752	0.773517
7315501..7318650	1	7315501	7318650	0.124737	0.309228	0.271779	0.338776	0.287108	0.350048	0.973871	0.695374	1.4399	1.3517	0.727235	0.425569	1.13782	0.442001	0.504613	0.341685	0.119928	0.370629	0.866848	0.894796	1.0628	1.08904	0.790414	0.521215	0.378996	0.525806	0.586966	0.44201
7320601..7321500	1	7320601	7321500	0.0873158	0.270575	0.167864	0.71143	0.591104	0.102097	0.426069	1.08169	1.25991	2.41804	0.818139	0.777126	1.39921	1.19	0.392477	0.113895	0.839498	0.432401	1.2836	1.13883	1.16244	1.27055	0.778064	0.364851	0.482359	1.63584	0.821752	0.386759
7321651..7322700	1	7321651	7322700	0.449053	0.405862	0.335727	0.203266	0.303996	0.262536	1.91731	2.08612	1.83587	3.15397	1.44148	0.610599	1.10707	1.122	1.68204	0.146436	0.899462	0.185315	1.30027	0.48807	0.996379	1.63356	1.48203	0.469094	0.206725	2.27849	1.7609	0.165754
7323001..7324500	1	7323001	7324500	0.523895	0.487035	0.436445	0.284572	0.461061	0.551325	0.766924	1.02761	1.28511	1.07235	0.872682	0.621701	1.09784	0.999603	0.353229	0.170843	0.629624	0.25944	0.630132	0.768711	0.976451	1.14349	1.03742	0.328366	0.144708	0.981505	0.986103	0.116028
9271351..9271650	1	9271351	9271650	0.261947	1.42052	1.00718	0	0.531994	0.306292	0.958655	1.62254	1.88987	1.57698	1.09085	0.194282	0.968683	0.357001	0	0.341685	0.629624	0	0.700146	2.98943	1.39493	1.90582	1.03742	0.820914	0.361769	0.61344	0.616314	1.16028
9294151..9303450	1	9294151	9303450	1.27594	0.674255	0.833903	1.00977	0.869495	0.642225	2.68011	2.45998	2.30442	2.12638	2.2081	0.726989	2.10402	1.9923	1.89908	0.694392	1.82794	0.627678	2.24724	1.80468	2.22739	2.13124	2.06647	0.538449	0.595169	3.54212	2.68395	0.898278
9467101..9467700	1	9467101	9467700	0	0.507328	0.587523	0.71143	0.354662	0.459438	1.43798	0.540846	0.377974	0.630793	1.09085	0.679986	0.968683	1.428	0.883073	1.1959	0.629624	0.648601	0.175037	0.640592	1.0462	1.90582	1.1671	1.36819	0.361769	0.920161	2.77341	0.290069
9468451..9469800	1	9468451	9469800	0.407474	0.270575	0.522242	0.316191	0.472883	0.612583	0.639103	0.661034	0.755948	0.77097	0.787838	0.690779	1.07631	0.555335	0.654128	0.645405	0.839498	0.144134	0.933528	0.949026	0.619969	0.282344	1.03742	0.79051	0.723539	0.954241	1.09567	0.902437
9605851..9607500	1	9605851	9607500	1.09542	0.848621	0.732496	1.03481	0.419147	0.501205	0.348602	0.983357	0.481058	0.630793	0.694179	0.459211	0.998037	0.519274	0.749274	0.745495	1.14477	0.825492	0.891095	0.465885	0.507247	0.577521	0.754486	0.149257	0.52621	0.446139	1.34469	1.58219
9607501..9608700	1	9607501	9608700	0.785842	0.456595	0.629488	1.245	0.398995	0.459438	0.399439	0.878875	0.472468	0.473095	0.78405	0.728556	0.726512	0.535502	0.883073	0.68337	0.472218	0.972902	0.962701	0.854123	0.697465	0.317637	1.10226	0.684095	0.361769	0.920161	1.38671	0.435103
9615301..9618150	1	9615301	9618150	0.744482	0.598113	0.618445	0.673987	0.727991	0.709307	0.605466	0.683174	0.318294	0.531194	0.559779	0.572619	0.577811	0.676423	0.43379	0.719337	0.795314	0.477917	0.552747	0.539446	0.587339	0.73558	0.491409	0.547276	0.571215	1.03316	1.36238	0.488537
9780901..9781800	1	9780901	9781800	0.698526	0.608793	1.06314	0.237143	0.886656	0.510486	0.74562	1.08169	0.377974	0.210264	0.818139	0.453324	0.538157	0.952003	0.981192	0.854213	1.25925	0	0.933528	0.427062	0.697465	2.11758	0.518709	0.273638	0.602949	0	1.02719	0.580138
9792001..9792600	1	9792001	9792600	1.17876	0.608793	0.839318	1.42286	0.975322	0.765729	1.11843	0.540846	0.377974	0.157698	0.818139	0.388563	0.484342	0.714002	1.17743	0.768791	0.314812	0.648601	1.40029	0.427062	0.348733	0.95291	0.389032	0.684095	0.904423	1.84032	1.54079	1.16028
9793051..9801900	1	9793051	9801900	1.00339	0.859878	0.756809	1.037	0.817527	0.944832	1.9823	1.93421	1.72971	2.18105	1.92748	0.638824	1.52143	1.3917	1.41691	0.619666	1.62208	0.989391	2.62258	1.60691	1.86779	2.02426	2.07484	0.575104	0.613168	3.28555	2.77864	1.04228
9803701..9807450	1	9803701	9807450	1.63455	0.811725	0.752029	1.08137	0.766071	0.784107	0.766924	0.822086	0.574521	0.832647	0.763597	0.481818	0.774947	0.771122	0.84775	0.505694	0.705178	0.674545	0.840176	0.512474	0.948553	0.609863	0.788438	0.481603	0.520948	0.883354	0.690272	0.742576
9843151..9854400	1	9843151	9854400	1.22242	0.79549	0.814698	1.30903	0.780257	0.898456	1.4742	1.18986	1.2196	1.65688	1.2763	0.585435	1.28297	1.18048	1.22453	0.610477	1.69579	0.726433	1.40029	0.899676	1.63672	1.38913	1.42472	0.598355	0.549889	1.97937	2.08725	0.665225
9906301..9909750	1	9906301	9909750	0.911121	0.529386	0.627664	0.866089	0.570544	0.772388	1.00034	0.917087	0.85455	1.20674	1.13828	0.422351	0.701944	1.30383	0.97266	0.713082	1.2045	0.733201	1.1872	0.816987	1.27363	0.994341	1.30805	0.61866	0.597706	1.70696	1.23263	0.504468
9959101..9959700	1	9959101	9959700	0.654868	0.811725	0.671454	1.42286	1.06399	0.765729	0.479327	0.946481	1.32291	0.788492	1.02267	0.582845	1.13013	0.892503	0.588715	0.427106	0.944435	1.2972	0.52511	0.213531	1.0462	0.317637	1.03742	0.684095	0.542654	0.920161	0.308157	0.870207
9962251..9971100	1	9962251	9971100	1.03003	0.687902	0.916137	1.25405	0.865617	0.529521	2.32893	2.11755	2.71629	2.18105	2.13548	0.757369	1.98115	1.73055	1.77612	0.665996	1.92089	0.8135	2.23097	1.91092	2.52979	2.90718	2.06604	0.500897	0.539588	3.93018	2.44436	1.16028
10230901..10232250	1	10230901	10232250	0.232842	0.450958	0.783363	0.948574	0.394069	0.272259	0.852137	1.26197	1.34391	1.47185	0.939345	0.647605	1.00456	0.714002	0.91578	0.493545	0.979414	0.864801	0.622352	0.569415	0.619969	0.847031	1.26796	0.729701	0.482359	1.09056	1.09567	0.386759
10232851..10237950	1	10232851	10237950	0.909111	0.692353	0.809695	1.04622	0.813637	0.918875	2.42483	2.46562	2.00104	1.78106	1.97316	0.605702	1.67145	1.344	1.45447	0.502478	1.85183	0.686754	1.58563	1.28118	2.25651	1.83108	2.21214	0.65995	0.659697	2.02075	2.97281	1.0579
10240951..10242450	1	10240951	10242450	0.419116	0.365276	0.872891	1.70743	0.531994	0.306292	0.766924	0.757185	1.05833	0.820031	0.981767	0.621701	0.968683	0.714002	0.235486	0.444191	0.881473	0.648601	0.770161	0.939535	1.81341	0.254109	0.57058	0.437821	0.651185	0.736129	1.10937	0.348083
10259551..10259850	1	10259551	10259850	1.30974	0.608793	0.335727	0.71143	1.59598	1.53146	0.319552	1.08169	0.755948	0	1.22721	0.971408	0.968683	1.071	0.588715	1.1959	3.14812	3.24301	0.350073	0.854123	0	0.635274	1.03742	1.36819	0.723539	0.61344	0.616314	1.16028
10375351..10375950	1	10375351	10375950	0.654868	0.710259	0.335727	2.13429	0.975322	0.153146	0.798879	1.2169	0.377974	0.630793	0.613604	0.874267	0.645789	1.428	0.588715	0.768791	0	0.972902	0.52511	0.854123	0.697465	1.27055	1.03742	0.547276	0.180885	1.5336	0.616314	0.580138
10505401..10506750	1	10505401	10506750	0.291053	0.631341	0.410333	0.474287	0.275849	0.408389	0.781126	0.841316	1.09193	1.33167	1.39387	0.474911	1.07631	1.03134	0.654128	0.265755	0.839498	0.864801	0.855734	1.04393	1.70491	1.41172	1.6714	0.0608084	0.482359	1.90848	1.50655	0.515678
10712251..10712550	1	10712251	10712550	0.785842	0.608793	0.503591	0.71143	0.709325	0.918875	0.319552	2.16338	1.88987	0.94619	0.954496	0.777126	0.968683	0.714002	0.588715	1.87927	0.629624	0	0	0.427062	0	0.635274	0.518709	0.547276	2.17062	0.61344	0.616314	0.580138
10803901..10805700	1	10803901	10805700	1.17876	0.574972	0.279773	0.830002	0.531994	0.816778	1.33146	1.62254	0.881939	0.841058	1.5681	0.582845	1.34539	1.071	1.07931	0.569475	1.46912	0.756701	0.700146	0.284708	1.16244	0.95291	1.12387	0.547276	0.663244	1.32912	2.36254	0.870207
10990201..10997400	1	10990201	10997400	0.764013	0.617249	0.636483	0.948574	0.49505	0.663632	2.10371	1.96057	2.2521	1.80039	1.81809	0.60713	1.42612	1.59163	1.52085	0.569475	1.57406	0.783726	1.85247	1.5303	2.38301	1.56171	1.97758	0.604284	0.572802	1.96812	2.64501	0.652655
11421601..11421900	1	11421601	11421900	0.261947	0.608793	1.34291	0.71143	0.177331	0.918875	0.958655	1.62254	1.5119	0.315397	0.954496	0.971408	1.61447	1.071	1.76615	0.68337	1.25925	0	0.700146	0.427062	0.697465	1.27055	1.03742	1.09455	1.44708	0.61344	0.616314	1.16028
11791801..11792100	1	11791801	11792100	1.57168	1.01466	1.00718	0	0.354662	0.918875	1.59776	0.270423	0.755948	0.630793	0.545426	1.16569	1.29158	2.14201	1.17743	0.512528	1.88887	0.648601	1.75037	0.427062	1.39493	1.27055	1.03742	1.09455	0.723539	0	0	0.580138
11792101..11792400	1	11792101	11792400	1.04779	0.608793	0.671454	0.71143	1.06399	0.306292	1.27821	0.811269	0.755948	0.94619	0.818139	0.777126	1.29158	0.357001	0	0.68337	1.25925	0.648601	1.40029	0.854123	1.39493	0.635274	1.55613	1.36819	0.723539	0.61344	0.616314	1.16028
12641251..12642450	1	12641251	12642450	0.982302	0.811725	0.587523	0.889288	0.664992	0.612583	0.878767	1.1493	0.377974	0.394246	0.579515	0.679986	0.807236	0.892503	1.17743	0.298974	1.10184	1.13505	0.437591	0.960888	0	0.317637	0.842902	0.136819	0.633096	1.38024	0.924471	1.01524
12643801..12644700	1	12643801	12644700	0.960473	0.947012	0.335727	0.71143	0.709325	0.510486	0.319552	0.540846	0.629957	0.630793	0.545426	0.841887	0.968683	1.071	0.588715	0.968108	0.419749	0.648601	0.700146	0.569415	0.697465	1.4823	0.518709	0.273638	0.361769	0.817921	0.821752	0.386759
12657901..12659250	1	12657901	12659250	0.291053	0.586245	0.37303	0.158096	0.551697	0.544519	1.13618	0.540846	0.335977	0.700881	1.30296	0.604432	0.645789	0.793336	0.392477	0.493545	0.979414	0.432401	0.622352	0.664318	2.16989	0.564688	1.09505	0.668893	0.482359	1.09056	0.958711	0.12892
12864001..12866250	1	12864001	12866250	0.908084	0.622322	0.4924	0.853717	0.591104	0.653422	0.383462	0.649015	0.907138	1.47185	0.83632	0.647605	0.731894	0.952003	1.49141	0.523917	1.0074	0.951282	0.700146	0.569415	0.929954	0.677625	1.00284	0.364851	0.916482	1.14509	1.3148	0.618814
12988501..12999300	1	12988501	12999300	1.08417	0.603156	0.643477	1.04738	0.664992	0.723189	1.42023	1.55493	1.37541	1.59451	1.46962	0.534274	1.47096	1.10075	1.34096	0.616931	1.46912	0.702651	1.54616	0.937163	1.62742	1.11173	1.49129	0.767707	0.803932	2.33448	1.9859	0.805747
12999451..13000800	1	12999451	13000800	0.407474	0.360766	0.708757	0.474287	0.551697	0.748713	0.781126	0.721128	0.335977	0.911146	1.03025	0.690779	0.717543	0.714002	0.392477	0.569475	0.419749	0.720668	0.855734	1.13883	0.774961	0.988203	0.806881	0.486468	0.964718	1.3632	1.09567	0.644598
13047901..13051650	1	13047901	13051650	0.754408	0.405862	0.765458	1.25212	0.5249	1.07815	0.587975	0.757185	0.483807	0.857879	0.643603	0.419648	0.774947	0.656882	0.989042	0.697038	0.906658	0.518881	0.728152	0.649134	0.725364	0.914794	0.622451	0.525385	0.75248	1.07966	1.47915	0.742576
13053001..13054200	1	13053001	13054200	0.720355	0.456595	0.461625	0.533573	0.398995	0.765729	1.03854	0.878875	0.850442	0.551944	1.15903	0.679986	0.322894	0.714002	1.47179	0.64066	1.10184	0.324301	0.612628	0.854123	0.348733	0.158818	0.583548	0.615685	0.994866	1.5336	1.38671	0.580138
13066951..13067700	1	13066951	13067700	0.314337	0.730552	0.7386	0	0.56746	0.7351	0.639103	0.324508	0.15119	0.504635	0.490883	1.01026	0.645789	0.856803	0.941945	0.615033	1.25925	1.03776	0.980205	0.512474	0.836958	1.01644	0.622451	1.09455	0.289416	0.245376	0.493051	0.928221
13102051..13106100	1	13102051	13106100	0.465684	0.631341	0.484939	0.526986	0.420341	0.703337	1.13618	1.12176	1.25991	1.51858	0.939345	0.661997	0.717543	0.925558	1.65712	0.746645	1.679	0.720668	0.700146	0.569415	1.13661	1.41172	0.672401	0.749971	0.723539	1.31776	1.27828	0.429732
13123201..13133400	1	13123201	13133400	0.500782	0.513296	0.469031	0.439413	0.406819	0.477455	3.65605	3.78592	5.3361	4.50832	3.75783	0.95998	3.77027	3.34951	3.93054	1.04013	4.05552	1.43074	3.57281	2.95175	4.14376	5.04482	3.35635	0.74848	0.861862	7.23499	4.80362	1.85985
13375651..13376400	1	13375651	13376400	0.838231	0.568207	0.604309	0.853717	0.496527	0.612583	1.02256	0.649015	0.604758	1.00927	0.818139	0.388563	1.16242	0.856803	0.706459	0.478359	1.0074	0.518881	0.280059	1.02495	1.39493	1.27055	0.622451	0.656731	0.868246	0.981505	1.47915	0.232055
13422751..13423350	1	13422751	13423350	0.654868	0.405862	0.839318	0.71143	0.797991	0.306292	0.479327	0.270423	0.188987	0.630793	0.40907	0.874267	1.29158	0.714002	2.0605	1.11048	0.314812	1.6215	0.175037	0.213531	0.348733	0.635274	0.907741	1.09455	0.723539	0.920161	0.616314	0.580138
13424551..13426200	1	13424551	13426200	0.857282	0.442759	0.640934	1.03481	0.709325	0.779652	0.987705	0.835853	0.824671	0.344069	0.743763	0.388563	1.23287	0.584184	0.428157	0.807619	1.25925	0.353782	0.572847	0.465885	1.01449	0.80853	1.03742	0.547276	0.723539	2.00762	1.68086	0.316439
13430851..13431600	1	13430851	13431600	0.523895	0.162345	0.604309	0.569144	0.141865	0.122517	0.766924	1.62254	1.05833	0.126159	0.927224	0.233138	1.03326	1.2852	1.17743	0.546696	0.251849	0.25944	1.26026	0.683298	0.836958	1.27055	0.622451	0.656731	0.434123	0.490752	0.246526	1.62439
13590601..13592250	1	13590601	13592250	0.809655	0.774828	0.94614	0.646755	0.709325	0.334136	1.10391	0.934189	0.755948	0.688138	0.768555	0.388563	0.880621	0.778911	0.535196	0.465934	0.457908	0.117927	1.14569	0.31059	1.39493	0.80853	1.03742	0.895543	1.18397	1.11535	1.23263	0.210959
13592701..13593450	1	13592701	13593450	0.628674	0.730552	0.402873	0.853717	0.709325	0.980134	0.894744	1.51437	1.36071	0.883111	0.709054	0.466276	1.16242	1.428	0.941945	0.068337	0.503699	0	1.12023	0.854123	1.39493	0.254109	0.933676	1.09455	0.578831	1.22688	0.739577	0.232055
13709401..13709850	1	13709401	13709850	0.523895	0.947012	0.895272	1.89715	0.591104	0.816778	1.06517	1.26197	0	1.05132	0.818139	1.03617	1.29158	0.238001	0.392477	0.797265	1.679	2.162	0.466764	0.284708	1.39493	1.27055	0.864515	0.364851	0	0.817921	0.821752	0.773517
13711501..13712400	1	13711501	13712400	0.61121	0.879368	0.559545	1.18572	0.413773	0.306292	0.426069	0.721128	0.629957	0.525661	0.454522	0.582845	0.645789	0.595002	0.981192	0.968108	0.419749	0.648601	1.40029	0.569415	1.16244	0.635274	0.950967	0.547276	0.361769	1.43136	0.410876	0.386759
13714501..13717800	1	13714501	13717800	0.904909	0.627242	0.686715	0.776106	0.62872	0.723962	0.639103	0.56543	0.584142	0.745483	0.619802	0.370901	0.763205	0.616638	0.428157	0.465934	0.40067	0.530674	0.668322	0.737652	0.634059	0.635274	0.91953	0.646781	0.460434	0.83651	0.728371	0.685617
13739401..13742700	1	13739401	13742700	0.881096	0.553449	0.595153	0.776106	0.709325	0.751807	0.842454	0.909605	0.790309	0.716811	0.929704	0.635831	0.792559	0.778911	0.535196	0.434872	0.629624	0.589637	0.891095	0.465885	0.760871	0.635274	0.778064	0.273638	0.591986	1.22688	1.79291	0.369179
13841851..13845000	1	13841851	13845000	0.972947	0.637784	0.559545	1.15184	0.624882	0.583413	0.821704	0.952919	0.755948	0.841058	0.623344	0.647605	0.8303	0.850003	0.504613	0.650829	0.839498	0.679487	0.733487	0.447398	0.398552	0.605022	0.59281	0.416972	0.723539	0.701075	0.410876	0.497261
14124751..14125050	1	14124751	14125050	0	0.608793	1.34291	1.42286	1.06399	1.83775	0.958655	0.540846	0.755948	0.94619	1.36357	1.35997	0.645789	0	0.588715	2.22095	0	1.2972	1.05022	0.427062	0	2.54109	0.518709	0.273638	0.361769	3.0672	0.616314	0
14295601..14297250	1	14295601	14297250	0.523895	0.442759	0.396768	0.905457	0.483631	0.445515	0.464802	0.491678	0.687226	0.688138	0.446258	0.388563	0.528373	0.584184	0.856313	0.559121	0.572385	0.707565	0.763796	0.388238	0.887683	0.924034	0.990263	0.646781	0.328881	0.669208	2.24114	0.210959
14303101..14311650	1	14303101	14311650	0.533086	0.498427	0.524206	0.549174	0.497772	0.558848	1.37912	1.04374	1.07424	1.16199	1.1674	0.708957	0.92903	1.17748	0.826267	0.437597	0.883682	0.65998	0.994945	0.674308	1.15021	1.29284	1.27402	0.528073	0.672764	1.65737	1.62188	0.692094
14498251..14499450	1	14498251	14499450	0.916816	0.405862	0.629488	0.889288	0.620659	0.536011	0.718991	0.878875	0.283481	0.473095	0.749961	0.388563	0.807236	0.357001	0.735894	0.427106	0.944435	0.648601	0.350073	0.640592	0.523099	0.794092	0.842902	0.547276	0.633096	0.766801	1.23263	0.290069
14500051..14502150	1	14500051	14502150	1.04779	0.608793	0.983201	1.01633	0.734658	0.525072	0.593453	0.695374	1.02593	0.856077	0.77918	0.416318	0.876428	1.173	0.420511	0.414903	0.539677	0.277972	0.900188	0.366053	0.597827	0.635274	0.778064	0.625458	0.465132	1.13925	0.616314	0.745891
14502151..14510550	1	14502151	14510550	1.23489	0.82622	0.917255	0.990921	0.810657	0.940753	2.00861	2.12475	2.03836	1.791	2.30832	0.86039	1.92583	1.79776	2.35486	0.677269	2.13622	0.833916	1.81288	1.23543	1.91803	1.76969	2.06557	0.566822	0.671857	3.94355	3.12559	1.16028
14510851..14512050	1	14510851	14512050	0.392921	0.558061	0.71342	1.06715	0.709325	0.306292	1.03854	0.946481	0.472468	0.788492	0.681783	0.922838	0.968683	1.071	0.588715	0.256264	0.472218	0	0.437591	1.06765	0.523099	1.11173	0.259355	0.615685	0.271327	0.766801	1.54079	0.725172
14572801..14573100	1	14572801	14573100	0.523895	0.811725	0.503591	0	0.354662	0.612583	1.91731	1.62254	1.13392	1.57698	1.22721	1.16569	1.29158	1.428	0	0	1.88887	0.648601	0.700146	1.28118	1.39493	2.54109	1.29677	0.547276	0.361769	1.22688	0	1.16028
14573101..14573550	1	14573101	14573550	1.04779	0.811725	0.783363	0.474287	0.236442	0.408389	1.49124	2.52395	1.5119	1.05132	0.909043	0.777126	0.861052	0.952003	0.784954	0.22779	2.51849	0.864801	1.16691	0.569415	0.929954	2.11758	2.07484	0.364851	0.482359	1.22688	1.23263	0.386759
14729701..14730600	1	14729701	14730600	0.436579	0.676437	0.335727	0.71143	1.00488	0.510486	0.852137	0.90141	0.377974	0.94619	1.1363	0.453324	0.75342	1.309	0.981192	0.68337	0.419749	1.5134	0.466764	0.427062	0.929954	0.635274	0.518709	0.456063	0.602949	0.817921	1.23263	0.193379
14744551..14745450	1	14744551	14745450	0.436579	0.338219	0.447636	0.474287	0.295552	0.204194	0.532586	0.991551	1.00793	0.525661	0.63633	0.582845	0.968683	0.833003	0.588715	0.740318	0.419749	0.864801	0.583455	0.569415	0.232488	0	0.778064	0.547276	0.482359	2.45376	1.02719	0.580138
14746501..14752200	1	14746501	14752200	0.413601	0.416543	0.459416	0.71143	0.401329	0.435257	1.21093	1.02476	0.994669	1.02919	1.02626	0.501042	0.832728	0.751581	0.68167	0.431602	0.927866	0.44378	0.700146	0.831646	1.10126	1.0365	0.846315	0.57608	0.533134	1.25917	0.973127	0.610671
14752351..14758800	1	14752351	14758800	1.07216	0.745654	0.663647	0.893424	0.552614	0.569845	3.46305	3.40859	3.93796	3.50604	3.41843	0.849417	2.35788	2.80619	3.23109	1.00916	3.22133	1.47821	2.93085	2.24456	3.3089	4.04802	3.064	0.636367	0.90863	5.62083	4.50053	1.59201
14761801..14762550	1	14761801	14762550	0.628674	0.405862	0.671454	0	0.780257	1.10265	0.766924	0.324508	0.453569	1.13543	0.709054	0.388563	0.645789	0.999603	0.470972	0.68337	0.755548	0.518881	0.700146	0.854123	1.39493	1.27055	0.933676	0.547276	0.434123	0.490752	0.739577	0.46411
14914951..14915850	1	14914951	14915850	0.436579	0.676437	0.671454	0.474287	0.236442	0.306292	1.06517	0.811269	0.125991	0.94619	0.954496	0.323803	1.07631	0.595002	0.784954	0.569475	2.09875	0.2162	0.933528	0.427062	0.929954	0.211758	0.864515	0.547276	0.723539	1.63584	0.821752	0.773517
14915851..14921100	1	14915851	14921100	1.04779	0.718956	0.633085	0.975676	0.56746	0.630086	1.78949	1.32894	1.4903	1.20752	1.73757	0.621701	1.49454	1.3464	1.34564	0.419785	1.61903	0.63007	1.48031	1.19577	1.47464	1.27055	1.77843	0.562912	0.537486	2.03312	2.3596	0.861919
14935651..14936250	1	14935651	14936250	0.392921	1.11612	0.251795	0.355715	0.620659	1.37831	0.958655	1.08169	0.566961	1.41928	0.681783	0.388563	1.13013	1.071	0	0.341685	1.25925	0.972902	0.700146	0.213531	0.697465	0.635274	0.389032	0.410457	0.904423	1.22688	0.308157	0.290069
15000301..15000600	1	15000301	15000600	1.04779	0.405862	0.671454	2.13429	0.531994	0.918875	0.319552	1.62254	0	2.52317	0.545426	0.777126	2.26026	1.428	2.35486	0.68337	1.88887	2.5944	1.05022	0	0	0.635274	0.778064	0	0.723539	0.61344	1.23263	0.580138
15005701..15007050	1	15005701	15007050	0.698526	0.721533	0.37303	1.26477	0.630511	0.816778	0.568092	0.841316	0.503965	0.630793	0.909043	0.431737	0.861052	0.555335	1.04661	0.30372	1.25925	0.432401	0.544558	0.664318	0.774961	0.141172	1.03742	0.486468	0.482359	0.54528	0.684793	0.773517
15007651..15007950	1	15007651	15007950	0.785842	0.608793	1.17505	0	0	0.918875	0.319552	0.811269	1.13392	1.26159	1.63628	0.582845	1.93737	1.071	0.588715	0.341685	0	0	0	2.13531	1.39493	1.27055	1.55613	1.09455	1.44708	1.22688	0.616314	1.16028
15010051..15010500	1	15010051	15010500	0.523895	0.54115	0.447636	0.948574	0.591104	0.204194	1.06517	0.540846	0.755948	0.841058	0.999948	1.03617	0.430526	0.714002	1.17743	1.25285	0.839498	0.864801	0.233382	1.13883	0.464977	0	1.55613	0.364851	0.482359	0.817921	0.410876	0.773517
15012901..15013500	1	15012901	15013500	0.785842	0.710259	0.419659	0.71143	0.443328	1.07202	0.479327	0.540846	1.13392	0.94619	0.272713	0.194282	0.484342	0.714002	0.883073	0.854213	0	0.972902	0.52511	0.427062	0.697465	0.95291	1.03742	0.684095	0.723539	0.61344	2.46526	1.16028
15017701..15018000	1	15017701	15018000	2.09558	0.811725	0.671454	1.42286	1.06399	1.22517	0.319552	0.540846	0.755948	0.315397	0.681783	2.1371	0.322894	0	0	1.36674	2.51849	0	1.05022	0.854123	0.697465	0	0.778064	1.64183	2.53239	0	0.616314	0.580138
15039901..15041250	1	15039901	15041250	1.62989	0.992108	0.596848	0.948574	0.51229	0.544519	0.781126	0.661034	0.503965	0.77097	0.363617	0.431737	0.932806	0.396668	0.654128	0.37965	0.699582	1.00893	0.622352	0.569415	1.23994	0	0.461075	0.486468	0.401966	0.13632	0.684793	0.644598
15115051..15115500	1	15115051	15115500	0.873158	0.405862	0.559545	1.42286	0.945767	0.408389	1.27821	0.90141	1.76388	0.420529	0.818139	0.647605	0.430526	0.714002	0.784954	0.569475	1.25925	0.432401	1.16691	0.284708	0	0.847031	1.55613	0.182425	0	0.817921	0.821752	0.386759
15118351..15118650	1	15118351	15118650	0.785842	0.405862	1.51077	0.71143	0.531994	1.22517	0.639103	1.08169	0.755948	0.94619	0.954496	0.388563	0.645789	1.78501	0.588715	0.854213	0.629624	1.2972	2.45051	2.13531	0	1.27055	0.518709	0.820914	1.08531	0	0.616314	1.16028
15254701..15255000	1	15254701	15255000	0	1.01466	1.17505	0	0.709325	0.306292	0.958655	1.08169	3.02379	0	1.36357	1.16569	0.322894	0.714002	0	0.68337	0.629624	1.2972	0.700146	0.427062	0.697465	0.635274	1.29677	1.09455	0.723539	1.22688	0.616314	0
15256501..15257100	1	15256501	15257100	1.44071	0.608793	0.92325	1.06715	1.06399	1.6846	0.639103	0.405635	0.377974	0.315397	0.40907	0.582845	0.322894	1.071	0.883073	0.597949	0.629624	0.648601	0.52511	0.427062	0.348733	0.635274	0.907741	0.820914	0.180885	0.920161	0.924471	0.290069
15266551..15267300	1	15266551	15267300	0.628674	0.811725	0.7386	1.13829	0.28373	0.7351	0.766924	0.865354	0.453569	0.883111	0.709054	0.155425	0.387473	1.1424	1.17743	0.751707	0.251849	1.55664	0.420088	0.512474	1.67392	0.762328	0.933676	0.328366	0.723539	0.490752	0.739577	0.232055
15279301..15279750	1	15279301	15279750	2.09558	0.270575	0.783363	0.474287	1.30043	0.816778	1.06517	0.360564	0.503965	0.630793	0.272713	0.388563	1.29158	0.714002	0.392477	1.02506	1.25925	1.2972	0.233382	1.13883	0.464977	0.847031	1.55613	0.547276	0	1.22688	0.821752	0
15280801..15281400	1	15280801	15281400	0.523895	0.101466	0.503591	0.355715	0.531994	0.459438	1.11843	0.676058	0.755948	0.94619	1.15903	0.291422	0.968683	1.2495	0	0.0854213	0.944435	0	1.40029	0.640592	1.0462	1.27055	0.907741	0.273638	1.26619	1.5336	1.54079	0
15282601..15291900	1	15282601	15291900	1.29284	0.752809	0.893467	1.19337	0.829453	0.760789	3.1749	2.96593	2.95064	3.03188	2.74472	0.777126	2.4165	2.37233	2.65871	0.68337	2.03104	0.983363	2.51827	2.14908	2.67737	2.39765	2.49315	0.47666	0.501809	3.85874	3.20086	1.04799
15291901..15295800	1	15291901	15295800	0.805992	0.749284	0.516503	0.985058	0.668402	0.51834	0.712846	0.811269	0.639648	0.873406	0.513959	0.328784	0.670627	0.466848	0.86043	0.30226	0.678056	0.748386	0.61936	0.624167	0.429209	0.586406	0.658362	0.484129	0.417426	0.707816	0.948175	0.401634
15301651..15302400	1	15301651	15302400	0.419116	0.64938	1.20862	0	1.27678	0.7351	1.27821	0.757185	1.66309	0.756952	0.599969	0.466276	1.03326	0.571202	0.470972	0.615033	1.0074	0.518881	1.26026	0.170825	0.836958	0.762328	0.829935	0.766186	0.434123	0.981505	2.46526	0.46411
15303451..15303900	1	15303451	15303900	0.873158	0.270575	1.00718	0.474287	0.827546	0.816778	1.91731	1.08169	1.25991	0.420529	0.909043	0.518084	0.645789	0	0.392477	0.68337	0	1.2972	1.16691	0	0.464977	0.847031	1.03742	0.729701	0.24118	0.817921	0.410876	0.773517
15309301..15309900	1	15309301	15309900	0.523895	0.405862	1.17505	2.13429	0.886656	0.765729	1.27821	0.676058	0.377974	0.630793	0.886317	0.679986	0.968683	0.714002	0.294358	1.02506	0.314812	0.648601	0.350073	1.28118	0.348733	0.317637	0.389032	0	0.361769	0.30672	0.616314	0.580138
15312901..15313800	1	15312901	15313800	0.960473	0.879368	0.839318	0.474287	0.591104	0.714681	0.532586	0.811269	0.755948	0.94619	0.772687	0.453324	0.430526	0.714002	0.981192	0.569475	0.629624	0.648601	0.233382	0.284708	1.85991	0.423516	0.691612	0.638489	0.723539	1.22688	0.616314	0.193379
15324601..15325500	1	15324601	15325500	1.30974	0.879368	0.671454	0.948574	0.531994	1.02097	0.426069	0.540846	0.629957	0.841058	0.63633	0.841887	0.645789	0.595002	0.784954	0.512528	0.419749	1.2972	0.700146	0.711769	0.464977	0.211758	0.778064	0.456063	0.844129	0.20448	0.410876	0.193379
15326101..15327150	1	15326101	15327150	0.972947	0.579803	1.19903	0.609798	0.911989	0.262536	0.456502	0.540846	0.755948	0.54068	0.662303	0.444072	0.738044	0.612002	0.672818	0.390497	0.359785	1.2972	0.700146	0.366053	0.398552	1.45205	0.518709	0.469094	0.826901	0.350537	0.352179	1.32603
15661651..15662100	1	15661651	15662100	0.873158	0.676437	0.671454	0.948574	0.945767	0.408389	0.639103	1.44226	1.00793	1.05132	0.272713	0.518084	0.861052	1.66601	0.392477	0.569475	0.839498	0	0.700146	0.854123	1.39493	0.423516	1.03742	1.27698	1.2059	1.63584	0.821752	0
15887851..15895800	1	15887851	15895800	1.34433	0.796409	0.817147	1.02016	0.950228	0.601025	1.3385	1.36742	1.52616	1.59484	1.66201	0.498534	1.3525	1.2394	1.48845	0.58022	1.75819	1.0035	1.50598	0.966932	1.39493	1.34246	1.73229	0.505972	0.505112	2.22227	2.6048	0.634868
16056151..16059000	1	16056151	16059000	1.37867	0.875808	0.971842	1.04842	0.709325	0.77379	0.740014	0.71164	0.596801	0.597594	0.990379	0.409014	0.6118	0.751581	0.43379	0.665387	0.662762	0.955833	0.773846	0.449538	0.513922	0.869322	0.764413	0.547276	0.609296	0.839445	1.2975	0.793873
16074901..16075200	1	16074901	16075200	0.261947	0.608793	1.00718	1.42286	0.531994	0.306292	1.27821	0.811269	0.755948	1.57698	1.09085	0.777126	0.645789	0.714002	1.76615	0.854213	0.629624	1.2972	0.700146	0.854123	0.697465	1.90582	0.518709	0.547276	0	0	2.46526	0.580138
16090651..16094400	1	16090651	16094400	0.754408	0.503269	0.711742	1.25212	0.751884	0.465563	1.50828	1.51437	0.967614	1.64006	1.42902	0.543989	1.21408	1.11384	1.55421	0.6287	2.06517	0.778321	1.12023	1.02495	1.50652	1.11808	1.18266	0.394039	0.202591	1.91393	1.9229	0.974632
16143151..16144050	1	16143151	16144050	0.436579	0.744081	0.727409	1.89715	0.354662	0.816778	0.852137	1.08169	0.755948	0.94619	0.454522	0.841887	0.538157	0.595002	0.392477	0.0569475	0.839498	0	0.583455	0.854123	0.232488	0.847031	1.12387	0.273638	0.361769	1.43136	0.821752	0.386759
16170601..16170900	1	16170601	16170900	0.523895	1.62345	0.167864	0.71143	1.77331	0.306292	0.639103	1.08169	1.5119	0.630793	0.681783	1.74853	0	0.714002	2.35486	0.68337	0	1.2972	1.75037	0.854123	1.39493	0.635274	1.03742	0	1.08531	0	0.616314	0.580138
16511401..16512000	1	16511401	16512000	1.17876	1.21759	0.839318	1.06715	0.531994	1.22517	0.159776	0.540846	0.566961	0.630793	0.613604	0.485704	0.484342	0.535502	0.294358	0.427106	0.944435	0.972902	0.350073	1.06765	1.39493	1.27055	0.778064	0.547276	1.26619	0	2.1571	1.45034
16516651..16518450	1	16516651	16518450	1.04779	0.676437	0.811341	0.474287	0.561549	0.969924	0.479327	0.766199	1.07093	0.998756	0.659057	0.679986	0.699605	0.892503	0.686835	0.427106	0.629624	0.864801	0.700146	0.711769	0.929954	1.05879	0.561935	0.547276	0.602949	1.5336	0.821752	0.580138
16519651..16527900	1	16519651	16527900	0.742978	0.693655	0.66535	0.853717	0.612599	0.623721	1.52223	1.39637	1.18203	1.49097	1.08589	0.579313	1.13894	0.999603	0.920537	0.32926	1.19056	0.542466	1.4894	0.931771	0.96377	1.01644	1.23547	0.447771	0.473589	1.65071	1.63603	0.696165
16619251..16621950	1	16619251	16621950	0.989579	0.518602	0.6155	0.474287	0.807842	0.782746	1.06517	0.751175	0.503965	0.525661	0.772687	0.518084	0.538157	0.714002	0.981192	0.493545	0.559665	0.648601	0.622352	0.616867	0.774961	0.847031	0.864515	0.425659	0.482359	1.29504	1.23263	0.451218
17090401..17094000	1	17090401	17094000	1.15693	0.710259	0.839318	1.245	0.930989	0.791254	0.74562	1.19437	0.661455	0.893624	0.806776	0.647605	0.941775	0.565252	0.588715	0.341685	0.734561	0.432401	0.933528	0.355885	0.755587	0.794092	0.734838	0.387654	0.572802	0.920161	0.975831	0.483448
17094001..17095800	1	17094001	17095800	0.873158	0.91319	0.895272	1.18572	0.916211	0.714681	0.798879	0.85634	0.692952	0.683359	0.909043	0.420944	0.538157	0.892503	0.294358	0.199316	0.524686	0.1081	0.875183	0.711769	0.813709	1.05879	0.734838	0.592882	0.361769	1.5336	0.719033	0.290069
17097751..17100750	1	17097751	17100750	1.15257	1.07553	0.856104	0.996003	0.922122	0.643213	1.2143	1.02761	0.755948	0.91465	1.03631	0.42742	1.03326	0.963903	1.29517	0.700454	1.0074	0.778321	0.91019	0.811417	0.976451	0.762328	1.21897	0.656731	0.578831	1.47226	1.60242	0.754179
17105701..17108700	1	17105701	17108700	0.550089	0.527621	0.671454	0.996003	0.478794	0.520696	0.734969	0.7031	0.642556	0.473095	0.654511	0.407991	0.613499	0.428401	0.883073	0.666286	0.818511	0.454021	0.420088	0.55518	0.906705	0.444691	0.752128	0.383093	0.542654	0.920161	0.801208	0.46411
17132101..17132400	1	17132101	17132400	0.523895	0.405862	1.67864	0	0.531994	1.22517	1.59776	1.35212	1.5119	0.630793	0.545426	1.16569	1.29158	0.714002	0	0.341685	1.25925	0	0	1.28118	0	2.54109	2.33419	0.547276	0.723539	0.61344	1.23263	0.580138
17138251..17140050	1	17138251	17140050	0.61121	0.54115	0.363704	0.592859	0.67977	0.306292	0.532586	0.85634	0.818944	0.735925	0.999948	0.453324	0.861052	0.952003	0.392477	0.341685	0.734561	0.648601	0.875183	0.854123	1.16244	0.741152	0.994192	0.319244	0.301474	0.817921	1.12991	0.676827
17145151..17146050	1	17145151	17146050	0.873158	0.54115	0.671454	0	0.354662	0.510486	0.426069	0.270423	1.25991	0.630793	0.63633	0.259042	0.861052	1.071	0.196238	0.68337	0.839498	1.2972	0.700146	0.711769	0.232488	0.847031	1.12387	1.00334	0.482359	0.20448	1.43807	0.966896
17146051..17148150	1	17146051	17148150	0.711	0.521823	0.911259	0.914696	0.379996	0.350048	1.32386	1.00443	0.485967	0.81102	0.896057	0.777126	1.06094	1.173	0.925124	0.707776	0.989408	0.370629	1.30027	0.48807	0.597827	0.81678	1.03742	0.430003	0.258407	1.05161	1.40872	0.745891
17148751..17150400	1	17148751	17150400	0.476268	0.627242	0.671454	0.388053	0.290178	0.501205	0.406702	0.934189	0.412335	0.802828	0.718971	0.706479	0.704497	0.454365	0.642235	0.590183	0.343431	0.589637	0.636497	0.388238	0.887683	1.38605	0.707331	0.497524	0.394657	0.892277	0.896457	0.316439
17152951..17153550	1	17152951	17153550	0.392921	0.101466	0.671454	0.71143	0.354662	0.765729	1.11843	1.35212	0.755948	0.788492	0.749961	0.777126	0.484342	1.6065	0	0.256264	0	0	0.350073	0.640592	3.13859	1.27055	1.1671	1.09455	0.180885	0.920161	0.924471	0.290069
17155351..17155950	1	17155351	17155950	0.392921	1.01466	0.419659	0.355715	0.886656	0.306292	0.639103	0.946481	0	0.473095	0.954496	0.679986	0.968683	0.714002	0.294358	0.427106	1.25925	0.324301	0.175037	0.427062	0.697465	1.27055	1.29677	0.547276	0.361769	0.30672	3.08157	1.16028
17724601..17729100	1	17724601	17729100	1.01286	0.662908	0.593118	1.13829	0.496527	0.653422	1.08648	0.973523	1.03313	1.07235	0.945405	0.505132	0.710368	0.666402	0.981192	0.512528	1.09135	0.691841	0.816837	0.882594	0.929954	1.18584	1.15845	0.437821	0.482359	1.30867	1.68459	0.696165
17884351..17884800	1	17884351	17884800	1.04779	0.811725	0.559545	0.474287	1.06399	0.612583	0.639103	0.540846	0.755948	0.841058	0.363617	1.94282	0.215263	1.19	1.17743	1.36674	1.25925	1.7296	0.466764	0	0.464977	0	0.691612	0.547276	0.482359	0.40896	1.23263	0.773517
17888401..17888850	1	17888401	17888850	0.873158	0.270575	0.783363	0	0.472883	0.612583	0.852137	0.540846	0.503965	0.841058	0.454522	0.259042	0.861052	2.14201	0.784954	1.13895	1.679	0.432401	1.16691	0.569415	2.32488	1.27055	0.864515	0.364851	0	1.22688	2.05438	0.386759
17889001..17889300	1	17889001	17889300	1.04779	0.811725	0.671454	1.42286	0.709325	0.612583	2.23686	0	0.377974	0.94619	1.09085	0.388563	0.322894	0.714002	0.588715	1.02506	0	1.2972	1.05022	1.70825	2.0924	0	1.03742	1.09455	0.361769	3.0672	0	1.74041
17889301..17889750	1	17889301	17889750	0.523895	0.811725	0.671454	0	0.472883	1.22517	0.852137	1.08169	1.00793	1.05132	1.09085	0.777126	0.430526	0.952003	0.784954	0.68337	0.419749	0.864801	0.700146	0.854123	0.929954	0.423516	1.03742	0.912127	0.482359	1.63584	1.23263	0
17988451..17989050	1	17988451	17989050	0.916816	0.405862	0.839318	0.71143	0.443328	0.765729	1.27821	0.405635	1.32291	0.630793	0.749961	0.679986	0.807236	0.892503	0.294358	0.256264	0	0.648601	0.875183	1.92178	0.348733	0.95291	0.259355	0.410457	1.26619	0.61344	0.308157	0.290069
18043201..18043950	1	18043201	18043950	1.4669	0.405862	0.872891	0.853717	1.20585	0.490067	0.766924	0.540846	0.302379	0.756952	0.545426	0.466276	0.774947	0.428401	0.235486	0.751707	1.5111	0.25944	0.700146	0.683298	0.278986	0	0.933676	0.656731	1.01295	0.490752	0.493051	0.696165
18055201..18063750	1	18055201	18063750	1.19485	0.626594	0.665564	0.798799	0.727991	0.526607	2.60126	2.26776	2.55961	2.66704	2.397	0.722591	2.12997	2.16706	2.49946	0.791271	2.05456	0.65998	2.29697	1.69326	2.34936	2.36277	2.44794	0.556877	0.533134	3.61607	3.58976	1.07885
18063751..18064050	1	18063751	18064050	0.261947	0.811725	0.335727	0	0.886656	0.306292	1.91731	1.89296	1.5119	1.57698	1.90899	0.194282	0.645789	1.78501	0.588715	0.341685	0.629624	0.648601	0.350073	1.28118	3.48733	0.635274	1.03742	0.273638	0.723539	3.0672	1.23263	1.74041
18121501..18123150	1	18121501	18123150	0.428641	0.553449	0.518851	0.646755	0.612599	0.612583	1.0458	0.835853	0.412335	0.630793	0.842931	0.353239	0.880621	1.16837	0.535196	0.372747	0.343431	0.353782	1.08204	0.465885	0.507247	0.693026	0.565865	0.497524	0.591986	1.22688	1.00851	0.316439
18322501..18323100	1	18322501	18323100	1.17876	0.91319	0.92325	1.06715	1.15265	0.306292	1.11843	0.270423	0.566961	0.94619	0.477248	0.679986	0.322894	0.178501	0.883073	0.68337	0.944435	1.2972	1.05022	0.427062	0	0.317637	0.907741	0.820914	0.723539	1.5336	0.308157	0.580138
18331351..18331800	1	18331351	18331800	0.349263	0.811725	0.671454	0.474287	0.945767	0	0.426069	0.360564	1.00793	0.841058	0.999948	0.777126	0.645789	0.952003	1.17743	0.569475	0.839498	0.432401	0.933528	1.42354	0.929954	0	0.518709	0.182425	1.2059	1.63584	2.05438	0.773517
18377101..18378600	1	18377101	18378600	0.628674	0.689966	0.839318	1.42286	0.56746	0.673842	0.830834	0.7031	1.05833	0.567714	0.736325	0.777126	0.516631	0.856803	0.706459	0.375854	0.377774	0.518881	0.490102	0.427062	0.976451	0.381164	0.466838	0.164183	0.434123	0.490752	0.616314	0.812193
18412051..18412350	1	18412051	18412350	0	0.811725	1.34291	0.71143	0.886656	1.22517	0.958655	0.811269	1.13392	0.94619	0.681783	0.388563	1.29158	1.78501	0.588715	0.512528	1.88887	0.648601	0.350073	0.854123	2.78986	1.27055	1.03742	0.820914	0.361769	1.22688	0	0.580138
18457351..18457950	1	18457351	18457950	0.392921	0.405862	0.839318	1.06715	0.354662	0.612583	1.27821	0.946481	0.566961	1.26159	1.15903	0.679986	1.13013	1.071	0	0.341685	0.629624	0	0.52511	0.854123	1.0462	0.95291	1.03742	0.136819	0.904423	1.5336	0.924471	0.290069
18459151..18459600	1	18459151	18459600	0.523895	0.676437	0.671454	0.948574	1.06399	0.612583	0.639103	2.16338	0.755948	1.26159	0.909043	0.518084	0.430526	0.476001	0.392477	0.113895	0.839498	0	1.16691	0.569415	0.464977	1.69406	1.38322	0.729701	0.24118	0.817921	1.23263	1.54703
18532951..18533250	1	18532951	18533250	2.09558	0.202931	1.00718	0	1.24132	0.306292	2.23686	1.08169	1.5119	1.26159	1.09085	0.777126	0.968683	0.357001	0	0.341685	0.629624	0	1.40029	0	1.39493	0.635274	1.03742	0.820914	1.08531	0.61344	1.23263	0.580138
18535501..18535800	1	18535501	18535800	0.261947	0.811725	0.503591	1.42286	0.709325	0.612583	0.639103	0.811269	1.88987	0.315397	0.954496	1.16569	2.26026	0.714002	1.17743	1.53758	0	0	1.40029	0.854123	0.697465	1.27055	1.29677	0.820914	1.44708	0	1.84894	0
18536401..18536700	1	18536401	18536700	0.523895	0.608793	1.51077	0.71143	0.354662	1.83775	1.27821	0.811269	0.755948	0.94619	0.954496	1.55425	1.29158	1.428	1.17743	1.02506	1.25925	0.648601	1.40029	1.28118	0.697465	0.635274	0.778064	1.09455	1.08531	1.22688	1.23263	0
18639301..18640050	1	18639301	18640050	1.04779	0.487035	0.7386	0.284572	0.425595	0.980134	0.511282	0.865354	1.20952	1.13543	0.709054	0.699414	1.42074	0.1428	0.470972	0.546696	1.0074	0.518881	0.840176	0.683298	0.836958	0.762328	0.726193	0.437821	0.289416	1.22688	0.986103	0.928221
18789751..18790650	1	18789751	18790650	0.436579	0.338219	0.503591	1.66	0.472883	0.408389	0.852137	0.450705	1.13392	0.841058	1.1363	0.647605	0.430526	0.714002	0.588715	0.22779	0.419749	0	0.816837	0.854123	0.697465	0.211758	1.46968	0.273638	0.361769	1.0224	0.410876	0.580138
18970201..18970800	1	18970201	18970800	1.04779	0.507328	0.839318	0.355715	0.975322	0.765729	0	0.540846	0.188987	0.788492	0.954496	0.388563	0.645789	0.892503	0.294358	1.02506	0.314812	1.2972	1.22526	1.28118	0.697465	1.58818	0.518709	0.547276	0.180885	0.30672	0	0.290069
18972601..18975150	1	18972601	18975150	0.893703	0.931096	0.710952	1.08807	0.813637	0.468446	0.714292	0.92262	0.667013	0.519477	0.850223	0.34285	0.797739	0.462001	0.761867	0.422082	0.518514	0.610448	0.782517	0.653153	1.23082	0.822119	0.549221	0.257542	0.340489	1.01037	0.725075	0.409509
18975151..18980550	1	18975151	18980550	0.931368	0.766629	0.885947	0.71143	0.778287	0.748713	1.49124	1.36714	0.839942	1.24406	1.21206	0.539671	0.825175	0.753669	0.556009	0.265755	0.804519	0.324301	1.43919	0.901574	1.00745	1.65877	1.09505	0.395255	0.422064	0.954241	1.12991	0.547908
18980551..18982350	1	18980551	18982350	0.785842	0.710259	0.951227	0.71143	0.67977	0.459438	0.958655	0.450705	1.07093	0.420529	0.954496	0.518084	0.645789	0.833003	1.17743	0.427106	0.734561	0.324301	0.641801	0.782946	0.581221	0.635274	0.950967	0.547276	0.723539	1.73808	0.924471	0.290069
19056001..19057800	1	19056001	19057800	0.698526	0.507328	0.811341	0.355715	0.916211	0.561535	0.958655	0.630987	0.692952	0.735925	0.749961	0.453324	1.29158	0.535502	0.490596	0.427106	0.314812	0.648601	0.816837	0.427062	0.813709	0.529395	0.734838	0.319244	0.422064	1.22688	0.616314	0.773517
19058251..19060200	1	19058251	19060200	0.725393	0.811724	0.697279	0.547254	0.463789	0.895314	1.37653	1.04009	0.697798	0.776361	1.02792	0.388563	1.39093	0.823849	0.905716	0.183984	0.387461	0.0997848	0.807861	0.722719	1.18033	1.36828	0.837915	0.210491	0.278284	0.943754	0.948175	0.624764
19068751..19069650	1	19068751	19069650	0.698526	0.608793	0.559545	0.71143	0.709325	0.816778	0.319552	0.450705	0.881939	0.525661	0.818139	0.194282	0.861052	0.714002	0.784954	0.569475	0.839498	0.432401	1.16691	0.427062	0.697465	0.635274	0.950967	0.456063	1.32649	0.61344	0.616314	0.580138
19086001..19091100	1	19086001	19091100	0.662573	0.525234	0.513465	0.753279	0.615444	0.432412	1.20302	1.16123	0.755948	0.927637	0.850223	0.434277	1.15862	0.588002	0.623346	0.45223	0.518514	0.419683	0.823702	0.653153	1.14877	1.00896	0.823832	0.321927	0.510733	0.866034	1.01511	0.682515
19092751..19097700	1	19092751	19097700	0.79378	0.614943	0.559545	0.732989	0.752314	0.315573	1.60744	1.49142	1.87842	1.663	1.2644	0.635831	1.23287	1.3631	0.856313	0.517705	1.52636	0.746874	1.31543	1.0353	2.19807	1.84807	1.41466	0.514108	0.548135	2.19351	1.49409	0.316439
19097701..19117800	1	19097701	19117800	1.20809	0.854128	0.816769	1.40162	0.823135	0.740586	4.97451	4.72231	6.97842	5.93134	4.23112	1.14539	3.50846	3.45811	4.07707	0.895011	3.75895	1.56826	4.98985	4.16863	4.85103	5.96399	3.72387	0.739231	0.647945	6.73869	4.04744	1.71444
19117951..19120650	1	19117951	19120650	0.669421	0.676437	0.820666	0.632383	0.650215	0.544519	0.710114	0.931457	0.797945	0.700881	0.515125	0.474911	0.681666	0.555335	0.719541	0.569475	0.279833	0.288267	0.544558	0.664318	0.852457	1.19996	0.547526	0.486468	0.281376	0.749761	1.09567	0.451218
19155301..19155600	1	19155301	19155600	2.09558	1.42052	0.671454	2.84572	0.886656	1.22517	0.639103	1.35212	0.377974	1.26159	0.818139	0.388563	0.968683	0.357001	0	1.1959	1.25925	0	0.350073	0.427062	0	0	1.03742	1.36819	0.723539	0	0.616314	0
19164001..19164900	1	19164001	19164900	0.785842	0.608793	0.783363	1.18572	0.472883	0.510486	0.852137	1.9831	0.755948	0.841058	1.09085	0.647605	1.18395	0.952003	0.784954	0.22779	0	0.2162	0.583455	1.42354	1.16244	0.635274	0.691612	0.456063	0.723539	0.817921	0.410876	0.580138
19165351..19167600	1	19165351	19167600	0.733452	0.784667	0.671454	0.948574	0.638392	0.571745	1.40603	0.90141	1.10872	0.883111	0.672692	0.414467	0.861052	0.904403	0.549468	0.22779	0.251849	0.691841	1.07356	0.341649	1.58092	1.01644	0.760773	0.291881	0.337651	0.736129	0.903927	0.386759
19173001..19174050	1	19173001	19174050	0.748421	0.811725	0.815337	0.203266	0.658659	0.262536	0.456502	0.695374	0.43197	0.360453	0.701262	0.499581	0.645789	0.816002	1.00923	0.390497	0.179892	0.741258	0.700146	0.48807	1.79348	1.27055	0.370507	0.469094	0.620176	1.22688	0.880449	0.165754
19175701..19176150	1	19175701	19176150	1.04779	0.54115	0.671454	1.89715	1.18221	1.22517	1.49124	1.62254	0.251983	0.841058	0.818139	0.388563	0.430526	1.428	0.392477	0.91116	0.419749	1.7296	0.700146	0.569415	0.929954	0.847031	0.691612	0.912127	0.24118	1.22688	0.410876	0.386759
19177951..19178700	1	19177951	19178700	0.94301	0.405862	0.872891	0.853717	0.922122	0.857617	1.02256	0.973523	1.05833	0.883111	0.818139	0.543989	0.516631	0.571202	0.470972	0.615033	0.251849	0.778321	0.700146	1.02495	0.557972	1.52466	0.726193	0.656731	0.144708	0.981505	0.739577	0.232055
19179601..19181850	1	19179601	19181850	0.628674	0.459977	0.649072	0.37943	0.28373	0.612583	1.02256	0.90141	0.15119	0.841058	0.745416	0.440372	0.904104	0.952003	0.941945	0.45558	0.839498	0.518881	0.840176	0.512474	0.836958	0.762328	0.58787	0.401336	0.289416	1.0633	0.821752	0.309407
19185901..19186650	1	19185901	19186650	0.733452	0.162345	0.872891	0.569144	0.56746	0.245033	0.894744	0.649015	0.453569	0.378476	1.09085	0.543989	1.54989	0.999603	0	0.478359	0.755548	0.778321	0.280059	0.512474	1.9529	0.508219	1.34864	0.437821	0.434123	0.736129	1.72568	0.696165
19186651..19187400	1	19186651	19187400	0.523895	0.487035	0.940036	1.70743	0.28373	0.490067	0.894744	0.649015	1.66309	0.630793	0.981767	0.543989	1.03326	0.1428	0.706459	0.205011	0.755548	0.778321	0.840176	0.170825	1.67392	0	0.622451	0.328366	0.578831	1.47226	1.23263	0.46411
19187401..19187700	1	19187401	19187700	0.785842	1.01466	0.503591	1.42286	0.709325	1.53146	0.958655	1.08169	2.64582	0.630793	1.36357	0.388563	0.968683	0.714002	2.94358	0.512528	1.25925	0	1.05022	1.70825	0.697465	0.635274	1.55613	1.09455	0.723539	1.84032	1.23263	0.580138
19196851..19197600	1	19196851	19197600	0.628674	0.811725	0.537163	0	0.496527	0.7351	0.894744	1.29803	1.66309	0.883111	0.927224	0.621701	0.904104	0.856803	0.470972	0.546696	0.503699	0.518881	0.840176	0.341649	0.557972	0.762328	0.726193	0.437821	0.723539	0.245376	0.739577	0
19198501..19199700	1	19198501	19199700	0.589381	0.760992	0.419659	0.177858	0.487661	0.612583	0.718991	0.608452	0.472468	1.34044	0.715872	0.437134	0.968683	0.446251	0.735894	0.341685	0.944435	0.648601	1.31277	0.106765	1.91803	0.95291	0.842902	0.547276	0.723539	0.766801	0.308157	0.435103
19200301..19249500	1	19200301	19249500	1.1564	0.857508	0.87719	1.1756	0.901794	0.784406	4.4406	4.31852	5.32851	4.44825	3.67248	1.0804	3.13247	2.88648	2.99383	0.70733	2.93696	1.11923	4.20515	3.15609	4.42295	5.20614	3.50287	0.874307	0.736774	5.98852	4.06993	1.51402
19250251..19253700	1	19250251	19253700	0.478339	0.776432	0.802826	0.927953	0.724745	0.612583	1.11148	1.05818	0.624479	0.685645	0.663997	0.371669	0.786178	0.651915	0.870275	0.326829	0.875998	0.394801	0.913234	0.928395	0.485193	0.828618	0.856998	0.475892	0.377498	0.693454	1.55418	0.353127
19258951..19259850	1	19258951	19259850	0.436579	1.0823	0.559545	0.474287	0.413773	0.510486	0.958655	0.811269	0.629957	0.420529	1.09085	0.582845	0.968683	0.952003	0.784954	0.45558	0.419749	0.432401	1.2836	0	0.697465	0.847031	0.778064	0.912127	0.12059	1.0224	1.23263	0.193379
19260001..19260750	1	19260001	19260750	0.838231	1.05524	0.604309	0.569144	0.709325	0.245033	1.02256	0.432677	0.907138	0.883111	1.47265	0.543989	1.16242	0.714002	0.470972	0.341685	1.25925	0.25944	1.54032	0.170825	0.836958	1.27055	0.518709	0.547276	0.289416	1.22688	1.23263	0.928221
19261351..19264050	1	19261351	19264050	0.814947	0.586245	0.503591	0.632383	0.650215	0.374357	0.958655	0.811269	0.755948	0.700881	0.802988	0.41015	0.681666	0.793336	0.850367	0.569475	0.76954	0.864801	0.583455	0.711769	0.619969	1.27055	0.979784	0.486468	0.602949	0.749761	0.821752	0.709057
19264051..19270650	1	19264051	19270650	1.0716	0.682587	0.717235	1.35819	0.765749	0.696118	1.22011	1.13086	1.01366	1.20424	1.00408	0.529859	0.98336	1.11969	0.695755	0.349451	0.715481	0.324301	1.05022	1.02883	1.36323	0.924034	0.931319	0.273638	0.345325	1.11535	1.20461	0.474658
19288351..19288950	1	19288351	19288950	0.654868	0.710259	0.671454	1.06715	0.354662	0.306292	0.639103	0.811269	0.755948	0.473095	0.681783	0.971408	0.807236	0.714002	0.294358	0.512528	1.25925	0.648601	1.22526	0.427062	1.0462	0.95291	0.778064	0.547276	0.361769	0.61344	2.1571	0.870207
19290151..19290900	1	19290151	19290900	0.733452	0.730552	0.805745	0.284572	0.56746	0.245033	1.02256	0.757185	0.15119	0.756952	0.709054	0.777126	0.516631	0.714002	0.941945	1.02506	0.755548	0	0.560117	0.170825	1.11594	0.508219	1.03742	0.437821	0.723539	1.47226	1.72568	0.232055
19290901..19293600	1	19290901	19293600	0.523895	0.518602	0.447636	0.553335	0.591104	0.476454	1.52675	1.26197	0.839942	0.911146	0.712084	0.518084	0.717543	1.071	0.654128	0.436598	0.419749	0	1.2447	0.569415	0.697465	1.34113	1.0086	0.456063	0.683342	0.954241	1.43807	0.451218
19294951..19296300	1	19294951	19296300	0.698526	0.947012	0.559545	1.42286	0.354662	0.272259	0.426069	1.14179	0.839942	0.490617	0.63633	0.388563	0.717543	0.714002	0.654128	0.645405	0.419749	0.432401	0.700146	0.37961	1.08495	0.705859	0.806881	0	0.562752	1.3632	1.6435	0.515678
19297651..19297950	1	19297651	19297950	1.30974	0.202931	0.503591	1.42286	1.59598	0.612583	1.27821	1.08169	0	0.94619	0.954496	1.16569	1.29158	0.714002	0.588715	0.341685	0	0.648601	0.700146	2.98943	0.697465	1.27055	1.03742	0.820914	0.723539	1.22688	2.46526	0
19317001..19318500	1	19317001	19318500	0.628674	0.487035	0.470018	1.13829	0.56746	0.673842	1.02256	0.811269	0.529164	0.693873	0.654511	0.505132	0.904104	0.856803	1.05969	0.478359	0.629624	0.389161	0.770161	0.512474	0.836958	0.254109	0.622451	0.273638	0.578831	1.22688	0.86284	0.580138
19318951..19319400	1	19318951	19319400	1.74632	0.676437	1.45482	0.474287	0.472883	0.204194	1.06517	1.9831	1.00793	1.26159	0.727235	0.518084	0.430526	0.476001	0	0.22779	0	0	0.933528	0.854123	0	0	0.691612	0.364851	0.964718	1.22688	1.23263	0
19322251..19323150	1	19322251	19323150	1.13511	0.676437	0.783363	0.71143	0.945767	0.714681	0.639103	0.991551	0.755948	0.94619	0.40907	0.194282	0.75342	0.238001	0.588715	0.284738	0.419749	0	0.816837	0.711769	1.39493	0.847031	0.691612	0.638489	0.12059	0.61344	0.821752	1.16028
19350451..19350750	1	19350451	19350750	0.785842	0.811725	0.335727	0.71143	0.531994	0.612583	0.958655	0.811269	1.13392	1.26159	1.36357	0.582845	0.322894	1.428	0	1.02506	1.88887	1.2972	1.05022	0.427062	2.78986	0	0.259355	1.91547	2.17062	0.61344	1.23263	1.16028
19368001..19368300	1	19368001	19368300	0.523895	0.608793	0.503591	0.71143	0.354662	1.53146	0.639103	1.08169	1.88987	0.94619	1.36357	0.777126	0.645789	1.78501	0	0.854213	0	0.648601	0.700146	0.427062	1.39493	0.635274	1.03742	0.547276	0.723539	0.61344	1.84894	0.580138
19368301..19368750	1	19368301	19368750	0.523895	0.676437	0.335727	0.474287	0.118221	1.02097	1.27821	1.44226	1.25991	0	1.27266	0.259042	0.861052	0.952003	0	0.68337	0	1.2972	0.700146	0.284708	1.85991	0.847031	1.21032	0.912127	0.24118	0.817921	0.410876	0.773517
19538551..19538850	1	19538551	19538850	0.261947	0.608793	0.839318	0.71143	0.531994	0.612583	1.91731	0.270423	0	2.20778	1.49992	0.388563	0	0.714002	1.76615	0.68337	0.629624	0.648601	1.05022	0	2.0924	0	0.518709	1.09455	0.723539	1.84032	1.23263	0
19579951..19580850	1	19579951	19580850	0.960473	1.21759	0.503591	0.474287	0.413773	0.510486	0.74562	0.721128	0.629957	1.15645	0.454522	0.582845	0.430526	0.357001	0.392477	0.68337	1.88887	0.432401	0.816837	0.427062	0.929954	1.05879	0.950967	0.456063	0.361769	1.43136	1.02719	1.54703
19612051..19612350	1	19612051	19612350	0.785842	0.608793	0.335727	0.71143	0.531994	0.918875	1.27821	0.811269	0.755948	1.57698	0.954496	0.777126	0.645789	0.357001	0	1.1959	0.629624	1.2972	0.700146	2.13531	0.697465	1.90582	1.81548	0.547276	0.723539	1.22688	0.616314	0.580138
19674451..19674750	1	19674451	19674750	0.785842	0.811725	0.167864	2.13429	0.354662	1.53146	0.639103	0.270423	0.377974	1.26159	1.09085	0.971408	1.29158	1.071	1.17743	1.36674	1.25925	0.648601	0.700146	0.427062	0	1.27055	1.03742	0.547276	0.723539	1.84032	2.46526	1.16028
20037751..20038050	1	20037751	20038050	2.88142	1.01466	0.839318	0.71143	1.24132	1.22517	1.27821	1.62254	1.13392	0.315397	0.681783	0.582845	0.645789	0.357001	0.588715	0.341685	0.629624	1.2972	0.700146	2.13531	0.697465	0.635274	0.518709	0.547276	1.08531	0	1.23263	1.74041
20449801..20450550	1	20449801	20450550	0.628674	0.487035	0.470018	1.13829	0.85119	0.36755	1.27821	1.08169	0.453569	0.883111	0.654511	0.155425	0.516631	0.856803	0.941945	0.888381	0.251849	0.518881	1.12023	0.170825	0.278986	0.254109	0.829935	0.875642	1.30237	0.736129	0.739577	1.16028
20451301..20453400	1	20451301	20453400	1.38458	0.869705	0.647474	0.71143	0.810657	0.612583	1.0043	1.00443	0.755948	0.720907	0.740221	0.444072	0.876428	0.969003	0.420511	0.512528	0.539677	0.463286	1.05022	0.671097	0.597827	0.54452	0.963317	0.820914	0.361769	1.57742	1.14458	0.331507
20455651..20456700	1	20455651	20456700	0.823263	0.869705	0.671454	0.609798	0.455995	0.262536	1.46081	0.927165	0.43197	0.901133	1.09085	0.610599	0.276767	0.918003	0.336409	0.195249	0.71957	0.370629	0.600125	0.732105	0.797103	0.726027	1.03742	0.703641	0.826901	1.22688	1.23263	0.828768
20473801..20474850	1	20473801	20474850	0.748421	0.869705	0.815337	1.2196	0.810657	0.700095	1.27821	1.08169	0.539963	0.81102	0.818139	0.444072	0.8303	0.612002	0.504613	0.732182	1.25925	0	0.500105	0.366053	1.59421	0.907534	0.518709	0.390911	0.516813	0.701075	0.528269	0.497261
20476201..20479950	1	20476201	20479950	1.02683	0.746787	0.671454	0.626059	0.751884	0.7351	0.894744	0.757185	0.544283	0.984038	1.03631	0.637244	0.904104	0.599762	0.989042	0.36902	0.906658	0.778321	0.504105	0.580804	0.669567	0.304931	0.788438	0.503494	0.578831	1.27596	1.38054	0.46411
20479951..20480250	1	20479951	20480250	1.30974	1.01466	0.503591	0.71143	0.886656	1.22517	0.958655	0.811269	0.377974	0.94619	1.63628	1.16569	0.968683	1.78501	1.17743	0.68337	0	1.2972	0.350073	1.70825	1.39493	0	0.778064	1.64183	0.361769	1.22688	1.23263	0.580138
20480251..20480550	1	20480251	20480550	1.83363	1.01466	0.335727	2.13429	0.354662	1.22517	1.59776	0.811269	0.377974	0.315397	1.09085	1.55425	1.61447	0.714002	0.588715	0.68337	0.629624	0.648601	0.350073	0.427062	2.0924	0	0.778064	0.820914	0.723539	0.61344	1.84894	0
20516251..20517900	1	20516251	20517900	0.523895	0.627242	0.640934	0.646755	0.741567	0.556894	0.871504	0.639182	0.687226	0.458759	0.669387	0.529859	0.528373	1.23328	0.428157	0.186374	0.572385	0.353782	0.636497	0.698828	0.887683	1.03954	0.754486	0.646781	0.52621	1.11535	0.560286	0.316439
20519101..20520300	1	20519101	20520300	0.982302	0.862457	0.461625	0.889288	0.31033	0.995448	0.559215	0.811269	0.472468	0.630793	0.613604	0.631415	0.726512	0.624752	0.588715	0.64066	0.787029	0.648601	0.350073	0.640592	0.697465	0.476455	0.45387	0.615685	0.361769	1.22688	0.462236	0.870207
20554501..20555250	1	20554501	20555250	0.209558	0.568207	0.872891	0.853717	0.85119	0.490067	0.511282	1.51437	0.604758	0.630793	1.14539	0.777126	0.904104	0.428401	0.706459	0.615033	0.755548	0.778321	0.700146	0.170825	0.278986	0	0.518709	0.985097	0.868246	0.736129	0.493051	0.232055
20555401..20556600	1	20555401	20556600	0.982302	0.963923	0.797352	0.533573	0.664992	0.612583	0.239664	0.405635	0.377974	0.236547	0.886317	0.291422	0.807236	0.714002	0.588715	0.896923	1.41665	0.648601	0.612628	0.427062	0.174366	0.635274	0.842902	0.342047	0.904423	0.46008	1.23263	0.725172
20606701..20607150	1	20606701	20607150	1.74632	1.0823	0.895272	0.948574	1.06399	0.816778	0.852137	0.90141	0.755948	0.841058	0.63633	0.518084	1.07631	0.476001	0.392477	1.36674	0	1.7296	0.700146	0.854123	1.85991	0.423516	0.518709	0.547276	0.24118	1.22688	1.23263	0.773517
20607301..20607600	1	20607301	20607600	0.785842	1.21759	1.17505	2.13429	1.06399	0.918875	1.27821	0.811269	0.377974	0.94619	0.954496	0.388563	0.968683	0.357001	0	1.36674	0.629624	0.648601	0.350073	0.854123	0.697465	0	1.55613	0.820914	0.723539	0.61344	1.84894	0
20610901..20611650	1	20610901	20611650	1.4669	0.568207	0.872891	0.284572	0.922122	1.22517	0.383462	0.757185	0.604758	0.756952	0.490883	0.699414	0.904104	0.571202	0.235486	0.615033	0.503699	0.778321	0.140029	0	0.278986	2.28698	0.518709	0.328366	0.578831	0.245376	0	0.232055
20616601..20617500	1	20616601	20617500	1.13511	0.811725	0.447636	0.71143	0.591104	0.510486	0.958655	0.630987	0.251983	0.94619	0.772687	0.777126	0.645789	1.19	1.37367	0.45558	0.209875	0	0.700146	0.427062	0.697465	0.635274	0.605161	0.456063	0.964718	0.817921	1.6435	0.580138
20674351..20675100	1	20674351	20675100	1.25735	0.64938	1.00718	0.853717	0.56746	0.490067	0.894744	0.540846	0.907138	0.504635	0.436341	0.699414	0.387473	0.714002	0.941945	0.820044	1.25925	0.25944	0.560117	0.512474	0.278986	0.508219	0.518709	0.875642	0.434123	0.490752	1.23263	0
20678701..20679450	1	20678701	20679450	0.523895	0.405862	0.470018	1.99201	1.20585	0.612583	1.02256	0.649015	0.604758	0.378476	0.599969	0.621701	0.516631	1.5708	0.706459	0.341685	0.755548	1.03776	1.12023	0.170825	0.557972	0	0.518709	0.547276	0.289416	1.71763	0.986103	0.232055
20693101..20693700	1	20693101	20693700	1.9646	0.405862	0.335727	0.355715	0.620659	0.918875	0.798879	0.540846	0.944935	0.630793	0.681783	0.679986	0.484342	0.535502	0.588715	1.02506	1.57406	0.324301	0.700146	1.28118	1.0462	0	1.03742	0.410457	0.542654	0.920161	0.308157	1.45034
20839351..20839800	1	20839351	20839800	0.523895	0.54115	0.671454	0.474287	1.41865	0.612583	0.639103	0.360564	1.25991	2.10264	1.36357	0.518084	0.215263	0.714002	1.17743	0.91116	0.419749	0.432401	0.700146	1.70825	1.39493	1.69406	0.518709	0.912127	0.482359	1.22688	0	0.773517
20859001..20859600	1	20859001	20859600	0.523895	0	0.755386	1.42286	0.709325	0.612583	1.27821	0.540846	0.755948	0.630793	0.954496	0.679986	0.484342	0.714002	0.588715	0.597949	0.944435	0.972902	1.22526	0.854123	0.697465	0	0.907741	0.684095	0.542654	0.61344	0.308157	0.290069
20859601..20860200	1	20859601	20860200	1.04779	0.608793	1.09111	1.77858	0.620659	0.765729	0.958655	0.270423	0.377974	0.315397	0.613604	0.388563	1.29158	0.178501	1.47179	0.68337	1.25925	1.2972	0.52511	0.640592	0.697465	1.27055	1.03742	0.684095	0.904423	1.5336	0.924471	0.290069
20860951..20861400	1	20860951	20861400	0.873158	0.405862	0.111909	0	0.709325	0.816778	0.639103	0.721128	0.503965	0.630793	0.63633	0.777126	0.861052	0.714002	0.784954	0.797265	0.839498	0.432401	0.700146	0	0.464977	0.423516	1.38322	1.09455	0.964718	0.817921	0.821752	1.54703
20862001..20862450	1	20862001	20862450	1.92095	0.676437	1.231	0	1.30043	1.02097	1.27821	0.540846	0.251983	0.420529	0.63633	0.647605	1.50684	0.714002	1.17743	0.22779	0.839498	0.432401	0.466764	0.284708	1.39493	0.423516	0.691612	0.912127	0.964718	0.817921	0.410876	0.386759
20881501..20882250	1	20881501	20882250	0.94301	0.811725	0.872891	0.284572	0.638392	0.612583	0.383462	1.29803	0.453569	0.756952	0.490883	0.854839	0.129158	0.571202	0.706459	0.751707	1.0074	0.25944	0.420088	0	0.836958	0.254109	0.414967	0.437821	1.30237	0.736129	0.986103	0.928221
20887501..20894250	1	20887501	20894250	1.33884	0.974069	0.693836	1.20153	0.811783	0.707874	1.16459	1.05765	1.09193	1.33167	1.2666	0.474911	1.43509	1.1424	1.28209	0.713742	1.06336	0.691841	0.995764	0.816162	0.991951	1.35525	1.55613	0.401336	0.610988	1.41773	1.69829	0.902437
20914051..20914500	1	20914051	20914500	0.873158	0.811725	0.447636	0.474287	0.472883	1.22517	1.70427	0.90141	0.503965	0.841058	0.909043	0.777126	1.07631	1.19	0.784954	1.02506	0.839498	1.7296	0.700146	1.42354	0.929954	1.27055	0.864515	0.547276	0.482359	1.22688	0.821752	1.54703
20928001..20928900	1	20928001	20928900	0.873158	0.676437	0.559545	0.71143	1.00488	0.306292	0.532586	0.991551	0.629957	0.525661	0.63633	0.906648	0.538157	0.595002	0.784954	0.68337	0.629624	1.5134	0.583455	0.854123	0.232488	0.635274	0.778064	0.456063	0.24118	1.22688	0.821752	0.966896
20933401..20938050	1	20933401	20938050	1.11539	0.851002	0.617305	0.826177	0.743647	0.908995	0.700952	0.802546	0.975417	1.0581	1.06446	0.526441	0.77078	1.01342	1.10147	0.738481	1.09676	0.585833	1.03893	0.523495	0.989951	0.901679	0.886825	0.441352	0.420119	0.712382	1.55073	0.561424
20940001..20942400	1	20940001	20942400	0.753099	0.608793	0.629488	0.71143	0.664992	0.574297	1.03854	0.912678	0.755948	0.670218	0.886317	0.55856	0.968683	0.714002	0.883073	0.68337	0.865732	0.486451	0.481351	0.854123	0.610282	0.476455	0.94016	0.410457	0.633096	1.61028	1.7719	0.362586
20946001..20950050	1	20946001	20950050	0.640316	0.811725	0.596848	0.526986	0.630511	0.52183	0.781126	0.701097	0.503965	0.654156	0.757536	0.460519	0.813216	0.846225	0.654128	0.43027	0.792859	0.576534	0.414902	0.727586	0.87829	0.51763	0.749247	0.547276	0.428764	0.817921	1.00436	0.601624
21082951..21087150	1	21082951	21087150	1.12263	0.652279	0.503591	1.01633	0.633326	0.700095	0.753229	0.849901	0.458968	0.698378	0.759701	0.55509	0.853364	0.510002	0.588715	0.524731	0.674597	0.555944	0.900188	0.671097	0.996379	0.635274	0.59281	0.430003	0.38761	0.701075	1.27665	0.455823
21087301..21090900	1	21087301	21090900	0.960473	0.524239	0.573534	0.770716	0.768435	0.561535	0.639103	0.518311	0.503965	0.578227	0.568152	0.469514	0.834144	0.684252	0.637775	0.697607	0.577155	0.432401	0.408419	0.391473	0.581221	0.899971	0.410645	0.456063	0.361769	1.22688	0.873112	0.580138
21147151..21148350	1	21147151	21148350	0.458408	0.91319	0.839318	0.355715	0.576327	0.689156	0.958655	0.47324	0.661455	0.867341	0.511337	0.485704	0.322894	0.624752	0.588715	0.64066	0.314812	0.648601	0.612628	0.854123	0.174366	0.794092	0.713225	0.478866	0.542654	0.920161	0.462236	0.725172
21154351..21155850	1	21154351	21155850	1.25735	0.405862	0.705027	1.42286	0.957589	0.857617	1.02256	0.324508	0.680353	0.820031	0.954496	0.466276	0.904104	0.856803	1.17743	0.854213	0.503699	0.518881	0.840176	0.256237	0.836958	0.889383	0.881806	0.21891	0.578831	0.368064	0.493051	0.580138
21156151..21160050	1	21156151	21160050	1.06794	0.874165	0.787668	1.20396	0.900297	0.753949	1.1553	0.686459	0.726873	0.994712	0.902051	0.343729	0.745141	0.823849	1.04157	0.315402	0.774921	0.449032	0.754004	0.558465	0.858419	1.02621	1.07732	0.420982	0.222627	1.69876	1.37485	0.758642
21160201..21161250	1	21160201	21161250	1.12263	0.811725	0.47961	0.813063	0.962655	0.700095	0.547803	0.927165	0.971933	0.360453	0.623344	0.333054	0.553533	0.306001	0.336409	0.927431	0.359785	0.185315	0.500105	0.48807	0.797103	0.181507	0.963317	0.390911	0.620176	0.701075	1.40872	0.497261
21162001..21170700	1	21162001	21170700	0.803907	0.615791	0.584628	0.662366	0.501419	0.654831	1.31126	1.31482	0.755948	0.989693	1.10026	0.468956	0.913012	0.874037	1.19773	0.477181	1.10727	0.648601	1.15886	0.765765	1.13037	0.832427	1.11791	0.424611	0.386719	1.79801	1.4239	0.460109
21273151..21274950	1	21273151	21274950	0.8295	0.169109	0.419659	0.474287	0.295552	0.663632	1.33146	1.17183	0.503965	0.788492	0.704509	0.323803	0.699605	0.416501	0.883073	0.427106	1.25925	0.324301	0.466764	0.782946	0.697465	0.95291	0.691612	0.410457	0.301474	1.0224	1.43807	0.580138
21275701..21276150	1	21275701	21276150	0.698526	0.54115	0.671454	0.474287	0.591104	0.612583	0.426069	0.721128	0.503965	0.841058	1.36357	0.518084	1.29158	1.428	0.392477	0.91116	0.839498	0	1.40029	1.42354	0.464977	1.27055	0.345806	0.364851	0.964718	1.22688	2.05438	0.773517
21278701..21279000	1	21278701	21279000	1.04779	1.01466	0.839318	1.42286	0.886656	0.612583	0.319552	0.540846	0.755948	0.630793	1.22721	0.582845	1.61447	0.357001	1.17743	0.854213	3.14812	0	0.700146	0	2.0924	1.27055	0.518709	0	0	0.61344	1.23263	2.90069
21300901..21301650	1	21300901	21301650	1.04779	0.568207	0.805745	1.13829	0.993055	0.245033	1.02256	0.973523	0.755948	0.756952	0.981767	0.233138	0.258316	0.856803	1.17743	0.546696	0.755548	0.518881	0.980205	0.170825	1.67392	0.762328	0.726193	0.437821	0.289416	0.490752	0.986103	0.46411
21302851..21303300	1	21302851	21303300	1.74632	1.48816	1.231	2.37143	0.709325	1.02097	0.426069	0.540846	0.755948	0.210264	0.727235	0.388563	1.07631	0.714002	0	0.22779	0	0.864801	1.16691	0.284708	1.85991	0.847031	0.172903	0.547276	0.723539	1.22688	1.6435	1.16028
21432451..21433800	1	21432451	21433800	0.756737	0.54115	0.522242	0.790478	0.90636	0.816778	0.781126	0.60094	1.00793	0.841058	0.696933	0.561258	0.50228	1.19	0	0.341685	0.559665	0.720668	0.77794	0.569415	0.929954	0.564688	0.518709	0.547276	0.643146	0.27264	0.547835	1.16028
21436051..21437100	1	21436051	21437100	0.823263	0.869705	0.911259	1.42286	0.455995	0.962631	0.821704	0.61811	0.647955	0.27034	0.662303	0.777126	0.553533	0.204001	0.168204	0.634558	0.71957	0.741258	0.400084	0.366053	0.398552	0.726027	0.222304	0.390911	0.723539	0.525806	0.704359	0.663015
21439501..21440100	1	21439501	21440100	1.30974	0.202931	0.503591	0.71143	0.620659	0.918875	0.798879	1.2169	1.32291	0.630793	0.477248	0.194282	1.13013	0.357001	0.294358	0.768791	0.629624	0.972902	0.175037	0.854123	1.74366	0.95291	0.778064	0.820914	1.08531	0.920161	0.924471	1.16028
21453001..21454050	1	21453001	21454050	0.823263	1.21759	0.815337	1.42286	0.658659	0.787607	0.913004	1.08169	0.647955	0.720907	0.545426	0.666108	0.738044	0.510002	0.841022	0.634558	0.539677	0.370629	1.10023	0.610088	0.199276	0.363013	0.444608	0.312729	0.620176	0.701075	0.17609	0.663015
21455101..21456450	1	21455101	21456450	1.16421	0.54115	0.895272	1.10667	0.748732	0.408389	0.923149	0.540846	0.335977	0.560705	0.818139	0.431737	0.932806	0.634669	0.654128	0.493545	1.11933	0.432401	0.38897	0.474513	0.774961	0.282344	0.633978	0.79051	0.964718	0.817921	0.684793	0.773517
21460801..21461400	1	21460801	21461400	0.785842	0.304397	0.503591	0.71143	0.886656	1.07202	0.319552	0.676058	0.566961	0.630793	0.749961	0.971408	0.968683	0.357001	1.17743	0.597949	1.57406	1.2972	0.52511	1.06765	1.0462	1.27055	0.907741	0.547276	0.361769	0.920161	1.54079	0
21461401..21461700	1	21461401	21461700	1.83363	0.608793	0.167864	2.13429	0.886656	2.75663	1.27821	1.35212	0	0.94619	0.545426	1.16569	0.645789	0.357001	1.17743	0.341685	1.25925	1.2972	1.05022	1.28118	1.39493	0	0.778064	0.547276	1.08531	1.84032	0.616314	0.580138
21463501..21463800	1	21463501	21463800	2.09558	0.811725	1.51077	2.84572	0.886656	0.612583	0.319552	0.540846	1.5119	0.315397	0.545426	0.194282	0.968683	0	1.76615	1.1959	1.25925	0.648601	1.05022	0.427062	0	1.27055	1.03742	0.820914	0.723539	0	1.23263	1.16028
21470551..21471000	1	21470551	21471000	1.39705	0.54115	1.00718	0	1.30043	0.408389	0.426069	0.360564	0.503965	1.05132	1.18176	0.906648	0.215263	0.476001	0	0.91116	0	0.432401	0.933528	1.13883	0.464977	1.69406	0.518709	0.182425	1.2059	0.817921	0.410876	0.386759
21489151..21489450	1	21489151	21489450	1.57168	1.01466	1.34291	1.42286	2.12797	0.612583	1.27821	1.62254	1.13392	0.630793	0.818139	0.388563	0.968683	0.357001	0.588715	1.02506	1.25925	0.648601	0	2.13531	0	1.27055	0.259355	1.09455	1.08531	0	1.23263	0
21490951..21491550	1	21490951	21491550	2.09558	0.710259	0.503591	0.71143	0.797991	0.459438	0.639103	0.405635	1.13392	0.473095	0.818139	0.388563	0.484342	0.892503	0.883073	0.597949	0.629624	0.648601	0.700146	0.854123	0.697465	1.27055	0.518709	0.684095	0.361769	0.61344	1.54079	1.16028
21496051..21496350	1	21496051	21496350	0.785842	1.82638	0.839318	1.42286	1.24132	0.612583	0.319552	1.08169	0.755948	1.57698	0.681783	0.194282	0.645789	1.428	2.35486	0.854213	0.629624	0	1.40029	0	2.0924	1.27055	0.778064	0.273638	0.361769	0	0	1.16028
21505801..21507300	1	21505801	21507300	1.67646	1.177	0.872891	1.28057	1.09945	0.857617	1.15039	0.757185	0.377974	0.693873	0.736325	0.621701	0.452052	0.428401	0.941945	0.410022	0.629624	0.778321	0.700146	0.512474	0.418479	0.381164	0.726193	0.492548	0.578831	0.61344	1.23263	0.232055
21519751..21520050	1	21519751	21520050	2.09558	0.608793	0.671454	0.71143	1.77331	0.612583	2.23686	0	0.755948	0.630793	0.818139	0.388563	2.58316	0.357001	0	0.68337	1.88887	1.9458	1.75037	0.427062	0.697465	0.635274	1.29677	0.547276	1.44708	0.61344	0.616314	1.16028
21543751..21544350	1	21543751	21544350	1.04779	0.608793	0.587523	0.71143	0.177331	0.765729	0.798879	0.405635	0.755948	0.788492	0.613604	0.971408	0.161447	0.535502	0.883073	1.36674	0.629624	0.972902	0.700146	1.70825	0.348733	1.27055	0.778064	0.684095	0.361769	0	1.23263	0.290069
21550801..21551100	1	21550801	21551100	1.83363	1.42052	0.839318	1.42286	0.531994	0.918875	0.958655	0.811269	2.26784	0.315397	0.681783	0.582845	0.968683	0.357001	1.17743	1.53758	0	0.648601	0	0.427062	1.39493	0	0.259355	0.547276	0	1.22688	2.46526	1.74041
21551101..21551400	1	21551101	21551400	1.57168	1.01466	1.17505	0.71143	1.06399	0.306292	0.639103	1.08169	0.377974	0.630793	0.818139	1.16569	0.645789	0.357001	1.76615	1.02506	2.51849	1.2972	0	0.427062	0.697465	0.635274	0.778064	0.273638	0.361769	0	3.08157	1.74041
21655501..21656400	1	21655501	21656400	0.873158	0.947012	0.727409	1.42286	1.00488	0.510486	0.213034	1.17183	0.377974	0.105132	0.772687	0.323803	0.75342	0.238001	0.196238	0.398633	0.419749	0.648601	0.700146	0.854123	0.697465	1.05879	0.778064	0.364851	0.602949	1.22688	0.410876	0.386759
21954751..21958800	1	21954751	21958800	0.640316	0.721533	0.770929	1.00127	0.735596	0.862154	0.946819	0.701097	1.00793	0.841058	0.979747	0.489302	1.24374	0.925558	0.828562	0.493545	1.02605	0.480445	0.95946	0.75922	0.981618	1.17643	0.826092	0.547276	0.401966	0.772481	0.821752	0.644598
21958801..21968850	1	21958801	21968850	1.18854	0.84807	0.796726	1.38039	0.756966	0.795444	2.72811	2.76074	2.59505	3.0504	2.72713	0.811923	2.13014	2.06741	1.72221	0.479379	2.40573	0.735727	2.35124	2.11619	2.6233	2.3325	2.4	0.547276	0.777534	3.64402	3.14596	1.02174
21970501..21971550	1	21970501	21971550	0.673579	0.695764	0.815337	1.01633	0.911989	0.787607	0.456502	0.927165	0.755948	0.450567	0.584385	0.388563	0.645789	0.408001	0.672818	0.536934	0.71957	0.185315	0.900188	0.732105	0.597827	0.726027	0.963317	0.390911	0.310088	1.05161	0.704359	0
21975451..21975750	1	21975451	21975750	1.57168	1.21759	0.671454	0.71143	1.06399	0.612583	2.23686	1.35212	0	0.630793	1.36357	0.777126	0	0.357001	0.588715	0.68337	2.51849	0.648601	0.350073	0	0.697465	0	1.03742	0.547276	1.08531	0.61344	0.616314	0
22895101..22895700	1	22895101	22895700	0.916816	0.91319	0.671454	1.42286	0.620659	0.765729	2.07709	0.405635	1.32291	0.315397	0.681783	0.582845	0.807236	1.2495	1.17743	0.170843	0.314812	0.972902	0.350073	0.640592	1.74366	0.317637	1.1671	0.684095	0.542654	1.22688	0.308157	1.16028
22896151..22896900	1	22896151	22896900	0.94301	1.05524	0.671454	0.569144	0.780257	0.490067	1.66167	0.973523	1.05833	0.756952	0.709054	1.01026	1.29158	1.1424	0.706459	0.478359	0.755548	0.518881	0.980205	1.02495	0.836958	0.762328	0.726193	0.21891	0.723539	1.22688	1.47915	0.696165
23049751..23050350	1	23049751	23050350	1.04779	1.01466	0.755386	0.355715	1.50732	0.765729	0.958655	0.946481	0.755948	0.473095	0.40907	0.582845	0.807236	1.071	0.588715	0.256264	0.629624	0.324301	0.350073	0.427062	0.697465	0.635274	0.907741	0.684095	0.361769	1.22688	1.23263	1.16028
23058301..23059500	1	23058301	23059500	1.44071	0.811725	1.00718	1.245	0.531994	0.918875	0.958655	0.405635	0.755948	0.551944	0.613604	0.728556	0.403618	0.624752	0.441537	0.213553	0.944435	0.648601	0.962701	0.320296	1.22056	1.11173	0.259355	0.547276	0.361769	1.38024	0.924471	0.725172
23059651..23060250	1	23059651	23060250	1.30974	0.811725	0.587523	0.71143	0.975322	0.918875	1.43798	0.270423	0.755948	0.315397	1.02267	0.679986	0.322894	0.535502	0.294358	0.512528	1.57406	0.324301	0.700146	0.427062	0.697465	0.635274	0.907741	0.136819	0.723539	0.920161	1.54079	0
23061751..23064750	1	23061751	23064750	1.23115	0.507328	0.872891	1.56515	0.975322	0.490067	1.02256	1.46028	1.09612	1.29313	1.28175	0.679986	1.227	0.892503	0.706459	0.478359	0.944435	0.389161	1.26026	0.768711	1.25544	0.889383	1.01148	0.547276	0.578831	1.34957	1.23263	0.696165
23067301..23067900	1	23067301	23067900	1.17876	1.01466	0.755386	0	0.443328	0.918875	0.798879	1.08169	1.13392	0.473095	0.886317	0.485704	1.13013	1.428	0.588715	0.341685	0.314812	0.324301	1.05022	0.640592	0.697465	0.95291	0.907741	0.273638	0.361769	1.5336	0.616314	0.290069
23077051..23077650	1	23077051	23077650	1.30974	0.507328	1.09111	1.77858	0.886656	0.918875	0.958655	0.676058	0.377974	0.788492	0.681783	0.777126	0.645789	0.714002	0.294358	0.427106	0.629624	0.648601	0.700146	0.427062	0.697465	1.27055	0.648386	0.410457	0.723539	0.61344	0	0.290069
23124151..23124450	1	23124151	23124450	0.261947	0.608793	1.00718	0.71143	0.709325	1.53146	2.23686	1.62254	1.13392	1.57698	0.40907	0.388563	1.61447	0.714002	1.76615	0.854213	0.629624	0	0.350073	0.854123	0	1.27055	0.259355	0.547276	0.723539	1.22688	1.23263	2.32055
23138551..23139300	1	23138551	23139300	1.57168	0.405862	0.604309	1.70743	0.780257	0.245033	1.53385	0.865354	0.604758	0.883111	0.763597	0.621701	0.258316	1.5708	0.706459	0.546696	0.755548	1.03776	0.840176	0.683298	0.557972	0.762328	0.829935	0.985097	0.723539	0.245376	0.493051	0.696165
23141101..23141550	1	23141101	23141550	0.349263	0.54115	1.00718	0	0.591104	0.408389	0.852137	1.08169	1.25991	1.05132	0.63633	0.906648	0.861052	1.90401	0	0.22779	1.25925	0.864801	1.63367	0.569415	2.32488	1.69406	1.38322	0.364851	0.482359	0.817921	0	0.773517
23141551..23142150	1	23141551	23142150	1.17876	0.405862	0.419659	0	0.354662	0.612583	1.27821	0.676058	0.944935	1.26159	0.886317	0.777126	1.13013	0.892503	0.294358	0.256264	0.944435	1.2972	1.22526	0.427062	2.0924	2.54109	0.907741	0.273638	0.180885	0.920161	0.924471	0.580138
23143501..23143800	1	23143501	23143800	1.04779	1.01466	1.00718	0	1.59598	0.918875	0.639103	0.540846	0	1.26159	0.954496	0.582845	0.322894	2.14201	2.35486	0.854213	0	1.2972	0.350073	0.427062	1.39493	0	0.778064	0.820914	0.361769	3.68064	1.84894	0
23152201..23153550	1	23152201	23153550	0.814947	0.811725	0.671454	0.474287	0.866953	0.612583	0.355057	0.540846	0.335977	0.700881	0.63633	0.518084	0.574035	0.714002	1.17743	0.30372	0.839498	0.864801	1.01132	0.854123	0.619969	0.705859	0.576343	0.425659	0.401966	0.954241	0.547835	0.644598
23154001..23154900	1	23154001	23154900	0.698526	0.608793	0.6155	0.237143	0.177331	0.510486	0.639103	0.630987	0.503965	1.57698	0.772687	0.453324	1.39921	0.595002	0.981192	0.569475	0	1.2972	1.05022	0.569415	1.39493	0.635274	0.345806	0.456063	0.602949	0.817921	1.23263	0.386759
23200501..23201100	1	23200501	23201100	0.654868	1.31905	0.755386	1.06715	0.797991	0.765729	0.479327	0.676058	0.566961	0.473095	0.477248	0.485704	0.161447	0.535502	0.588715	1.11048	0.314812	0.324301	0.52511	1.49472	0	0.635274	0.259355	0.684095	0.180885	0.920161	1.54079	0.290069
23215201..23215650	1	23215201	23215650	0.523895	1.21759	0.447636	1.89715	1.30043	1.02097	0.639103	0.540846	0.503965	0	0.818139	0.777126	0.645789	0.714002	1.17743	0.797265	0.419749	0	0.933528	1.13883	0.464977	1.27055	0.864515	0.729701	1.44708	0.817921	0.410876	0.773517
23242351..23242650	1	23242351	23242650	1.30974	1.42052	0.839318	0	1.06399	0.612583	0.639103	1.62254	0.755948	0.94619	1.63628	0.971408	0	0.714002	0.588715	0.170843	0.629624	0	0.700146	0.854123	0	0.635274	1.29677	0.273638	0	0.61344	0.616314	0.580138
23245501..23251050	1	23245501	23251050	0.736284	0.603309	0.607938	0.653747	0.584714	0.612583	0.950018	1.06707	0.898965	0.767181	0.884475	0.399065	0.663243	0.714002	0.859206	0.360155	0.578573	0.245417	0.870452	0.57711	0.754016	0.858478	0.700958	0.325407	0.469322	0.895291	0.799543	0.501741
23251201..23256150	1	23251201	23256150	0.666775	0.578046	0.549372	0.776106	0.515873	0.538331	1.02644	1.08169	1.14538	0.955747	0.966892	0.541634	0.958899	0.735639	0.499516	0.238144	0.725021	0.235855	0.997178	0.750593	1.35266	0.885533	0.943107	0.530692	0.52621	1.33842	1.12057	0.351599
23257201..23257950	1	23257201	23257950	0.209558	0.487035	0.335727	0.853717	0.28373	0.980134	1.53385	0.432677	1.36071	0.630793	0.763597	0.388563	0.258316	0.428401	0.235486	0.615033	0.503699	0.518881	0.700146	0.683298	1.11594	2.54109	0.726193	0.547276	0.868246	0.981505	0	0.46411
23320501..23322000	1	23320501	23322000	1.10018	0.568207	0.537163	0.996003	0.922122	0.551325	0.830834	0.811269	0.529164	0.567714	0.572697	0.466276	0.452052	0.856803	0.824202	0.751707	0.755548	1.2972	0.420088	0.768711	0.697465	0.889383	0.674322	0.383093	0.578831	0.981505	1.10937	0.46411
23328301..23329200	1	23328301	23329200	1.30974	0.608793	0.559545	0.71143	0.945767	1.32726	0.639103	0.90141	0.125991	1.15645	0.40907	0.582845	1.18395	0.476001	0.196238	0.626423	0.629624	0	0.466764	0.711769	0.232488	0.423516	0.259355	1.09455	0.723539	0.20448	1.43807	0.966896
23352751..23353200	1	23352751	23353200	2.09558	1.0823	0.559545	0.948574	0.945767	0.612583	1.27821	0.360564	1.5119	0	1.27266	0.647605	0.645789	0.714002	1.17743	0	0.419749	0.432401	0.233382	0.854123	0	0.847031	1.55613	0.912127	0.24118	1.22688	0.410876	0.386759
23446501..23446800	1	23446501	23446800	0.523895	0.608793	1.51077	2.84572	1.06399	1.83775	0.958655	1.35212	1.5119	0.630793	0.954496	0.388563	1.29158	0.357001	1.17743	0.68337	0.629624	0	1.05022	0.427062	0	0	0.518709	0.547276	0.361769	0.61344	1.84894	0.580138
23494501..23496000	1	23494501	23496000	0.523895	0.892897	0.705027	1.42286	0.957589	0.612583	1.15039	0.7031	0.982732	1.00927	0.954496	0.42742	1.03326	0.571202	0.824202	0.341685	0.629624	0.389161	0.91019	1.19577	1.11594	0.762328	0.57058	0.273638	0.506477	0.61344	0.986103	0.46411
23496301..23499600	1	23496301	23499600	0.928722	0.553449	0.45781	0.517404	0.62872	0.47336	1.62681	1.64712	1.09956	1.08955	1.35117	0.529859	0.851267	0.973639	1.01687	0.559121	1.25925	0.412746	1.05022	0.698828	1.01449	1.27055	1.10815	0.398019	0.328881	1.72879	0.896457	0.685617
23673001..23674050	1	23673001	23674050	0.673579	0.579803	0.95922	1.62613	0.810657	0.700095	0.456502	0.386319	1.07993	0.720907	0.701262	0.333054	0.461278	0.408001	0.504613	0.780994	0.71957	0.555944	0.800167	0.48807	0.597827	0.363013	0.59281	0.469094	0.310088	1.05161	1.23263	0.497261
23676001..23676900	1	23676001	23676900	1.39705	0.811725	0.895272	0.474287	0.886656	0.714681	0.639103	0.450705	0.251983	0.94619	0.863591	0.647605	0.538157	0.833003	0.588715	0.512528	1.46912	0	1.2836	0.569415	0.464977	0.211758	0.605161	0.456063	0.964718	0.20448	0.410876	0.193379
23686201..23687100	1	23686201	23687100	1.30974	0.947012	0.6155	0.474287	1.1231	1.12307	0.852137	0.450705	0.125991	0.525661	0.40907	0.388563	0.322894	1.071	0.196238	0.626423	0.629624	1.081	0.233382	0.711769	0.464977	0.635274	0.691612	0.638489	0.602949	0.40896	0.821752	0.386759
23747251..23748000	1	23747251	23748000	1.88602	0.487035	0.7386	0.569144	0.638392	0.980134	0.639103	0.216338	0.453569	0.756952	0.381798	0.466276	1.16242	0.428401	0	0.478359	0	0.778321	0.700146	0.683298	0.278986	0	1.14116	0.547276	0.868246	1.22688	1.97221	1.16028
23753251..23753550	1	23753251	23753550	2.09558	0.608793	0.671454	1.42286	0.886656	0.918875	1.27821	0.270423	0.377974	0.94619	0.954496	1.35997	0.645789	0.714002	1.17743	1.36674	0	0	0.350073	2.13531	0.697465	1.90582	0.259355	0.547276	0	0.61344	1.23263	0
23753701..23770500	1	23753701	23770500	1.37055	0.8842	0.788359	1.06715	0.797991	0.886058	1.94013	1.94608	1.92362	1.90928	1.8189	0.725087	1.67213	1.75951	1.86076	0.674218	1.63028	0.810751	1.60033	1.2278	1.8433	1.5655	1.78306	0.586367	0.516813	2.79334	2.36621	0.766611
23792701..23796000	1	23792701	23796000	1.35736	0.793276	0.854578	0.776106	0.95114	0.584739	1.62681	1.59795	1.03084	1.03221	1.45034	0.529859	1.23287	1.10346	1.07039	0.40381	1.03029	0.589637	1.36847	1.32001	1.71196	1.79032	1.08457	0.597028	0.657762	2.06339	1.5688	0.896577
23796001..23799150	1	23796001	23799150	1.39705	0.792398	0.751389	1.28735	0.759991	0.758437	1.43037	1.31348	0.863941	0.931171	1.22072	0.592096	1.38383	0.986003	0.841022	0.504392	0.959426	0.864801	1.16691	1.05749	0.929954	1.27055	1.01272	0.364851	0.24118	1.40215	1.7022	0.773517
23824651..23826150	1	23824651	23826150	1.4669	0.689966	0.772172	2.13429	0.602926	1.04139	0.575193	0.7031	0.302379	0.441555	0.981767	0.349707	0.58121	0.357001	1.05969	0.307517	0.881473	1.16748	0.770161	0.683298	0.418479	0.762328	0.726193	0.711459	0.217062	1.10419	0.986103	0.116028
23922601..23927250	1	23922601	23927250	0.794292	0.654617	0.638965	0.780279	0.549155	0.711387	1.46375	1.25616	1.02419	1.28193	1.19642	0.538975	0.999931	0.967358	0.987523	0.396796	0.771797	0.627678	1.40029	0.771466	1.21494	1.35252	1.30514	0.635546	0.606839	1.66223	1.55073	0.785993
23962051..23963100	1	23962051	23963100	0.523895	0.521823	0.719415	1.01633	0.658659	0.262536	1.0043	1.39075	0.755948	0.81102	0.973975	0.499581	0.922555	1.122	0.168204	0.732182	1.25925	0.370629	0.800167	0.610088	1.79348	0.726027	0.666912	0.547276	0.516813	0.876343	0.880449	0.331507
23963551..23964150	1	23963551	23964150	0.916816	0.811725	0.839318	0.355715	0.354662	0.612583	0.479327	0.946481	0.566961	0.630793	1.09085	0.874267	0.968683	0.535502	0.588715	0.512528	0.629624	0.648601	0.700146	0.427062	0	0.635274	1.55613	0.820914	0.904423	1.84032	1.23263	2.03048
23964151..23964750	1	23964151	23964750	0.523895	0.507328	0.587523	1.06715	0.886656	0.459438	0.958655	0.946481	0.944935	0.473095	0.954496	0.777126	1.13013	0.178501	0.588715	0.854213	0.629624	0	0.175037	0.854123	0.348733	0.635274	1.42645	0.820914	1.08531	0.61344	2.1571	0.580138
24098701..24099600	1	24098701	24099600	1.13511	0.676437	1.06314	1.42286	0.650215	0.816778	1.06517	0.630987	1.25991	0.525661	0.545426	0.582845	0.645789	1.071	0.588715	0.341685	0.839498	0	0.700146	0.427062	1.16244	0.635274	0.778064	0.912127	0.602949	0.20448	0.410876	0
24101401..24103950	1	24101401	24103950	1.04779	0.978844	0.947935	1.33916	0.625875	0.792755	0.751886	1.01806	0.667013	0.630793	0.834181	0.82284	0.797739	0.756002	0.484824	0.46228	0.740734	0.457836	0.782517	0.653153	0.656438	0.672643	0.79332	0.547276	0.510733	1.01037	0.725075	0.546012
24131851..24135300	1	24131851	24135300	0.888343	0.688201	0.583873	0.680499	0.709325	0.585949	0.889187	1.2463	0.887417	0.8502	1.12642	0.388563	1.15119	0.962351	1.22862	0.460532	0.875998	0.846001	1.09588	0.631308	1.27363	1.27055	1.05997	0.428303	0.408957	1.54694	1.39341	0.756702
24172051..24174750	1	24172051	24174750	0.756737	0.698985	0.540894	1.34381	0.827546	0.510486	0.674609	0.570893	0.671954	0.94619	0.712084	0.41015	0.609912	0.99167	0.850367	0.417615	0.559665	0.576534	0.583455	0.521964	0.852457	0.494102	0.950967	0.395255	0.361769	1.09056	1.09567	0.580138
24175651..24176550	1	24175651	24176550	0.785842	0.676437	0.727409	1.18572	1.00488	1.02097	0.852137	0.630987	0.503965	0.735925	0.681783	0.194282	0.538157	0.357001	0.588715	0.740318	0.209875	0.2162	0.233382	0.284708	1.39493	0.211758	0.691612	0.820914	0.602949	0.40896	0.616314	0.580138
24176701..24179250	1	24176701	24179250	1.17106	0.310365	0.552962	0.920675	0.938812	0.612583	0.78948	0.858991	0.755948	0.445266	0.818139	0.457133	0.835727	0.714002	0.554085	0.502478	0.88888	0.686754	0.576591	0.40194	0.902602	1.12107	0.762808	0.547276	0.510733	0.866034	0.362538	0.614264
24183901..24184800	1	24183901	24184800	0.960473	0.54115	0.951227	1.66	0.413773	1.22517	0.426069	0.630987	0.755948	0.841058	0.727235	0.259042	0.861052	0.952003	0.588715	0.626423	0.419749	0.432401	0.583455	0.427062	1.16244	1.05879	0.864515	0.456063	0.602949	0.40896	1.02719	0.386759
24188551..24189150	1	24188551	24189150	1.04779	1.21759	1.42684	1.77858	0.886656	1.07202	1.27821	1.48733	0.944935	0.94619	0.545426	0.485704	0.161447	0.535502	0.883073	0.427106	0.944435	0	0.175037	0.213531	1.0462	2.22346	0.648386	0.684095	0	0.30672	0	0.290069
24189451..24190650	1	24189451	24190650	1.24425	1.06539	0.755386	0.533573	0.842323	1.22517	0.639103	1.01409	0.472468	0.867341	0.37498	0.679986	0.726512	0.267751	0	0.597949	0.944435	0.810751	0.262555	0.747358	0.348733	0.794092	0.518709	0.410457	0.723539	0.15336	0.462236	0.580138
24257251..24259050	1	24257251	24259050	1.09145	1.01466	0.92325	1.06715	0.975322	0.969924	0.692362	0.270423	0.881939	0.683359	0.999948	0.323803	0.75342	0.654502	0.686835	0.370159	0.419749	0.432401	0.466764	0.640592	0.581221	0.317637	0.864515	0.273638	0.24118	0.71568	0.924471	0.676827
24262651..24265950	1	24262651	24265950	1.45262	1.21759	0.824058	1.55221	1.01562	1.08594	1.01675	1.2292	0.652864	1.11822	1.5743	0.618169	0.939329	1.03855	1.07039	0.388278	0.457908	0.47171	0.891095	0.815299	1.01449	0.924034	0.943107	0.348267	0.394657	1.17111	1.51277	0.580138
24266401..24268200	1	24266401	24268200	0.8295	0.642615	0.727409	1.06715	0.73888	0.612583	0.852137	0.766199	0.818944	0.683359	0.999948	0.647605	0.645789	0.952003	0.588715	0.427106	0.209875	0.432401	1.2836	0.854123	1.0462	1.05879	0.605161	0.547276	0.301474	1.0224	0.924471	0.290069
24298351..24299250	1	24298351	24299250	0.960473	0.676437	0.335727	0.71143	0.827546	0.714681	0.639103	0.90141	0.377974	0.420529	0.909043	0.712366	0.75342	0.476001	0.392477	0.626423	1.46912	0.864801	0.583455	0.284708	0.697465	0.635274	1.12387	0.820914	0.602949	1.22688	0.616314	1.16028
24300001..24300750	1	24300001	24300750	1.25735	0.568207	0.335727	1.13829	0.709325	1.4702	1.02256	0.649015	0.604758	0.756952	0.545426	0.310851	0.387473	0.714002	0.235486	0.956718	0.755548	0.25944	0.420088	0.854123	1.11594	0.254109	0.933676	0.656731	1.30237	0.245376	1.72568	0.46411
24302401..24305250	1	24302401	24305250	1.13051	0.640835	0.812813	0.898649	0.877323	0.741548	0.67274	0.654709	0.557014	0.763592	0.688959	0.674873	0.747755	0.826739	0.6197	0.539503	0.729038	0.477917	0.663297	0.5844	0.220252	0.869322	0.57331	0.547276	0.38081	1.22688	1.10288	0.183201
24324301..24324750	1	24324301	24324750	1.04779	0.947012	0.671454	0.474287	1.18221	0.816778	0.852137	0.540846	0.503965	0.630793	0.999948	0.647605	0.645789	0.238001	0.392477	0.797265	0.419749	1.2972	0.233382	0.854123	0.464977	1.27055	0.691612	0.547276	0.964718	0.40896	0.410876	0.773517
24335101..24337350	1	24335101	24337350	0.838231	0.54115	0.693836	1.51772	0.898478	0.490067	0.553889	0.468733	0.554362	0.799005	0.63633	0.543989	0.99021	0.904403	0.392477	0.387243	0.671598	0.518881	0.606794	0.455532	0.464977	0.423516	0.691612	0.401336	0.337651	0.817921	0.328701	0.773517
24358201..24359700	1	24358201	24359700	0.838231	0.730552	0.7386	0.996003	0.993055	0.612583	1.02256	1.02761	0.755948	0.883111	0.709054	0.194282	0.839525	0.571202	0.706459	0.444191	1.0074	0.518881	0.770161	1.11036	0.278986	0.635274	0.829935	0.383093	0.289416	0.981505	1.60242	0.46411
24360151..24362850	1	24360151	24362850	1.22242	0.811725	0.764712	1.34381	0.945767	0.782746	1.02967	1.0216	0.461968	0.735925	0.666632	0.41015	0.609912	0.714002	0.719541	0.474563	0.76954	0.576534	0.739043	0.664318	0.619969	0.423516	0.633978	0.334446	0.281376	0.954241	0.821752	0.773517
24364501..24365400	1	24364501	24365400	0.61121	0.744081	0.839318	0.474287	0.472883	0.918875	0.852137	0.811269	0.125991	0.630793	0.727235	0.388563	0.107631	0.714002	0.588715	0.740318	0.419749	1.081	0.700146	0.569415	0.464977	0.423516	0.432258	0.912127	0.361769	1.0224	0.821752	0.193379
24386701..24387450	1	24386701	24387450	0.733452	0.974069	0.872891	1.13829	0.709325	0.490067	0.511282	0.432677	0.453569	0.756952	0.763597	0.388563	0.774947	0.714002	0.706459	0.888381	0.755548	0.518881	0.420088	0.854123	0.557972	1.27055	0.103742	0.437821	0.723539	0.490752	0.493051	1.16028
24387601..24388050	1	24387601	24388050	1.22242	0.135287	1.11909	1.42286	0.945767	1.02097	1.27821	0.540846	1.25991	1.05132	0.63633	0.388563	0	1.428	0.784954	0.341685	1.25925	0.432401	1.63367	0.569415	0.929954	1.69406	0.691612	0	0.482359	0.40896	0	0.386759
24394051..24394650	1	24394051	24394650	0.261947	1.31905	0.839318	1.06715	0.620659	0.765729	0.958655	0.811269	0.755948	0.157698	0.749961	0.582845	0.484342	0.535502	0.883073	0.597949	0.314812	0	0.700146	0.427062	0.348733	0.95291	0.907741	0.410457	0.904423	0	0.616314	0.870207
24452701..24453000	1	24452701	24453000	1.57168	1.42052	1.34291	1.42286	1.24132	1.22517	1.59776	0.811269	0.755948	1.26159	0.681783	0.777126	0.645789	1.071	0	1.02506	0	1.2972	1.05022	0.427062	0	0.635274	0	1.09455	0.361769	0.61344	0.616314	0.580138
24512101..24512400	1	24512101	24512400	1.57168	0.608793	1.00718	1.42286	0.709325	1.22517	1.59776	1.08169	0.377974	0.94619	1.90899	1.16569	1.29158	0.714002	0	0.512528	0	0	1.75037	0.854123	1.39493	0	0.259355	0.820914	1.08531	0.61344	1.23263	0.580138
24546901..24547200	1	24546901	24547200	0.785842	1.82638	1.17505	0	0.531994	1.22517	0.958655	1.08169	0	0.315397	0.681783	1.35997	0.645789	0.357001	1.76615	0.854213	0.629624	1.2972	2.10044	2.56237	1.39493	0	1.55613	0.273638	0.361769	1.22688	1.23263	0.580138
24550351..24551100	1	24550351	24551100	1.36213	0.487035	0.7386	0.853717	1.13492	0.490067	0.639103	0.973523	0.453569	0.756952	0.763597	0.699414	0.645789	0.428401	0.706459	0.341685	1.25925	0.25944	0.840176	0.512474	0.557972	0.508219	0.311225	0.437821	0.434123	0.736129	1.23263	0.46411
24554701..24555150	1	24554701	24555150	1.39705	1.0823	1.11909	1.42286	1.30043	1.22517	0.426069	1.26197	0.755948	0	0.454522	1.03617	0.861052	0.476001	0.392477	0.45558	0.419749	0	0	0.569415	0.464977	0.847031	0.864515	0.182425	1.44708	0.817921	0.410876	1.16028
24557101..24557700	1	24557101	24557700	1.9646	0.608793	0.839318	2.49001	1.15265	1.22517	0.319552	0.540846	1.13392	0.94619	0.749961	0.291422	0.322894	0.535502	0	0.512528	0.314812	0.324301	0.700146	0.427062	0.697465	0.95291	0.778064	0.957733	0.361769	0.61344	1.23263	0
24557701..24558600	1	24557701	24558600	1.22242	1.28523	0.783363	1.42286	1.24132	0.918875	0.639103	0.270423	0.881939	0.420529	0.590878	0.518084	0.538157	0.595002	0.196238	0.797265	1.04937	0	1.16691	0.284708	0.697465	0.635274	0.518709	0.547276	0.24118	0.40896	1.6435	0.386759
24566851..24567750	1	24566851	24567750	0.873158	0.54115	0.895272	0.71143	0.531994	0.816778	0.852137	0.811269	1.00793	0.841058	0.727235	1.16569	0.645789	0.595002	0.588715	0.22779	0.629624	0.2162	0.583455	0.711769	0.232488	0.635274	1.21032	0.638489	0.602949	1.22688	0.410876	0.386759
24568501..24569100	1	24568501	24569100	0.785842	0.811725	1.17505	0.71143	0.709325	0.306292	0.958655	0.811269	1.88987	0.788492	0.749961	0.291422	0.484342	0.892503	1.17743	0.768791	1.57406	0.972902	1.05022	0.427062	0.348733	1.27055	0.907741	0.410457	0	1.22688	0.616314	0.290069
24569251..24569850	1	24569251	24569850	0.654868	0.91319	0.839318	0.71143	0.797991	0.612583	0.479327	0.811269	1.13392	1.26159	0.818139	0.291422	0.807236	0.535502	0.883073	0.427106	0.944435	0.648601	1.05022	1.06765	0.697465	0.95291	0.778064	0.273638	0.542654	0.61344	0.924471	0.290069
24571351..24573750	1	24571351	24573750	1.30974	0.659526	0.797352	0.889288	1.08615	0.536011	0.958655	0.709861	0.472468	0.473095	0.647694	0.485704	0.766874	0.535502	0.883073	0.491172	0.550921	0.16215	0.656387	0.747358	0.523099	0.555864	0.680806	0.410457	0.633096	0.3834	0.231118	0.145034
24576151..24579450	1	24576151	24579450	0.428641	0.608793	0.625673	0.905457	0.564236	0.723962	0.842454	0.958773	0.790309	0.745483	0.669387	0.388563	1.02739	0.941185	0.160559	0.155311	0.629624	0.176891	0.763796	0.582357	0.887683	0.519769	0.565865	0.348267	0.52621	0.892277	1.00851	0.527398
24579901..24580800	1	24579901	24580800	0.436579	0.473506	0.559545	0.71143	0.472883	0.612583	0.319552	1.08169	0.881939	0.630793	0.772687	0.453324	0.538157	0.595002	0.784954	0.45558	0.629624	0.648601	0.583455	0.996477	1.16244	0.423516	0.778064	0.820914	0.602949	0.817921	0.616314	0.966896
24580951..24593250	1	24580951	24593250	1.26501	0.871119	0.851601	1.26669	1.02074	0.694759	3.86579	3.89805	4.06553	4.18477	3.28253	0.980885	3.04781	2.67315	2.98665	0.783376	2.61063	1.13901	3.63735	2.83319	3.55537	3.82714	2.90983	0.533928	0.644126	5.22172	3.68285	1.35837
24593251..24593850	1	24593251	24593850	0.654868	0.608793	0.503591	0.355715	0.354662	0.765729	1.91731	1.08169	0.377974	1.10389	0.818139	0.582845	0.968683	0.357001	1.17743	0.341685	0.944435	0.972902	0.52511	0.854123	0	0.95291	1.29677	0.273638	0.542654	0.920161	1.84894	0.580138
24596701..24598950	1	24596701	24598950	0.6636	0.595265	0.895272	0.853717	0.543816	0.36755	1.02256	0.757185	0.604758	1.09337	0.818139	0.518084	0.904104	0.904403	0.156991	0.592254	0.839498	0.605361	0.560117	0.911065	0.464977	0.423516	0.622451	0.510791	0.578831	0.817921	1.23263	0.46411
24599401..24600300	1	24599401	24600300	1.659	0.473506	0.951227	1.18572	0.886656	1.02097	0.852137	0.90141	1.13392	0.841058	0.772687	0.582845	1.07631	1.19	0.392477	0.341685	0.209875	0	0.700146	0.569415	0.464977	0.635274	1.21032	0.547276	0.482359	0.817921	0.821752	0.386759
24600751..24603450	1	24600751	24603450	1.01868	0.563698	0.708757	1.58096	0.807842	0.748713	1.13618	1.32207	1.30191	1.15645	0.924194	0.431737	0.968683	0.753669	0.91578	0.37965	0.699582	0.288267	0.972426	0.996477	1.54992	1.19996	1.12387	0.364851	0.361769	1.15872	1.30111	0.193379
24603751..24604650	1	24603751	24604650	0.261947	0.405862	0.727409	0.474287	1.00488	0.408389	0.852137	0.630987	0.629957	1.15645	1.0454	0.712366	0.861052	0.833003	0.784954	0.45558	0.209875	1.5134	0.466764	0.427062	0.929954	1.05879	0.950967	0.456063	0.723539	0.40896	0.821752	0.773517
24605701..24606150	1	24605701	24606150	0.523895	0.405862	0.447636	0.948574	0.827546	0.612583	0.639103	0.540846	1.5119	0.630793	0.909043	0.906648	0.430526	1.90401	0.784954	0.113895	1.679	0	0.466764	1.13883	1.39493	0.423516	1.72903	0.364851	0.723539	0.817921	0.410876	1.16028
24606301..24606750	1	24606301	24606750	0.174632	0.270575	0.559545	0	0.827546	0.816778	2.34338	1.9831	0.503965	0.841058	0.909043	0.518084	1.07631	0.714002	2.35486	0.22779	0.419749	0.432401	1.16691	0.284708	1.39493	0.423516	0.691612	0.729701	0.723539	0.40896	0	0.386759
24627751..24628650	1	24627751	24628650	0.785842	0.54115	0.671454	1.42286	1.00488	0.612583	0.852137	0.721128	0.755948	0.735925	0.545426	0.453324	0.430526	0.714002	1.17743	0.68337	0.209875	0.432401	0.816837	0.711769	0.464977	0.635274	0.432258	0.547276	0.361769	0.61344	1.43807	0.773517
24629401..24629850	1	24629401	24629850	0.698526	0.405862	1.231	0.948574	0.472883	0.612583	0.426069	1.80282	0.755948	0.210264	1.09085	0.906648	0.430526	1.19	0.784954	0	0.839498	0.864801	1.16691	2.56237	0	0	1.38322	0.547276	1.2059	0.40896	2.05438	0.386759
24631501..24632250	1	24631501	24632250	0.523895	0.243517	0.805745	1.13829	0.212797	0.612583	0.766924	1.08169	0.453569	0.378476	1.09085	0.233138	0.774947	1.71361	1.6484	0.410022	0.251849	0.778321	0.420088	0	0.557972	0.762328	0.518709	0.547276	1.01295	1.71763	0.986103	0.696165
24632401..24635550	1	24632401	24635550	0.873158	0.792398	0.847311	1.01633	0.692436	0.554242	0.852137	1.1332	0.755948	0.600756	1.02592	0.592096	0.707292	0.816002	0.560681	0.325414	1.43914	0.370629	0.700146	0.528743	1.52778	1.14954	0.889216	0.547276	0.620176	0.934766	1.05654	0.276256
24638101..24639300	1	24638101	24639300	0.720355	0.558061	0.629488	0.71143	0.576327	0.382865	1.43798	1.08169	0.661455	1.02504	1.32948	0.679986	0.726512	0.803252	0.294358	0.170843	0.472218	0	0.350073	0.533827	1.22056	0.635274	0.648386	0.684095	0.361769	1.38024	1.84894	0.435103
24639301..24639600	1	24639301	24639600	0.785842	0.811725	1.00718	0	0.886656	0.306292	1.59776	0.270423	1.13392	1.26159	1.49992	1.35997	0.322894	1.428	0.588715	0.170843	0.629624	1.9458	1.05022	1.70825	0	0.635274	0.778064	0.547276	0	1.22688	1.84894	1.74041
24647251..24647550	1	24647251	24647550	1.04779	1.42052	1.17505	0	1.59598	0.306292	0.639103	0.270423	1.13392	0.315397	1.09085	0.971408	1.29158	0	0.588715	0.512528	1.88887	0.648601	0.350073	1.28118	0	1.90582	1.03742	0.547276	1.08531	1.84032	2.46526	0.580138
24648001..24648900	1	24648001	24648900	2.00826	0.473506	0.503591	0.71143	1.24132	0.408389	0.532586	0.630987	0.755948	0.841058	0.727235	0.323803	0.645789	0.833003	1.56991	0.68337	0.419749	0.864801	0.933528	1.13883	1.16244	0	1.03742	0.547276	1.08531	0.40896	1.23263	1.16028
24651301..24652200	1	24651301	24652200	1.04779	1.01466	0.671454	0.948574	1.06399	0.408389	0.74562	0.721128	0.251983	0.315397	0.590878	0.323803	0.215263	0.952003	0.784954	0.626423	0.629624	0	0.816837	0.711769	0.232488	0.635274	1.29677	0.456063	0.482359	1.0224	1.43807	0.580138
24667801..24668850	1	24667801	24668850	0.748421	0.753744	0.719415	0.813063	0.810657	0.525072	1.18691	1.00443	0.755948	0.27034	0.935016	0.333054	0.738044	0.816002	0.841022	0.292873	0.359785	0.555944	0.800167	0.854123	0.996379	1.08904	0.889216	0.469094	0.620176	1.22688	0.528269	0.497261
24669451..24670350	1	24669451	24670350	0.960473	0.676437	0.559545	0.71143	0.945767	0.918875	1.70427	1.17183	0.629957	1.26159	0.909043	0.388563	0.430526	0.476001	0.588715	0.398633	0.839498	0.432401	0.350073	0.569415	0.464977	1.27055	1.81548	0.547276	0.723539	0.40896	1.6435	0.773517
24670501..24672000	1	24670501	24672000	1.04779	0.730552	0.402873	0.569144	0.496527	0.551325	0.830834	0.757185	0.529164	0.504635	0.599969	0.388563	0.968683	0.928203	0.470972	0.717539	0.755548	0.648601	0.770161	0.427062	0.976451	0.889383	0.466838	0.273638	0.795893	1.96301	0.739577	0.348083
24673201..24674550	1	24673201	24674550	1.22242	0.54115	0.74606	0.790478	1.18221	0.408389	1.27821	0.961504	0.419971	0.630793	0.787838	0.474911	1.07631	0.396668	0.523303	0.265755	1.11933	0.720668	0.77794	0.284708	0.774961	0.564688	1.32559	0.364851	0.643146	0.954241	1.6435	0.515678
24914251..24914700	1	24914251	24914700	1.22242	0.947012	0.671454	1.42286	0.827546	1.83775	0.639103	0.180282	1.25991	1.26159	0.454522	1.42473	0.645789	1.19	1.17743	0.45558	0.839498	0.432401	0.233382	0.569415	0	0.423516	0.345806	0.729701	1.68826	0.817921	0.821752	0.386759
24923851..24924150	1	24923851	24924150	1.57168	1.42052	1.17505	0.71143	0.531994	0.612583	1.27821	0.811269	0.377974	0.315397	1.22721	0.777126	1.29158	1.071	0	0.68337	1.25925	1.2972	1.05022	0.427062	0.697465	1.27055	0	0	0.723539	0	1.84894	1.16028
25031401..25032300	1	25031401	25032300	0.960473	0.811725	0.727409	0.237143	0.295552	0.408389	0.532586	0.630987	0.503965	0.841058	0.454522	0.453324	0.645789	1.19	0.588715	0.740318	0.629624	1.081	1.40029	0.142354	0.464977	0.423516	0.778064	0.729701	0.844129	0.61344	1.02719	0.773517
25055701..25056000	1	25055701	25056000	1.57168	0.811725	1.00718	0	0.886656	0.612583	0.958655	0.811269	2.64582	1.26159	0.545426	0.777126	0.645789	1.071	0	0.854213	2.51849	1.2972	0	2.13531	0.697465	0.635274	0.518709	1.09455	1.08531	2.45376	1.84894	1.16028
25063801..25065600	1	25063801	25065600	0.61121	0.507328	0.559545	0.237143	0.768435	0.612583	0.532586	0.991551	0.755948	0.735925	0.93177	0.259042	0.75342	0.654502	0.588715	0.484054	0.314812	0.324301	0.816837	1.28118	0.813709	0.741152	0.821289	0.775308	0.301474	1.0224	1.95166	0.676827
25079101..25079850	1	25079101	25079850	0.838231	0.64938	0.604309	1.70743	0.638392	0.36755	0.766924	0.865354	0.453569	0.252317	0.709054	0.699414	0.774947	0.1428	0.470972	0.273348	0.755548	0.25944	0.700146	0.512474	1.11594	0.254109	1.34864	0.547276	1.30237	0.490752	0.739577	0.696165
25114951..25116300	1	25114951	25116300	1.16421	0.405862	0.857969	0.474287	0.669918	0.476454	1.49124	0.60094	0.839942	0.560705	0.878742	0.604432	0.932806	0.793336	0.784954	0.15186	0.699582	0.432401	0.544558	0.949026	0.464977	0.564688	0.806881	0.608084	0.321573	0.40896	0.821752	0
25116901..25118850	1	25116901	25118850	0.644793	0.686844	0.516503	0.547254	0.682043	0.706827	0.934074	0.873675	0.581499	0.582271	0.734227	0.508121	0.745141	0.823849	0.905716	0.420535	0.581191	0.0997848	1.13101	0.591316	0.536512	0.390938	0.917716	0.420982	0.111314	0.943754	0.474088	0.178504
25119001..25119300	1	25119001	25119300	1.30974	0.608793	1.34291	0.71143	0.177331	1.22517	1.27821	0.270423	0.755948	0.94619	1.22721	0.388563	2.58316	0.714002	0.588715	0.341685	0.629624	0	0.700146	0.854123	1.39493	2.54109	1.55613	0.820914	0.723539	0.61344	2.46526	1.16028
25131301..25131600	1	25131301	25131600	1.04779	0.202931	0.671454	1.42286	1.06399	0.918875	0.319552	0.540846	2.64582	0.94619	1.09085	0.971408	0.322894	0.357001	1.17743	0.854213	1.88887	0.648601	0.350073	0.854123	1.39493	0.635274	0.259355	0.547276	0.723539	3.0672	0.616314	0.580138
25145851..25146750	1	25145851	25146750	1.13511	0.811725	1.00718	0.474287	0.591104	0.714681	0.639103	0.360564	0.125991	0.315397	0.863591	0.777126	0.861052	0.952003	1.17743	0.91116	1.04937	0.648601	0.816837	0.569415	1.16244	1.05879	0.345806	0.364851	0.482359	0.40896	0.821752	0.386759
25224001..25224600	1	25224001	25224600	0.523895	0.608793	0.587523	0.355715	1.06399	0.918875	0.159776	0.946481	0.944935	0.473095	0.954496	0.777126	0.645789	1.428	0.588715	0.341685	0.314812	0.972902	0.52511	1.06765	0.697465	0.635274	0.389032	0.273638	0.723539	0.61344	0.924471	0.870207
25226101..25232100	1	25226101	25232100	0.838231	0.91319	0.71342	0.996003	0.718192	0.719786	1.8534	2.17691	1.66309	1.84507	1.58174	0.611987	1.3723	1.2852	1.20687	0.40148	1.29073	0.356731	1.82038	1.45201	1.88316	1.58818	1.75064	0.383093	0.542654	1.65629	1.81813	0.667158
25232701..25233300	1	25232701	25233300	0.654868	0.608793	1.00718	0.71143	0.709325	0.459438	1.11843	0.540846	1.70088	1.41928	0.477248	0.291422	0.968683	0.535502	0.588715	0.512528	1.88887	0.972902	0.875183	0.640592	0.348733	0	0.778064	0.820914	0.361769	1.84032	0.308157	0.290069
25273351..25274100	1	25273351	25274100	0.628674	0.487035	0.470018	1.13829	0.709325	0.857617	0.383462	0.540846	0.755948	0.756952	0.599969	0.777126	1.16242	0.571202	0.706459	0.751707	1.0074	0.25944	0.140029	0	1.11594	0.762328	1.03742	0.547276	0.578831	1.47226	0.493051	0.232055
25436851..25437150	1	25436851	25437150	1.83363	0.811725	1.17505	1.42286	0.709325	0.612583	1.59776	1.08169	1.13392	1.26159	0.545426	1.16569	1.29158	0	0	0.341685	0	1.2972	0.350073	1.70825	1.39493	1.27055	0.259355	0.273638	1.44708	0.61344	0	1.16028
25530301..25531050	1	25530301	25531050	0.628674	0.811725	1.00718	0.569144	0.85119	0.980134	0.255641	0.108169	0.755948	0.883111	0.327256	0.699414	0.645789	0.1428	0.706459	0.820044	0.755548	0.518881	0.840176	0	0.278986	1.52466	0.622451	0.437821	0.144708	0.981505	1.47915	0.928221
25542151..25542750	1	25542151	25542750	0.523895	0.608793	0.587523	2.49001	0.886656	1.22517	0.958655	0.540846	0.566961	1.10389	0.613604	0.971408	0.484342	1.2495	0	0.170843	0.314812	0	0.52511	0.640592	0.348733	0.95291	0.648386	1.09455	0.542654	1.22688	1.23263	1.45034
25551601..25552200	1	25551601	25552200	1.17876	1.01466	0.671454	2.49001	1.06399	1.53146	0.479327	1.75775	0.188987	0.157698	0.340891	0.388563	0.484342	1.071	0.294358	0.256264	0.629624	0	0.875183	1.06765	1.74366	1.58818	0.778064	0.820914	0.723539	0.920161	0	0.580138
25612201..25612800	1	25612201	25612800	0.916816	0.304397	0.419659	1.42286	0.354662	0.612583	0.798879	1.62254	1.13392	0.315397	0.886317	0.0971408	0.645789	0.535502	0.588715	1.02506	0.629624	0.648601	1.05022	0.854123	0.348733	0.95291	0.907741	0.820914	0.723539	1.22688	1.54079	0.290069
25618051..25618500	1	25618051	25618500	0	0.676437	0.671454	2.37143	0.945767	0.816778	0.852137	0.540846	1.00793	1.26159	0.727235	1.29521	1.07631	1.66601	0.392477	0.68337	0.839498	0	1.40029	0.569415	0.929954	0.847031	1.03742	0.547276	0.723539	0.40896	0.821752	1.54703
25618801..25620300	1	25618801	25620300	1.30974	0.933483	0.470018	1.28057	0.56746	0.612583	1.59776	1.73071	0.604758	0.504635	1.25448	0.42742	1.29158	0.928203	0.706459	0.23918	0.881473	0.389161	0.490102	0.512474	1.81341	0.508219	1.03742	0.273638	0.506477	0.981505	1.23263	0.928221
25657951..25659000	1	25657951	25659000	0.898105	0.289902	0.575532	1.2196	0.455995	0.43756	1.18691	1.46801	1.07993	0.450567	0.77918	0.388563	0.369022	0.816002	1.00923	0.536934	0.359785	0.185315	0.400084	0.48807	0.797103	0.54452	1.11152	0.469094	0.620176	1.22688	1.05654	0.663015
25826401..25830150	1	25826401	25830150	0.984922	0.876662	0.88632	0.626059	0.879563	0.612583	2.22408	2.09848	2.05618	1.96808	2.09444	0.497361	1.54989	1.65648	2.30776	0.492027	1.35999	0.882097	1.84839	1.53742	2.17609	1.82959	2.19933	0.394039	0.405182	3.23897	3.00761	1.02104
25830451..25837350	1	25830451	25837350	0.842787	0.635263	0.700648	0.773294	0.639934	0.559315	1.26431	1.2463	1.26539	1.385	1.15014	0.532163	0.954644	1.05548	0.844679	0.460532	0.848623	0.620401	1.06544	0.928395	1.45558	1.13244	1.10508	0.416406	0.487602	1.44025	1.63457	0.630585
25841101..25842450	1	25841101	25842450	0.640316	0.496054	0.708757	0.790478	0.551697	0.408389	0.639103	0.90141	0.923937	0.560705	0.878742	0.431737	0.645789	0.555335	0.261651	0.22779	0.839498	0.144134	0.700146	0.949026	1.85991	0.705859	0.518709	0.121617	0.321573	0.13632	0.958711	0.386759
25842601..25843650	1	25842601	25843650	0.449053	0.695764	0.623493	0.609798	0.455995	0.262536	0.730403	1.62254	1.07993	0.720907	0.818139	0.444072	1.01481	0.612002	0.672818	0.341685	0.539677	0.185315	1.40029	1.09816	0.199276	0.907534	0.59281	0.469094	0.206725	0.876343	0.880449	0.663015
25844851..25845600	1	25844851	25845600	0.523895	0.487035	0.201436	0.284572	0.354662	0.490067	0.511282	1.08169	1.66309	1.5139	0.545426	0.854839	1.42074	0.285601	0.470972	0.136674	0.503699	0.25944	1.54032	0.512474	1.11594	0.508219	0.726193	0.656731	0.289416	2.20839	1.47915	0.928221
26597401..26597700	1	26597401	26597700	2.35753	1.42052	0.839318	2.13429	0.886656	0	0.639103	0.811269	0.755948	0.94619	0.954496	0.777126	0.322894	1.428	1.17743	1.36674	2.51849	0	0.700146	0.427062	0	0.635274	1.03742	0.273638	0	1.22688	0.616314	0.580138
26607451..26607750	1	26607451	26607750	0.523895	0.811725	0.839318	1.42286	0.531994	1.53146	0.958655	0.811269	1.13392	0.315397	1.36357	0.971408	0.968683	1.78501	0	0.512528	0	0	1.05022	0.854123	1.39493	0.635274	1.81548	1.09455	0.361769	0.61344	1.23263	0
26631601..26632050	1	26631601	26632050	0.349263	1.0823	1.56673	0.474287	0.472883	0.816778	1.06517	0.721128	0.755948	1.26159	0.999948	0	0.645789	1.19	0.784954	0.22779	0.419749	0	0.233382	0.854123	0	1.69406	2.24774	0.364851	0.24118	2.45376	1.6435	1.16028
26632351..26633400	1	26632351	26633400	1.57168	0.927685	0.95922	1.2196	0.658659	0.700095	1.27821	0.849901	0.539963	0.720907	0.935016	0.55509	0.461278	0.408001	1.00923	0.244061	0.71957	0.370629	1.00021	0.366053	0.996379	0.907534	0.444608	0.390911	0.516813	0.876343	1.05654	0
26633701..26634450	1	26633701	26634450	0.523895	0.568207	0.470018	0.284572	0.56746	0.490067	0.383462	1.29803	0.453569	0.883111	0.872682	0.621701	1.03326	0.1428	0.706459	0.546696	0.503699	0.778321	0.560117	0.512474	1.11594	1.27055	1.45239	0.328366	0.723539	0.245376	1.97221	0.46411
26636251..26637000	1	26636251	26637000	0.314337	0.974069	0.7386	1.13829	0.638392	0.612583	0.511282	0.757185	0.604758	1.00927	0.599969	0.310851	1.16242	0.714002	0.941945	0.205011	0	0	0.280059	1.3666	1.11594	1.27055	0.622451	0.547276	0.578831	0.490752	0.493051	0.46411
26770201..26770650	1	26770201	26770650	1.39705	0.270575	1.56673	0.474287	0.354662	0.816778	1.06517	1.08169	0.755948	0.630793	0.454522	0.647605	0.645789	1.19	0.784954	0.341685	0	0	0.466764	0.854123	1.85991	0.423516	0.518709	0.729701	0.723539	0.40896	0.821752	0
26774101..26774400	1	26774101	26774400	0.523895	1.01466	0.839318	0.71143	0.709325	0.612583	2.23686	1.62254	1.13392	0.315397	1.22721	0.971408	0.645789	1.071	1.17743	0.854213	0.629624	1.2972	0	0	0	0.635274	1.55613	0.273638	0.361769	1.22688	1.84894	1.74041
26850451..26850750	1	26850451	26850750	1.30974	0.811725	0.335727	1.42286	1.95064	0	0.319552	1.35212	0.755948	1.26159	1.09085	0.971408	0.645789	2.14201	2.35486	0.68337	0.629624	1.9458	0.350073	0.427062	0.697465	0	1.29677	0.547276	1.44708	0	1.23263	0.580138
26901301..26901600	1	26901301	26901600	1.04779	0.202931	1.17505	0	0.177331	0.612583	0.639103	0.540846	0.755948	0.630793	0.681783	0.582845	1.29158	1.78501	2.35486	0.68337	0	0	1.40029	0.854123	1.39493	2.54109	2.07484	0.820914	0.723539	2.45376	1.84894	0.580138
26902051..26902500	1	26902051	26902500	0.523895	0.676437	0.671454	0.948574	1.18221	0.612583	0.213034	0.721128	0.503965	0.630793	0.909043	0.518084	0.861052	1.90401	0.784954	0.68337	0.839498	0.432401	0.700146	0.854123	1.39493	0.423516	0.691612	0.547276	0.723539	0.817921	2.05438	1.16028
26905201..26906700	1	26905201	26906700	0.838231	0.568207	0.537163	0.853717	0.496527	0.245033	1.08648	1.29803	0.604758	1.38775	0.954496	0.349707	1.16242	0.642602	1.05969	0.307517	0.881473	0.25944	0.91019	1.02495	1.53442	1.01644	1.08929	0.711459	0.434123	1.96301	1.84894	0.232055
26908201..26908500	1	26908201	26908500	1.30974	1.42052	1.34291	0.71143	0.531994	0.612583	1.27821	1.08169	1.13392	0.94619	1.63628	1.16569	1.61447	0	0.588715	0.341685	0.629624	1.2972	1.40029	0.854123	0.697465	0	1.29677	0	0.361769	2.45376	1.23263	0
26957101..26957700	1	26957101	26957700	0.261947	0.202931	1.09111	1.77858	0.709325	1.37831	0.639103	0.811269	0.566961	0.630793	0.818139	0.194282	0.807236	0.535502	0.294358	0.597949	0.629624	0.972902	0.875183	0.213531	1.74366	0.317637	0.778064	0.273638	0.361769	0.920161	0.308157	0
27087751..27088050	1	27087751	27088050	0.523895	0.608793	0.503591	0.71143	0.531994	0.918875	0.319552	1.08169	0.377974	0.94619	0.954496	0.777126	0.645789	2.49901	0.588715	1.1959	1.25925	1.2972	2.10044	0.854123	0	0.635274	0.518709	0.273638	0.723539	0.61344	0.616314	1.16028
27292201..27292950	1	27292201	27292950	0.628674	0.32469	0.537163	0.284572	0.56746	0.612583	0.894744	1.29803	1.81428	0.883111	1.25448	0.310851	1.16242	0.714002	0.470972	0.205011	0.251849	1.03776	0.840176	0.512474	1.11594	2.03288	0.726193	0.437821	0.578831	0.736129	0.986103	0.232055
27293851..27295500	1	27293851	27295500	0.285761	0.258276	0.305206	0.517404	0.354662	0.111379	1.27821	1.32753	0.687226	1.20424	1.04127	0.635831	1.35029	0.584184	0.535196	0.310623	0.457908	0.117927	0.891095	0.931771	1.01449	2.07908	1.03742	0.298514	0.394657	1.44995	1.00851	0.316439
27295501..27295950	1	27295501	27295950	0.523895	0.54115	0.447636	0.474287	0.472883	0.612583	0.426069	1.08169	1.00793	1.26159	1.63628	0.777126	1.29158	0.476001	1.17743	0.569475	0.419749	0.432401	1.16691	0	0.929954	0	1.21032	0.729701	0	0.817921	1.6435	0.386759
27311551..27312150	1	27311551	27312150	0.916816	0.710259	0.587523	0.355715	0.443328	0.612583	1.11843	1.08169	1.5119	0.630793	0.818139	0.679986	1.77592	0.357001	0.294358	0.341685	1.57406	0	0.875183	0.213531	0.697465	0.317637	0.778064	0.684095	0.180885	1.5336	0.308157	0.580138
27394651..27395100	1	27394651	27395100	0.698526	0.676437	0.559545	1.89715	0.472883	1.02097	0.426069	1.26197	1.25991	1.05132	0.454522	0.518084	0.645789	0.476001	0.392477	0.569475	0.839498	1.2972	0.700146	0.284708	1.39493	1.27055	0.518709	1.09455	1.2059	1.22688	0.821752	0.773517
27441751..27442050	1	27441751	27442050	2.35753	0.811725	1.34291	1.42286	0.709325	1.22517	0.319552	0.540846	0.755948	0	1.09085	0.777126	0.322894	1.071	0	1.02506	0.629624	1.2972	0.700146	1.28118	1.39493	1.27055	1.55613	0.273638	0.723539	1.22688	0.616314	0.580138
27608251..27608700	1	27608251	27608700	0.698526	0.54115	0.447636	0.474287	0.591104	0.816778	1.70427	0.721128	1.00793	0.210264	0.454522	0.259042	1.07631	0.952003	1.17743	0.22779	1.679	2.162	0.233382	1.13883	1.39493	0	0.864515	1.09455	1.2059	1.22688	1.6435	0.773517
27608701..27609000	1	27608701	27609000	0.785842	0.608793	1.00718	1.42286	0.709325	0.306292	1.27821	0.811269	2.64582	1.26159	0.681783	0.388563	0.968683	0.714002	0.588715	0.341685	1.25925	1.2972	1.05022	0.854123	2.0924	0	0.778064	1.09455	1.08531	1.22688	1.84894	0.580138
27692851..27693300	1	27692851	27693300	1.39705	0.676437	0.559545	2.37143	0.709325	1.22517	0.639103	1.26197	0.503965	0	0.727235	0.518084	0.430526	0.952003	0.392477	0.797265	0.839498	0.432401	1.40029	0.284708	0	0.847031	0.864515	0.547276	0.24118	0.40896	0.410876	1.54703
27777451..27777750	1	27777451	27777750	0.523895	1.62345	0.671454	0.71143	0.177331	1.22517	1.27821	1.62254	1.5119	0	1.09085	0.582845	0.645789	1.78501	0.588715	0.68337	1.25925	0	0	0.427062	4.18479	1.90582	1.03742	0.547276	0.723539	1.22688	0.616314	1.16028
28089151..28090050	1	28089151	28090050	0.698526	0.676437	0.391682	0.71143	1.00488	0.204194	0.74562	0.991551	0.503965	0.525661	1.1363	0.971408	0.645789	0.476001	0.392477	0.284738	1.04937	0.432401	0.583455	0.284708	0.697465	1.05879	1.12387	0.912127	0.361769	0.817921	1.23263	0.580138
28096501..28097100	1	28096501	28097100	0.916816	0.91319	0.92325	0.355715	0.797991	0.765729	0.639103	0.540846	0.755948	1.73468	0.886317	0.485704	0.968683	0.357001	1.17743	0.768791	0.629624	0.648601	0.700146	1.06765	1.0462	0.317637	0.518709	0.273638	0.180885	1.5336	1.23263	0
28128001..28128450	1	28128001	28128450	0.698526	0.947012	0.447636	1.42286	0.945767	0.204194	1.27821	1.26197	0.755948	0.841058	0.727235	0.906648	0.645789	0.238001	1.56991	0.341685	0.419749	0.432401	1.16691	0.569415	0.464977	1.27055	0.864515	0.182425	0.24118	0.817921	1.23263	0.386759
28238251..28238850	1	28238251	28238850	0.392921	0.202931	0.755386	0.355715	0.709325	0.459438	0.798879	1.08169	0.944935	0.315397	1.22721	0.679986	0.807236	0.892503	0.294358	0.170843	0.314812	0	0.52511	1.06765	1.39493	0.95291	0.518709	0.410457	0.361769	0.61344	0.616314	0.580138
28266901..28267500	1	28266901	28267500	0.916816	0.91319	0.755386	1.77858	0.620659	0.612583	0.798879	1.35212	0.377974	0.788492	0.954496	0.388563	0.807236	0.535502	0.588715	0.939634	1.88887	0	1.22526	0.854123	1.39493	0.317637	0.389032	0.957733	0.542654	0.30672	0.616314	0.870207
28276651..28278150	1	28276651	28278150	0.314337	0.568207	0.503591	0.569144	0.28373	0.7351	0.958655	0.811269	0.529164	0.883111	0.899953	0.854839	0.516631	0.642602	0.706459	0.410022	1.13332	0.518881	1.12023	0.256237	0.836958	0.635274	0.674322	0.21891	0.578831	0.368064	0.86284	0.812193
28281301..28283700	1	28281301	28283700	0.753099	0.583427	0.482608	0.622502	0.531994	0.306292	0.718991	0.845072	0.992182	0.709642	0.920407	0.291422	0.88796	0.624752	0.441537	0.277619	0.472218	0.16215	0.787665	0.960888	0.959015	0.555864	0.713225	0.444662	0.226106	0.996841	1.38671	0.362586
28630801..28631550	1	28630801	28631550	0.733452	0.405862	0.402873	0	0.56746	0.7351	0.894744	0.432677	0.604758	0.756952	0.599969	0.466276	1.03326	0.856803	0.470972	0.341685	0.755548	0.778321	0.560117	0	0.836958	1.27055	1.03742	0.547276	0.578831	1.22688	0.493051	1.16028
28633951..28634250	1	28633951	28634250	2.09558	1.01466	0.671454	2.13429	0.531994	0.918875	1.27821	1.62254	1.5119	0.630793	1.36357	0.582845	0.645789	0.357001	0	0.341685	0.629624	1.2972	0.350073	1.28118	0	2.54109	1.29677	0.547276	1.44708	0	1.23263	1.16028
28724401..28724700	1	28724401	28724700	0.523895	1.01466	0.503591	2.13429	0.177331	1.53146	2.23686	1.35212	0	1.26159	0.681783	0.971408	0.645789	0.714002	0.588715	0.170843	2.51849	0.648601	0.350073	1.28118	1.39493	0	0.778064	1.09455	0.723539	2.45376	0.616314	1.74041
28766851..28767150	1	28766851	28767150	0.261947	1.01466	0.167864	0.71143	0.354662	0.612583	2.23686	0.540846	0	1.57698	0.954496	1.74853	1.29158	1.78501	0.588715	1.1959	1.25925	0	0.350073	0.854123	0.697465	0	1.29677	0.547276	1.08531	1.84032	0.616314	0.580138
28767301..28767600	1	28767301	28767600	1.04779	0.405862	0.503591	1.42286	0.354662	0.306292	1.59776	1.89296	0.755948	1.26159	1.09085	0	1.93737	1.071	1.17743	1.02506	0	0.648601	1.40029	0.427062	0	1.27055	2.33419	0.547276	0	0.61344	1.23263	0.580138
28767751..28768050	1	28767751	28768050	0.785842	0.405862	1.34291	0.71143	0.531994	1.83775	1.27821	1.35212	0.755948	1.57698	0.954496	0.777126	0.968683	1.78501	0.588715	0.854213	0	0.648601	2.10044	0.427062	2.78986	2.54109	1.81548	0.273638	0.723539	0	1.23263	0
28768051..28768800	1	28768051	28768800	0.209558	0.568207	0.470018	0.853717	0.496527	0.7351	1.02256	1.4062	0.604758	1.26159	0.981767	0.466276	1.03326	0.428401	0.941945	0.478359	0	0	0.280059	1.19577	1.11594	1.52466	1.34864	0.547276	0	0.245376	0.246526	0.232055
28827601..28828050	1	28827601	28828050	1.22242	0.54115	1.67864	1.42286	0.354662	0.816778	1.49124	1.26197	0.251983	1.47185	0.727235	0.647605	1.29158	1.19	0.392477	0.797265	0.419749	0.432401	0.933528	1.13883	0.464977	0.847031	1.21032	0.729701	0	2.0448	0	0
28856701..28857150	1	28856701	28857150	0.873158	0.270575	1.45482	1.89715	0.827546	0.408389	0.852137	1.08169	0.503965	0.841058	0.818139	0.388563	1.50684	0.476001	1.56991	0.22779	1.25925	0	1.40029	0.284708	0.464977	0.847031	0.864515	0.547276	0.482359	1.63584	0.821752	0.773517
28971901..28972200	1	28971901	28972200	0.785842	0.405862	1.00718	1.42286	0.177331	0.612583	2.87596	0.540846	0.755948	1.26159	0.818139	0.582845	0.322894	1.428	0	0.68337	0.629624	1.2972	0.700146	1.28118	2.0924	0.635274	1.29677	0.547276	0.723539	1.22688	2.46526	0
29094601..29095350	1	29094601	29095350	1.4669	0.568207	0.872891	0.853717	0.638392	0.490067	1.27821	0.432677	0.302379	1.26159	0.545426	0.621701	0.516631	0.714002	0.470972	0.205011	1.25925	0.25944	0.840176	0.683298	0.836958	1.27055	0.829935	0.328366	0.868246	0.981505	0.986103	0.46411
29095501..29096250	1	29095501	29096250	0.628674	0.64938	0.537163	0.569144	0.709325	0.612583	1.66167	1.18986	1.05833	1.13543	0.490883	0.388563	0.516631	0.571202	0.470972	0.410022	1.76295	0.778321	0.700146	0	0.836958	1.27055	0.518709	0.328366	0.434123	1.47226	0.739577	0.696165
29156701..29157150	1	29156701	29157150	1.04779	0.676437	0.335727	0.948574	0.354662	1.02097	1.91731	0.90141	0.755948	0.210264	1.18176	0.906648	1.7221	0.714002	1.56991	0.22779	1.25925	0.432401	1.40029	0.284708	0.464977	0	0.345806	0.729701	0.24118	1.22688	0.821752	0.773517
29214751..29215050	1	29214751	29215050	1.30974	1.42052	1.51077	2.13429	0.709325	0.306292	1.27821	0.811269	1.5119	0.94619	1.09085	0.777126	1.29158	0.357001	1.17743	0	1.25925	1.2972	1.75037	1.70825	1.39493	1.27055	1.29677	0.273638	0.361769	1.22688	0.616314	0.580138
29216401..29217450	1	29216401	29217450	0.673579	0.869705	0.863298	1.2196	0.810657	0.700095	0.730403	0.695374	0.43197	0.901133	0.38959	0.721617	0.738044	0.510002	0.841022	0.439309	0.539677	0.555944	0.400084	0	0.398552	1.27055	0.741013	0.312729	0.723539	0.701075	1.23263	0.497261
29285101..29285400	1	29285101	29285400	0.785842	0.202931	0.335727	0.71143	0.177331	0.306292	1.91731	2.16338	1.13392	0.630793	0.681783	0.777126	0.968683	1.428	0	1.02506	0.629624	0.648601	0.700146	0.854123	2.0924	0	1.29677	0.547276	0.723539	1.84032	0.616314	1.16028
29341651..29341950	1	29341651	29341950	0.261947	0.811725	0.839318	0	1.24132	0.306292	0.639103	2.16338	0.377974	0.94619	1.49992	0.582845	0.968683	0.357001	1.17743	0.170843	0.629624	0.648601	1.40029	2.13531	3.48733	0.635274	0.259355	0	0.361769	0.61344	1.23263	1.16028
29344051..29344500	1	29344051	29344500	0.873158	0.270575	0.447636	0	0.354662	0.816778	1.49124	1.08169	2.01586	0.630793	0.63633	0.647605	0.645789	0.238001	1.56991	0.45558	0.419749	0	2.5672	1.13883	0.464977	1.27055	0.864515	0.364851	0.24118	2.0448	0.410876	0.773517
29453701..29454000	1	29453701	29454000	1.30974	0.202931	0.335727	0.71143	1.06399	0	1.59776	2.16338	1.13392	1.26159	1.09085	0.777126	0	1.071	2.35486	0.341685	0	0	3.15066	0	2.78986	1.90582	0	0.820914	0.723539	1.84032	1.84894	1.16028
29454151..29454900	1	29454151	29454900	0.419116	0.568207	0.7386	1.70743	0.780257	0.490067	0.766924	1.29803	1.05833	1.76622	0.545426	0.777126	0.774947	0.571202	0.941945	0.273348	1.25925	0.25944	0.700146	1.02495	1.11594	0.762328	0.518709	0.328366	0.289416	0.490752	1.23263	0.232055
29468401..29468850	1	29468401	29468850	0.873158	0.947012	0.447636	0.474287	0.827546	0.204194	1.49124	1.08169	1.25991	0.841058	0.63633	0.388563	2.15263	0.714002	1.17743	0.68337	1.25925	0.864801	0.233382	0.854123	2.32488	1.27055	0.172903	0.364851	0.482359	1.22688	0.821752	0.386759
29468851..29469600	1	29468851	29469600	0.94301	0.487035	0.335727	0.569144	0.993055	0	0.766924	0.757185	0.907138	0.756952	0.654511	0.310851	1.03326	0.714002	0.706459	0.888381	1.25925	0.25944	0.980205	0.170825	1.39493	1.52466	0.414967	0.437821	0.434123	1.22688	0	0
29484001..29485200	1	29484001	29485200	0.916816	0.202931	0.503591	0.355715	0.797991	0.689156	0.639103	0.878875	0.755948	0.788492	0.545426	0.582845	0.403618	0.892503	0.294358	0.341685	0.629624	0.810751	0.962701	0.960888	0.871831	0.476455	0.713225	0.273638	0.633096	0.30672	0.924471	0.145034
29487151..29487450	1	29487151	29487450	1.30974	0.405862	1.00718	1.42286	0.709325	0.612583	0.958655	1.08169	0.377974	1.57698	0.954496	0.777126	1.29158	0.714002	0.588715	0.512528	1.88887	1.2972	1.40029	1.28118	0	1.27055	0.778064	0	0.361769	0.61344	0.616314	1.16028
29690401..29690700	1	29690401	29690700	1.04779	0.811725	0.503591	0.71143	0.709325	1.22517	0.639103	2.16338	0.755948	2.83857	1.09085	0.971408	1.29158	0.714002	1.17743	0.68337	0.629624	0	1.05022	1.70825	0	0.635274	0.778064	0.820914	1.08531	0.61344	0.616314	0
29735551..29737800	1	29735551	29737800	0.733452	0.568207	0.581927	0.758859	0.496527	0.653422	1.15039	1.47831	0.907138	1.26159	1.19994	0.466276	0.904104	0.856803	0.549468	0.318906	1.5111	0.25944	1.16691	0.569415	1.58092	0.847031	0.933676	0.547276	0.434123	1.39047	1.80785	0.154703
29774551..29774850	1	29774551	29774850	1.04779	0.811725	1.00718	2.13429	1.06399	1.22517	0.958655	0.811269	0.377974	0.94619	0.681783	0.971408	1.29158	0.357001	0	0.341685	0.629624	0	0.700146	0.854123	2.78986	1.27055	1.29677	1.09455	0.361769	0	0	0
29776051..29776350	1	29776051	29776350	0.785842	1.42052	1.00718	1.42286	0.709325	1.22517	0.639103	0.811269	0.377974	0.630793	1.09085	0.582845	0.968683	0	0.588715	0.512528	0	0.648601	2.10044	0.854123	0	0	1.81548	0.547276	1.44708	1.84032	0.616314	1.16028
30260551..30262650	1	30260551	30262650	0.823263	0.666774	0.383688	0.813063	0.734658	0.787607	0.502152	0.772637	0.755948	0.765963	0.662303	0.416318	0.876428	0.459001	0.672818	0.366091	0.899462	0	0.600125	0.793114	0.298914	0.726027	1.11152	0.469094	0.516813	1.05161	0.880449	0.497261
30639601..30639900	1	30639601	30639900	2.88142	1.21759	0.671454	1.42286	1.59598	0.612583	0.319552	0.540846	0.377974	0.315397	0.818139	0.971408	0.645789	0.357001	1.17743	0.68337	1.25925	2.5944	0.700146	0	0.697465	1.27055	1.03742	0.820914	0.361769	1.22688	1.23263	0.580138
30654751..30655200	1	30654751	30655200	1.39705	1.0823	0.895272	1.89715	0.709325	0.816778	1.06517	1.08169	0.251983	1.05132	0.454522	0.518084	1.07631	0.476001	1.17743	0.45558	0.419749	0	1.40029	0	1.39493	1.27055	1.03742	1.27698	0.964718	0	1.23263	0.773517
30700351..30701100	1	30700351	30701100	0.523895	0.487035	0.470018	0.853717	0.922122	1.10265	0.639103	0.757185	0.302379	1.38775	0.872682	1.16569	0.516631	0.999603	0.706459	0.615033	0.503699	0.25944	0.840176	0.341649	1.39493	0.254109	0.829935	0.437821	0.723539	0.736129	0.986103	0.46411
30738151..30738450	1	30738151	30738450	0.523895	1.62345	0.503591	2.13429	0.531994	1.22517	0.639103	0.811269	1.13392	0.315397	1.22721	0.582845	0.968683	1.78501	2.35486	1.1959	0	0.648601	1.40029	1.28118	1.39493	1.27055	1.29677	0.820914	0.723539	0	0	0
30772801..30774900	1	30772801	30774900	1.64653	0.695764	0.599513	1.93103	0.810657	0.918875	1.09561	0.463582	0.107993	0.585737	0.642824	0.693863	0.922555	0.867003	0.252307	0.512528	0.989408	0.648601	0.850178	0.427062	0.797103	0	0.926266	0.742732	0.258407	1.05161	0.968494	0.828768
30784201..30788250	1	30784201	30788250	1.0866	0.871852	0.870404	1.15937	0.827546	0.839466	0.686444	0.921442	0.335977	0.537342	0.909043	0.388563	0.550116	0.766891	0.697737	0.45558	0.606304	0.576534	0.829803	0.60105	0.516641	0.941146	0.710824	0.628354	0.348371	0.59072	0.913058	0.386759
30793651..30794550	1	30793651	30794550	1.39705	0.879368	0.727409	1.66	0.768435	1.02097	0.639103	0.991551	0.755948	0.630793	0.40907	0.841887	0.645789	0.952003	0.784954	0.341685	0.629624	1.7296	1.05022	1.28118	0.464977	0	0.345806	0	0.12059	0.20448	0.821752	0.773517
30953851..30956850	1	30953851	30956850	0.969205	0.608793	0.721813	1.20943	0.709325	0.704471	1.02256	0.811269	0.642556	0.567714	0.62724	0.505132	0.904104	0.749702	0.76533	0.410022	0.440736	0.454021	0.770161	0.811417	0.697465	0.254109	0.648386	0.437821	0.397946	0.674784	0.801208	0.406096
30956851..30957450	1	30956851	30957450	1.70266	0.710259	1.25898	0.71143	0.709325	0.153146	1.75753	0.405635	0.566961	0.315397	0.681783	0.485704	0.484342	0.357001	0.588715	0.341685	0.944435	0.324301	1.40029	0.854123	0.348733	0.317637	0.907741	0.820914	0.180885	0.61344	1.23263	2.03048
31070251..31071300	1	31070251	31071300	0.224526	0.463843	0.815337	0.609798	0.455995	0.700095	0.639103	1.54527	0.43197	0.54068	0.935016	0.721617	0.738044	1.122	0.672818	0.341685	0.899462	0.926573	0.400084	0.366053	0.797103	1.08904	0.815114	0.234547	0.723539	0.701075	0.704359	0.331507
31072951..31073250	1	31072951	31073250	1.57168	0.811725	1.00718	2.84572	0.531994	1.53146	1.27821	0	0.755948	0.630793	1.49992	1.16569	1.29158	0.714002	0.588715	0.170843	0.629624	0.648601	1.05022	1.28118	0.697465	0.635274	0.518709	1.64183	1.08531	0	2.46526	1.16028
31191301..31191900	1	31191301	31191900	0.785842	0.91319	1.00718	0.71143	0.531994	0.918875	0.798879	0.540846	0.188987	0.788492	0.613604	0.679986	1.13013	0.892503	1.76615	0.597949	1.25925	0.324301	1.05022	0.427062	0	0.635274	0.778064	1.23137	0.180885	0	0	0.580138
31203151..31206150	1	31203151	31206150	1.33593	0.568207	0.788959	1.494	1.02852	0.704471	0.703013	0.784227	0.529164	0.630793	0.695418	0.505132	0.968683	0.785402	0.647587	0.444191	0.881473	0.648601	0.595124	0.640592	0.767212	0.317637	1.21897	0.410457	0.361769	0.674784	0.554683	0.46411
31206301..31206750	1	31206301	31206750	1.04779	0.270575	0.447636	0.948574	0.827546	0.816778	0.852137	0.721128	1.00793	1.05132	0.727235	0.777126	0.645789	1.19	0.784954	0.341685	0.419749	1.2972	0.466764	1.42354	0.929954	2.11758	1.21032	0.547276	1.2059	0.40896	0.821752	0.773517
31206901..31208550	1	31206901	31208550	0.571521	0.627242	0.763016	0.388053	0.548115	0.445515	0.871504	0.737517	0.618503	0.688138	0.867723	0.494535	0.821913	0.389456	1.39151	0.341685	0.457908	0.94342	0.700146	0.388238	0.760871	1.15504	0.754486	0.447771	0.855091	0.669208	0.448228	0.632878
31208551..31209300	1	31208551	31209300	0.628674	0.32469	0.604309	0.284572	0.56746	0.490067	0.511282	0.865354	0.907138	0.630793	0.654511	0.854839	0.774947	0.714002	1.41292	0.205011	0.251849	1.03776	0.840176	0.512474	1.11594	0	0.622451	0.766186	0.723539	1.96301	0.986103	0.928221
31213501..31213800	1	31213501	31213800	1.57168	0.405862	1.17505	0.71143	0.886656	0.612583	0.639103	0.540846	1.5119	1.26159	0.954496	0.777126	0.645789	1.428	0	0.512528	1.25925	0.648601	1.40029	1.28118	0	0.635274	0	1.36819	1.80885	1.22688	2.46526	1.16028
31214101..31215000	1	31214101	31215000	0.698526	0.811725	0.783363	0.71143	1.06399	0.306292	0.426069	0.721128	0.503965	0.630793	0.454522	0.518084	0.430526	1.071	0.392477	0.512528	1.04937	1.5134	1.40029	0.711769	0.697465	1.05879	0.518709	0.364851	0.361769	0.61344	1.02719	0.966896
31259701..31260900	1	31259701	31260900	1.11328	0.760992	0.629488	2.13429	0.620659	0.612583	0.878767	0.608452	0.0944935	0.630793	0.579515	0.339993	0.645789	0.535502	0.294358	0.555238	0.787029	0.486451	0.612628	0.427062	0.174366	0.794092	0.97258	0.615685	0.452212	0.61344	0.770393	0.435103
31613851..31614150	1	31613851	31614150	1.04779	0.405862	1.34291	1.42286	1.24132	0.918875	0.639103	1.62254	0.377974	0.630793	1.22721	0.194282	1.29158	0.357001	1.76615	0.512528	2.51849	0	0.700146	0.427062	0	1.90582	0.778064	0.547276	0.723539	0.61344	1.23263	1.16028
31615801..31616550	1	31615801	31616550	1.36213	0.64938	0.604309	0.569144	0.496527	0.490067	1.27821	1.08169	0	0.504635	0.981767	0.310851	0.645789	0.999603	0.706459	0.341685	1.0074	0.778321	0.700146	0.170825	0.836958	0.762328	1.14116	0.328366	1.01295	0.981505	1.47915	0.46411
31811101..31811550	1	31811101	31811550	1.92095	0.676437	1.00718	0.474287	0.472883	1.22517	1.27821	0.360564	0.251983	0.841058	0.454522	1.42473	0.645789	0.238001	1.56991	0.91116	0.419749	0.864801	0.933528	0.854123	0	1.27055	0.691612	0	0.723539	0	0.410876	0.773517
31906051..31906650	1	31906051	31906650	0.392921	0.811725	0.755386	0.71143	0.354662	0.918875	0.958655	0.676058	1.13392	0.473095	0.545426	1.06855	1.61447	0.714002	0.294358	0.0854213	1.25925	0	1.22526	1.06765	1.39493	0.95291	0.907741	0.410457	0.180885	2.14704	1.54079	0
31907701..31908300	1	31907701	31908300	0.523895	0.710259	0.92325	1.77858	0.443328	0.459438	0.639103	0.676058	0.944935	1.10389	0.613604	0.388563	0.484342	0.357001	0.883073	0.597949	0.629624	0.648601	1.22526	0.427062	0.348733	0.95291	0.907741	0.273638	0.361769	0.920161	2.46526	0.290069
32013451..32014500	1	32013451	32014500	0.523895	0.463843	0.623493	0.406532	0.455995	0.43756	0.821704	0.849901	0.971933	0.991247	0.77918	0.499581	1.10707	0.612002	0.336409	0.292873	0.179892	0.370629	1.40029	0.366053	1.79348	0.363013	0.59281	0.469094	0.826901	1.22688	0.704359	0.331507
32165551..32165850	1	32165551	32165850	1.04779	1.01466	1.17505	0.71143	0.709325	0.612583	1.59776	1.08169	1.5119	0.315397	0.954496	0.777126	0.322894	0.714002	0	0.341685	0	0	1.05022	0.427062	0.697465	1.27055	2.07484	1.09455	1.44708	0	1.23263	1.16028
32167351..32170050	1	32167351	32170050	0.669421	0.721533	0.690106	0.71143	0.610808	0.442421	2.34338	1.71268	1.63789	1.61203	1.15146	0.841887	0.789297	0.753669	0.261651	0.0949125	0.699582	0.2162	1.01132	1.13883	1.39493	1.62348	1.90193	0.364851	0.200983	1.43136	1.91742	0.902437
32170351..32179500	1	32170351	32179500	1.10791	0.884913	0.803544	1.003	0.750024	0.733092	1.99065	1.97719	1.52429	1.53045	1.65863	0.777126	1.32334	1.39289	1.48627	0.470517	1.11474	0.552906	1.51507	1.24618	1.73795	1.95789	1.61565	0.439615	0.415145	2.59455	2.28339	0.741816
32229901..32231400	1	32229901	32231400	0.838231	0.64938	0.570736	0.853717	0.496527	0.490067	0.703013	1.13578	0.226784	0.94619	0.899953	0.505132	0.968683	0.499802	0.706459	0.444191	1.0074	0.518881	0.630132	0.768711	1.11594	0.508219	0.829935	0.547276	0.289416	0.61344	0.986103	0.232055
32274751..32275200	1	32274751	32275200	0.698526	1.35287	1.11909	1.42286	0.827546	0.204194	1.27821	0.540846	1.5119	1.68212	0.999948	0.518084	1.07631	0.714002	0.392477	0.113895	0.839498	0	1.16691	0.854123	1.39493	0	1.03742	1.27698	0.24118	0.40896	1.6435	0.386759
32301601..32302050	1	32301601	32302050	0.523895	1.21759	0.895272	0.474287	1.30043	0.408389	0.639103	0.721128	1.76388	0.841058	0.727235	0.647605	0.215263	0.714002	1.17743	0.45558	0.419749	0.432401	0.466764	1.13883	1.39493	0.847031	0.518709	0.547276	0.482359	1.22688	1.23263	0.386759
32473051..32473500	1	32473051	32473500	0.523895	0.947012	0.447636	0.474287	0.472883	1.02097	0.852137	1.80282	0.503965	0.630793	0.545426	0.647605	0.430526	0.714002	0.392477	0.68337	0.839498	0	0.466764	0.569415	0	1.27055	0.518709	0.912127	0.482359	0.817921	0.410876	1.16028
32477851..32478300	1	32477851	32478300	2.09558	0.811725	0.559545	0.474287	0.827546	0.816778	0.426069	0.90141	0.503965	1.47185	0.545426	0.777126	0.645789	0.952003	1.17743	0.91116	0.419749	0.864801	0.233382	0.569415	0	0.847031	0.691612	0.547276	0.482359	1.22688	0	1.54703
32652151..32652750	1	32652151	32652750	0.916816	1.21759	1.09111	1.42286	0.531994	0.612583	0.639103	0.405635	0.566961	1.10389	0.477248	0.777126	0.645789	0.357001	0.588715	1.02506	0.944435	1.2972	0.175037	0	0	0.317637	1.03742	0.547276	1.26619	0.920161	0.924471	0.290069
32706901..32707200	1	32706901	32707200	1.30974	1.01466	0.839318	0	1.41865	0.918875	1.91731	1.62254	0.755948	1.26159	0.681783	0.582845	0.645789	0	1.76615	0.341685	0.629624	0.648601	0.700146	0.854123	0.697465	0.635274	1.03742	0.547276	0.361769	0.61344	0.616314	1.74041
32710501..32710800	1	32710501	32710800	1.30974	0.405862	0.671454	2.13429	0.886656	0.918875	1.27821	0.811269	1.5119	0.315397	0.954496	1.35997	0.322894	1.428	0	1.36674	1.25925	0.648601	1.05022	0.427062	2.0924	1.90582	0	0.547276	1.08531	0	0.616314	1.16028
32827951..32828550	1	32827951	32828550	1.57168	1.42052	1.34291	1.06715	0.975322	1.22517	0.479327	0.676058	0.377974	0.315397	0.545426	0.582845	0.484342	0.357001	1.47179	0.854213	0.629624	0	0.52511	0.427062	1.74366	0.635274	0.518709	0.273638	0.361769	0	0.616314	0.290069
32994151..32994600	1	32994151	32994600	0	0.811725	0.335727	0	0.827546	0.816778	0.426069	0.90141	0.503965	0.630793	0.999948	1.16569	1.07631	0.714002	0.392477	0.68337	0.419749	0.864801	1.40029	0.854123	0.464977	0	1.38322	0.182425	0.482359	0.40896	1.23263	0.386759
33173551..33174000	1	33173551	33174000	0	0.811725	1.00718	2.84572	0.827546	0.816778	0.639103	0.540846	1.25991	0.841058	0.363617	0.906648	0.861052	0.238001	0.392477	0	0.839498	0	1.63367	0.854123	0	0	1.03742	0.547276	0.482359	1.63584	0.821752	1.93379
33245551..33246150	1	33245551	33246150	0.523895	1.11612	0.755386	1.06715	0.709325	0.459438	0.319552	0.540846	0.566961	0	0.40907	0.874267	0.968683	1.071	1.47179	1.11048	1.25925	1.6215	0.175037	0.427062	0.697465	0	0.518709	0.957733	0.904423	0.920161	0.308157	0.290069
33821851..33822900	1	33821851	33822900	0.37421	0.695764	0.383688	0.406532	0.861323	0.700095	0.821704	0.772637	0.43197	0.720907	0.584385	0.832636	0.645789	1.122	1.17743	0.244061	0.899462	0.370629	0.900188	0.732105	0.597827	0.907534	0.963317	0.390911	0.413451	1.05161	1.93699	1.32603
33832501..33834600	1	33832501	33834600	0.673579	0.405862	0.383688	0.813063	0.329329	0.568828	0.502152	0.579478	0.809944	0.40551	1.05189	0.777126	0.968683	1.122	0.841022	0.634558	0.629624	0.648601	1.30027	0.793114	0.298914	0.54452	1.14857	0.547276	0.413451	0.788709	1.23263	0.911645
33837451..33839850	1	33837451	33839850	0.720355	0.63416	0.524574	0.622502	0.465495	0.191432	1.19832	0.980284	0.897688	1.34044	1.29539	0.509989	0.807236	1.20488	1.10384	0.704725	1.02314	0.648601	0.700146	0.427062	0.697465	0.476455	1.23193	0.478866	0.361769	0.920161	1.46375	0.580138
33888151..33890100	1	33888151	33890100	0.96719	0.686844	0.619804	0.985058	0.545635	0.51834	0.589941	0.665657	0.290749	0.630793	0.692272	0.627679	0.745141	0.494309	0.724573	0.60452	0.968652	0.798278	0.700146	0.657018	0.536512	0.488672	0.438908	0.378883	0.946166	0.660628	0.663723	0.803268
33891151..33892500	1	33891151	33892500	0.814947	0.450958	0.484939	0.316191	0.669918	0.13613	0.568092	0.961504	1.00793	0.420529	0.757536	0.431737	0.50228	0.714002	0.654128	0.60744	0.279833	0.144134	0.466764	0.854123	0.309985	0.423516	0.461075	0.79051	0.321573	0.954241	0.547835	1.16028
34430551..34433700	1	34430551	34433700	0.923052	0.463843	0.687441	0.677553	0.658659	0.700095	1.09561	1.08169	0.683953	1.02128	0.92203	0.462575	1.29158	1.088	1.06529	0.764724	1.19928	0.741258	0.700146	0.813451	1.52778	0.726027	1.16092	0.781823	0.447905	1.81111	1.35002	0.386759
34455751..34462350	1	34455751	34462350	0.952536	0.894742	0.892729	1.32585	0.935019	0.877108	1.27821	1.33982	0.80749	0.94619	1.22721	0.688817	1.29158	1.18459	1.79291	0.691136	1.25925	1.06135	1.20934	0.873535	1.0779	1.24167	1.2732	0.708971	0.542654	2.59318	1.62483	0.685617
34470751..34476900	1	34470751	34476900	1.86558	0.920614	0.818847	1.31875	1.01209	0.806817	0.841745	0.699143	0.682197	0.553867	1.05759	0.578106	0.645789	0.835905	1.49333	0.608366	1.65852	0.506225	0.375688	0.541639	0.476318	0.495823	0.746435	0.680758	0.38824	1.3765	1.62346	0.509389
34495501..34497300	1	34495501	34497300	0.916816	0.777903	1.09111	1.66	1.24132	0.612583	1.01191	0.85634	0.566961	0.841058	0.704509	0.291422	0.75342	0.535502	0.784954	0.626423	0.524686	0.324301	0.641801	0.569415	1.0462	1.05879	0.778064	0.729701	0.361769	1.22688	1.6435	0.773517
34535401..34540050	1	34535401	34540050	1.06469	1.04739	0.812243	1.33106	0.903817	1.1066	0.7628	0.837439	0.902261	0.976712	1.05566	0.701921	1.10409	0.921293	1.32936	0.661326	1.66546	0.920595	0.745317	0.633704	0.80996	0.819708	1.12108	0.741471	0.490139	2.41418	1.59049	0.86085
34548901..34550250	1	34548901	34550250	0.582105	0.496054	0.857969	1.58096	0.591104	0.544519	0.710114	0.721128	0.671954	0.77097	0.515125	0.690779	1.00456	0.714002	0.91578	0.60744	0.139916	1.15307	0.700146	0.284708	0	0.282344	0.749247	0.547276	0.803932	0.27264	0.821752	1.03136
34554451..34554750	1	34554451	34554750	2.35753	1.21759	0.671454	1.42286	1.06399	2.45033	0.319552	1.62254	0.377974	0.630793	0.954496	0.777126	0	0.357001	2.35486	1.02506	0.629624	1.2972	1.05022	0	0.697465	1.90582	0.518709	1.09455	0	1.84032	1.23263	0.580138
34558651..34561200	1	34558651	34561200	1.23269	0.549108	0.59246	1.08807	0.938812	0.936892	0.601509	1.17714	0.711481	0.890532	1.01064	0.388563	1.06365	1.134	1.10817	0.522577	0.814807	0.915672	0.782517	0.502425	0.820547	0.523166	0.884857	0.676047	0.510733	1.51556	1.23263	0.682515
34570801..34571700	1	34570801	34571700	0.61121	1.01466	0.447636	0.71143	0.591104	1.22517	0.213034	0.450705	1.25991	0.735925	0.590878	0.582845	0.861052	0.714002	1.76615	0.569475	1.25925	0.2162	0.233382	0.284708	0.232488	1.05879	0.778064	0.638489	0.964718	0	1.6435	0.773517
34574251..34590000	1	34574251	34590000	1.37211	0.726687	0.754587	1.46351	0.901856	0.7351	0.979958	1.06624	1.03673	0.973224	1.16617	0.518084	1.01481	0.999603	1.42413	0.693133	1.05537	0.765967	0.940197	0.837854	1.14251	0.980136	1.13622	0.594185	0.496141	1.63584	1.72568	0.674065
34632451..34638000	1	34632451	34638000	1.95399	0.932386	0.943665	1.42286	0.968133	0.910597	1.29548	1.31557	1.06241	0.988811	1.33408	0.640604	1.36139	1.35081	1.5593	0.637196	1.29328	0.946607	0.965067	0.854123	1.09332	0.892817	1.13555	0.562067	0.508433	1.45899	2.26537	0.846688
34639801..34641150	1	34639801	34641150	1.16421	0.811725	0.969878	1.26477	0.51229	0.680648	0.710114	0.841316	0.58796	0.420529	0.848441	0.34539	0.645789	0.952003	0.523303	0.645405	0.419749	0.864801	0.466764	0.664318	0.774961	0.564688	0.518709	0.486468	1.1255	1.22688	0.958711	0.515678
34644001..34644600	1	34644001	34644600	0.916816	0.811725	1.5947	1.42286	1.24132	0.612583	0.479327	0.405635	0.566961	0.473095	0.477248	0.388563	0.645789	0.357001	0.294358	0.854213	0.944435	0.972902	1.05022	0	0.348733	0.317637	0.648386	0.684095	0.723539	0.920161	0.924471	0.580138
34661101..34662600	1	34661101	34662600	1.4669	0.852311	0.671454	0.996003	0.709325	0.796358	0.703013	0.486762	0.680353	0.441555	0.709054	0.310851	0.774947	0.214201	0.470972	0.478359	1.76295	1.16748	0.490102	0.341649	0.836958	0.635274	0.674322	0.437821	0.506477	0.736129	0.739577	0.46411
34664551..34667250	1	34664551	34667250	1.42616	0.789177	0.783363	0.790478	0.827546	0.816778	0.603597	0.390611	0.629957	0.350441	0.742386	0.518084	0.574035	0.555335	0.523303	0.493545	0.139916	0.504467	0.505661	0.37961	0.309985	0.423516	0.547526	0.699297	0.562752	0.47712	1.09567	0.580138
34667251..34668150	1	34667251	34668150	2.18289	0.879368	0.895272	0.71143	1.35954	0.408389	0.532586	0.90141	0.377974	0.315397	0.499974	0.647605	1.18395	0.833003	0.981192	0.626423	0.629624	0.864801	0.350073	0.427062	0.232488	0.635274	0.864515	0.364851	0.723539	0.20448	0.410876	0
34673401..34680300	1	34673401	34680300	1.70835	0.944071	0.912302	1.85591	1.20277	0.892241	1.34767	1.45793	1.41329	1.50842	1.82006	0.777126	1.58639	1.24174	2.04771	0.750222	1.6425	0.987002	1.1111	1.05837	1.81947	1.51913	1.72527	0.713838	0.629164	3.30724	2.67963	0.983712
34682701..34683900	1	34682701	34683900	0.982302	0.710259	0.671454	1.42286	0.886656	0.459438	0.718991	0.47324	0.377974	0.236547	0.613604	0.485704	0.726512	0.446251	0.883073	0.982345	0.314812	1.13505	0.0875183	0.533827	0.523099	0.317637	0.583548	0.684095	0.994866	0.766801	0.616314	0.435103
34684201..34684800	1	34684201	34684800	1.30974	1.21759	0.587523	1.77858	1.15265	0.612583	0.798879	0.135212	0.377974	0.630793	0.40907	0.388563	0.484342	1.071	0.883073	0.939634	1.25925	0.648601	0.52511	0.427062	0.348733	0.317637	0.778064	1.50501	1.26619	0.30672	0.616314	0.580138
34685101..34685700	1	34685101	34685700	0.654868	0.710259	1.42684	1.42286	0.975322	1.07202	0.639103	0.540846	0.377974	0.630793	0.954496	0.874267	0.645789	0.535502	0.294358	1.1959	0.314812	0.648601	0.350073	0.213531	0.348733	0.317637	0.389032	0.957733	0.361769	0.30672	0.308157	1.16028
34721551..34724850	1	34721551	34724850	2.09558	1.07	0.9614	1.35819	1.16071	0.779652	0.406702	0.467094	0.515419	0.688138	0.582614	0.759465	0.792559	0.843821	1.17743	0.465934	0.801339	0.648601	0.509197	0.232943	0.634059	0.288761	0.848797	0.547276	0.460434	1.17111	1.00851	0.843837
34740001..34740300	1	34740001	34740300	0.523895	1.01466	2.18223	1.42286	0.886656	0.918875	0	0.811269	0.377974	0.315397	0.40907	0.971408	0.645789	1.071	1.17743	2.3918	0.629624	3.24301	0.350073	1.28118	0.697465	0.635274	0.778064	0.820914	1.80885	0.61344	2.46526	0
34743901..34756650	1	34743901	34756650	1.64565	0.95497	1.06643	1.40612	1.18916	0.821582	1.72182	1.65435	1.82317	2.21891	1.90899	0.690271	1.8386	1.69681	1.80078	0.598954	2.04442	0.915672	1.41677	1.05509	1.69033	1.68908	1.59884	0.450698	0.570319	2.74244	2.30574	0.819018
34766401..34767450	1	34766401	34767450	1.422	1.04365	1.19903	1.42286	1.16532	1.13766	0.273901	0.540846	0.43197	0.450567	0.38959	0.666108	0.645789	0.408001	0.672818	0.585746	0.71957	0.370629	0.300063	0.732105	0.199276	0.54452	0.518709	0.625458	0.620176	0.350537	0.528269	0.165754
34769851..34770450	1	34769851	34770450	1.83363	1.21759	1.25898	2.49001	0.975322	0.612583	0.639103	0.676058	1.13392	0	0.545426	0.291422	0.645789	0.535502	1.17743	0.68337	0.629624	0.648601	0.700146	0.854123	0.697465	0.317637	0.907741	0.273638	0.361769	0.920161	0.308157	1.16028
34850551..34852050	1	34850551	34852050	0.838231	0.162345	0.268582	0.853717	0.248264	0.183775	1.27821	1.08169	0.831543	0.378476	0.899953	0.660558	0.58121	0.642602	1.6484	0.820044	0.755548	0.648601	0.560117	0.854123	0.418479	0.635274	0.726193	0.602004	0.434123	1.71763	1.97221	0.580138
34922551..34931550	1	34922551	34931550	1.17003	0.80496	0.682645	1.25686	0.981233	0.602374	1.57645	1.79381	1.5119	1.60852	1.72718	0.67351	1.39921	1.4994	1.7269	0.632117	1.40616	0.626981	1.38862	1.02495	1.18569	1.20702	1.38322	0.510791	0.566772	1.94256	2.21873	0.908883
34934551..34937850	1	34934551	34937850	0.666775	0.608793	0.747756	0.905457	0.95114	0.696118	1.30726	1.49962	1.0652	1.11822	1.19002	0.653493	0.998037	1.10346	0.856313	0.357216	1.14477	0.294819	1.14569	0.854123	1.20471	1.03954	1.01384	0.422895	0.493322	1.17111	1.45674	0.685617
34943701..34944150	1	34943701	34944150	1.39705	0.676437	0.783363	0.948574	1.06399	0.816778	0.426069	0.90141	0.251983	0.420529	1.18176	0.518084	0.645789	0.952003	1.56991	0.68337	0	0	0.933528	1.99295	1.39493	0.847031	1.38322	1.09455	0.964718	0	1.23263	0
34967401..34968000	1	34967401	34968000	0.916816	0.91319	0.671454	0.355715	1.32998	1.07202	1.11843	0.405635	0.566961	0.630793	0.681783	0.679986	0.968683	0.535502	0.883073	1.36674	0.314812	0.648601	0.52511	0.854123	0.697465	0.95291	0.648386	0.684095	0.723539	1.84032	0	0.290069
35002351..35003550	1	35002351	35003550	1.11328	0.355129	0.839318	0.889288	0.709325	0.689156	0.639103	0.811269	0.472468	0.630793	0.78405	0.485704	1.04941	0.357001	0.588715	0.896923	0.314812	0.324301	0.262555	0.320296	1.22056	0	1.03742	0.957733	0.452212	0.46008	0.308157	0.870207
35022151..35022900	1	35022151	35022900	0.733452	0.568207	0.7386	1.13829	0.780257	0.7351	0.766924	0.216338	0.907138	0.756952	0.436341	0.466276	0.774947	0.856803	1.17743	0.751707	0.251849	0.518881	0.280059	0.854123	0.557972	1.01644	0.726193	0.437821	0.578831	0.245376	1.72568	0.696165
35027851..35028750	1	35027851	35028750	1.39705	0.473506	0.895272	1.18572	0.886656	0.204194	0.532586	0.360564	0.251983	0.525661	0.590878	0.841887	0.861052	0.595002	1.17743	0.968108	0.419749	0.864801	1.16691	0.711769	0.232488	0.635274	0.605161	0.364851	0.361769	0.61344	0.410876	1.35365
35147851..35148450	1	35147851	35148450	1.04779	0.101466	0.587523	0.71143	0.797991	0.306292	0.639103	0.811269	0.566961	1.10389	0.954496	0.388563	1.29158	0.892503	1.17743	0.597949	0.944435	0.648601	0.350073	1.06765	0.348733	0.635274	0.907741	0.820914	1.08531	1.22688	1.84894	0.290069
35257501..35258850	1	35257501	35258850	0.814947	0.586245	0.410333	1.73905	0.788139	0.748713	0.568092	0.781222	0.58796	0.700881	0.939345	0.561258	0.932806	1.03134	0.784954	0.721335	0.139916	0.720668	0.466764	0.37961	1.23994	0.705859	0.979784	0.425659	0.24118	0.954241	0.273917	0.386759
35266201..35266650	1	35266201	35266650	1.39705	0.676437	1.231	0.948574	1.41865	1.63356	0.639103	0.180282	0.755948	0.210264	0.454522	1.55425	0.430526	0.952003	0.392477	0.797265	0.419749	0.432401	0.466764	0.284708	0.929954	0	0.864515	0.912127	1.2059	0.817921	0	1.16028
35308651..35309700	1	35308651	35309700	1.12263	0.405862	1.1031	0.813063	0.861323	0.962631	0.913004	0.309055	0.971933	0.450567	0.935016	0.832636	0.369022	0.714002	0.504613	0.341685	0.899462	0.555944	0.700146	0.854123	0.996379	0.181507	0.370507	0.234547	0.310088	0.701075	0.528269	0.663015
35550601..35551050	1	35550601	35551050	0	0.811725	0.895272	0	1.18221	0.816778	0.213034	0.360564	0.755948	0.210264	0.63633	1.03617	1.07631	2.14201	0.784954	0.91116	0.419749	0.432401	0.933528	0.569415	0.464977	0.847031	1.38322	0.729701	0.482359	0.40896	0.821752	0.773517
35552101..35552700	1	35552101	35552700	0.130974	0.710259	0.755386	1.06715	0.443328	0.612583	0.159776	1.08169	0.755948	0.315397	0.613604	0.971408	0.968683	0.714002	0.883073	0.768791	0.629624	0.972902	0.700146	0.427062	0.697465	0.635274	1.1671	0.684095	0.180885	0	0	0.290069
35701051..35703300	1	35701051	35703300	0.94301	0.595265	0.671454	1.13829	0.662037	0.694261	0.724317	0.612959	0.907138	0.672846	0.436341	0.751222	0.731894	0.523602	0.549468	0.751707	0.503699	0.605361	1.07356	0.626357	0.743963	0.423516	0.518709	0.474306	0.289416	0.654336	0.986103	0.46411
35712451..35715750	1	35712451	35715750	0.976349	0.64569	0.747756	0.970132	0.78993	1.03025	0.464802	0.614598	0.446697	0.659466	0.681783	0.494535	0.645789	0.551729	0.802794	0.605714	0.744101	0.589637	0.668322	0.776475	0.887683	0.577521	0.589442	0.696533	0.52621	0.83651	0.840428	0.369179
35724451..35725500	1	35724451	35725500	1.19747	0.521823	0.671454	0.813063	0.962655	0.525072	0.365202	0.849901	0.43197	0.450567	1.01293	0.388563	0.645789	0.612002	0.841022	0.488122	0.539677	0.741258	1.00021	1.22018	0.398552	0	0.444608	0.312729	1.13699	0.876343	0.528269	1.49178
35730151..35731350	1	35730151	35731350	1.04779	0.659526	1.04915	1.245	0.930989	0.689156	0.718991	0.811269	0.472468	0.394246	0.477248	0.485704	0.322894	0.714002	0.735894	0.512528	0.157406	0.810751	0.437591	0.427062	0.697465	0.476455	0.45387	0.615685	0.0904423	0.61344	0.770393	0.725172
35748301..35750700	1	35748301	35750700	0.982302	1.01466	0.692437	1.06715	0.598493	1.03373	1.11843	0.980284	0.755948	1.02504	0.852228	0.388563	1.04941	0.847878	1.32461	0.768791	0.472218	0.324301	0.831424	0.640592	0.871831	0.635274	1.005	0.410457	0.316548	1.07352	1.38671	0.870207
35752351..35753850	1	35752351	35753850	0.9954	0.689966	0.839318	0.426858	0.815724	0.796358	0.511282	0.594931	1.05833	0.567714	0.436341	0.42742	0.645789	0.571202	0.470972	0.307517	1.38517	0.389161	0.350073	0.854123	1.11594	0.381164	0.414967	0.711459	0.434123	0.61344	1.10937	0.46411
35754301..35756400	1	35754301	35756400	1.23489	0.666774	0.911259	0.813063	0.785324	0.743851	0.730403	0.502214	0.377974	0.495623	0.662303	0.55509	0.968683	0.459001	0.504613	0.414903	0.449731	0.833916	0.950199	0.48807	0.597827	0.998287	1.07447	0.35182	0.620176	0.701075	0.616314	0.911645
35758351..35760300	1	35758351	35760300	0.96719	1.06149	0.878056	0.437803	0.845734	0.612583	0.688265	0.665657	0.581499	0.824884	0.818139	0.508121	0.596113	0.714002	0.452858	0.446819	1.16238	0.798278	0.538574	0.131404	0.214605	0.684141	0.478808	0.336785	0.333941	1.22688	0.853358	0.267756
35760601..35762400	1	35760601	35762400	1.09145	0.845546	0.587523	1.18572	0.709325	0.663632	0.692362	0.676058	0.503965	0.525661	0.659057	0.420944	0.538157	0.654502	1.17743	0.768791	0.419749	0.864801	0.350073	0.355885	0.348733	0.423516	0.994192	0.547276	0.361769	0.920161	0.821752	0.773517
35770651..35772900	1	35770651	35772900	1.25735	0.947012	0.626691	0.474287	0.732969	0.653422	0.511282	0.576903	0.604758	0.58874	0.63633	0.518084	0.559684	0.618802	1.17743	0.569475	0.671598	0.605361	0.606794	0.227766	0.464977	0.508219	0.691612	0.547276	0.771775	0.899713	0.986103	0.696165
35824651..35825250	1	35824651	35825250	0.785842	0.507328	0.671454	0	1.15265	1.07202	0.639103	0.811269	0.377974	1.10389	1.15903	0.874267	0.322894	0.357001	0.883073	0.854213	0	1.2972	0.700146	0.854123	1.0462	0.635274	0.648386	1.91547	0.904423	0.920161	0.616314	0
35985751..35988000	1	35985751	35988000	0.94301	0.676437	0.626691	0.853717	0.401951	0.449228	0.68171	0.937467	0.705552	0.546687	0.581788	0.362659	0.645789	1.0472	0.941945	0.751707	1.09135	0.778321	0.420088	0.683298	0.743963	0.254109	0.726193	0.583761	0.482359	1.22688	1.23263	0.541462
36029851..36031500	1	36029851	36031500	0.523895	0.553449	0.45781	0.388053	0.193452	0.668273	0.929604	0.737517	0.687226	0.630793	0.917308	0.494535	0.704497	1.29819	1.39151	0.962931	0.686862	0.825492	0.509197	0.465885	0.760871	0.346513	0.848797	0.84579	0.591986	0.780742	1.00851	0.843837
36250951..36256950	1	36250951	36256950	1.0085	0.740699	0.587523	0.92486	0.842323	0.811673	0.878767	0.93296	0.944935	0.89888	0.934042	0.543989	1.00097	0.749702	1.05969	0.555238	1.29073	0.972902	1.01521	0.661945	1.18569	0.635274	0.946644	0.50623	0.397946	1.56427	1.60242	0.551131
36261751..36263250	1	36261751	36263250	1.4669	0.771138	0.872891	1.42286	0.993055	0.980134	0.958655	0.811269	0.529164	0.378476	0.518155	0.621701	0.774947	0.357001	0.706459	0.649202	0.629624	0.778321	0.630132	0.768711	0.557972	0.381164	0.674322	0.383093	0.795893	0.981505	0.986103	0.348083
36264001..36274050	1	36264001	36274050	1.84536	0.82384	0.871888	1.63523	0.958118	1.04231	1.26867	1.11398	1.32009	1.48754	1.40834	0.487154	1.55182	1.53457	1.75736	0.662971	2.1238	1.02614	1.10769	0.879619	1.29083	1.36536	1.41677	0.620791	0.691141	2.12415	2.44686	0.831242
36293551..36296100	1	36293551	36296100	1.6025	0.907221	0.868941	1.25547	1.10571	0.684652	0.52632	0.699919	0.489143	0.816321	0.609594	0.525703	0.531826	0.630002	0.692606	0.46228	1.48147	0.991978	0.782517	0.60291	0.902602	0.672643	0.640758	0.611661	0.595855	1.22688	0.942598	0.409509
36296101..36305550	1	36296101	36305550	1.43032	0.818167	0.847311	1.28735	0.917619	0.933461	0.882571	1.12462	0.863941	0.861083	1.07787	0.493414	0.902054	0.906669	1.02792	0.558628	1.11933	0.741258	0.77794	0.664318	1.04066	0.927701	0.94685	0.477781	0.493844	1.75269	1.27176	0.534095
36307051..36311400	1	36307051	36311400	0.776809	0.629786	0.798799	1.03035	0.672636	0.697078	1.36636	1.21224	0.990553	1.23984	1.18489	0.710133	1.44746	1.00945	1.70524	0.765846	1.78031	0.939353	1.15886	0.736313	1.73164	1.53342	1.30572	0.622762	1.02293	2.96144	1.78519	0.760181
36369001..36376500	1	36369001	36376500	1.19448	0.600676	0.718456	0.768345	0.737698	0.710597	0.945873	1.07088	1.17928	0.971422	1.03086	0.48959	1.03326	0.828242	1.29517	0.662869	1.0074	0.908041	1.13424	0.666216	0.920654	0.889383	1.18266	0.569167	0.636714	1.57041	1.70103	0.812193
36468901..36471300	1	36468901	36471300	1.01505	0.760992	0.629488	0.800359	0.997488	0.689156	0.639103	0.507043	0.236234	0.43367	0.528382	0.534274	0.524703	0.669377	0.809484	0.726081	1.02314	0.648601	0.52511	0.533827	0.435916	0.238228	0.583548	0.752504	0.633096	1.07352	0.847432	0.290069
36471751..36475650	1	36471751	36475650	1.71273	0.905385	0.865143	1.25868	1.11855	1.06024	0.663684	0.811269	0.872248	0.824884	0.91254	0.612734	0.869331	0.906233	1.13215	0.749079	0.678056	0.548816	0.727075	0.525614	0.751116	0.244336	0.798014	0.799865	0.69571	1.22688	0.995584	0.624764
36558451..36563550	1	36558451	36563550	1.38678	0.596856	0.582585	1.7158	1.0014	0.702669	0.52632	0.524939	0.466909	0.40816	0.625636	0.571417	0.645789	0.819002	1.1428	0.773816	0.77777	0.724907	0.370666	0.552668	0.369246	0.485797	0.610246	0.788721	0.78738	0.829949	1.34139	0.819018
36564751..36565350	1	36564751	36565350	1.57168	0.608793	1.5947	0.71143	0.886656	0.306292	0.319552	0.405635	0.566961	0.315397	0.749961	0.485704	0.968683	1.2495	0.588715	1.02506	0.944435	1.2972	0.175037	0.427062	0.348733	0.635274	0.389032	1.09455	1.44708	0.920161	0	1.16028
36742051..36744900	1	36742051	36744900	1.04779	0.811725	0.759804	1.12331	0.765324	0.870513	1.11002	0.797036	0.437654	0.663993	0.861199	0.470366	0.985678	0.939476	1.17743	0.647403	0.86159	0.819286	0.589597	0.449538	0.367087	0.802451	1.01012	0.489668	0.533134	1.35603	1.88138	0.85494
36752401..36755550	1	36752401	36755550	1.27232	0.502496	0.975207	1.55837	0.726214	0.729266	0.456502	0.437828	0.395973	0.450567	0.571399	0.647605	0.584285	0.612002	1.12136	0.618287	0.779534	1.05012	0.500105	0.569415	0.332126	0.423516	0.54341	0.495154	0.378996	0.701075	0.763056	0.773517
36761101..36763500	1	36761101	36763500	0.949559	0.456595	0.545557	1.245	0.620659	0.497724	0.679047	0.439437	0.425221	0.51252	0.511337	0.485704	0.807236	0.446251	0.662305	0.832857	0.629624	0.810751	0.306314	0.320296	0.610282	0.555864	0.810483	0.855119	0.633096	0.61344	0.693353	0.580138
37197001..37198950	1	37197001	37198950	0.805992	0.874165	0.85223	1.42286	0.873015	0.942436	0.688265	0.790467	0.523349	0.630793	0.650316	0.59779	0.943845	0.933695	1.08686	0.630803	0.774921	0.399139	0.807861	0.525614	0.858419	0.879609	0.438908	0.294687	0.222627	0.566253	0.37927	0.89252
37259701..37263450	1	37259701	37263450	0.901099	0.681849	0.765458	1.02446	0.666765	0.612583	0.613539	0.800452	0.393093	0.353244	0.632694	0.435191	0.723283	0.714002	0.989042	0.669703	1.0074	0.933986	0.560117	0.375814	0.836958	0.406575	0.663948	0.437821	0.578831	0.588903	0.690272	0.742576
37300051..37302600	1	37300051	37302600	0.832068	0.859473	0.868941	1.17177	0.897087	0.972927	0.338349	0.477217	0.489143	0.890532	0.641678	0.54856	0.721764	1.05	1.24669	0.743667	1.18517	1.06828	0.617776	0.452183	0.574383	0.523166	0.976394	0.643854	0.553294	1.37122	1.30514	0.273006
37539151..37540500	1	37539151	37540500	0.873158	0.766629	0.895272	0.632383	0.591104	0.544519	0.781126	0.540846	0.671954	0.700881	0.666632	1.07934	1.07631	0.714002	0.523303	0.83523	0.979414	0.432401	0.77794	1.04393	0.464977	0.423516	0.806881	0.851318	0.723539	0.6816	1.36959	0.386759
37541251..37543800	1	37541251	37543800	0.677981	0.740102	0.750449	1.17177	0.605012	0.720686	0.639103	0.699919	1.11169	1.00185	0.770013	0.388563	0.987677	0.588002	0.900388	0.381883	0.88888	0.610448	1.19437	0.803881	1.14877	0.822119	0.884857	0.35412	0.595855	1.44339	1.52266	0.614264
37579651..37583250	1	37579651	37583250	1.13511	0.91319	0.839318	1.12643	1.07877	0.995448	0.612474	0.585917	0.409472	0.683359	0.647694	0.615225	0.591973	0.714002	0.981192	0.740318	1.15431	0.918851	0.495937	0.533827	0.813709	0.635274	0.432258	0.478866	0.331622	0.61344	0.770393	0.531793
37630951..37634100	1	37630951	37634100	1.24737	0.792398	0.735402	0.880819	0.827546	0.787607	0.426069	0.540846	0.43197	0.330416	0.558412	0.425569	0.615037	0.442001	0.560681	0.585746	0.71957	0.679487	0.466764	0.366053	0.730678	0.605022	0.765713	0.390911	0.516813	0.642652	0.939145	0.497261
37649551..37651800	1	37649551	37651800	1.36213	0.622322	0.805745	2.46629	1.06399	0.7351	0.894744	0.865354	0.403172	0.336423	0.527245	0.388563	0.645789	0.523602	0.549468	0.797265	0.671598	0.605361	0.606794	0.569415	0.743963	0.592922	0.380387	0.583761	0.675303	1.0633	0.903927	0.232055
37675801..37678950	1	37675801	37678950	1.44695	0.850378	0.63948	0.948574	0.928878	1.10848	0.79127	0.952919	0.611958	0.690869	0.714248	0.425569	0.522781	1.36	1.17743	0.780994	1.13932	1.11189	0.600125	0.366053	0.597827	0.968036	0.913916	0.729701	0.551268	0.759498	0.939145	0.386759
37684651..37689750	1	37684651	37689750	1.15565	0.656542	0.720826	0.878826	0.990969	0.756721	0.695494	0.540846	0.377974	0.500924	0.513342	0.514275	0.531826	0.735002	1.1428	0.582875	0.77777	0.572295	0.473628	0.527547	0.287192	0.523166	0.640758	0.482891	0.297928	0.829949	0.87009	0.955521
37710001..37711200	1	37710001	37711200	1.5062	0.91319	0.881284	1.60072	1.01965	0.765729	0.798879	0.608452	0.566961	1.02504	0.920407	0.679986	0.565065	0.624752	0.441537	0.64066	1.25925	0.486451	0.437591	0.533827	0.871831	0.158818	0.324193	0.478866	0.904423	0.766801	1.38671	0.870207
37714801..37723200	1	37714801	37723200	1.16005	0.833467	0.851308	1.14337	0.975322	0.711034	1.24397	1.49698	1.29591	1.37423	1.40739	0.492643	1.33771	1.38975	1.57692	0.689472	1.39417	0.764423	1.16274	1.11341	1.22056	1.79238	1.30604	0.449548	0.594335	1.97177	1.5628	1.20171
37723501..37727100	1	37723501	37727100	1.37522	0.879368	0.965216	1.12643	0.916211	0.791254	0.505957	0.811269	0.755948	0.499378	0.749961	0.275232	0.699605	0.535502	0.834014	0.626423	1.10184	0.756701	0.52511	0.533827	0.813709	0.582334	0.691612	0.638489	0.753686	1.07352	1.18127	0.483448
37862101..37864050	1	37862101	37864050	0.241798	0.561963	0.85223	0.656705	0.600198	0.565462	0.589941	1.08169	0.639648	0.824884	0.964985	0.538011	0.844493	0.878772	0.634001	0.420535	1.06552	0.299354	0.861719	1.11693	1.28763	1.66148	0.997518	0.67357	0.445255	0.755004	1.42226	0.89252
37864801..37865700	1	37864801	37865700	0.785842	1.28523	1.06314	1.66	1.59598	1.22517	0.532586	0.360564	0.125991	0.420529	0.545426	0.259042	0.430526	1.309	0.981192	0.284738	0.629624	0	0.466764	0.427062	0.929954	0.211758	0.778064	0.912127	0.482359	0.817921	1.6435	0.193379
37867501..37871250	1	37867501	37871250	1.11066	0.714318	0.792316	1.08137	0.922122	0.759603	1.12482	1.42783	0.8769	0.756952	1.09085	0.730499	0.955767	0.828242	1.13033	0.68337	1.05777	0.622657	0.756158	0.751628	0.948553	1.06726	1.07892	0.459712	0.723539	2.40469	2.16943	1.02104
37907851..37911000	1	37907851	37911000	1.99579	0.985665	1.05514	1.62613	1.06399	1.10848	0.639103	0.849901	0.719951	0.570718	0.753208	0.333054	0.707292	0.680002	0.841022	0.406768	0.539677	0.494172	0.866848	0.528743	0.797103	0.786529	0.889216	0.573337	0.413451	0.817921	0.997842	0.497261
37911301..37921500	1	37911301	37921500	1.14024	1.09822	1.07136	1.50656	1.12657	1.054	0.827075	1.13737	0.822649	0.695728	0.802097	0.462847	0.721764	0.672002	1.05622	0.562775	0.796289	0.667678	0.833998	0.514986	0.656438	0.95291	0.778064	0.410457	0.457532	0.884076	0.924471	0.494823
37935601..37940250	1	37935601	37940250	0.895691	0.445139	0.563155	0.872076	0.640681	0.553301	1.19574	1.0468	0.926646	1.01741	0.932503	0.413632	0.87494	0.875228	0.759633	0.429862	1.01552	0.627678	0.835659	0.964332	0.989951	1.02463	0.870093	0.406043	0.420119	1.22688	1.51096	0.673708
37940401..37945800	1	37940401	37945800	0.785842	0.687711	0.802015	1.02762	0.620659	0.663632	1.04742	0.886387	0.902938	0.928668	0.886317	0.75554	0.699605	0.833003	0.621422	0.436598	0.804519	0.612568	0.991874	0.616867	1.0462	0.847031	0.907741	0.410457	0.502457	1.09056	1.30111	0.676827
38136601..38140800	1	38136601	38140800	0.767131	0.695764	0.719415	0.762247	0.671325	0.525072	0.684753	0.695374	0.755948	0.54068	0.652563	0.527336	0.645789	0.561002	0.841022	0.707776	0.764543	0.602272	0.750157	0.48807	0.44837	0.68065	0.629861	0.273638	0.335929	0.832526	0.792404	0.621576
38359201..38359800	1	38359201	38359800	1.9646	1.11612	0.755386	2.13429	1.68465	0.918875	0.479327	0.540846	0.755948	0.315397	0.272713	0.777126	0.645789	0.892503	0	0.854213	1.25925	2.9187	0.350073	0.427062	0	0	0.778064	0.273638	0.361769	0.30672	0.308157	0.580138
38625451..38626800	1	38625451	38626800	1.97916	0.992108	0.596848	1.89715	1.06399	0.884843	0.852137	0.180282	0.503965	0.350441	0.575728	0.388563	0.574035	0.872669	0.91578	0.60744	0.839498	0.576534	0.233382	0	0.929954	0	0.691612	0.912127	0.643146	0.54528	1.78046	0.644598
38697151..38699250	1	38697151	38699250	0.748421	0.811725	0.551552	0.914696	0.658659	0.787607	0.684753	0.424951	0.971933	0.40551	0.428549	0.666108	0.8303	0.765002	0.420511	0.658964	0.989408	0.833916	0.800167	0.48807	0.199276	0.54452	0.666912	0.234547	0.568495	0.61344	0.704359	0.828768
38767801..38769300	1	38767801	38769300	0.733452	0.852311	0.705027	0.996003	0.957589	0.796358	0.383462	0.486762	0.755948	0.441555	0.40907	0.777126	0.645789	1.1424	1.17743	0.615033	1.0074	0.518881	0.420088	0.512474	0.139493	0.508219	0.414967	0.21891	0.434123	0.368064	0.986103	0.46411
38785351..38787900	1	38785351	38787900	1.6025	0.835599	0.631957	1.25547	0.8345	0.50448	1.05264	1.14532	0.978286	0.779215	0.834181	0.6857	1.06365	0.798002	0.761867	0.623073	1.25925	0.991978	0.658961	0.452183	0.984657	0.747381	1.03742	0.482891	0.638417	1.6599	1.16012	0.614264
38832901..38840250	1	38832901	38840250	0.652195	0.646066	0.561829	0.58076	0.506661	0.687594	1.38255	1.56735	1.55818	1.27446	1.43035	0.650249	1.43655	1.10743	1.85025	0.676397	1.51624	0.900099	1.40029	0.923847	1.30953	1.65949	1.05859	0.580783	0.457749	2.50384	1.73574	0.805089
38893351..38900400	1	38893351	38900400	0.869442	0.846266	0.864319	0.938483	0.830061	0.899325	0.829474	0.886067	0.88462	1.18106	1.05024	0.686186	1.01677	0.972258	1.30269	0.66156	1.39321	0.607201	0.968288	0.781432	0.712305	0.865053	1.07053	0.535632	0.431044	1.77506	1.73092	0.641855
38914051..38915400	1	38914051	38915400	1.04779	0.766629	0.484939	0.948574	0.827546	0.340324	0.923149	0.841316	0.58796	0.420529	0.727235	0.388563	0.430526	0.555335	0.91578	0.721335	0.699582	1.15307	0.233382	0.569415	1.70491	1.12938	1.21032	0.425659	0.24118	0.954241	0.821752	0.386759
38915401..38915700	1	38915401	38915700	1.30974	1.21759	0.839318	2.13429	1.77331	0.918875	1.27821	1.35212	0	1.26159	1.36357	0.971408	0	0	0	0.68337	1.25925	1.2972	1.05022	0.854123	2.78986	0	0.778064	0.547276	0.361769	0.61344	0.616314	0
38929951..38931150	1	38929951	38931150	1.17876	1.06539	0.71342	0.889288	0.664992	0.765729	0.399439	0.405635	0.377974	0.867341	0.715872	0.825697	0.403618	0.535502	1.17743	0.469817	0.314812	0.324301	0.262555	0.213531	0.348733	0.794092	0.648386	0.342047	0.813981	0.30672	0.924471	1.01524
38932651..38933700	1	38932651	38933700	0.748421	0.869705	0.767376	1.01633	1.06399	1.13766	0.821704	0.772637	0.43197	0.54068	0.38959	0.777126	0.369022	0.408001	0.672818	1.2203	1.07935	2.03846	0.800167	0.366053	0.398552	1.08904	0.59281	0.312729	0.310088	0.701075	0.528269	0.497261
38938801..38947500	1	38938801	38947500	0.984561	0.902694	0.949297	1.32473	0.739899	0.866066	0.793369	0.885869	0.782015	0.761302	0.785226	0.522551	0.656923	0.689381	0.812021	0.506637	0.56449	0.335483	0.748432	0.559598	0.817718	1.16102	0.804893	0.53784	0.411669	0.930737	0.722575	0.4201
39158551..39162600	1	39158551	39162600	0.892561	0.85682	0.65902	0.843177	0.761868	0.567207	0.781126	0.60094	0.643956	0.747607	0.606029	0.518084	0.669707	0.423112	0.697737	0.544165	0.839498	0.624579	0.544558	0.569415	0.774961	0.470573	0.691612	0.425659	0.428764	0.63616	0.958711	0.601624
39176401..39179850	1	39176401	39179850	1.32113	0.776432	0.9196	1.17541	0.724745	0.71912	0.611316	0.634906	0.558744	0.658219	0.628426	0.422351	0.814255	0.682959	0.870275	0.579379	0.985498	0.789601	0.639264	0.816987	0.909737	0.331447	0.947208	0.61866	0.629164	0.693454	1.01826	0.655808
39181801..39183300	1	39181801	39183300	1.25735	0.64938	0.940036	0.71143	0.85119	1.10265	0.319552	0.649015	0.604758	0.567714	0.599969	0.543989	0.452052	0.285601	0.706459	0.785876	1.13332	1.16748	0.700146	0.512474	0.836958	0.127055	0.57058	0.273638	0.868246	0.368064	0.493051	0.580138
39190051..39200100	1	39190051	39200100	0.953957	0.751148	0.601302	0.637102	0.76226	0.640013	2.85212	3.12399	3.35099	3.33285	2.80854	0.991706	2.64099	2.30186	3.37413	0.872062	3.23269	1.12295	2.69609	2.3584	3.22708	3.29963	2.93419	0.645296	0.626347	5.42025	3.5691	1.3854
39322951..39326250	1	39322951	39326250	0.857282	0.608793	0.824058	0.71143	0.935019	0.835341	0.610053	0.614598	0.309251	0.688138	0.557822	0.459211	0.645789	0.519274	0.749274	0.54359	0.744101	0.825492	0.604672	0.737652	0.824277	0.635274	0.471554	0.547276	0.263105	0.446139	0.448228	0.843837
39334351..39343050	1	39334351	39343050	1.43619	0.860708	0.821953	1.2266	0.972264	0.77101	0.771331	0.764645	0.755948	0.978817	0.926284	0.509152	0.924146	0.65245	0.954125	0.689261	1.02042	0.760429	0.80879	0.382883	0.841768	0.744803	0.840667	0.518969	0.636215	1.01535	1.19012	0.620147
39360451..39362850	1	39360451	39362850	1.17876	0.659526	0.797352	0.978217	0.531994	0.612583	0.519271	0.608452	0.377974	0.591369	0.664738	0.55856	0.484342	0.580127	1.03025	0.64066	0.787029	1.37828	0.437591	0.533827	0.435916	0.555864	0.615967	0.64989	0.678318	0.53676	1.00151	0.507621
39475951..39480900	1	39475951	39480900	0.730277	0.54115	0.701975	0.776106	0.548115	0.556894	1.23947	1.26197	1.78679	1.2807	1.04127	0.494535	1.25244	1.16837	1.46287	0.465934	0.992134	0.825492	1.10326	0.957653	1.31039	1.11654	1.21032	0.48094	0.482359	2.30505	1.45674	0.738357
39492301..39492750	1	39492301	39492750	0.523895	0.811725	0.895272	0.474287	0.945767	0.408389	0.852137	1.08169	0.503965	0.210264	0.63633	0.906648	1.07631	0.714002	0.784954	0.91116	0.839498	1.2972	0.700146	0.569415	0.464977	0.423516	0.518709	1.09455	0.723539	0.817921	0	0.773517
39582001..39583650	1	39582001	39583650	1.19067	0.627242	0.701975	1.55221	0.999503	1.39224	1.16201	0.737517	1.09956	0.344069	0.867723	0.282591	0.645789	0.649093	0.749274	0.559121	1.14477	0.94342	0.700146	0.388238	0.380436	0.80853	0.754486	0.796038	0.263105	1.33842	0.7844	0.843837
39583951..39586650	1	39583951	39586650	1.42616	0.653889	1.13774	1.89715	1.04428	0.782746	0.674609	0.781222	0.461968	0.455573	0.666632	0.518084	0.574035	0.476001	0.588715	0.664388	0.699582	0.576534	0.661249	0.237256	0.542473	0.494102	0.605161	0.304042	0.401966	0.61344	0.616314	0.451218
39593401..39594450	1	39593401	39594450	0.972947	0.695764	0.671454	0.406532	0.962655	0.612583	0.182601	0.540846	0.323978	0.450567	0.428549	0.388563	0.461278	1.02	1.00923	0.829807	0.539677	1.11189	0.500105	0.732105	0.199276	0.907534	0.518709	0.547276	0.826901	0.350537	1.23263	0.828768
39618601..39620100	1	39618601	39620100	0.838231	0.974069	0.839318	1.13829	0.815724	0.7351	0.703013	0.432677	0.604758	0.504635	0.381798	0.73827	0.645789	0.571202	0.235486	0.580865	0.251849	0.778321	0.630132	0.341649	0.836958	0.762328	1.03742	0.711459	0.651185	0.61344	0.246526	0.116028
39622051..39622800	1	39622051	39622800	1.15257	0.974069	0.671454	0.853717	0.638392	0.7351	0.766924	0.540846	0.604758	0.756952	0.381798	0.777126	0.387473	0.571202	1.17743	1.02506	1.25925	0	0.980205	0.341649	1.11594	0.254109	0.726193	0.547276	0.723539	1.47226	0.246526	0.232055
39622801..39623250	1	39622801	39623250	0.698526	0.947012	0.559545	1.89715	1.06399	1.63356	1.27821	0.180282	0.755948	1.05132	0.363617	0.906648	0.215263	0.714002	1.96238	1.48064	0.839498	0.432401	0.233382	0.569415	0.464977	0	1.03742	0	0.24118	1.63584	0.410876	0.773517
39625201..39625800	1	39625201	39625800	0.654868	1.21759	1.00718	0.71143	0.620659	1.37831	1.27821	0.676058	0.377974	0.788492	0.545426	0.291422	0.645789	0.357001	2.35486	0.68337	0.629624	0.648601	0.175037	0.213531	1.0462	0.317637	0.389032	0.684095	1.08531	0.61344	1.84894	0.870207
39626401..39627300	1	39626401	39627300	0.785842	0.54115	0.671454	0.948574	1.18221	0.816778	0.958655	0.991551	0.377974	0.210264	0.40907	0.582845	0.538157	0.833003	0.784954	0.45558	0.419749	1.081	0.700146	0.284708	0.929954	0.635274	1.03742	0.638489	0.361769	0.817921	0.616314	0.580138
39627301..39627600	1	39627301	39627600	0.785842	0.405862	0.503591	0.71143	1.24132	1.22517	1.59776	1.35212	0.755948	0.94619	0.272713	0.582845	0.968683	1.071	2.94358	0.854213	0	2.5944	0.700146	0.427062	1.39493	1.27055	1.55613	0.547276	0.361769	1.22688	2.46526	0.580138
39635101..39637200	1	39635101	39637200	0.972947	0.666774	0.767376	0.406532	0.937322	0.700095	0.502152	0.61811	0.755948	0.315397	0.701262	0.610599	0.691917	0.663002	0.841022	0.658964	0.269839	0.833916	0.400084	0.305044	0.697465	0.363013	0.518709	0.273638	0.206725	0.701075	0.440224	0.663015
39646951..39654450	1	39646951	39654450	1.20496	0.787373	0.792316	1.30903	1.01433	0.698345	1.8534	2.00113	2.25273	1.96808	1.95808	0.777126	1.73071	1.4994	2.44906	0.792709	2.06517	1.24531	1.65235	1.38368	1.78551	1.98205	1.80511	0.569167	0.535419	3.09174	2.26804	0.858604
39682201..39683700	1	39682201	39683700	1.83363	0.64938	0.671454	1.42286	0.815724	0.612583	0.830834	0.216338	0.604758	0.567714	0.518155	0.466276	0.387473	0.928203	0.706459	0.615033	0.503699	0.518881	0.350073	0.512474	0.557972	0.381164	0.726193	0.766186	0.651185	0.61344	0.616314	0.696165
39697201..39698250	1	39697201	39698250	1.422	1.21759	0.383688	1.01633	0.506661	1.22517	0.547803	0.309055	0.323978	0.720907	0.77918	0.444072	0.738044	0.612002	0.504613	0.732182	0.899462	0.370629	0.600125	0.610088	0.797103	0.54452	0.444608	0.625458	0.516813	0.525806	0.528269	0.663015
39728251..39732900	1	39728251	39732900	1.09849	0.576063	0.801413	1.05567	0.983902	0.849713	0.865882	0.907226	0.609636	0.691838	0.9413	0.551509	0.916603	0.667938	1.06349	0.672348	0.690555	0.627678	0.654976	0.633704	0.899955	0.409854	0.987221	0.670854	0.490139	0.949843	1.31215	0.823421
39760051..39760650	1	39760051	39760650	1.57168	0.608793	0.587523	1.06715	0.531994	0.918875	0.639103	0.405635	0.566961	1.10389	0.681783	0.582845	0.807236	0.178501	0.294358	0.854213	0.629624	0.972902	0.700146	0	1.0462	0.635274	1.29677	0.820914	0.723539	0.920161	0.924471	0.580138
39834151..39835500	1	39834151	39835500	0.989579	0.992108	0.596848	1.73905	0.748732	0.612583	0.568092	0.480752	0.755948	0.77097	0.666632	0.733953	0.574035	0.634669	0.654128	0.949125	0.139916	0.288267	1.01132	0.0949026	0.619969	0.988203	0.461075	0.668893	0.723539	0.40896	0.821752	0.386759
39837001..39837600	1	39837001	39837600	2.61947	0.710259	0.251795	0.71143	1.15265	0.612583	0.798879	0.405635	0.944935	0.630793	0.477248	0.777126	0.645789	0.892503	1.17743	1.02506	0.944435	0.972902	0.875183	0.640592	2.0924	0	1.03742	1.09455	0.361769	0.61344	0	0.580138
39856051..39858900	1	39856051	39858900	1.13051	0.790363	0.600775	0.823762	0.690659	0.386895	0.639103	0.996296	0.517228	0.697193	0.818139	0.470366	0.543822	0.375791	0.867581	0.701354	0.86159	0.614464	0.810696	0.494492	0.881009	0.601838	0.600611	0.518472	0.685458	1.16231	1.16775	0.732806
40082101..40088400	1	40082101	40088400	0.923052	0.65711	0.623493	1.01633	0.903545	0.831363	1.15647	1.05594	1.09792	1.21653	1.28565	0.610599	1.41458	0.884003	1.37367	0.610152	0.959426	0.80303	1.13357	0.793114	1.49457	1.17979	1.16092	0.638489	0.671857	1.7819	1.55546	0.663015
40102351..40104900	1	40102351	40104900	0.585529	0.716228	0.572711	0.502186	0.792775	0.50448	0.676697	0.699919	0.667013	0.816321	0.545426	0.525703	0.645789	0.672002	0.761867	0.703469	0.518514	0.610448	0.700146	0.452183	0.328219	0.747381	0.549221	0.643854	1.02147	0.866034	0.797583	0.341258
40212001..40213500	1	40212001	40213500	1.67646	0.771138	0.537163	1.13829	0.993055	0.796358	0.511282	0.919438	0.453569	0.567714	0.681783	0.543989	0.710368	0.856803	1.41292	0.444191	1.0074	0.518881	0.91019	0.341649	0.697465	0.381164	0.674322	0.383093	0.795893	0.61344	0.616314	0.46411
40221451..40224000	1	40221451	40224000	1.26351	0.883347	0.809695	1.08807	0.709325	0.684652	1.05264	0.63629	0.489143	0.890532	0.673762	0.388563	0.987677	1.092	0.831128	0.602974	0.962954	0.991978	0.988442	0.954608	1.14877	0.672643	0.79332	0.450698	0.468172	0.793864	0.652568	0.614264
40240201..40240950	1	40240201	40240950	0.523895	0.405862	0.805745	0.853717	0.0709325	0.612583	0.383462	0.649015	0.453569	0.630793	0.709054	0.621701	0.645789	0.999603	0.470972	1.2984	1.0074	0.778321	0.980205	0.512474	1.39493	0.762328	0.829935	0.656731	0.868246	0.490752	0.986103	0
40257001..40258350	1	40257001	40258350	0.582105	0.450958	0.932575	0.632383	0.709325	0.13613	0.781126	0.480752	1.25991	1.05132	0.939345	0.431737	0.932806	1.11067	0.523303	0.417615	0.839498	1.00893	0.622352	0.664318	0.774961	0.847031	0.576343	0.364851	0.24118	0.817921	0.821752	0.515678
40262851..40269150	1	40262851	40269150	0.923052	0.57014	0.679448	0.813063	0.709325	0.860534	1.39994	1.14608	1.33191	1.32166	1.41551	0.767875	1.23007	1.224	1.34564	0.756588	1.28923	0.494172	1.08356	1.03715	1.36172	1.02854	1.07447	0.573337	0.516813	1.86953	1.84894	0.994522
40269451..40271700	1	40269451	40271700	1.04779	0.75761	0.895272	1.13829	0.827546	0.571745	0.426069	0.649015	1.00793	0.883111	0.727235	0.518084	0.731894	0.999603	0.784954	0.45558	0.839498	0.691841	0.793499	0.341649	1.11594	0.423516	0.55329	0.656731	0.771775	0.654336	0.986103	0.232055
40312051..40312500	1	40312051	40312500	0.698526	0.811725	1.45482	0.948574	1.06399	0.612583	0.639103	0.360564	0.251983	1.26159	0.999948	0.906648	0.215263	0.238001	0	0.113895	1.25925	0.864801	0.933528	0	1.39493	1.27055	0.691612	0.912127	0.964718	0.40896	1.6435	0.773517
40312801..40314900	1	40312801	40314900	1.01037	0.782734	0.575532	0.71143	1.01332	0.656339	0.502152	0.61811	0.809944	0.81102	0.623344	0.416318	0.645789	0.714002	0.925124	0.512528	0.899462	0.926573	0.800167	0.244035	0.697465	0.453767	0.703962	0.469094	0.516813	0.350537	1.23263	0.165754
40321651..40323150	1	40321651	40323150	0.785842	0.64938	0.570736	1.42286	0.673859	0.551325	0.766924	0.811269	0.755948	0.630793	0.84541	0.699414	0.774947	0.856803	0.824202	0.546696	0.629624	0.25944	0.140029	0.512474	0.418479	0.381164	0.778064	0.437821	0.651185	0.736129	1.47915	0.46411
40323151..40329600	1	40323151	40329600	1.20618	0.858918	0.788568	1.32359	0.816549	0.755045	2.00649	2.08792	1.72286	1.99507	2.12462	0.659654	1.78718	1.7767	2.21795	0.691316	2.81134	1.32737	1.62825	1.25139	1.52469	1.97969	2.35229	0.496367	0.605753	2.93881	2.75191	0.836478
40329601..40330650	1	40329601	40330650	0.898105	0.695764	1.00718	0.203266	1.21599	0.700095	0.913004	0.540846	0.647955	1.17147	0.857098	0.277545	0.738044	0.714002	0.841022	0.634558	0.539677	1.11189	0.300063	0.366053	0.398552	0.363013	0.815114	0.547276	0.516813	1.05161	0.352179	0
40380001..40381650	1	40380001	40381650	1.57168	0.479655	1.00718	0.646755	0.644841	1.16948	0.406702	0.44251	1.03084	0.573448	0.793347	0.388563	0.821913	0.324546	0.642235	0.590183	1.4882	0.825492	0.827446	0.698828	0.760871	0.346513	0.518709	0.547276	0.52621	0.780742	1.00851	0.316439
40449901..40450350	1	40449901	40450350	0.698526	0.54115	0.447636	0.948574	0.945767	0.816778	0.426069	0.721128	0	0.630793	0.545426	0.906648	1.50684	0.952003	1.17743	0.68337	1.25925	0	0.233382	1.42354	2.32488	0.423516	1.03742	0.912127	0.482359	0.817921	0.410876	0.386759
40465051..40466100	1	40465051	40466100	1.57168	0.811725	0.527571	0.609798	0.709325	0.700095	0.913004	0.772637	0.755948	0.991247	0.506467	0.55509	0.553533	1.02	0.168204	0.585746	0.899462	0.185315	0.300063	0.610088	0.996379	0.726027	0.666912	0.547276	0.723539	1.57742	0.352179	0.165754
40495651..40496700	1	40495651	40496700	0.748421	0.521823	0.815337	0	0.506661	0.0875119	1.55211	1.23622	0.539963	1.3517	1.01293	0.499581	1.19932	0.612002	0.672818	0.195249	0.359785	0	0.500105	1.22018	0.199276	1.08904	1.18562	0.390911	0.413451	0.876343	0.880449	0.663015
40496851..40499250	1	40496851	40499250	1.30974	0.811725	0.440642	1.06715	0.797991	0.612583	0.918711	1.1831	0.897688	0.867341	1.09085	0.509989	1.08977	0.937128	0.809484	0.491172	0.629624	0.567526	0.787665	0.747358	0.523099	0.714683	0.97258	0.342047	0.271327	0.69012	1.00151	0.217552
40574851..40575900	1	40574851	40575900	0.37421	0.869705	0.863298	0.406532	0.962655	1.13766	0.730403	0.386319	0.43197	0.630793	0.662303	0.610599	0.553533	0.612002	1.17743	0.732182	0.539677	0.926573	0.900188	0.366053	1.19565	0.907534	0.666912	0.390911	0.310088	0.350537	0.880449	0.497261
40579501..40582800	1	40579501	40582800	0.928722	0.64569	0.564632	1.03481	0.822172	0.640428	0.726253	0.786685	0.54978	0.974862	1.09085	0.512197	0.851267	0.778911	0.321117	0.388278	0.572385	0.589637	0.795621	0.427062	1.0779	0.750778	0.589442	0.597028	0.624874	1.11535	0.7844	1.10754
40602751..40603200	1	40602751	40603200	2.09558	1.48816	0.895272	0.948574	1.06399	0.612583	0.426069	0	0.503965	0.420529	0.999948	0.777126	0.645789	0.476001	1.17743	0.45558	0.839498	1.7296	0.466764	0.569415	0	0	0.518709	0.547276	1.92944	0.817921	0.410876	0.386759
40656901..40658550	1	40656901	40658550	1.14304	0.811725	0.640934	0.517404	0.902777	0.835341	0.522902	0.393343	0.412335	0.802828	0.644594	0.388563	0.587081	0.649093	0.642235	0.714432	0.801339	0.47171	0.127299	0.465885	0.887683	0.462017	0.660175	0.547276	0.52621	0.223069	0.7844	0.843837
40659601..40660500	1	40659601	40660500	0.873158	0.608793	0.559545	0.71143	0.768435	0.510486	0.852137	0.721128	0.251983	0.420529	0.818139	0.712366	0.645789	0.714002	0.784954	0.740318	1.25925	2.3782	0.466764	0.711769	0.232488	0	0.605161	0.729701	0.361769	1.22688	1.23263	0.966896
40665151..40665600	1	40665151	40665600	1.04779	0.947012	1.00718	0.474287	1.06399	0.816778	0.639103	0	0.503965	0.630793	0.63633	1.16569	0.430526	0.238001	1.96238	1.25285	0.419749	1.7296	0.700146	0.854123	0.929954	0	0.864515	0.182425	0.482359	0.817921	0.410876	1.16028
40665601..40666350	1	40665601	40666350	0.314337	0.487035	1.00718	0	0.85119	0.612583	0.255641	0.324508	0.755948	0.756952	0.436341	0.699414	0.516631	0.714002	1.17743	1.16173	1.0074	0.778321	0.700146	1.02495	0.278986	0	1.03742	0.437821	0.289416	0.245376	0.739577	1.39233
40666951..40667400	1	40666951	40667400	1.39705	0.676437	1.00718	0.474287	1.06399	1.02097	0.639103	0.90141	1.00793	0.420529	0.999948	0.777126	1.7221	0.238001	1.96238	0.341685	0	0	0.700146	0.569415	0	0.847031	1.21032	0.364851	0.723539	2.45376	0.821752	0.773517
40672651..40688100	1	40672651	40688100	1.20547	0.792022	0.844207	1.16039	0.912481	0.791006	2.95973	2.65697	3.04581	3.00699	2.50737	0.90539	2.24459	2.16973	2.2977	0.779573	1.95611	0.982347	2.61025	1.9819	3.02009	2.83714	2.36189	0.510082	0.561972	3.71638	3.20723	1.10395
40716301..40716600	1	40716301	40716600	1.83363	1.62345	0.335727	1.42286	0.886656	0.918875	0.639103	0.811269	1.5119	1.89238	0.40907	0.582845	0.645789	0.357001	2.94358	0.341685	0	3.89161	0.700146	1.28118	0.697465	0.635274	0.778064	0.273638	0.723539	0.61344	1.23263	1.74041
40716601..40716900	1	40716601	40716900	3.40532	0.811725	0.167864	0.71143	0.886656	0.306292	0.319552	0.811269	1.13392	0.94619	0.818139	0.388563	0.645789	0	2.35486	0.68337	2.51849	5.83741	0.350073	0.427062	0	0	1.55613	0.820914	0.361769	0.61344	0.616314	0.580138
40741801..40742850	1	40741801	40742850	1.27232	0.811725	0.287766	0.609798	0.810657	0.962631	0.547803	1.15896	0.863941	1.26159	0.973975	0.610599	0.369022	1.122	1.34564	0.68337	0.71957	0.741258	0.500105	0.366053	0.398552	0.181507	0.444608	1.01637	0.930264	0.350537	0.528269	0.331507
40765201..40766100	1	40765201	40766100	1.30974	1.0823	0.671454	0	0.886656	0.612583	0.639103	0.721128	0.881939	0.735925	0.545426	0.841887	1.07631	0.595002	1.17743	0.569475	0.629624	0.648601	0.466764	0.427062	0	0.423516	0.691612	0.729701	0.24118	0.817921	1.02719	0.193379
40767301..40769850	1	40767301	40769850	0.893703	0.78785	0.789946	0.669582	1.06399	0.792755	0.714292	0.572661	0.53361	0.667899	0.593552	0.662843	0.493838	0.462001	0.554085	0.623073	0.518514	0.305224	0.576591	0.452183	0.656438	0.597905	0.488197	0.676047	0.723539	0.793864	1.16012	0.136503
40781551..40782000	1	40781551	40782000	0.873158	0.811725	0.671454	1.42286	0.472883	1.02097	0.426069	0.360564	0.755948	0.420529	0.818139	0.388563	1.29158	0.714002	1.56991	1.02506	0.419749	0.864801	0.933528	0.854123	0.464977	1.27055	1.55613	0.364851	0.482359	0.40896	0.410876	0
40786651..40791300	1	40786651	40791300	1.40269	0.720078	0.833903	0.73438	0.709325	0.750909	0.824649	0.785099	0.804719	0.529052	0.747762	0.413632	0.937435	0.875228	0.607706	0.606215	0.93428	0.753214	0.677561	0.688809	0.854957	0.491825	0.702767	0.706163	0.606839	0.791536	0.795244	0.486567
40792201..40792500	1	40792201	40792500	0.261947	0.608793	0.503591	0	0.886656	0.918875	0.958655	1.08169	1.5119	2.20778	1.22721	0	0.968683	0.714002	0	0.68337	1.88887	0.648601	1.05022	1.28118	0	1.90582	1.55613	0.820914	2.17062	2.45376	1.84894	0.580138
40792951..40794300	1	40792951	40794300	0.640316	0.631341	0.522242	0.632383	0.709325	0.340324	1.13618	1.20188	0.923937	0.841058	0.909043	0.604432	1.14807	0.634669	1.04661	0.83523	0.979414	0.144134	1.16691	0.854123	1.70491	0.988203	0.518709	0.364851	0.24118	1.22688	0.684793	0.773517
40794751..40796250	1	40794751	40796250	0.681063	0.608793	0.570736	0.996003	0.922122	0.551325	0.766924	0.811269	0.982732	0.441555	0.954496	0.582845	0.839525	0.785402	1.17743	0.546696	0.503699	0.518881	1.26026	0.512474	0.418479	0.254109	0.881806	0.492548	0.795893	0.490752	1.23263	0.696165
40802701..40803150	1	40802701	40803150	1.74632	0.54115	0.783363	0.474287	1.18221	0.408389	1.06517	0.540846	0.251983	1.05132	0.999948	0.777126	0.645789	0	0.392477	0.341685	1.25925	3.0268	1.16691	1.13883	0	0.847031	0.864515	0.729701	0.723539	0.817921	1.6435	1.16028
40804951..40808100	1	40804951	40808100	1.27232	0.811725	0.79935	0.880819	0.844434	0.700095	0.69997	0.849901	0.28798	0.510642	0.688276	0.37006	0.738044	0.544002	0.504613	0.406768	0.479713	0.555944	0.733487	0.528743	0.531402	0.605022	0.741013	0.547276	0.24118	0.584229	0.939145	0.607763
40808401..40811100	1	40808401	40811100	0.873158	0.744081	0.895272	0.948574	0.729028	0.884843	0.603597	0.630987	0.629957	0.665837	0.62118	0.237455	0.645789	0.714002	0.719541	0.417615	0.419749	0.360334	0.583455	0.427062	1.00745	0.917617	0.835698	0.364851	0.562752	1.29504	0.616314	0.644598
40811851..40812150	1	40811851	40812150	0.523895	0.608793	0.839318	0.71143	1.41865	1.22517	0.639103	0.270423	0.377974	0.630793	0.681783	0.582845	0.645789	0.714002	1.76615	0.854213	0.629624	0.648601	1.05022	1.70825	1.39493	0.635274	1.81548	0.820914	0.723539	0.61344	1.84894	1.74041
40847401..40848900	1	40847401	40848900	0.785842	0.32469	0.436445	0.426858	0.709325	0.7351	1.40603	0.757185	1.13392	0.756952	0.681783	0.349707	0.904104	1.071	0.941945	0.478359	0.251849	0.389161	0.630132	0.341649	0.836958	1.01644	0.726193	0.383093	0.723539	0.61344	1.10937	0.232055
40849051..40850250	1	40849051	40850250	0.392921	0.710259	0.461625	0.177858	0.620659	0.765729	0.319552	1.08169	0.755948	1.02504	0.78405	0.437134	0.565065	0.535502	1.32461	0.512528	0.472218	1.2972	0.875183	0.640592	0.697465	1.27055	0.778064	0.273638	0.361769	0.61344	0.770393	0.290069
40854301..40855500	1	40854301	40855500	0.523895	0.253664	0.545557	0.71143	0.753658	0.536011	0.798879	0.878875	0.188987	1.18274	0.340891	0.242852	0.565065	0.446251	0.294358	0.982345	1.57406	0.486451	1.57533	0.320296	0.174366	0.476455	0.583548	0.410457	0.361769	1.07352	1.07855	0.435103
40856101..40857000	1	40856101	40857000	0.698526	1.01466	0.671454	0.237143	0.827546	0.816778	0.852137	0.450705	0.503965	0.420529	1.09085	0.647605	0.75342	0.357001	0.588715	0.512528	1.25925	0.648601	0.583455	0.711769	0.697465	1.05879	0.518709	0.273638	0.482359	1.0224	0.410876	0.966896
40870501..40873500	1	40870501	40873500	0.864426	0.852311	0.755386	1.35172	0.709325	0.796358	0.830834	0.892396	0.718151	0.662333	0.872682	0.446848	0.548921	0.678302	0.824202	0.734623	0.629624	0.583741	0.805168	0.256237	0.767212	0.762328	0.803999	0.383093	0.723539	1.04285	1.10937	0.754179
40873651..40875750	1	40873651	40875750	1.72137	0.695764	0.671454	1.42286	1.03865	0.962631	1.09561	1.39075	0.863941	0.765963	0.818139	0.582845	0.922555	0.918003	1.17743	0.756588	0.899462	0.555944	0.750157	0.305044	0.498189	0.453767	0.926266	0.586367	0.413451	1.05161	1.84894	0.24863
40876051..40878150	1	40876051	40878150	1.34716	0.840715	0.647474	0.71143	1.08932	0.787607	0.365202	0.656742	0.755948	1.08136	0.915537	0.582845	0.645789	0.816002	0.925124	0.341685	0.539677	0.555944	0.400084	0.305044	0.597827	0.54452	0.852165	0.273638	0.310088	1.05161	1.05654	0.745891
40878151..40878900	1	40878151	40878900	0.94301	0.730552	0.872891	0.569144	0.85119	0.490067	0.766924	1.29803	0.453569	0.756952	0.763597	0.466276	1.93737	0.714002	0.470972	0.410022	0.251849	0.778321	0.420088	0.512474	0.557972	0.508219	0.622451	0.328366	0.868246	1.47226	1.47915	0.232055
40879051..40879800	1	40879051	40879800	1.25735	0.811725	0.940036	0.284572	0.56746	0.612583	1.02256	0.324508	0.453569	0.756952	0.599969	0.388563	0.904104	0.571202	0.706459	0.341685	0.503699	0.518881	0.420088	0.854123	0.836958	0.254109	0.622451	0.656731	1.01295	1.47226	1.47915	0.696165
40880401..40882200	1	40880401	40882200	1.09145	0.811725	0.6155	0.948574	0.857101	0.714681	1.06517	0.991551	0.566961	0.683359	0.886317	0.453324	0.591973	0.833003	0.883073	0.45558	0.839498	0.540501	1.22526	0.427062	0.813709	1.16467	0.734838	0.410457	0.542654	0.817921	0.924471	0.676827
40882501..40884450	1	40882501	40884450	0.92689	0.468303	0.80058	0.656705	0.545635	0.51834	1.08156	1.2065	0.872248	0.921929	1.2377	0.298895	1.39093	0.988618	0.634001	0.289118	0.678056	0.698493	0.323144	0.657018	0.965721	0.781875	1.03742	0.715669	0.333941	0.849379	1.70672	0.357008
40889251..40889850	1	40889251	40889850	1.70266	0.811725	0.755386	0.71143	0.975322	1.07202	1.27821	0.946481	0.944935	1.26159	0.681783	0.388563	0.807236	0.535502	1.47179	0	0.314812	0.324301	0.350073	0.854123	0.697465	0.635274	1.42645	0.684095	1.08531	1.5336	1.54079	0.580138
40889851..40891500	1	40889851	40891500	1.28592	0.553449	0.854578	1.03481	0.773809	0.668273	1.0458	0.934189	0.962116	0.802828	1.11564	0.423887	0.821913	0.519274	1.17743	0.465934	1.25925	0.707565	0.636497	0.698828	0.253624	1.03954	0.707331	0.597028	0.131553	1.00381	0.672343	0.738357
40900501..40901550	1	40900501	40901550	1.34716	0.579803	0.767376	1.2196	0.709325	0.787607	0.639103	0.61811	0.755948	0.630793	0.584385	0.499581	0.645789	0.714002	0.672818	0.244061	0.539677	0.926573	0.500105	0.610088	0.797103	0.181507	0.518709	0.312729	0.516813	0.876343	0.528269	0.331507
41055001..41056200	1	41055001	41056200	0.851329	1.11612	0.797352	0.71143	1.06399	0.689156	0.559215	0.405635	0.188987	0.630793	0.647694	0.534274	0.726512	0.357001	0.735894	0.64066	0.472218	0.324301	0.437591	0.533827	0.174366	0.794092	0.907741	0.684095	0.361769	1.07352	0.308157	0.435103
41123401..41124000	1	41123401	41124000	1.04779	0.608793	0.92325	0.355715	1.06399	0.459438	0.798879	1.08169	0.755948	0.788492	0.749961	0.485704	0.645789	0.892503	0.294358	0.854213	1.25925	0	1.05022	0.213531	0	0.95291	0.778064	0.410457	0.180885	1.5336	2.1571	0
41124001..41124300	1	41124001	41124300	1.57168	0.608793	0.839318	0	1.06399	0.918875	0.639103	1.62254	1.5119	1.57698	1.22721	0.971408	0.322894	2.49901	1.17743	0.68337	1.25925	0	0.700146	0	0	1.27055	0.518709	0.273638	0.723539	2.45376	1.84894	1.16028
41124601..41128650	1	41124601	41128650	0.834351	0.781661	0.857969	1.00127	0.919495	0.907531	0.946819	1.00157	1.20392	1.33167	1.03025	0.532476	0.88497	1.05778	1.13382	0.40496	0.652943	0.384356	1.42622	0.949026	1.44659	0.847031	1.30638	0.486468	0.482359	0.999681	1.32393	0.687571
41128651..41137350	1	41128651	41137350	0.794875	0.636784	0.677243	0.956751	0.788818	0.633707	1.17903	1.11899	1.40763	1.46823	1.03913	0.556047	1.01322	1.08331	1.17743	0.547874	1.32438	0.760429	1.14679	0.839397	1.13037	1.18292	1.06425	0.528404	0.324345	1.77686	1.38139	0.680162
41137651..41139000	1	41137651	41139000	0.582105	0.947012	0.484939	0.632383	0.827546	1.02097	0.284046	0.781222	0.251983	0.841058	0.545426	0.690779	0.932806	0.476001	0.523303	0.53151	0.699582	1.2972	0.622352	0.569415	0.464977	1.27055	0.461075	0.547276	0.482359	0.817921	0.273917	0.515678
41141701..41142300	1	41141701	41142300	0.523895	0.405862	1.00718	0.355715	0.443328	0.612583	1.43798	1.08169	0.566961	1.41928	0.477248	0.679986	0.968683	0.714002	0.883073	0.597949	1.25925	0.648601	1.40029	0.213531	0.348733	0.635274	0.648386	0.684095	0.723539	0.920161	0.616314	1.16028
41189551..41190300	1	41189551	41190300	0.838231	0.892897	0.335727	0.569144	0.780257	0.980134	0.639103	0.757185	0.907138	1.13543	0.709054	0.621701	0.645789	0.856803	0.470972	0.478359	0.503699	0.25944	0.560117	1.02495	0.557972	0.508219	0.726193	0.766186	0.578831	0.981505	0.493051	0.696165
41261701..41262450	1	41261701	41262450	0.838231	0.405862	1.27576	0	0.496527	0.490067	0.639103	0.757185	0.453569	0.756952	0.709054	0.777126	0.645789	1.1424	0.706459	0.956718	0.503699	0.518881	0.140029	0.341649	0.557972	0.254109	0.622451	0.766186	0.434123	0.736129	0.493051	0
41262451..41263500	1	41262451	41263500	1.04779	0.289902	1.00718	0.406532	0.557327	0.525072	0.456502	0.849901	0.647955	0.630793	0.818139	0.777126	0.738044	0.612002	0.672818	0.488122	0.359785	0.926573	0.300063	0.122018	0.996379	0.726027	0.59281	0.547276	0.516813	0.525806	0.880449	0.663015
41264251..41264850	1	41264251	41264850	0.261947	0.507328	0.92325	1.06715	0.709325	1.07202	0.798879	0.270423	0.377974	0.315397	0.681783	0.679986	1.29158	0.714002	1.76615	0.341685	1.57406	0.648601	0.175037	0.427062	0	0.95291	1.29677	0.684095	0.542654	1.22688	1.23263	1.16028
41266951..41267700	1	41266951	41267700	0.838231	0.568207	0.604309	0.853717	0.709325	0.612583	0.511282	0.865354	0.755948	1.00927	0.981767	0.543989	0.387473	0.856803	0.470972	0.888381	0	0.518881	0.700146	0.512474	0	0.508219	0.829935	0.547276	0.289416	0.736129	0.986103	0.46411
41274601..41275800	1	41274601	41275800	1.24425	0.608793	0.629488	1.06715	0.930989	0.765729	0.798879	0.405635	0.566961	0.630793	0.78405	0.339993	0.726512	0.714002	0.441537	0.256264	0.944435	0.810751	0.612628	0.640592	1.39493	0.635274	1.03742	0.957733	0.452212	1.07352	1.23263	0.290069
41375851..41376300	1	41375851	41376300	1.57168	1.0823	1.67864	1.42286	0.945767	0.612583	0.852137	1.62254	0.251983	0.420529	0.363617	0.777126	0.430526	0	0.392477	0.91116	1.25925	0.864801	0.466764	0.854123	0.464977	1.27055	0.691612	0.364851	0.24118	0.40896	0.821752	0
41376301..41377200	1	41376301	41377200	1.83363	0.676437	1.06314	0.474287	0.354662	0.816778	0.532586	0.90141	0.377974	0.420529	0.772687	0.518084	0.538157	0.714002	0.784954	0.569475	0.629624	0.648601	0.700146	0.711769	0.464977	1.05879	0.778064	0.456063	0.24118	0.40896	0.410876	0.773517
41380051..41380650	1	41380051	41380650	1.04779	0.710259	0.587523	0.355715	0.620659	0.459438	0.479327	0.270423	0.377974	1.26159	0.477248	0.777126	0.645789	0.714002	0.294358	1.02506	1.25925	0.324301	0.350073	0.213531	0	0.95291	1.03742	1.09455	0.361769	0.920161	1.54079	0.870207
41431201..41431500	1	41431201	41431500	1.04779	1.01466	1.17505	2.13429	1.77331	1.22517	0.639103	1.08169	0.755948	0.630793	0.818139	1.16569	0.968683	1.428	0.588715	1.02506	1.88887	0	0.350073	1.28118	1.39493	0.635274	0.778064	0.820914	0.361769	0.61344	1.23263	1.74041
41651551..41652150	1	41651551	41652150	1.04779	0.811725	0.671454	0.71143	0.709325	0.459438	0.798879	0.676058	0.755948	0.788492	0.477248	0.582845	0.161447	0.892503	1.17743	1.02506	0	0	0.350073	0.213531	0.348733	0.95291	0.518709	0.684095	0.542654	0.920161	1.23263	0.290069
41671351..41672550	1	41671351	41672550	0.982302	0.659526	0.335727	1.245	0.842323	0.842302	0.639103	0.676058	0.755948	0.551944	0.749961	0.534274	0.645789	0.535502	1.17743	0.384396	0.629624	1.2972	0.700146	0.747358	0.348733	0.476455	1.03742	0.136819	0.723539	0.766801	0.924471	1.16028
41810551..41811300	1	41810551	41811300	0.419116	1.05524	0.7386	1.70743	0.56746	0.36755	1.15039	0.757185	1.20952	0.756952	0.872682	0.388563	0.904104	0.999603	0.706459	0.546696	0.503699	0.518881	0.280059	0.854123	0.557972	0.762328	1.03742	0.328366	0.723539	0.736129	0.986103	0.928221
41891401..41891700	1	41891401	41891700	2.35753	0.608793	1.67864	0.71143	1.06399	1.22517	0.639103	1.08169	1.13392	0.94619	0.954496	0.971408	0.645789	0	1.76615	0.512528	0.629624	1.9458	0	1.28118	0.697465	0	1.03742	0.547276	0.723539	2.45376	0.616314	0
41918401..41919450	1	41918401	41919450	1.27232	1.21759	0.911259	1.42286	0.506661	0.612583	0.547803	0.0772637	1.07993	0.450567	0.428549	0.666108	0.922555	0.408001	0.504613	0.976243	1.07935	0.370629	0.400084	0.122018	1.19565	0.181507	0.666912	0.703641	0.310088	0.175269	0.528269	0.497261
41995951..41996250	1	41995951	41996250	2.61947	0.405862	0.839318	1.42286	1.06399	0.612583	0.319552	0.540846	1.13392	0.94619	0.545426	1.94282	1.29158	0	0.588715	1.1959	0	1.9458	0.700146	0.427062	1.39493	1.90582	1.03742	0	0.361769	0	0	2.32055
42116551..42117300	1	42116551	42117300	0.314337	0.64938	0.671454	0.569144	0.56746	0.612583	0.894744	1.08169	0.755948	0.883111	0.818139	0.854839	1.16242	1.1424	0.235486	0.205011	0.251849	0.518881	0.980205	1.19577	1.11594	0.762328	0.829935	0.766186	0.289416	0.490752	1.23263	0.46411
42117301..42117600	1	42117301	42117600	0.523895	1.01466	0.671454	0.71143	0.709325	0.918875	0.639103	1.08169	0.755948	1.26159	0.681783	1.55425	1.93737	0.714002	0	0.854213	0	0.648601	1.05022	1.28118	1.39493	1.27055	1.55613	1.09455	0.361769	0	1.23263	1.16028
42152101..42152700	1	42152101	42152700	0.785842	0.91319	1.09111	1.42286	0.975322	0.765729	0.639103	0.811269	0.755948	0.788492	0.613604	0.485704	0.968683	1.071	0.588715	0.939634	1.57406	0.648601	1.75037	0.213531	1.0462	0.95291	0.259355	0.684095	0.723539	1.84032	1.23263	0.580138
42176551..42176850	1	42176551	42176850	1.04779	1.01466	1.8465	2.13429	0.531994	0.612583	0.639103	1.62254	0.377974	1.26159	0.681783	0.388563	1.93737	1.78501	0.588715	0.170843	0	0	0.700146	0.854123	2.78986	1.27055	1.29677	0.273638	1.80885	0.61344	0	0
42177151..42178050	1	42177151	42178050	0.436579	0.744081	0.839318	0.71143	0.472883	0.510486	1.27821	1.44226	1.25991	1.36672	0.681783	0.647605	0.75342	0.595002	0.196238	0.45558	0.209875	0	0.933528	0.569415	1.85991	0.211758	0.778064	0.547276	0.361769	1.0224	0.821752	0.580138
42178801..42179400	1	42178801	42179400	0.523895	0.507328	0.671454	0.355715	0.886656	0.918875	0.639103	1.48733	1.32291	0.630793	0.749961	0.679986	2.09881	1.96351	0	0.170843	0	0	0.875183	0.213531	0.697465	1.27055	0.648386	0.684095	0.904423	1.22688	0	0.870207
42179551..42180000	1	42179551	42180000	0.873158	0.270575	0.671454	0.948574	0.472883	0.408389	1.27821	1.9831	0.755948	1.26159	0.818139	0	1.7221	0.952003	0.784954	0.22779	1.25925	0.432401	0.700146	0.569415	1.39493	1.69406	1.03742	0.912127	0.24118	2.0448	2.05438	0.386759
42180451..42180900	1	42180451	42180900	1.39705	0.54115	0.335727	0.948574	0.827546	0.612583	1.06517	1.08169	0.251983	1.05132	0.63633	0.388563	1.29158	1.428	0.784954	0.45558	0.419749	0.432401	1.16691	0.284708	1.39493	1.27055	0.691612	0.182425	0.482359	0	2.05438	0.773517
42181351..42186600	1	42181351	42186600	0.8532	0.487035	0.489202	0.569144	0.780257	0.455062	1.20517	1.09715	1.98706	1.49588	0.833723	0.444072	0.867202	0.816002	0.77374	0.302635	1.0074	0.63007	1.56033	0.854123	1.03623	0.871232	1.1708	0.281456	0.516813	1.08667	1.16219	0.497261
42186901..42188100	1	42186901	42188100	0.130974	0.355129	0.167864	0.355715	0.354662	0.229719	1.11843	0.811269	1.22842	1.57698	0.647694	0.534274	0.88796	0.803252	0.147179	0.427106	0.472218	0.16215	0.612628	1.17442	1.0462	1.11173	0.583548	0.547276	0.361769	0.920161	0.924471	0.435103
42229501..42231750	1	42229501	42231750	1.64154	0.865839	1.00718	1.42286	0.709325	0.612583	0.766924	0.50479	0.352776	0.336423	0.818139	0.543989	0.731894	0.618802	0.470972	0.569475	0.587649	0.25944	0.280059	0.683298	0.743963	0.423516	0.414967	0.510791	0.482359	0.40896	0.986103	0.541462
42239701..42240000	1	42239701	42240000	1.30974	0.811725	0.503591	1.42286	0	0.918875	1.91731	1.35212	0.377974	0.94619	1.09085	0.971408	1.29158	0.357001	0	0.68337	1.25925	0	0.350073	1.28118	2.0924	1.27055	1.29677	1.09455	1.80885	0	0.616314	0
42240001..42243150	1	42240001	42243150	1.29726	0.425189	0.79935	0.880819	0.64177	0.729266	1.0043	0.721128	0.539963	1.05132	0.610358	0.462575	0.738044	0.646002	0.448545	0.244061	0.479713	0.370629	0.700146	0.244035	0.597827	0.665525	1.01272	0.416972	0.516813	0.759498	0.704359	0.497261
42285301..42285750	1	42285301	42285750	1.22242	0.270575	0.335727	0.474287	0.709325	0.816778	1.06517	1.08169	1.25991	0.420529	0.818139	0.388563	2.36789	0.476001	0	1.13895	1.679	0.864801	0.933528	0.569415	0	0.847031	0.518709	0.182425	1.2059	2.0448	0.410876	0.386759
42368401..42369150	1	42368401	42369150	1.57168	0.487035	0.402873	0.853717	0.922122	0.612583	0.639103	0.540846	0.755948	0.378476	0.599969	0.854839	0.904104	0.714002	0.706459	1.02506	1.0074	1.2972	0.560117	0.341649	0.278986	1.01644	0.414967	0.328366	0.723539	0.736129	0.493051	0.232055
42412201..42415050	1	42412201	42415050	0.551468	0.576752	0.583105	0.823762	0.690659	0.677066	0.67274	1.02476	1.15382	0.630793	0.775079	0.327211	0.849722	0.714002	0.68167	0.341685	0.994142	0.341369	0.552747	0.494492	1.02784	1.13681	0.709812	0.460864	0.495053	1.09774	1.23263	0.488537
42415351..42418950	1	42415351	42418950	1.33157	0.947012	0.71342	1.245	0.67977	0.561535	1.35809	1.46479	1.73238	1.7084	1.5681	0.550465	1.61447	1.57675	1.32461	0.526764	1.679	0.594551	1.40029	0.996477	1.33681	1.00585	1.46968	0.342047	0.391917	2.35152	2.05438	0.676827
42427051..42428700	1	42427051	42428700	1.2383	0.405862	0.94614	0.776106	0.548115	0.779652	0.929604	0.68835	0.481058	0.917517	0.718971	0.565183	0.587081	0.778911	0.535196	0.590183	0.686862	0.707565	0.318248	0.388238	0.507247	0.693026	0.471554	0.497524	0.920868	1.00381	0.7844	0.843837
42428851..42430650	1	42428851	42430650	0.742184	0.642615	0.699432	0.71143	1.03443	0.510486	0.74562	0.405635	0.755948	0.262831	0.659057	0.485704	0.37671	0.535502	0.686835	0.569475	0.839498	1.5134	0.233382	0.569415	0.813709	0.317637	0.691612	0.50167	0.24118	0.61344	0.616314	0.966896
42430651..42431100	1	42430651	42431100	1.57168	0.811725	0.783363	0.474287	1.65509	0.612583	0.213034	0.540846	1.76388	1.05132	0.999948	0.518084	0.645789	0.714002	1.17743	0.68337	1.25925	3.0268	0.233382	0	0.929954	0.423516	0.864515	0.547276	0.482359	0.40896	0.410876	0
42431101..42432000	1	42431101	42432000	0.873158	1.01466	0.671454	0.948574	0.650215	0.816778	0.852137	0.180282	1.5119	0.525661	0.999948	0.388563	0.538157	0.238001	0.196238	0.398633	0.419749	0.864801	0.350073	0	1.16244	0.423516	0.345806	0.729701	0.602949	1.22688	1.02719	0.773517
42434701..42435000	1	42434701	42435000	1.04779	1.01466	0.671454	0.71143	1.06399	1.22517	0.958655	0.270423	0.755948	0.315397	0.681783	1.16569	0.968683	1.428	1.76615	0.68337	0.629624	0.648601	0.350073	1.70825	0	0.635274	1.55613	0.820914	0.723539	0.61344	0.616314	1.16028
42443251..42443550	1	42443251	42443550	1.04779	0.405862	1.67864	0.71143	1.06399	0.306292	1.27821	1.35212	0.755948	1.89238	1.09085	0.388563	0.645789	0.714002	0	0.341685	0.629624	1.2972	1.40029	0.427062	0.697465	1.27055	0.778064	0.547276	0.723539	0.61344	1.84894	0.580138
42454501..42454800	1	42454501	42454800	1.30974	1.21759	0.671454	2.13429	1.59598	0.612583	0.958655	1.08169	0.377974	0.630793	0.681783	0.971408	0.968683	0.714002	1.17743	0.68337	0.629624	0	1.05022	0.854123	0	1.27055	0.518709	0.547276	1.08531	1.22688	0.616314	0.580138
42489301..42495150	1	42489301	42495150	1.15525	0.770098	0.740321	0.839123	0.83664	0.722534	1.58956	1.40065	1.35683	1.82768	1.41951	0.59779	1.35781	1.15339	1.50953	0.481864	1.35611	0.798278	1.34644	0.810322	1.28763	1.27055	1.26352	0.561309	0.333941	2.10772	1.92796	0.624764
42509101..42509850	1	42509101	42509850	0.838231	0.892897	0.537163	1.99201	0.922122	0.490067	0.383462	0.973523	0.302379	0.630793	0.654511	0.388563	0.774947	0.1428	0.706459	1.16173	1.0074	1.03776	0.420088	0.341649	0.278986	1.01644	0.414967	0.437821	1.59179	0.736129	0.493051	0.928221
42524401..42525600	1	42524401	42525600	1.11328	0.963923	0.839318	0.355715	0.930989	0.918875	0.559215	0.743663	0.566961	0.788492	0.40907	0.437134	0.322894	0.267751	0.294358	0.68337	1.41665	0	0.875183	0.213531	0.348733	0.476455	0.842902	0.547276	0.452212	0	0.616314	1.01524
42538351..42538950	1	42538351	42538950	0.916816	1.21759	0.587523	1.77858	0.709325	0.765729	0.958655	0	0.755948	0.157698	0.954496	0.582845	0.807236	0.535502	0.294358	0.512528	1.25925	1.2972	1.40029	0.854123	0.697465	0.317637	0.648386	0.820914	0.361769	0	0.616314	0.290069
42539551..42540300	1	42539551	42540300	1.78124	0.568207	0.872891	0.853717	0.780257	0.980134	0.766924	0.540846	0.302379	1.38775	0.327256	0.543989	0.904104	0.428401	0	1.23007	0.503699	1.2972	0.420088	0.341649	0.557972	0.508219	0.726193	0.656731	0.868246	0.981505	1.23263	0.232055
42557851..42560250	1	42557851	42560250	1.14602	0.811725	0.881284	1.42286	0.820157	0.765729	0.599159	0.676058	0.614208	0.394246	0.664738	0.461419	0.565065	0.580127	0.515126	0.469817	0.472218	0.486451	0.218796	0.58721	0.348733	0.714683	0.778064	0.513071	0.316548	0.69012	0.693353	0.435103
42587851..42588450	1	42587851	42588450	1.04779	0.710259	0.839318	0	0.709325	0.459438	0.479327	0.540846	0.944935	0.157698	1.02267	0.388563	0.322894	0.357001	0.883073	0.427106	0.944435	0.972902	0.350073	0.854123	1.74366	0	1.1671	1.23137	0.723539	0.30672	0.924471	0.290069
42589201..42589650	1	42589201	42589650	1.74632	0.405862	0.783363	1.42286	1.06399	0.408389	0.852137	0.90141	0.503965	0.630793	0.727235	0.777126	1.07631	0.952003	0.392477	1.13895	1.25925	0.864801	1.16691	0.569415	0	0.423516	0.518709	0.547276	1.2059	1.22688	0.821752	0
42598651..42598950	1	42598651	42598950	0.785842	0	0.503591	0	0.354662	0.612583	1.59776	0.811269	0	1.89238	0.272713	0.971408	0.968683	1.78501	0	1.02506	1.25925	0.648601	2.45051	1.28118	0	1.27055	0.518709	1.36819	1.08531	0.61344	0	0
42599101..42599400	1	42599101	42599400	1.30974	1.21759	1.51077	0	0.886656	0.612583	0.639103	0.540846	0	0.630793	0.136357	1.35997	1.61447	0.714002	0.588715	1.36674	0.629624	1.2972	0.700146	0.427062	1.39493	0.635274	1.29677	1.64183	1.08531	1.22688	1.23263	0.580138
42600451..42600750	1	42600451	42600750	0.523895	1.21759	0.671454	1.42286	1.59598	0.918875	0.958655	0.540846	0.755948	0.315397	1.09085	1.16569	0.645789	1.071	1.17743	0.854213	1.25925	0.648601	0.700146	0	0.697465	1.27055	1.03742	0.820914	1.08531	1.22688	1.23263	0.580138
42608701..42610350	1	42608701	42610350	0.857282	0.774828	0.701975	1.03481	0.644841	0.612583	0.813404	0.393343	0.481058	0.573448	0.818139	0.635831	0.939329	0.843821	1.07039	1.02506	0.572385	0.47171	0.636497	0.931771	0.507247	0.231009	0.424398	0.348267	0.460434	0.334604	0.448228	0.632878
42624001..42624300	1	42624001	42624300	0.785842	0.811725	0.839318	1.42286	0.354662	0.918875	0.958655	1.35212	0.755948	0.94619	1.36357	0.582845	1.29158	0.714002	0	1.1959	1.25925	0	1.05022	0.427062	0	0.635274	1.03742	0.820914	0.361769	1.84032	1.84894	1.74041
42626551..42629400	1	42626551	42629400	0.827202	0.576752	0.689124	0.898649	0.503994	0.548101	0.538192	0.569312	0.596801	0.697193	0.889906	0.449915	0.781744	0.78916	0.68167	0.467569	0.729038	0.751012	0.736996	0.5844	0.734174	0.802451	0.682512	0.604884	0.609296	0.904017	0.908252	0.366403
42629401..42630300	1	42629401	42630300	0.61121	0.202931	0.783363	1.18572	0.709325	0.612583	1.06517	0.630987	1.13392	1.15645	0.909043	0.259042	0.968683	0.595002	0.588715	1.13895	0.419749	0.648601	0.933528	0.711769	0.464977	0.635274	0.518709	0.364851	0.12059	0.817921	0.205438	0
42671251..42697200	1	42671251	42697200	1.43844	1.00879	0.983894	1.30772	0.895882	0.842745	3.975	4.30176	4.67115	4.14938	3.58626	1.02868	3.09083	2.90966	3.48465	0.821624	3.14448	1.2897	4.05518	3.2042	3.91871	5.17766	3.37911	0.813005	0.702627	5.89328	4.24651	1.51574
42697351..42725400	1	42697351	42725400	1.43441	0.920244	0.928187	1.53699	1.06968	0.835341	3.81069	3.64999	4.40229	3.90957	3.24485	0.930889	2.86979	2.59255	2.94043	0.877053	2.89559	1.34576	3.53443	2.90036	4.1102	4.33481	3.18992	0.790185	0.886045	5.77356	3.7638	1.29057
42725701..42730350	1	42725701	42730350	0.743592	0.667709	0.703944	0.872076	0.732206	0.652105	1.03081	1.01191	0.975417	0.691838	0.862125	0.413632	0.833276	1.22071	1.17743	0.518039	1.25925	0.711369	0.58722	0.578599	1.12494	0.53281	0.886825	0.600238	0.606839	0.949843	1.27239	0.598852
42730351..42731700	1	42730351	42731700	0.873158	0.721533	0.783363	0.948574	0.591104	0.612583	0.568092	0.781222	0.671954	0.77097	0.515125	0.561258	0.358772	0.793336	0.91578	0.569475	0.839498	0.576534	0.933528	0.189805	0.929954	0.423516	0.92215	0.851318	0.160786	0.817921	1.09567	0.902437
42747901..42748800	1	42747901	42748800	1.04779	0.608793	0.727409	0.474287	0.531994	0.408389	0.532586	0.360564	0.881939	0.841058	0.545426	0.453324	0.75342	0.952003	0.588715	0.626423	0.839498	0.432401	1.05022	0.142354	0.697465	0.847031	1.03742	0.547276	0.602949	1.43136	1.6435	0.580138
42775801..42778050	1	42775801	42778050	0.977937	0.730552	0.581927	1.13829	0.472883	0.571745	0.937351	0.721128	0.705552	0.799005	0.727235	0.414467	0.861052	0.428401	0.549468	0.592254	0.503699	0.605361	0.700146	0.74024	0.557972	0.254109	0.726193	0.291881	0.434123	1.39047	0.657402	0.541462
42801001..42802050	1	42801001	42802050	0.673579	0.811725	0.335727	0.813063	0.911989	0.350048	0.730403	0.849901	0.647955	0.630793	0.506467	0.666108	0.369022	0.612002	0.336409	0.634558	0.179892	1.11189	0.600125	0	1.99276	0.907534	0.741013	0.469094	0.930264	1.05161	0.352179	0.663015
42804601..42804900	1	42804601	42804900	2.35753	1.01466	0.671454	0.71143	0.886656	1.22517	0.639103	0.811269	1.13392	1.26159	0.681783	1.16569	0.322894	0.714002	1.17743	1.02506	1.25925	1.2972	1.05022	0.427062	0.697465	0.635274	0	1.64183	1.44708	1.22688	0.616314	0.580138
42830701..42834000	1	42830701	42834000	0.619148	0.664138	0.640934	0.517404	0.757688	0.612583	0.929604	0.712934	0.721587	0.659466	0.718971	0.388563	0.763205	0.584184	1.12391	0.434872	0.686862	0.530674	0.763796	0.582357	0.634059	0.866282	0.754486	0.32339	0.559098	0.669208	0.672343	0.738357
42834001..42834750	1	42834001	42834750	1.04779	0.568207	0.7386	0.284572	0.85119	0.245033	1.40603	0.540846	1.05833	0.630793	0.927224	0.388563	0.258316	1.99921	0.941945	0.888381	1.25925	1.03776	0.840176	0.341649	1.39493	0.254109	0.726193	0.328366	0.434123	0.490752	0.493051	0.46411
42835051..42836100	1	42835051	42836100	0.748421	0.637784	0.719415	1.01633	0.759991	0.700095	0.547803	0.231791	0.971933	0.991247	0.545426	0.55509	0.922555	0.816002	0.672818	0.390497	0.899462	0.741258	0.900188	1.22018	0.797103	0.726027	0.59281	0.390911	0.103363	0.525806	1.23263	0.994522
42846151..42849150	1	42846151	42849150	0.550089	0.466742	0.503591	0.498001	0.443328	0.581954	1.31016	0.811269	0.680353	0.91465	0.804504	0.485704	1.03326	0.678302	0.176615	0.136674	0.566661	0.0648601	0.595124	0.726005	0.627719	0.889383	0.803999	0.465185	0.325592	1.22688	0.986103	0.522124
42850951..42851250	1	42850951	42851250	0.523895	1.01466	2.01436	1.42286	1.24132	2.75663	0.319552	0.540846	0.755948	0.630793	0.818139	0.971408	1.29158	1.78501	0.588715	0.341685	0.629624	0	0.350073	0	0.697465	1.27055	1.29677	1.09455	0.723539	1.84032	0.616314	0.580138
42922351..42923850	1	42922351	42923850	1.62407	0.811725	0.839318	1.13829	0.780257	0.490067	0.575193	0.7031	0.604758	0.883111	0.572697	0.505132	0.452052	0.642602	0.941945	0.580865	0.755548	1.03776	0.280059	0.597886	0.278986	0.889383	0.829935	0.328366	0.723539	0.490752	0.369788	0.696165
42924301..42926100	1	42924301	42926100	1.00413	0.811725	0.783363	0.71143	1.09354	1.02097	0.692362	0.360564	0.314978	0.525661	0.431796	0.744746	0.37671	0.416501	0.196238	0.825739	0.419749	0.864801	0.408419	0.498238	0.697465	0.529395	0.345806	0.364851	0.482359	0.61344	1.02719	0.483448
42948601..42957900	1	42948601	42957900	0.895691	0.720078	0.671454	1.12452	0.697884	0.701507	1.22667	1.43935	1.52409	1.3735	1.29319	0.626715	1.33324	1.31284	1.50027	0.666837	1.50297	0.87875	1.2422	0.75769	1.32743	1.33203	1.21311	0.485487	0.770219	1.95905	1.98811	0.598852
42960451..42961800	1	42960451	42961800	1.28063	0.85682	1.11909	0.316191	0.90636	0.816778	0.781126	0.841316	0.923937	0.490617	0.666632	0.690779	0.574035	0.634669	0.261651	0.60744	0.699582	0.432401	0.466764	0.0949026	0.774961	0.564688	0.749247	0.668893	0.643146	0.817921	0.410876	0.386759
42989851..42990750	1	42989851	42990750	0.174632	0.473506	0.727409	0.237143	0.827546	0.918875	1.17169	0.090141	0.629957	0.841058	0.681783	0.777126	1.29158	0.833003	0.588715	0.512528	0.629624	0	1.63367	0.711769	1.62742	1.05879	0.864515	0.364851	0.723539	1.0224	0.616314	0.966896
42997501..42998100	1	42997501	42998100	0.392921	0.710259	0.671454	0.355715	0.797991	0.306292	0.639103	0.405635	1.13392	0.473095	0.545426	1.16569	0.645789	0.535502	1.17743	1.11048	1.25925	0.648601	0.175037	0.854123	0.348733	0.635274	0.518709	0.684095	0.723539	1.22688	0.616314	1.16028
43031551..43035000	1	43031551	43035000	1.32113	0.723494	0.817423	1.05168	0.740165	0.585949	0.778039	0.611391	0.591612	0.685645	0.806282	0.557504	0.645789	0.651915	0.97266	0.68337	0.602249	0.902401	0.730587	0.631308	0.545842	0.497171	0.766787	0.380714	0.660622	0.693454	0.750295	0.454021
43150351..43151250	1	43150351	43151250	1.57168	0.947012	1.06314	2.13429	1.18221	0.510486	0.532586	0.540846	0.629957	0.420529	0.63633	0.388563	0.75342	0.238001	0.588715	0.740318	1.04937	0.648601	0.233382	0.569415	1.16244	0.211758	0.778064	0.0912127	0.482359	0.817921	0.410876	0.386759
43159651..43167300	1	43159651	43167300	1.23269	0.684395	0.717534	0.976473	0.674554	0.840801	1.84212	1.79222	1.43778	1.71922	1.54003	0.639987	1.69678	1.288	0.946562	0.643172	1.35801	0.864801	1.42775	1.07184	1.91461	1.39511	1.55613	0.708239	0.610042	1.75612	1.76435	0.705266
43167301..43169400	1	43167301	43169400	0.972947	0.463843	0.719415	0.71143	0.633326	0.568828	0.821704	0.61811	0.701952	0.765963	0.720742	0.444072	0.784172	0.918003	1.09333	0.658964	1.07935	0.926573	0.700146	0.732105	0.896741	1.08904	0.889216	0.547276	0.671857	0.876343	1.23263	0.745891
43169401..43170750	1	43169401	43170750	0.698526	0.54115	0.522242	1.42286	0.433476	0.13613	0.426069	0.90141	0.335977	1.26159	0.969646	0.474911	0.645789	0.793336	0.784954	0.645405	0.279833	0.432401	0.855734	0.75922	1.08495	0.847031	0.806881	0.79051	0.884325	1.09056	0.958711	0.12892
43177501..43179150	1	43177501	43179150	0.857282	0.590345	1.00718	0.646755	0.612599	0.835341	1.0458	0.934189	0.481058	0.516104	0.743763	0.565183	0.939329	0.584184	0.428157	0.559121	0.801339	0.47171	0.636497	0.543533	0.760871	0.693026	0.565865	0.497524	0.460434	0.334604	1.00851	0.632878
43179601..43181400	1	43179601	43181400	1.09145	0.710259	0.783363	0.948574	0.561549	0.459438	0.426069	0.676058	1.00793	0.262831	0.704509	0.518084	0.430526	0.595002	0.981192	0.484054	0.209875	0.540501	0.52511	0.711769	0.232488	0.529395	0.691612	0.775308	0.602949	0.5112	1.02719	0.773517
43198351..43200300	1	43198351	43200300	0.523895	0.312202	0.593979	0.218902	0.491071	0.565462	1.22904	1.1233	1.163	1.0675	0.944007	0.418453	0.844493	0.823849	1.17743	0.394252	0.678056	0.498924	0.646289	0.788421	0.643814	0.586406	0.877815	0.378883	0.16697	0.660628	1.42226	0.89252
43201201..43203450	1	43201201	43203450	0.523895	0.703495	0.514782	0.664002	0.449239	0.490067	0.553889	0.829297	0.856741	0.967216	0.763597	0.595797	0.817999	1.0472	1.17743	0.432801	0.335799	0.864801	0.65347	0.854123	0.743963	0.762328	0.622451	0.401336	0.578831	1.55405	0.739577	0.850869
43437001..43437600	1	43437001	43437600	0.916816	0.608793	0.335727	0.71143	0.886656	0.918875	0.639103	0.811269	0.188987	0.157698	0.613604	0.874267	0.968683	0.535502	0.883073	0.68337	0.629624	0.648601	1.05022	0.213531	1.39493	0.635274	0.907741	0.684095	0.542654	0.920161	0.308157	1.45034
43644151..43644600	1	43644151	43644600	0.698526	1.0823	1.00718	0	0.709325	0.612583	1.27821	1.44226	0.503965	0.841058	0.545426	0.518084	0.645789	1.90401	1.56991	0.22779	0	0	0.700146	1.70825	2.32488	1.27055	1.38322	1.09455	0.723539	0.40896	0.410876	0.773517
43645351..43645800	1	43645351	43645800	1.04779	0.676437	0.223818	0	0.709325	1.42936	0.852137	0.90141	1.25991	1.05132	0.909043	0.906648	0.430526	0.476001	0.392477	1.25285	2.51849	0.864801	0.700146	0.569415	1.85991	0.847031	0	0.547276	0.482359	1.22688	0	0.386759
43657201..43657950	1	43657201	43657950	0.628674	0.974069	0.671454	1.42286	1.06399	0.36755	0.639103	0.432677	0.15119	1.13543	0.709054	0.310851	0.904104	0.856803	1.88389	0.546696	1.0074	1.03776	0.980205	0.683298	0.557972	0.762328	0.726193	0.328366	0.434123	0.736129	0.986103	0.928221
43658851..43659450	1	43658851	43659450	0.654868	0.811725	1.17505	1.06715	0.531994	0.918875	0.319552	1.08169	0.566961	0.630793	0.681783	1.06855	0.968683	1.071	0	0.512528	1.25925	0.648601	1.22526	1.06765	1.0462	0.635274	0.648386	0.547276	0.723539	0.920161	0.924471	0.290069
43840951..43841550	1	43840951	43841550	0.392921	0.101466	1.09111	0.71143	0.531994	0.306292	0.958655	0.540846	0.377974	0.788492	0.886317	0.582845	0.484342	0.535502	0.588715	0.68337	0.629624	0.324301	1.05022	1.49472	0.348733	0.635274	0.648386	0.684095	0.542654	1.22688	0.308157	0
43886101..43888350	1	43886101	43888350	1.18749	0.64938	0.917654	0.853717	0.614748	0.36755	0.979958	0.576903	0.604758	0.841058	0.945405	0.414467	0.473578	0.809202	0.156991	0.318906	0.587649	0.778321	0.700146	0.569415	1.02295	0.847031	0.691612	0.328366	0.482359	0.490752	1.06828	0.618814
43902151..43902600	1	43902151	43902600	0.523895	0.54115	1.00718	0.474287	0.591104	0.204194	0.852137	0.180282	0.755948	1.05132	0.818139	0.259042	1.50684	0.952003	1.96238	1.13895	0	0.864801	0.700146	0.854123	0.464977	1.27055	0.864515	0.912127	0.482359	1.22688	0.821752	0
43902751..43903050	1	43902751	43903050	0.261947	0.202931	1.17505	2.13429	0.709325	1.22517	0.639103	0.540846	0.377974	1.26159	0.681783	0.971408	1.93737	1.071	1.76615	1.36674	1.88887	1.2972	0.700146	0.427062	0.697465	1.27055	0.518709	0.820914	1.08531	2.45376	1.84894	0.580138
44021551..44022600	1	44021551	44022600	0.449053	0.753744	0.815337	1.01633	0.810657	0.962631	0.730403	0.695374	0.107993	0.81102	0.973975	0.388563	0.8303	0.408001	0.841022	0.927431	0.539677	0.741258	0.800167	0.244035	0.797103	0.54452	0.741013	0.860005	0.516813	1.40215	0.880449	0.497261
44038051..44039400	1	44038051	44039400	1.22242	0.766629	0.522242	0.790478	0.709325	0.408389	1.13618	0.721128	0.335977	0.350441	0.939345	0.431737	0.789297	0.476001	0.91578	0.60744	1.11933	0.144134	1.16691	0.569415	0.929954	0.564688	1.03742	0.425659	0.562752	1.22688	1.09567	0.515678
44039551..44045100	1	44039551	44045100	0.722125	0.570401	0.553496	0.730658	0.594299	0.480133	0.777287	0.760108	0.755948	0.579648	0.891845	0.483079	0.890141	0.617515	0.827384	0.50791	1.08908	0.806369	1.00291	0.57711	0.716316	1.09885	0.658901	0.443737	0.293327	1.09425	0.999428	0.470382
44051851..44054100	1	44051851	44054100	0.698526	0.703495	0.693836	0.664002	0.614748	0.7351	0.766924	0.721128	0.806345	0.841058	0.763597	0.854839	0.817999	0.666402	0.863449	0.660591	0.923448	0.432401	1.02688	0.683298	1.20894	0.169406	1.10658	0.255395	0.385887	1.0633	0.903927	0.309407
44057401..44070000	1	44057401	44070000	0.891868	0.797229	0.791357	1.08408	0.730436	0.619876	1.1793	0.991551	0.926936	0.81102	1.05514	0.656857	0.968683	0.943503	1.02324	0.610152	0.824507	0.478729	1.13357	0.701601	1.0628	1.3008	1.06829	0.384396	0.404837	1.21228	1.15926	0.511074
44197201..44201550	1	44197201	44201550	1.3549	0.643781	0.694608	1.3738	0.635947	0.718201	2.13769	2.31258	1.8247	2.26216	2.02184	0.696734	2.18232	2.14201	2.03005	0.742281	1.82374	1.52086	1.83487	1.41372	2.26075	2.14679	2.34313	0.490661	0.498992	2.96144	2.46526	1.08026
44208451..44209650	1	44208451	44209650	0.327434	0.710259	0.755386	0.71143	0.664992	0.382865	0.319552	1.01409	0.944935	0.788492	0.681783	0.485704	0.565065	0.535502	0.147179	0.896923	1.25925	0.486451	1.05022	0.747358	0.697465	0.635274	0.518709	0.478866	0.723539	0.61344	0.462236	0.290069
44211601..44214600	1	44211601	44214600	1.17876	0.710259	0.772172	1.20943	0.85119	0.704471	0.894744	0.621973	0.566961	0.662333	0.804504	0.621701	0.807236	0.821102	0.883073	0.461275	1.13332	0.648601	0.840176	0.384355	0.488226	0.254109	0.803999	0.492548	0.542654	0.674784	0.739577	0.522124
44215501..44216550	1	44215501	44216550	0.449053	0.521823	0.815337	0.406532	0.759991	1.13766	0.913004	0.772637	0.539963	0.360453	1.12981	0.499581	1.19932	0.918003	0.504613	0.439309	0.539677	0.741258	0.600125	1.46421	0.199276	0.54452	0.59281	0.703641	0.413451	0.701075	0.704359	0.331507
44225101..44227050	1	44225101	44227050	0.685093	0.593183	0.74893	0.766156	0.436508	0.376974	0.786588	0.832071	0.639648	0.824884	0.881073	0.717348	0.397408	0.604156	0.271715	0.315402	0.968652	0.399139	0.538574	0.591316	1.50223	0.488672	0.957617	0.252589	0.556568	0.849379	0.189635	0.44626
44539501..44540400	1	44539501	44540400	1.13511	0.54115	0.279773	0.948574	0.650215	1.12307	1.17169	0.90141	0.377974	0.315397	0.63633	0.841887	0.538157	0.476001	0.784954	0.854213	0.209875	0.648601	0.116691	0.711769	0.232488	0.635274	0.691612	0.912127	0.24118	0.61344	0.821752	0.193379
44549101..44551050	1	44549101	44551050	1.28959	0.686844	0.74893	0.766156	0.600198	0.942436	0.786588	0.873675	0.814098	0.921929	0.985963	0.269005	0.596113	0.714002	0.271715	0.68337	0.387461	0.399139	1.07715	0.591316	1.28763	0.781875	1.07732	0.589374	0.667882	1.69876	1.89635	0.803268
44551201..44554200	1	44551201	44554200	1.20496	0.527621	0.621095	1.494	0.638392	0.612583	0.415417	0.676058	0.529164	0.756952	0.84541	0.466276	0.613499	1.1067	1.17743	0.461275	1.32221	0.843181	0.595124	0.512474	0.348733	0.698801	0.907741	0.437821	0.759716	0.920161	1.23263	0.406096
45410101..45411000	1	45410101	45411000	0.698526	0.473506	0.783363	0.71143	0.709325	0.306292	0.74562	0.630987	0.503965	0.210264	0.590878	0.841887	0.322894	1.071	0.784954	0.45558	0.839498	0.2162	0.933528	0.569415	0.697465	0.635274	0.778064	0.729701	0.482359	1.22688	1.23263	0.386759
45498301..45499200	1	45498301	45499200	0.436579	0.338219	0.447636	0.948574	0.531994	0.306292	0.74562	0.991551	1.00793	0.630793	0.727235	0.647605	0.430526	0.595002	0.392477	0.512528	0.209875	0.2162	1.75037	1.13883	0.232488	0.211758	0.0864515	0.456063	0.964718	1.22688	0.821752	0.580138
45499201..45499500	1	45499201	45499500	0.785842	1.21759	0.335727	0.71143	0.709325	0.918875	1.91731	2.43381	2.26784	0.315397	1.22721	0.582845	1.29158	1.071	0.588715	0.341685	0.629624	0.648601	1.40029	0.854123	0.697465	0.635274	0.259355	0.820914	1.08531	1.22688	0	0.580138
45501301..45504450	1	45501301	45504450	0.773368	0.560476	0.63948	1.28735	0.523549	0.700095	0.882571	0.824147	1.15192	1.02128	0.973975	0.703114	0.861052	0.884003	1.06529	0.45558	0.539677	0.617715	0.933528	0.610088	0.929954	0.363013	1.03742	0.521215	0.65463	1.22688	1.35002	0.44201
45765601..45771900	1	45765601	45771900	1.16005	0.705427	0.687441	1.05021	0.650215	0.918875	1.15647	1.27485	0.719951	1.14144	1.43499	0.508833	1.04556	1.105	1.37367	0.431174	1.13932	0.617715	0.833508	0.732105	0.963166	0.756278	1.03742	0.547276	0.327315	1.2853	1.7022	0.828768
45777901..45780600	1	45777901	45780600	1.01868	0.563698	0.484939	0.553335	0.472883	0.544519	0.710114	0.691081	1.00793	0.876102	0.62118	0.690779	0.789297	0.872669	0.981192	0.398633	0.839498	0.432401	0.933528	0.711769	0.929954	0.705859	0.749247	0.516872	0.361769	0.954241	0.958711	0.580138
45847501..45847950	1	45847501	45847950	0.698526	0.54115	1.11909	0	0.118221	0.408389	1.27821	0.721128	1.25991	0.630793	0.909043	0.518084	0.861052	0.952003	0.392477	0.113895	0.839498	0	0.933528	0.284708	1.39493	2.11758	0.864515	1.27698	0.723539	1.22688	1.6435	0
45886651..45887250	1	45886651	45887250	1.44071	0.507328	0.839318	2.13429	0.709325	0.612583	0.639103	0.405635	1.13392	0.157698	1.02267	0.582845	0.807236	0.535502	1.47179	0.256264	0	0.324301	0.52511	0.427062	1.0462	0.95291	1.1671	0.410457	0.542654	0.61344	0.616314	0.870207
45890101..45890700	1	45890101	45890700	0.916816	1.21759	0.92325	0.355715	0.531994	0.918875	0.639103	0.946481	1.5119	0.157698	0.818139	0.874267	0.807236	0.535502	0.588715	0.427106	0.629624	1.6215	0.700146	1.06765	1.74366	1.27055	0.129677	0.684095	0.180885	0.61344	0.924471	1.16028
45891301..45892200	1	45891301	45892200	0.785842	0.608793	0.839318	0.474287	0.472883	0.918875	1.06517	0.721128	0.755948	1.26159	0.727235	0.518084	1.18395	0.476001	1.56991	0.341685	0.419749	0.2162	0.350073	0.142354	1.16244	0.847031	0.864515	0.364851	0	0.817921	1.02719	1.16028
45923251..45927900	1	45923251	45927900	1.52098	0.78554	0.779753	1.42286	0.766529	1.20541	0.700952	0.854886	0.463323	0.569749	0.818139	0.714455	0.999931	0.714002	1.06349	0.540083	0.731176	0.669524	0.677561	0.275524	0.944953	0.409854	0.819895	0.529622	0.630179	1.58307	1.39168	0.823421
45932551..45933150	1	45932551	45933150	0.392921	0.608793	0.755386	1.06715	0.443328	0.153146	0.479327	0.946481	0.188987	1.10389	0.886317	0.874267	0.807236	1.428	0.883073	1.11048	0.629624	1.2972	0.700146	1.06765	0.697465	0.635274	0.518709	0.410457	0.542654	0.61344	0.924471	1.16028
46024201..46027350	1	46024201	46027350	0.773368	0.444516	0.511584	0.813063	0.692436	0.554242	0.760837	0.90141	1.11592	0.991247	0.883071	0.259042	0.953307	0.850003	0.560681	0.357956	1.07935	0.555944	0.600125	0.772778	0.730678	0.605022	0.691612	0.729701	0.344542	1.11004	1.11523	0.386759
46030801..46033500	1	46030801	46033500	0.582105	0.744081	0.447636	0.71143	0.531994	0.476454	0.958655	0.570893	0.755948	0.560705	0.787838	0.518084	0.861052	0.555335	0.45789	0.417615	0.76954	0.360334	0.583455	0.427062	0.929954	0.705859	0.778064	0.334446	0.401966	1.0224	0.958711	0.644598
46035601..46036350	1	46035601	46036350	0.523895	0.405862	0.537163	1.42286	0.425595	0.490067	0.639103	0.865354	0.604758	0.504635	0.709054	0.543989	1.29158	0.285601	0.235486	0.820044	1.5111	2.07552	0.700146	0.683298	0.278986	0.254109	0.726193	0.328366	1.15766	0.736129	0.986103	0.928221
46069801..46070550	1	46069801	46070550	1.15257	0.568207	0.604309	0.284572	0.638392	0.612583	0.639103	0.973523	0.604758	0.378476	0.545426	0.621701	0.258316	1.5708	0.470972	0.751707	0.251849	0.25944	0.980205	0.854123	0.557972	1.01644	0.726193	0.437821	0.723539	1.22688	0.493051	1.16028
46072501..46072950	1	46072501	46072950	0.698526	0.54115	0.447636	0.948574	0.709325	1.42936	1.70427	1.08169	1.25991	1.47185	0.818139	0.777126	1.29158	1.428	1.17743	0.22779	0.419749	0	0	0.284708	0.464977	0	1.03742	1.4594	0.482359	1.22688	1.23263	0
46074001..46074450	1	46074001	46074450	0.873158	0.270575	1.231	0.474287	0.236442	0.204194	1.06517	0.540846	1.00793	1.47185	0.818139	0.906648	0.645789	0.714002	0.392477	0.341685	1.25925	0	1.16691	1.13883	0.929954	1.27055	0.518709	0.729701	0.723539	0	0	0
46085101..46089000	1	46085101	46089000	1.02764	0.577573	0.632717	0.60198	0.736607	0.424096	2.21228	2.08018	2.18062	1.77107	1.87752	0.612734	1.7635	1.20831	1.76615	0.525669	1.69514	0.598709	1.83115	1.41259	2.36065	1.90582	1.53618	0.484129	0.640054	1.98188	2.08599	0.714016
46089001..46090350	1	46089001	46090350	0.989579	0.631341	0.298424	0.316191	0.394069	0.544519	3.33754	4.0263	3.10779	3.71467	3.66648	1.38156	2.65491	2.53867	4.05559	0.60744	2.65841	0.864801	2.33382	2.08786	3.09985	2.82344	2.42064	0.668893	0.562752	3.68064	3.28701	1.2892
46101301..46102650	1	46101301	46102650	0.756737	0.360766	0.410333	0.948574	0.630511	0.544519	1.42023	0.781222	0.58796	0.911146	0.727235	0.604432	0.932806	0.555335	0.392477	0.265755	1.25925	0.432401	1.08912	0.854123	0.309985	0.423516	0.92215	0.425659	0.24118	0.954241	0.821752	0.773517
46104451..46104900	1	46104451	46104900	1.04779	0.54115	0.559545	0.474287	0.945767	1.02097	0.852137	1.08169	1.00793	1.47185	0.727235	0.777126	0.861052	1.19	0.784954	0.68337	0.419749	0	0.466764	1.13883	0.929954	0.423516	0.691612	0.729701	0.723539	0.40896	0.410876	0
47279101..47279400	1	47279101	47279400	1.04779	1.42052	1.17505	0	1.06399	1.22517	1.59776	0.540846	2.26784	0.315397	0.272713	0.971408	1.29158	0.714002	1.17743	1.02506	0	0.648601	1.05022	1.28118	0	0	1.29677	0.547276	0.723539	0.61344	0.616314	0.580138
47612101..47612400	1	47612101	47612400	0.785842	0.811725	0.671454	0.71143	0.886656	0.612583	1.27821	2.43381	0.755948	0.315397	1.09085	0.194282	1.29158	0.714002	0.588715	0.512528	0	0.648601	1.40029	0.854123	1.39493	0	0.518709	0.547276	0.723539	0.61344	0	2.90069
47655901..47656200	1	47655901	47656200	0.785842	0.405862	0.671454	0	0.531994	0.306292	0	0.540846	0	1.26159	0.681783	0.582845	0.968683	0.357001	1.76615	2.22095	1.88887	0	1.75037	0	0	0.635274	0.778064	1.64183	1.44708	1.84032	1.84894	0
47931451..47932050	1	47931451	47932050	0.523895	0.608793	0.671454	0.355715	0.443328	1.37831	0.639103	0.540846	0.377974	0.315397	1.22721	1.06855	0.968683	1.2495	0	0.170843	0	0	0.700146	0.640592	1.39493	0.317637	0.907741	0.547276	0.723539	0.920161	0.616314	0.870207
47932801..47933250	1	47932801	47933250	1.74632	0.676437	0.783363	1.42286	0.709325	1.63356	0.852137	1.44226	0.755948	0.630793	0.727235	0.388563	0.645789	1.428	0.392477	0.797265	1.25925	0.432401	0.700146	1.70825	0	1.27055	0.691612	0.729701	0	0.817921	1.23263	0.386759
48687451..48687900	1	48687451	48687900	0.698526	0.947012	0.895272	0.474287	0.945767	0.408389	0.426069	0.540846	0.755948	1.05132	0.909043	1.03617	0.861052	0.952003	0.784954	0.91116	0	0.432401	0	0.854123	1.85991	0.847031	0.345806	0.912127	0.24118	0.40896	1.23263	1.54703
48731251..48732750	1	48731251	48732750	1.57168	0.730552	0.7386	1.13829	0.744791	0.673842	1.2143	0.757185	0.377974	0.567714	0.681783	0.660558	0.968683	0.785402	1.29517	0.68337	0.881473	0.908041	0.770161	0.427062	0.697465	0	0.726193	0.437821	0.144708	0.490752	0.739577	0.812193
49311151..49311450	1	49311151	49311450	0.523895	0.608793	0.503591	0.71143	0.177331	0.918875	1.27821	1.62254	1.88987	0.315397	0.818139	1.16569	1.29158	0.357001	0	0.170843	0	1.9458	1.05022	1.28118	2.78986	2.54109	0.778064	0.273638	0.361769	1.22688	1.23263	1.16028
49590751..49591200	1	49590751	49591200	0.698526	0.54115	0.895272	1.42286	0.472883	0.612583	1.27821	2.34367	0.503965	0.841058	0.454522	0.518084	0.645789	1.90401	1.17743	0.341685	0	0	1.16691	0.569415	0	0.423516	1.21032	0.547276	0.482359	1.22688	1.23263	0.773517
49591201..49592100	1	49591201	49592100	0.349263	0.405862	0.895272	0	0.591104	0.510486	0.958655	1.71268	0.881939	0.94619	0.590878	0.453324	0.538157	1.309	0.588715	0.341685	0.629624	0.2162	1.05022	0.284708	0.929954	0.211758	1.38322	0.456063	0.361769	1.22688	1.84894	0
50574001..50575050	1	50574001	50575050	0.748421	0.637784	0.575532	0.203266	0.607993	0.525072	0.913004	1.15896	1.4039	1.26159	0.623344	0.277545	0.8303	0.306001	1.68204	0.439309	1.07935	0.741258	0.600125	0	0.797103	1.45205	0.741013	0.781823	0.516813	0.701075	0.528269	0.331507
50692501..50693100	1	50692501	50693100	0.916816	0.304397	0.503591	0.355715	0.531994	0.153146	1.43798	0.405635	0.377974	0.788492	1.22721	0.388563	0.645789	0.892503	0.883073	0.427106	0.314812	0.972902	1.40029	0.213531	1.39493	0.317637	0.778064	0.136819	0.180885	0.920161	0.924471	1.16028
50866801..50867100	1	50866801	50867100	1.30974	0.608793	1.00718	2.13429	0.886656	0.306292	1.27821	1.08169	0.755948	0	1.36357	0.777126	0.322894	0.357001	0	0.512528	0	0	2.45051	0.854123	0.697465	1.27055	1.81548	0	0.723539	3.0672	1.23263	1.74041
50869501..50870400	1	50869501	50870400	0.873158	0.338219	1.06314	0.71143	0.827546	0.510486	0.532586	0.90141	0.377974	0.315397	0.772687	0.388563	0.322894	0.833003	0.196238	0.22779	0.209875	0	0.583455	0.711769	1.39493	1.05879	0.778064	0.456063	0.361769	1.84032	0.821752	0.386759
50871001..50871450	1	50871001	50871450	0.873158	0.811725	0.559545	0.474287	0.945767	0.408389	0.852137	1.08169	0.251983	0.420529	0.909043	0.906648	1.07631	0.714002	0.784954	0.45558	0.419749	0.432401	0.700146	0.284708	0	2.54109	1.03742	0.547276	0.24118	0.40896	0	1.54703
50871451..50871900	1	50871451	50871900	1.22242	0.405862	0.559545	0.948574	0.354662	1.02097	1.49124	1.44226	0.503965	1.05132	0.909043	0.518084	0.861052	0.952003	1.17743	0.797265	0.839498	0	1.16691	0	0.929954	2.11758	1.03742	0.182425	0.723539	0.40896	1.6435	0.386759
50874301..50875200	1	50874301	50875200	0.698526	0.676437	0.671454	0.948574	0.413773	0.918875	0.852137	0.721128	0.629957	1.05132	0.454522	0.388563	0.861052	0.595002	0.588715	0.45558	0.629624	0.864801	1.16691	0.854123	1.39493	0.423516	0.605161	0.273638	0.723539	0.61344	1.23263	0
50914801..50917950	1	50914801	50917950	0.548842	0.792398	0.895272	0.609798	0.743102	0.583413	1.18691	0.952919	0.863941	0.690869	0.805153	0.481078	0.984059	0.646002	0.560681	0.309144	0.779534	0.308858	0.933528	0.65076	0.863528	0.786529	0.741013	0.651519	0.344542	0.701075	0.997842	0.663015
50919751..50934600	1	50919751	50934600	1.18538	0.901916	0.864752	1.22165	0.874118	0.711587	2.85337	2.82988	2.61146	2.86724	2.504	0.804601	2.47879	2.48098	2.02185	0.486642	1.72987	0.628946	2.56013	2.09648	2.83213	2.64376	2.47828	0.602556	0.555444	4.18874	3.26211	1.16028
50934901..50935200	1	50934901	50935200	0.261947	1.21759	1.67864	1.42286	0.709325	0.612583	1.27821	1.08169	1.13392	0.94619	0.954496	1.16569	0.322894	0.714002	0.588715	0.170843	0.629624	0.648601	1.05022	1.28118	0.697465	0.635274	1.29677	0.820914	1.80885	1.84032	1.84894	0
50935651..50936100	1	50935651	50936100	1.22242	0.947012	0.559545	0.948574	0.827546	1.02097	0.213034	1.26197	0.755948	1.05132	1.18176	0.388563	1.29158	1.90401	0.784954	0.569475	0	0.864801	0.466764	1.13883	0.929954	0	0.345806	0.729701	0.24118	0	0.821752	0
50942251..50943600	1	50942251	50943600	0.931368	0.360766	0.969878	0.632383	0.669918	0.884843	0.710114	0.60094	0.251983	0.630793	0.757536	0.34539	0.789297	0.555335	0.523303	0.53151	0.559665	0.288267	0.77794	0.664318	0.309985	0.141172	0.40344	0.547276	0.401966	0.54528	1.09567	0.257839
50944201..50945700	1	50944201	50945700	0.628674	1.21759	0.604309	0.853717	0.780257	0.551325	0.511282	0.919438	0.453569	0.441555	0.872682	0.73827	1.09784	0.785402	0.117743	0.205011	0.629624	0.518881	0.490102	0.427062	0.976451	0.381164	0.726193	0.328366	0.361769	0.368064	0.739577	0
50946901..50947800	1	50946901	50947800	0.436579	0.676437	0.727409	1.42286	0.591104	0.408389	0.852137	1.26197	1.00793	0.525661	0.863591	0.647605	0.430526	0.595002	0.588715	0.68337	0	1.5134	0.700146	0.427062	0	0.423516	0.778064	0.729701	0.482359	0.20448	0.410876	0
50949001..50949600	1	50949001	50949600	0.785842	0.811725	0.587523	1.42286	0.265997	0.612583	0.319552	0.676058	0.755948	1.10389	0.954496	0.679986	0.968683	0.357001	0.294358	0.597949	0.629624	0.648601	0.700146	0.427062	0.697465	0.635274	0.518709	0.410457	0.723539	0.30672	0.308157	0.290069
50963551..50964300	1	50963551	50964300	1.04779	0.730552	0.604309	1.70743	0.709325	0.612583	1.40603	0.649015	1.20952	0.378476	0.654511	0.388563	0.774947	0.714002	0.235486	0.615033	1.25925	0.518881	0.140029	0.512474	0.278986	0.254109	0.622451	0.766186	1.44708	0.245376	0.986103	0
51291601..51292650	1	51291601	51292650	0.748421	0.869705	0.95922	1.01633	1.01332	0.700095	0.913004	0.386319	0.107993	0.450567	0.935016	0.277545	0.922555	0.918003	0.841022	0.68337	1.25925	0.741258	0.800167	1.09816	0.398552	0.181507	0.59281	0.781823	0.413451	0.876343	0.528269	0.165754
51297001..51298350	1	51297001	51298350	0.582105	0.721533	0.522242	0.790478	0.630511	0.340324	1.13618	0.360564	0.419971	0.490617	0.818139	0.647605	0.789297	0.793336	0.523303	0.721335	0.979414	0.576534	0.700146	0.664318	0.464977	0.564688	0.518709	0.547276	0.643146	0.13632	1.36959	0.644598
51299401..51300000	1	51299401	51300000	0.785842	0.304397	0.419659	1.06715	0.709325	0.459438	1.43798	1.08169	0.944935	0.473095	0.749961	0.388563	1.13013	1.2495	0.294358	0.512528	0.629624	0.648601	1.22526	0.640592	1.0462	0.317637	1.03742	0.957733	0.904423	0.920161	0.924471	0.290069
51300901..51301800	1	51300901	51301800	1.83363	0.676437	0.671454	0.474287	0.945767	1.22517	0.852137	0.540846	0.881939	0.630793	0.63633	0.323803	0.75342	0.595002	0.392477	0.45558	0.629624	0.864801	0.700146	0.142354	0	0.423516	0.778064	0.638489	0.24118	1.22688	2.25982	0.580138
51329551..51334950	1	51329551	51334950	1.09145	0.687711	0.820666	0.790478	0.886656	0.6296	0.958655	0.706105	0.776947	0.630793	0.765112	0.604432	0.717543	0.753669	0.588715	0.474563	0.909456	0.360334	0.739043	0.593141	0.852457	0.494102	0.878924	0.57768	0.602949	0.71568	0.99295	0.612368
51344101..51344550	1	51344101	51344550	1.74632	0.405862	1.00718	0.474287	0.827546	0.612583	0.852137	1.08169	0.503965	1.05132	1.18176	0.647605	1.50684	0.238001	0.784954	0.68337	0	0	0.466764	0	0	0.847031	0.518709	0.364851	0.723539	1.22688	0.410876	0.386759
51344551..51345150	1	51344551	51345150	1.44071	0.608793	0.839318	1.06715	0.886656	0.306292	1.11843	0.676058	0.188987	0.94619	0.818139	0.874267	0.968683	1.071	0.883073	0.341685	0.314812	0.972902	0.350073	0.427062	0.348733	0.95291	0.778064	1.23137	0.361769	0	0.924471	0.580138
51361201..51363300	1	51361201	51363300	1.49684	0.695764	0.671454	0.813063	0.987988	0.743851	0.365202	0.811269	0.701952	0.81102	0.876578	0.388563	0.553533	0.561002	1.26153	0.439309	0.629624	0.370629	0.500105	0.366053	0.797103	0.635274	0.778064	0.469094	0.310088	0.701075	0.704359	0.331507
51426751..51427200	1	51426751	51427200	1.04779	0.811725	0.783363	2.37143	1.30043	0.816778	1.06517	0.540846	0.755948	0.841058	0.909043	0.906648	0.430526	0.952003	1.17743	0.91116	0.839498	0	0.233382	0.284708	0.929954	0.423516	0.345806	0.729701	0.482359	0.40896	0.821752	0.773517
51445501..51446550	1	51445501	51446550	0.972947	0.405862	0.719415	1.42286	0.759991	0.525072	1.0043	0.849901	0.539963	0.630793	0.701262	0.333054	0.461278	0.918003	0.841022	0.585746	0.179892	0.370629	0.400084	0.610088	0.597827	0.907534	0.59281	0.156365	0.723539	1.75269	0.528269	0.331507
51462751..51464100	1	51462751	51464100	0.989579	0.405862	0.559545	0.632383	0.551697	0.544519	0.710114	0.540846	0.0839942	0.630793	0.666632	0.34539	0.50228	0.555335	0.523303	0.68337	0.979414	0.432401	0.466764	0.569415	0.929954	1.12938	1.03742	0.547276	0.482359	0.6816	0.958711	0.515678
51517201..51518100	1	51517201	51518100	0.960473	0.270575	0.6155	0.948574	0.472883	0.714681	0.639103	0.630987	0.125991	0.525661	0.909043	0.453324	0.968683	0.714002	0.392477	0.797265	0.839498	0.648601	0.466764	0.854123	0.697465	0.635274	0.518709	0.729701	0.723539	0.20448	1.23263	1.54703
51518701..51519450	1	51518701	51519450	1.25735	0.730552	0.872891	0.853717	0.425595	0.980134	0.894744	0.649015	0.907138	0.378476	0.709054	0.388563	0.129158	0.1428	0.470972	0.751707	0.755548	0.778321	0.980205	0.341649	0.557972	0.762328	0.726193	0.656731	0.578831	1.47226	0.986103	0.46411
51562351..51562950	1	51562351	51562950	0.916816	0.811725	1.00718	0.355715	0.620659	0.918875	0.479327	0.540846	0.377974	0.788492	0.818139	0.388563	0.484342	0.714002	1.76615	0.512528	1.57406	0.972902	0.700146	1.06765	0.697465	0.317637	1.03742	0.136819	0.723539	0.61344	1.23263	0.870207
51562951..51564000	1	51562951	51564000	0.673579	1.15961	0.431649	0.813063	0.709325	0.350048	0.547803	1.00443	0.323978	0.180227	0.701262	0.55509	0.8303	0.204001	1.17743	0.878619	1.25925	0.555944	0.200042	1.09816	0.996379	0.363013	0.444608	0.234547	0.930264	0.525806	0.528269	0.497261
51590251..51592050	1	51590251	51592050	0.8295	0.947012	0.6155	0.830002	0.857101	0.561535	0.426069	0.540846	0.503965	0.735925	0.568152	0.550465	0.645789	0.833003	0.490596	0.569475	0.629624	0.324301	0.641801	0.854123	0.581221	0.741152	0.691612	0.729701	0.542654	0.30672	0.410876	0.386759
51614101..51615150	1	51614101	51615150	1.12263	0.695764	0.911259	0.609798	0.911989	0.875119	0.821704	0.463582	0.971933	0.630793	0.545426	0.666108	0.461278	0.714002	0.672818	0.878619	1.07935	0.555944	0.400084	1.09816	0.996379	0.726027	0.59281	0.390911	1.03363	0.701075	1.23263	0.663015
51616501..51617250	1	51616501	51617250	1.25735	0.487035	0.470018	0.284572	0.85119	0.980134	0.766924	0.540846	0.755948	0.504635	0.654511	0.621701	0.387473	0.428401	0.706459	0.68337	0.503699	1.55664	0.560117	1.3666	0.557972	0	0.829935	0.656731	0.434123	0.736129	1.97221	2.0885
51618601..51620250	1	51618601	51620250	0.904909	0.737931	0.640934	0.517404	0.902777	0.94672	0.639103	0.540846	0.412335	0.401414	0.669387	0.423887	0.704497	0.714002	0.535196	0.621246	0.572385	0.707565	0.381898	0.465885	0.760871	0.693026	0.424398	0.447771	0.394657	0.557673	1.23263	0.632878
51697051..51697950	1	51697051	51697950	1.57168	0.338219	0.727409	1.42286	0.768435	0.714681	0.532586	0.721128	0.629957	1.05132	0.63633	0.518084	0.861052	0.714002	0.981192	0.398633	0.419749	0.648601	0.700146	0.854123	0.929954	0.635274	0.864515	0.729701	0.723539	1.22688	0.616314	0.580138
51916051..51918450	1	51916051	51918450	0.523895	0.27903	0.587523	0.978217	0.576327	0.536011	1.15837	0.743663	1.08668	0.788492	1.17608	0.60713	1.29158	1.20488	1.32461	0.469817	0.787029	0.486451	0.568869	0.480444	0.697465	0.95291	1.10226	0.923528	0.678318	2.60712	1.46375	0.652655
51940951..51942900	1	51940951	51942900	1.45079	0.718064	0.80058	0.985058	0.709325	0.471218	0.639103	0.457639	0.407049	0.582271	0.964985	0.508121	0.745141	0.933695	0.54343	0.762221	1.45298	0.898063	0.21543	0.525614	0.965721	0.684141	0.718213	0.547276	0.890509	1.13251	1.80153	0.44626
51950701..51951900	1	51950701	51951900	1.04779	0.811725	0.545557	1.42286	0.531994	0.612583	0.639103	0.811269	0.283481	0.315397	0.681783	0.485704	0.484342	0.357001	1.03025	1.02506	0.787029	0.810751	0.350073	0.427062	1.0462	0.635274	0.518709	0.478866	0.633096	1.5336	0.770393	0.435103
51961801..51962100	1	51961801	51962100	2.09558	1.01466	1.34291	0.71143	0.886656	2.14404	1.59776	0	0	1.26159	0.681783	0.777126	1.61447	0.714002	1.17743	0.68337	2.51849	0.648601	0.350073	0.854123	0.697465	1.27055	0.778064	0.273638	0.723539	1.84032	0.616314	0.580138
51963301..51963900	1	51963301	51963900	1.44071	1.42052	0.671454	1.06715	0.620659	0.306292	0.159776	0.946481	0.755948	0.630793	0.40907	0.582845	1.13013	0.714002	0.883073	0.68337	0.314812	0.324301	0.52511	0.427062	1.0462	0.95291	0.648386	0.410457	0.180885	0.920161	0.924471	0.870207
51964351..51964800	1	51964351	51964800	1.74632	0.54115	1.00718	0.948574	0.945767	0.408389	0.426069	0.180282	1.25991	0.210264	0.545426	1.29521	0.430526	0.714002	0.784954	1.13895	1.25925	0	0.466764	0.854123	0.464977	0.423516	0.864515	0.364851	0.482359	1.22688	1.23263	0.386759
52004851..52005300	1	52004851	52005300	0.349263	0.811725	0.447636	1.89715	1.41865	0.816778	0.426069	0.90141	0.503965	0.420529	0.909043	0.777126	1.29158	0.238001	1.17743	1.25285	1.25925	1.7296	0.933528	0.569415	0.929954	0.423516	0.691612	0.729701	0.24118	0.40896	0	0
52079701..52081800	1	52079701	52081800	1.04779	0.869705	0.863298	0.508165	0.531994	0.787607	0.639103	0.347687	0.593959	0.54068	0.584385	0.610599	0.645789	0.816002	0.672818	0.658964	0.899462	0.463286	0.250052	0.48807	0.597827	0.726027	0.370507	0.703641	0.930264	0.701075	1.32067	0.497261
52086601..52087050	1	52086601	52087050	0.349263	1.0823	0.559545	1.42286	0.709325	0.408389	0	0.721128	1.00793	0.630793	0.454522	1.29521	0.861052	0.476001	1.56991	1.36674	0.419749	1.2972	0.700146	1.99295	1.85991	0.423516	0.345806	0.547276	0.482359	0.40896	0.821752	1.54703
52097251..52098300	1	52097251	52098300	0.823263	1.33355	0.623493	0.609798	0.911989	0.875119	0.821704	0.463582	0.43197	0.27034	0.623344	0.444072	0.461278	0.714002	0.336409	0.68337	0.899462	1.2972	0.600125	0.732105	0.199276	0.54452	0.59281	0.703641	0.310088	0.701075	1.05654	0.663015
52108051..52108800	1	52108051	52108800	0.523895	1.13641	1.34291	0.569144	1.20585	0.245033	0.511282	0.216338	0.755948	0.252317	0.490883	0.777126	0.774947	0.285601	0.941945	0.68337	1.5111	0.778321	0.840176	0.854123	0.557972	0.254109	0.414967	0.547276	0.723539	0.490752	1.23263	0.46411
52114651..52122000	1	52114651	52122000	0.855338	0.521823	0.692009	0.784025	0.629707	0.562577	1.05648	1.26933	0.848513	0.991247	1.14094	0.436142	1.05435	0.801431	1.10534	0.453256	0.899462	0.423576	1.18596	0.854123	0.740167	1.08904	1.05859	0.591952	0.428217	2.20338	1.83636	0.284149
52239001..52240050	1	52239001	52240050	0.673579	1.15961	0.95922	0.406532	0.810657	0.962631	0.821704	0.463582	0.647955	0.54068	1.40252	0.666108	1.10707	0.816002	0.841022	0.439309	0.71957	0	1.40029	0.48807	0.797103	0.363013	0.741013	0.547276	0.620176	1.40215	0.704359	0.497261
52287001..52289550	1	52287001	52289550	1.35596	0.859473	0.809695	0.920675	0.91795	0.756721	0.827075	0.668104	0.311273	0.853426	0.850223	0.388563	0.683776	0.630002	0.554085	0.582875	0.88888	0.76306	0.576591	0.854123	0.902602	0.672643	1.00691	0.450698	0.553294	0.938203	1.08761	0.477761
52304701..52305600	1	52304701	52305600	1.30974	0.54115	0.895272	1.66	0.945767	1.02097	1.06517	0.360564	0.881939	0.525661	0.499974	0.647605	0.538157	0.238001	0.784954	0.626423	1.46912	0.432401	0.583455	0	0.464977	0.423516	0.432258	0.912127	0.844129	0.817921	1.02719	0.773517
52341751..52343100	1	52341751	52343100	0.989579	0.676437	1.08179	1.26477	1.06399	0.680648	0.710114	0.661034	0.671954	0.630793	0.757536	0.474911	1.00456	1.428	0.784954	0.569475	0.839498	0.432401	0.544558	0.664318	0.464977	0.705859	0.979784	0.547276	0.562752	1.49952	1.50655	0.386759
52384801..52386600	1	52384801	52386600	0.785842	0.608793	0.643477	0.71143	0.650215	0.561535	0.266293	0.405635	0.629957	0.420529	0.818139	0.615225	0.699605	0.952003	0.686835	0.597949	0.419749	0.540501	0.758492	0.569415	0.581221	0.423516	0.734838	0.228032	0.964718	0.817921	1.12991	0.386759
52397251..52398000	1	52397251	52398000	1.57168	0.487035	0.402873	1.13829	0.638392	0.612583	0.511282	0.757185	0.604758	0.630793	1.14539	0.777126	0.774947	0.428401	0.235486	0.888381	0.251849	0.518881	0.280059	0.341649	0.557972	1.27055	1.03742	0.437821	0.578831	0.736129	0.493051	1.39233
52434751..52435950	1	52434751	52435950	0.458408	0.760992	0.629488	0.355715	0.576327	0.765729	0.479327	0.47324	0.850442	0.788492	0.647694	0.777126	0.565065	0.535502	0.883073	0.341685	1.41665	1.6215	0.262555	0.747358	0.174366	0.317637	0.778064	0.410457	0.633096	0.30672	0.616314	0.580138
52495351..52500300	1	52495351	52500300	0.873158	0.565747	0.620587	0.776106	0.763062	0.761089	1.12327	1.18003	1.64934	1.45274	1.20655	0.541634	1.07631	1.10346	0.927673	0.569475	1.25925	0.47171	1.29421	1.0353	0.972224	1.50156	1.35179	0.431187	0.52621	1.74738	0.896457	0.738357
52500751..52503450	1	52500751	52503450	1.13511	0.766629	0.820666	0.948574	0.807842	0.782746	1.20719	1.23193	1.4279	1.5069	0.909043	0.626019	1.00456	1.19	1.17743	0.588458	0.629624	0.576534	0.933528	0.664318	1.08495	1.76465	1.26796	0.516872	0.683342	1.704	1.84894	0.773517
52537201..52538550	1	52537201	52538550	0.814947	0.450958	0.447636	0.790478	0.630511	0.408389	0.710114	0.60094	1.25991	1.12141	0.787838	0.992995	0.50228	0.634669	0.523303	0.721335	1.679	0.864801	0.311176	0.284708	0.464977	0.847031	0.806881	0.547276	0.643146	0.954241	0.821752	0.257839
52625101..52625400	1	52625101	52625400	0.785842	0.608793	0.839318	2.13429	1.41865	0.612583	1.27821	1.35212	0.377974	1.26159	1.49992	0.582845	0.645789	1.428	1.17743	0.68337	0	1.2972	1.05022	0	0.697465	0	0.259355	1.36819	0.361769	0.61344	2.46526	0
52626751..52630200	1	52626751	52630200	1.04779	0.529386	0.87581	0.618635	0.740165	0.585949	0.694677	0.658421	0.657346	0.52109	0.604712	0.473034	1.0108	0.838176	0.870275	0.5051	0.821248	0.2256	0.669705	0.408494	0.667141	0.718135	0.834445	0.452098	0.597706	0.80014	1.17904	0.454021
52720801..52732350	1	52720801	52732350	0.904909	0.637784	0.654014	0.997851	0.704719	0.69214	1.46911	1.42587	1.45299	1.1469	1.46982	0.666108	1.40899	1.31673	1.45267	0.483684	1.39008	0.741258	1.19116	0.942863	1.55797	1.50156	1.25972	0.376696	0.52621	2.29443	2.01703	0.934248
52769401..52770900	1	52769401	52770900	0.576284	0.689966	0.402873	0.569144	0.425595	0.796358	0.830834	1.13578	1.81428	0.94619	1.22721	0.73827	1.09784	0.714002	0.706459	0.23918	0.755548	0.389161	1.47031	0.854123	0.976451	1.3976	1.34864	0.437821	0.434123	1.34957	1.10937	0.46411
52772551..52773450	1	52772551	52773450	0.873158	0.608793	0.447636	0.71143	0.768435	0.306292	0.74562	0.991551	0.881939	0.210264	0.818139	0.777126	0.861052	0.238001	0.784954	0.512528	0	0.648601	0.933528	0.569415	1.39493	0	1.03742	0.364851	0.24118	0.40896	0	1.16028
52814251..52819650	1	52814251	52819650	1.13511	0.800451	0.774038	1.06715	0.669918	0.697664	0.976407	0.961504	0.776947	0.788492	1.106	0.604432	0.843113	0.99167	0.784954	0.597949	1.22427	0.828768	1.05022	0.806672	0.968702	0.95291	0.950967	0.50167	0.361769	0.954241	1.30111	0.773517
52820401..52822200	1	52820401	52822200	0.61121	0.777903	0.699432	0.830002	0.709325	0.765729	0.74562	0.585917	0.377974	0.683359	0.863591	0.550465	0.807236	0.654502	0.981192	0.569475	0.314812	0.540501	0.52511	0.427062	0.348733	1.05879	0.778064	0.182425	0.602949	1.5336	0.719033	0.386759
52952851..52955550	1	52952851	52955550	0.523895	0.473506	0.690106	0.237143	0.472883	0.748713	0.710114	0.661034	0.461968	0.841058	0.863591	0.539671	0.789297	0.476001	0.719541	0.53151	1.32921	0.792735	0.583455	0.332159	1.00745	0.35293	0.778064	0.912127	0.442163	0.6816	0.684793	0.193379
52957201..52958400	1	52957201	52958400	0.392921	0.659526	0.797352	0.177858	0.31033	0.689156	0.479327	0.676058	0.850442	0.551944	1.05676	0.582845	0.565065	0.714002	0.883073	0.68337	0.629624	0.648601	0.437591	0.854123	0.697465	0.476455	0.518709	0.478866	1.44708	0.920161	0.462236	0.435103
52965151..52966050	1	52965151	52966050	0.61121	0.270575	0.6155	0	0.709325	0.510486	0.74562	0.721128	0.503965	0.735925	0.499974	0.647605	1.07631	0.238001	0.588715	0.91116	1.04937	1.2972	0.700146	0.569415	0.697465	0.423516	0.950967	0.638489	0.602949	0.40896	1.02719	0.580138
52967551..52968300	1	52967551	52968300	1.04779	0.405862	0.940036	0.569144	0.638392	0.7351	1.27821	0.757185	1.05833	1.00927	0.763597	0.543989	0.516631	0.571202	0.470972	0.615033	0.251849	0.518881	0.980205	0.854123	0.278986	0	0.518709	0.656731	0.144708	1.47226	0.986103	1.39233
52969801..52973250	1	52969801	52973250	0.728897	0.899955	0.87581	0.866089	0.462603	0.559315	1.0837	0.611391	0.591612	0.685645	0.829996	0.489928	0.898489	0.682959	0.563119	0.445676	0.602249	0.394801	0.761029	1.00267	0.545842	0.662894	1.03742	0.642454	0.53479	0.533426	0.535925	0.554914
52973401..52973850	1	52973401	52973850	0.349263	0.676437	0.671454	0.948574	0.709325	0.612583	1.27821	1.44226	0	1.68212	1.18176	0.518084	0.430526	0.714002	1.56991	0.341685	0.419749	0.432401	1.40029	0.854123	0.464977	2.96461	0.691612	0	0.24118	2.0448	1.6435	0.773517
52974151..52975800	1	52974151	52975800	0.666775	0.553449	0.854578	0.905457	0.838293	0.723962	1.10391	0.885021	1.16828	0.573448	0.892515	0.388563	0.880621	0.973639	1.07039	0.372747	0.572385	0.353782	1.14569	0.776475	1.01449	0.462017	0.990263	0.447771	0.328881	0.780742	0.448228	0.421918
53354101..53354700	1	53354101	53354700	0.523895	0.811725	0.503591	1.42286	0.354662	0.459438	1.11843	0.946481	1.5119	0.94619	1.09085	0.388563	1.29158	0.714002	1.17743	0.256264	0.629624	0.324301	0.175037	1.06765	3.13859	0.635274	0.648386	0.547276	0.180885	0.920161	0.616314	0.290069
53355301..53358000	1	53355301	53358000	0.698526	0.518602	0.708757	0.71143	0.45318	0.578551	1.34922	1.14179	0.58796	0.735925	1.0757	0.496497	0.645789	0.634669	1.17743	0.398633	0.76954	0.144134	1.12801	0.711769	1.00745	0.917617	0.92215	0.273638	0.442163	0.886081	1.36959	0.580138
53904451..53905200	1	53904451	53905200	1.25735	0.64938	0.335727	0.569144	0.922122	0.612583	0.766924	0.973523	0.453569	0.883111	0.763597	0.699414	1.03326	0.571202	1.17743	1.16173	0.755548	0.518881	0.280059	0.512474	0.278986	0.508219	0.829935	0.547276	0.868246	0.245376	0.986103	0
53924251..53927250	1	53924251	53927250	1.78124	0.832018	0.755386	1.42286	0.993055	1.07202	0.703013	0.757185	0.718151	0.693873	0.831775	0.485704	0.774947	0.714002	1.00082	0.768791	1.19628	0.972902	0.91019	0.469768	0.627719	0.317637	1.08929	0.738823	0.615008	1.22688	1.23263	0.522124
54186451..54187350	1	54186451	54187350	0.873158	0.54115	0.447636	0.237143	0.768435	0.714681	1.06517	0.360564	1.00793	0.210264	0.681783	0.647605	1.07631	1.071	0.588715	0.45558	1.04937	0.432401	0.466764	0.569415	0.464977	0.423516	1.21032	1.09455	1.08531	0.817921	0.616314	0.773517
54187351..54189300	1	54187351	54189300	0.96719	0.593183	0.85223	0.437803	0.736607	0.471218	0.884912	1.08169	0.523349	0.582271	0.692272	0.448342	0.894169	0.933695	0.905716	0.657087	0.678056	0.299354	0.592432	0.525614	0.643814	0.586406	0.837915	0.420982	0.556568	0.566253	1.04299	0.44626
54189301..54197700	1	54189301	54197700	1.00101	0.840715	0.827328	1.01633	0.677659	0.798546	2.20262	2.10544	2.01136	2.12893	1.81159	0.832636	1.70673	1.74676	1.63999	0.530832	1.93384	0.648601	2.06293	1.31169	2.04258	1.58818	2.10262	0.654777	0.723539	3.39583	3.23565	1.13956
54197701..54198450	1	54197701	54198450	0.314337	0.892897	0.7386	1.13829	0.496527	0.245033	0.639103	1.29803	0.453569	1.00927	1.14539	0.310851	1.03326	0.571202	0.706459	0.341685	0.251849	0.25944	1.68035	0.341649	1.11594	1.27055	1.14116	0.437821	0.868246	1.71763	1.47915	0.46411
54199801..54202050	1	54199801	54202050	0.94301	0.43292	0.604309	0.189715	0.520172	0.449228	0.809531	0.685072	0.503965	0.883111	0.745416	0.388563	0.688841	0.571202	0.627963	0.546696	1.0074	0.778321	0.980205	0.455532	0.650968	0.847031	0.726193	0.510791	0.530595	1.0633	1.6435	0.773517
54202801..54203850	1	54202801	54203850	0.972947	0.869705	0.47961	0.609798	0.354662	0.43756	0.547803	0.849901	0.647955	1.08136	0.506467	0.333054	1.10707	0.918003	0.504613	0.488122	0.359785	0	0.900188	0.366053	0.797103	1.08904	0.963317	0.390911	0.413451	1.40215	1.40872	0.497261
54443701..54450900	1	54443701	54450900	1.00413	0.777903	0.76238	0.859645	0.716714	0.638108	1.35809	1.07042	1.05518	1.10389	0.960177	0.566655	0.807236	0.818127	0.809484	0.576594	0.865732	0.513476	0.948115	0.818535	1.10432	0.95291	0.886128	0.43326	0.437138	1.0224	1.36103	0.942724
54558751..54561600	1	54558751	54561600	0.523895	0.55539	0.371067	0.599099	0.57866	0.451377	0.941836	0.853968	0.517228	0.995989	1.01909	0.715774	0.951689	0.977056	0.991521	0.305718	1.19297	0.54619	0.921245	0.719262	1.10126	1.13681	1.03742	0.460864	0.723539	0.96859	1.42725	0.610671
54822601..54823650	1	54822601	54823650	0.673579	0.463843	0.527571	0.813063	0.557327	0.612583	0.730403	0.540846	0.863941	0.180227	0.662303	0.943654	0.276767	0.612002	0.168204	0.585746	1.07935	0.926573	0.500105	0.244035	1.19565	0.363013	0.518709	0.781823	0.516813	0.525806	1.05654	0.497261
54906001..54907350	1	54906001	54907350	1.16421	0.54115	0.410333	1.73905	0.669918	0.340324	0.426069	0.90141	0.419971	0.630793	0.515125	0.474911	0.50228	0.872669	0.91578	0.60744	0.559665	1.15307	0.933528	0.474513	0.929954	1.12938	1.03742	0.425659	0.482359	0.817921	0.410876	0.644598
54922201..54929400	1	54922201	54929400	0.633039	0.558061	0.503591	0.830002	0.347274	0.459438	1.69096	1.17183	1.5119	1.59012	1.57946	0.599035	1.29158	1.38338	1.61897	0.64066	1.679	0.999927	1.48781	1.17442	1.54024	1.24408	1.65339	0.535874	0.693391	3.4506	2.49094	0.846034
55042951..55044600	1	55042951	55044600	1.00016	0.405862	0.763016	1.16416	0.773809	0.278447	1.0458	0.835853	0.893393	0.802828	0.793347	0.565183	0.469665	0.973639	1.28447	0.434872	1.03029	0.353782	0.381898	0.31059	1.01449	1.27055	0.565865	0.597028	0.328881	0.446139	1.45674	0.632878
55044601..55048500	1	55044601	55048500	0.785842	0.624403	0.529416	0.875607	0.341022	0.471218	1.22904	1.31051	0.814098	0.921929	1.02792	0.552955	0.620951	0.823849	1.22272	0.630803	1.25925	0.449032	0.538574	0.788421	0.91207	0.928477	0.977567	0.736718	0.333941	1.55719	1.37485	0.758642
55195351..55197150	1	55195351	55197150	0.174632	0.236753	0.559545	0.237143	0.295552	0.510486	0.798879	0.585917	1.5119	1.05132	0.999948	0.518084	1.34539	0.952003	0.981192	0.740318	0.944435	0.2162	1.16691	0.854123	0.697465	0.741152	1.08064	0.684095	0.602949	0.817921	1.54079	0.676827
55198201..55199100	1	55198201	55199100	0.349263	0.473506	0.6155	0.474287	0.413773	1.53146	0.426069	0.630987	0.881939	1.15645	0.590878	0.518084	1.18395	0.714002	0.392477	0.740318	0.629624	0.432401	0.583455	0.854123	0.464977	0.635274	1.03742	0.912127	0.602949	0.40896	0.410876	0.193379
55199551..55203150	1	55199551	55203150	0.174632	0.405862	0.377693	0.355715	0.413773	0.816778	0.932025	0.923945	1.4804	1.44557	0.89768	0.534274	0.726512	0.743752	0.686835	0.597949	0.891967	0.540501	1.16691	1.06765	0.929954	1.00585	0.950967	0.547276	0.844129	0.920161	1.33535	0.773517
55222501..55228800	1	55222501	55228800	0.598737	0.483169	0.519578	0.57592	0.531994	0.612583	1.43037	1.32636	1.27791	1.15645	1.35707	0.647605	1.35308	1.394	1.45777	0.585746	1.13932	0.710373	1.20025	0.915132	1.26208	1.02854	1.50673	0.612428	0.637403	1.46057	1.93699	0.69064
55305751..55307700	1	55305751	55307700	0.402996	0.437082	0.671454	0.109451	0.545635	0.282731	0.884912	0.748864	0.639648	0.727838	0.776183	0.478232	0.397408	0.768925	0.996288	0.788504	0.871786	0.997848	0.538574	0.525614	0.321907	0.390938	0.678312	0.46308	1.05748	1.03813	0.663723	0.624764
55356901..55357800	1	55356901	55357800	0.436579	0.676437	0.335727	0.474287	0.354662	0.816778	1.17169	0.90141	0.503965	0.841058	0.954496	0.453324	0.322894	0.833003	0.784954	0.45558	0.839498	0.432401	0.933528	0.569415	0.697465	1.05879	1.03742	0.547276	0.602949	1.22688	0.205438	0.773517
55359001..55366650	1	55359001	55366650	0.862885	0.763976	0.849192	1.33916	0.723233	0.840801	2.6316	2.76786	2.43089	2.57265	2.60414	0.799983	2.08932	1.80601	2.10091	0.609673	1.55554	0.915672	2.36128	1.6915	2.78986	2.41653	2.33928	0.654585	0.751913	3.7047	3.14199	1.02377
55368901..55369950	1	55368901	55369950	0.449053	0.289902	0.527571	0.406532	0.455995	0.612583	0.913004	0.463582	0.755948	0.450567	0.623344	0.444072	1.01481	0.714002	0.841022	0.390497	0.71957	0.185315	1.10023	0.610088	1.59421	1.63356	0.741013	0.703641	0.620176	1.22688	1.40872	0.331507
55369951..55370850	1	55369951	55370850	0.698526	0.54115	0.671454	0.71143	0.827546	0.612583	0.852137	0.90141	0.377974	0.735925	0.681783	0.388563	0.75342	0.357001	1.17743	0.22779	0.629624	0.2162	0.583455	0.711769	1.16244	0.635274	0.950967	0.912127	0.602949	1.22688	1.23263	0.386759
55371001..55373400	1	55371001	55373400	0.654868	0.583427	0.524574	0.355715	0.576327	0.612583	0.639103	0.743663	0.850442	0.670218	0.835184	0.631415	0.766874	0.847878	1.10384	0.790147	0.944435	0.16215	0.481351	0.693975	0.435916	0.635274	0.680806	0.581481	0.361769	1.1502	0.924471	0.942724
55380001..55382850	1	55380001	55382850	0.689335	0.598113	0.494756	0.748874	0.52266	0.354654	0.840925	1.22402	0.596801	1.06239	0.961672	0.429465	0.781744	0.78916	0.55773	0.665387	0.662762	0.204821	0.810696	0.629354	0.954426	1.00306	0.928216	0.547276	0.266567	1.35603	1.038	0.549604
55382851..55384950	1	55382851	55384950	0.486474	0.550813	0.45563	0.813063	0.455995	0.787607	0.730403	0.927165	0.809944	0.901133	0.993455	0.499581	0.691917	1.02	0.75692	0.463715	0.71957	0.463286	0.750157	0.610088	0.697465	0.726027	1.07447	0.703641	0.413451	1.13925	1.67285	0.828768
55399651..55412850	1	55399651	55412850	1.15495	0.876293	0.869838	1.1965	0.910838	0.77269	2.09161	1.99744	2.27643	2.25795	2.03605	0.772711	1.5631	1.65519	1.61897	0.68337	1.83163	0.884456	1.96518	1.38795	2.17165	1.77588	1.898	0.609466	0.583764	3.48546	2.87146	0.949316
55416151..55416750	1	55416151	55416750	1.44071	0.608793	0.671454	0.355715	0.531994	0.612583	0.798879	0.270423	0.755948	0.788492	0.954496	0.971408	1.13013	0.535502	0.883073	0.68337	1.57406	0	1.05022	0.427062	1.0462	0	0.907741	0.547276	0.904423	1.5336	0.308157	0.870207
55434301..55441200	1	55434301	55441200	1.23001	0.899955	1.06557	0.927953	1.01773	0.825656	0.791932	0.811269	0.772382	0.671932	0.829996	0.557504	0.926567	0.962351	0.537523	0.46796	0.766498	0.479401	0.53272	0.575605	0.940062	0.690515	0.992313	0.416406	0.408957	1.14687	1.31302	0.630585
55443301..55443600	1	55443301	55443600	1.57168	1.21759	0.839318	2.84572	1.24132	0.612583	0.958655	1.08169	1.13392	0.315397	0.818139	0.971408	0.968683	1.428	2.94358	0.341685	0.629624	1.2972	0.700146	0	0.697465	0.635274	0.778064	0.820914	1.08531	0	0	1.16028
55445101..55445850	1	55445101	55445850	1.9908	0.730552	1.07433	1.42286	0.709325	1.59272	0.639103	0.865354	0	0.630793	0.599969	0.388563	0.904104	0.999603	0.941945	0.478359	0.755548	0.25944	0.840176	0.854123	0.278986	0.762328	0.933676	0.437821	0.723539	0.245376	0.739577	0.232055
55446001..55446750	1	55446001	55446750	1.67646	0.64938	0.537163	0.853717	1.13492	1.22517	0.511282	0.324508	0.453569	1.13543	0.599969	0.233138	1.16242	0.999603	0.941945	0.478359	1.0074	0.778321	0.840176	0.854123	2.23189	1.01644	0.518709	0.985097	0.144708	0.736129	1.72568	0.232055
55455001..55455900	1	55455001	55455900	1.48437	1.0823	1.06314	0.474287	0.768435	0.408389	0.958655	0.991551	1.3859	0.420529	0.727235	0.647605	0.215263	1.071	1.17743	0.854213	0.209875	0.864801	0.466764	0.284708	0.697465	1.05879	0.345806	0.638489	0.844129	0.20448	0.410876	0
55560151..55562400	1	55560151	55562400	0.908084	0.351747	0.7386	0.664002	0.472883	0.7351	1.10778	0.649015	0.705552	0.672846	0.563607	0.414467	0.817999	0.714002	0.470972	0.501138	0.671598	0.518881	0.840176	0.455532	0.464977	1.01644	0.55329	0.437821	0.820011	0.245376	0.739577	0.46411
55663351..55664400	1	55663351	55664400	1.34716	0.753744	0.767376	2.03266	0.759991	0.875119	0.547803	0.849901	0.43197	0.450567	0.623344	0.333054	0.645789	0.816002	0.504613	0.68337	0.71957	0.370629	0.700146	0.732105	0.398552	0.54452	0.518709	0.860005	0.516813	1.22688	0.704359	0.497261
55734751..55735950	1	55734751	55735950	0.982302	0.507328	0.671454	1.245	0.709325	0.459438	1.03854	0.743663	0.566961	0.94619	0.852228	0.631415	0.565065	0.446251	0.441537	0.384396	0.787029	0.810751	0.437591	0.533827	0.348733	0.317637	0.389032	0.410457	0.723539	1.07352	0.462236	0.580138
55736101..55740900	1	55736101	55740900	1.24425	0.710259	0.702929	1.245	0.764741	0.727443	1.11843	1.36902	0.992182	1.2813	1.21016	0.497847	1.35212	0.981753	1.14064	0.50185	1.2986	0.526988	1.20338	0.533827	1.08979	0.95291	1.52371	0.666993	0.497433	1.5336	1.19411	0.797689
55743301..55744200	1	55743301	55744200	0.785842	0.744081	0.951227	1.89715	0.768435	1.12307	1.06517	0.721128	0.503965	0.420529	0.681783	1.10093	0.322894	0.714002	0.588715	0.569475	0.839498	0	0.466764	0.284708	0.464977	0.423516	0.864515	0.638489	0.482359	0.817921	0.616314	0.773517
55748251..55748700	1	55748251	55748700	1.57168	0.135287	1.231	2.37143	0.945767	0.816778	1.27821	0.540846	0.755948	0.420529	0.818139	0.777126	1.29158	2.14201	1.17743	0.45558	0.839498	0.864801	0.700146	0.284708	1.85991	0.423516	0.691612	0.547276	0.24118	1.63584	1.6435	0
55748851..55752000	1	55748851	55752000	1.04779	0.734417	0.719415	0.609798	0.962655	0.495901	0.821704	0.824147	0.863941	0.690869	0.896057	0.610599	0.738044	0.986003	0.728886	0.45558	1.19928	0.617715	0.733487	0.772778	0.664253	0.968036	0.691612	0.67758	0.723539	0.934766	1.29132	0.663015
55757101..55757550	1	55757101	55757550	0.349263	0.811725	0.447636	0.474287	1.30043	0.816778	0.852137	1.26197	0.755948	0.841058	1.27266	0.129521	0.215263	0.952003	0.392477	0.68337	1.25925	0.432401	0.233382	0.284708	0.929954	0	0.691612	0.364851	0.964718	1.63584	1.6435	0
55758301..55758750	1	55758301	55758750	0.873158	0.135287	0.783363	0	0.591104	0.612583	0.639103	1.08169	1.00793	0.420529	1.09085	0.906648	1.07631	0.476001	0	0.797265	0.419749	0	0.933528	0.284708	1.39493	1.27055	1.03742	1.27698	0.482359	1.22688	1.6435	0
55830151..55831500	1	55830151	55831500	0.698526	0.54115	0.857969	0.316191	0.985174	0.612583	1.13618	0.661034	0.755948	0.630793	0.575728	0.604432	0.645789	0.714002	0.261651	0.68337	0.139916	0.576534	0.622352	0.75922	0.774961	0.564688	0.749247	0.364851	0.401966	1.09056	1.36959	0.12892
55836751..55837200	1	55836751	55837200	0.698526	0.947012	0.335727	0.948574	0.709325	0.816778	0.639103	1.08169	0.755948	1.05132	1.27266	0.777126	1.07631	0.714002	1.17743	0.569475	0.419749	1.2972	0.933528	0.854123	0.929954	0.847031	0.864515	0	0.964718	0.817921	1.6435	0.773517
55837201..55841100	1	55837201	55841100	0.644793	0.546353	0.684367	0.875607	0.31374	0.541901	0.762007	0.748864	0.843173	0.703577	0.786672	0.493176	0.993521	0.576694	0.905716	0.328543	0.339028	0.249462	0.807861	0.591316	0.751116	0.879609	0.837915	0.357834	0.278284	1.32126	1.28004	0.758642
55876651..55877400	1	55876651	55877400	0.733452	0.32469	0.805745	0.284572	0.496527	0.857617	0.639103	1.08169	0.15119	0.504635	0.818139	0.699414	0.645789	0.1428	0.941945	0.751707	0.503699	1.03776	0.840176	0.854123	0.278986	1.77877	0.829935	0.109455	0.578831	0.245376	0.986103	1.16028
55887151..55893000	1	55887151	55893000	1.20899	0.676437	0.740321	0.693189	0.863921	0.911022	0.753814	0.90141	0.620265	0.69549	0.832124	0.59779	0.910728	0.89708	1.08686	0.446819	0.645768	0.399139	0.718099	0.438012	1.03726	0.879609	0.904416	0.449047	0.426702	0.817921	1.32745	0.44626
55910851..55911300	1	55910851	55911300	0.873158	0.947012	1.11909	0.474287	1.30043	1.02097	0.213034	0.721128	1.25991	0.420529	0.363617	1.03617	0.215263	0.714002	0.392477	0.68337	0.419749	1.7296	1.16691	0.284708	0.464977	1.69406	0.172903	1.09455	0.723539	1.22688	1.6435	0
55916101..55916850	1	55916101	55916850	0.838231	0.405862	0.537163	1.13829	0.993055	0.612583	0.766924	0.973523	0.604758	0.504635	0.763597	0.543989	0.645789	0.428401	0.941945	1.02506	1.0074	0.778321	0.420088	0.683298	1.11594	0.762328	0.726193	0.109455	0.578831	0.736129	0.986103	0.232055
55963351..55964400	1	55963351	55964400	1.72137	0.753744	0.863298	1.42286	0.709325	0.350048	0.273901	0.772637	0.647955	0.720907	0.77918	0.55509	0.553533	0.408001	0.841022	0.390497	0.71957	0.741258	0.300063	0.366053	0	0.363013	0.666912	0.547276	0.826901	0.350537	0.704359	1.16028
55992001..55992450	1	55992001	55992450	0.523895	0.947012	0.783363	0.474287	1.06399	0.612583	0.639103	0.540846	0.755948	0.420529	0.454522	0.647605	1.07631	0.952003	0.784954	0.797265	0.419749	0.432401	0.700146	0.569415	2.32488	1.27055	0.691612	0.182425	0.964718	0.40896	0.821752	0.773517
56174401..56175450	1	56174401	56175450	1.04779	0.927685	0.815337	1.01633	1.01332	0.787607	0.913004	0.61811	0.863941	0.360453	0.38959	0.388563	0.276767	0.510002	1.00923	0.292873	1.07935	0.926573	0.900188	0.854123	0.199276	0.363013	0.296405	0.312729	0.826901	0.350537	0.528269	0.828768
56239801..56241600	1	56239801	56241600	0.61121	0.473506	0.6155	0.71143	0.620659	0.510486	1.22495	1.30704	0.692952	0.94619	1.11358	0.485704	0.914867	0.476001	1.17743	0.313211	1.04937	0.540501	0.816837	0.213531	0.813709	1.05879	0.821289	0.456063	0.24118	1.0224	1.33535	0.386759
56674201..56674950	1	56674201	56674950	0.838231	0.730552	1.20862	0	0.780257	0.490067	0.639103	0.649015	0.604758	1.13543	1.14539	0.0777126	0.774947	0.856803	0.941945	0.205011	0.755548	0.518881	0.980205	0.512474	0.836958	1.01644	0.207484	0.547276	0.723539	0.490752	1.23263	1.39233
56748901..56749500	1	56748901	56749500	1.57168	0.91319	0.587523	2.13429	0.886656	0.612583	0.479327	0.540846	0.566961	0.630793	0.681783	0.582845	0.322894	0.535502	0.883073	1.1959	0.944435	0.972902	0.350073	0.213531	0	0.317637	0.389032	0.547276	0.723539	0.920161	1.54079	0
56752051..56752650	1	56752051	56752650	0.916816	0.811725	0.503591	0.71143	0.797991	0.459438	0.319552	0.540846	0.566961	0.630793	0.749961	0.679986	0.968683	0.714002	0.883073	1.02506	1.25925	0.324301	0.350073	1.06765	0.348733	0.317637	0.648386	0.410457	0.542654	1.5336	1.23263	0.580138
56959951..56961150	1	56959951	56961150	0.261947	0.456595	0.377693	0.533573	0.398995	0.306292	0.718991	0.743663	0.566961	0.94619	0.511337	0.679986	0.645789	0.714002	0.883073	0.854213	0.629624	0.810751	0.262555	0.640592	0.348733	0.635274	0.842902	0.615685	0.633096	1.84032	1.07855	0.870207
56963401..56989800	1	56963401	56989800	1.22341	0.740237	0.726773	1.26117	0.850384	0.845783	3.77289	3.81358	5.48062	4.68077	3.7777	1.03985	3.23628	3.18867	3.80658	0.943517	3.2769	1.37091	4.21679	3.47473	4.30368	4.88006	3.79895	0.951514	0.871535	6.6154	4.02005	1.56242
56989801..56993700	1	56989801	56993700	0.94704	0.733674	0.464853	0.985058	0.668402	0.541901	0.663684	0.728062	0.552424	0.679316	0.629338	0.433397	0.670627	0.85131	0.679287	0.420535	0.823354	0.498924	0.538574	0.492763	0.643814	0.635274	0.817964	0.420982	0.500911	1.17969	0.948175	0.847894
57000901..57001350	1	57000901	57001350	0.349263	0.811725	0.335727	1.42286	1.06399	0.816778	0.639103	1.08169	0.503965	0.420529	0.63633	0.647605	0.430526	1.19	0.784954	1.02506	0.419749	0.864801	1.40029	0.284708	1.39493	0.423516	0.345806	1.27698	1.2059	1.63584	2.05438	0.386759
57001801..57003000	1	57001801	57003000	1.11328	0.659526	0.545557	0.355715	0.620659	0.765729	0.958655	0.47324	0.661455	1.26159	0.511337	0.437134	0.403618	0.535502	0.441537	0.512528	0.314812	0.648601	0.437591	1.60148	0.697465	0.476455	0.97258	0.615685	1.08531	0.46008	1.84894	0.580138
57004201..57004950	1	57004201	57004950	0.523895	1.29876	0.7386	0.569144	1.34772	0.980134	0.383462	1.18986	0.755948	0.756952	0.709054	0.777126	1.03326	0.1428	0.470972	0.68337	1.0074	0.518881	1.12023	0.683298	0.836958	0.762328	0.207484	0.21891	0.578831	0.736129	0.246526	0.232055
57015901..57018600	1	57015901	57018600	0.320158	0.405862	0.6155	0.553335	0.591104	0.510486	1.06517	1.08169	1.4699	1.1915	0.924194	0.431737	0.717543	0.515668	0.523303	0.284738	0.629624	0.0720668	0.816837	0.711769	1.31743	1.05879	0.950967	0.364851	0.442163	0.54528	1.23263	0.193379
57043201..57046050	1	57043201	57046050	1.21323	0.833086	0.706794	0.524212	0.821324	0.580342	0.370007	0.313121	0.676375	0.630793	0.789433	0.715774	0.781744	0.676423	0.6197	0.62942	0.596485	0.477917	0.479048	0.314677	0.587339	0.401225	0.57331	0.345648	0.456972	0.710299	0.908252	0.671739
57077851..57079200	1	57077851	57079200	1.16421	0.676437	0.932575	1.10667	1.10339	0.340324	0.49708	0.480752	0.923937	0.350441	0.848441	0.604432	0.932806	0.238001	0.523303	0.493545	0.279833	0.288267	0.544558	0.474513	0.464977	0.423516	0.691612	0.304042	0.24118	0.40896	0.684793	0.515678
57193951..57194850	1	57193951	57194850	1.04779	0.947012	0.951227	1.18572	0.531994	0.612583	0.319552	0.450705	0.503965	0.315397	0.727235	0.518084	1.07631	0.714002	1.17743	0.740318	0.419749	0.648601	0.583455	0.427062	0.697465	0.635274	0.605161	1.09455	1.2059	1.22688	1.23263	0.580138
57198901..57201000	1	57198901	57201000	0.598737	0.579803	0.551552	1.01633	0.658659	0.568828	0.410852	0.695374	0.539963	0.67585	0.681783	0.444072	0.553533	0.612002	0.420511	0.585746	0.539677	0.648601	0.500105	0.732105	0.597827	0.453767	0.778064	0.586367	0.620176	0.963978	1.05654	0.580138
57201001..57204600	1	57201001	57204600	0.982302	0.693348	0.71342	0.71143	0.827546	0.791254	0.532586	0.518311	0.535463	0.60451	0.613604	0.582845	0.726512	0.684252	0.245298	0.583712	0.524686	0.756701	0.554283	0.46265	0.755587	0.529395	0.648386	0.50167	0.452212	0.817921	1.12991	0.580138
57205201..57207000	1	57205201	57207000	1.04779	1.0823	0.559545	1.06715	0.650215	0.714681	0.692362	0.585917	0.755948	0.998756	0.659057	0.647605	0.645789	0.654502	0.784954	0.512528	0.314812	0.756701	1.05022	0.640592	0.697465	0.741152	0.821289	0.592882	0.542654	1.0224	1.74622	0.483448
57207001..57207900	1	57207001	57207900	0.523895	0.676437	0.559545	0.474287	0.768435	0.714681	0.426069	0.360564	0.629957	0.94619	0.681783	0.582845	0.75342	0.952003	0.784954	0.170843	0	1.5134	0.466764	0.711769	0.697465	1.27055	0.950967	1.00334	0.964718	1.43136	1.43807	0.773517
57220951..57222000	1	57220951	57222000	1.422	0.579803	0.719415	1.62613	0.861323	0.612583	0.365202	0.61811	0.539963	0.630793	0.506467	0.777126	1.01481	0.306001	1.00923	0.68337	0.359785	1.48252	0.600125	0.610088	0.797103	0.363013	0.815114	0.625458	0.413451	0.350537	1.05654	0.497261
57436051..57436650	1	57436051	57436650	0.785842	0.710259	0.503591	1.42286	0.975322	0.918875	1.11843	0.811269	0.755948	1.26159	0.340891	0.388563	1.13013	0.714002	0.883073	1.53758	0.629624	0.648601	0.52511	0.640592	1.0462	0	1.1671	0.136819	0.542654	0.30672	0.924471	0.290069
57438001..57439050	1	57438001	57439050	1.12263	0.753744	0.671454	0.203266	0.861323	0.700095	0.730403	0.540846	0.43197	0.81102	0.740221	0.499581	0.461278	0.918003	0.504613	0.488122	0.71957	0.741258	0.700146	0.854123	0.797103	0.907534	0.59281	0.625458	0.206725	0.525806	0.528269	0.165754
57622501..57623850	1	57622501	57623850	1.04779	0.947012	0.857969	1.42286	1.02458	0.340324	0.639103	0.781222	0.503965	0.490617	0.909043	0.604432	0.50228	0.714002	0.261651	0.53151	0.419749	0.432401	0.38897	0.569415	0.309985	0.423516	0.92215	0.486468	0.24118	0.40896	0.821752	0.515678
57747901..57749250	1	57747901	57749250	0.698526	0.360766	0.484939	0.474287	0.591104	0.476454	0.639103	0.90141	0.671954	0.911146	0.727235	0.647605	0.430526	0.872669	1.17743	0.721335	0.559665	0.576534	1.01132	0.474513	0.774961	1.12938	0.633978	0.364851	0.24118	0.54528	0.410876	0.386759
57749551..57750600	1	57749551	57750600	1.04779	0.637784	0.623493	1.62613	0.861323	0.875119	0.456502	0.309055	0.323978	0.901133	0.701262	0.388563	0.8303	0.918003	0.841022	0.780994	0.71957	1.11189	0.800167	0.366053	0.797103	0.54452	0.741013	0.390911	0.620176	0.876343	0.17609	0.497261
57770551..57775050	1	57770551	57775050	0.908084	0.64938	0.794554	0.948574	0.56746	0.714681	0.68171	0.667044	0.831543	1.00927	0.872682	0.479228	0.688841	1.071	0.667211	0.637812	1.21727	0.735081	0.933528	0.455532	0.743963	0.465867	0.916386	0.474306	0.337651	0.858817	1.3148	0.386759
57775201..57783150	1	57775201	57783150	0.662282	0.497756	0.570103	0.456389	0.548723	0.589467	1.07321	1.11231	1.09826	1.41631	0.998233	0.557185	1.32813	0.902606	1.19965	0.560879	0.831578	0.367133	1.37387	1.09586	1.52653	1.15068	1.22337	0.516298	0.641629	1.59726	1.27914	0.612976
57790201..57791400	1	57790201	57791400	1.37522	0.91319	0.797352	1.42286	0.797991	0.382865	0.479327	1.2169	0.566961	0.551944	0.40907	0.534274	0.242171	0.535502	0.883073	0.512528	0.944435	0.486451	0.437591	0.640592	0	0.635274	0.324193	0.615685	0.271327	0.766801	0.924471	0.870207
57911251..57912900	1	57911251	57912900	1.2383	0.885518	0.763016	1.03481	0.644841	0.779652	0.813404	0.68835	0.54978	0.630793	0.718971	0.529859	0.704497	1.03855	0.749274	0.496996	0.915816	0.353782	0.509197	0.155295	0.760871	0.462017	0.848797	0.646781	0.723539	0.669208	0.336171	0.738357
57939301..57939900	1	57939301	57939900	1.44071	1.11612	0.92325	0.71143	1.06399	1.07202	0.639103	0.135212	0.944935	1.10389	0.681783	0.194282	0.807236	1.071	1.17743	0.68337	0.314812	0.648601	0.350073	0.854123	0.348733	0.317637	0.907741	0.410457	0.361769	0.920161	0.924471	0
58090951..58091700	1	58090951	58091700	0.733452	0.974069	0.402873	1.99201	0.496527	1.10265	0.255641	0.649015	0.755948	0.252317	0.654511	1.01026	0.258316	0.1428	0.470972	1.23007	0.755548	0	0.280059	0.854123	0.557972	0.762328	0.414967	0.656731	0.434123	0.490752	1.23263	0.46411
58193851..58194300	1	58193851	58194300	1.04779	1.0823	0.447636	0.948574	0.591104	1.63356	0.639103	0.180282	0.503965	0.841058	0.818139	1.16569	0.430526	0.476001	0.392477	0.68337	1.25925	0.864801	0.466764	0.284708	0.464977	0	0.691612	0.729701	1.2059	0.817921	0.410876	1.54703
58197151..58199100	1	58197151	58199100	1.41049	0.780504	0.671454	1.31341	0.763888	0.51834	0.83575	0.374432	0.581499	0.38818	0.545426	0.5679	0.894169	0.384463	0.54343	0.551953	0.19373	0.898063	0.807861	0.262807	0.536512	0.390938	0.55861	0.420982	0.612225	0.566253	0.284453	0.624764
58207501..58212450	1	58207501	58212450	1.15892	0.774828	0.864752	0.948574	0.816798	0.761089	0.968338	0.770296	0.435243	0.745483	0.892515	0.518084	0.939329	0.519274	0.927673	0.548767	0.76318	0.47171	0.61528	0.31059	0.67633	0.616023	0.738768	0.431187	0.548135	0.966633	0.709695	0.668037
58212451..58212900	1	58212451	58212900	1.74632	1.21759	1.11909	0.948574	0.945767	0.612583	1.49124	0.721128	0	0.841058	1.18176	0.388563	0.861052	0.238001	1.56991	0.45558	0.839498	0	0.700146	1.13883	1.39493	2.11758	0.518709	0.364851	0.482359	1.63584	0.410876	1.16028
58226401..58227900	1	58226401	58227900	0.838231	0.771138	0.839318	0.284572	0.780257	0.673842	0.511282	0.486762	0.907138	0.567714	1.03631	0.660558	0.710368	0.214201	0.470972	0.444191	0.881473	0.12972	0.560117	0.341649	0.418479	0.381164	0.726193	0.383093	0.578831	0.368064	0.739577	1.04425
58227901..58229250	1	58227901	58229250	1.28063	0.901916	0.522242	0.790478	0.551697	1.22517	0.426069	0.420658	0.419971	0.630793	0.787838	0.431737	0.932806	0.396668	0.261651	0.68337	0.979414	0.288267	0.622352	1.23373	0.619969	0.988203	0.345806	0.79051	0.482359	1.22688	0.273917	0.644598
58276801..58279650	1	58276801	58279650	1.51654	0.704919	0.424076	0.673987	0.690659	0.644825	0.504555	0.569312	0.835522	0.464795	0.904259	0.511267	0.679778	0.526107	1.17743	0.719337	0.994142	0.955833	0.589597	0.449538	0.660756	0.534967	0.900916	0.604884	0.609296	0.904017	0.908252	0.244269
58282051..58283700	1	58282051	58283700	1.14304	0.590345	0.854578	0.905457	0.515873	0.556894	0.813404	0.491678	0.687226	0.974862	0.892515	0.600507	0.587081	0.90873	1.39151	0.465934	0.343431	1.17927	0.318248	1.16471	0.253624	0.346513	1.03742	0.547276	0.920868	0.780742	0.672343	0.527398
58284001..58285950	1	58284001	58285950	1.41049	0.624403	0.85223	1.42286	0.79117	0.612583	0.934074	0.416036	0.581499	0.533748	0.944007	0.657569	0.695465	0.714002	0.634001	0.709654	1.16238	0.898063	0.323144	0.919825	0.858419	0.488672	0.55861	0.631472	0.834852	1.03813	0.948175	0.178504
58286851..58291200	1	58286851	58291200	1.21038	1.04964	0.937721	0.834091	0.831622	0.929437	0.881521	0.522196	0.469209	0.761302	0.714696	0.482354	0.7794	0.393932	1.01503	0.624459	0.738179	0.80516	0.579431	0.647955	0.529112	0.920051	0.82278	0.622762	0.548891	1.09996	1.23263	0.480114
58291501..58294650	1	58291501	58294650	1.54674	0.869705	0.543558	1.28735	0.861323	0.758437	0.973871	0.721128	0.755948	0.690869	0.805153	0.462575	0.891804	0.680002	0.841022	0.732182	0.839498	0.741258	0.400084	0.366053	0.332126	0.665525	0.691612	0.521215	0.447905	0.525806	0.880449	0.386759
58371001..58371600	1	58371001	58371600	0.392921	0.405862	0.755386	0.71143	0.797991	0.306292	0.479327	1.35212	1.13392	0.473095	0.818139	0.679986	0.161447	0.714002	0.294358	0.939634	1.57406	0.648601	0.350073	0.640592	1.0462	1.27055	0.518709	1.36819	0.542654	0.920161	1.23263	0.580138
58375051..58376850	1	58375051	58376850	0.61121	0.947012	0.419659	0.355715	0.354662	0.561535	1.06517	0.90141	0.692952	0.578227	1.27266	0.323803	1.07631	0.714002	0.981192	0.597949	0.944435	0.432401	0.52511	0.782946	1.0462	1.05879	0.648386	0.547276	0.422064	1.12464	1.43807	0.193379
58651951..58656300	1	58651951	58656300	0.831005	0.447848	0.497802	0.785027	0.574798	0.570336	0.969674	0.895194	0.964485	0.804805	0.968602	0.602943	1.06889	1.03407	1.13683	0.47129	0.825024	0.357849	0.820861	0.795218	0.91392	0.700991	1.26994	0.415175	0.573841	1.94609	1.36014	0.920219
58974301..58975500	1	58974301	58975500	0.19646	0.507328	0.377693	0.71143	0.531994	0.765729	0.559215	0.878875	0.661455	1.02504	0.613604	0.582845	0.88796	0.535502	0.588715	0.597949	0.472218	0.648601	0.787665	0.533827	0.871831	0.95291	0.97258	0.478866	0.361769	0.920161	1.54079	0.435103
58975951..58976850	1	58975951	58976850	0.0873158	0.202931	0.783363	1.18572	0.118221	0.816778	0.74562	1.08169	0.755948	0.841058	0.727235	0.582845	0.968683	0.714002	0.981192	0.512528	0.839498	0.648601	0.700146	0.569415	0.464977	1.05879	1.03742	0.547276	0.723539	1.22688	1.43807	0.966896
59093401..59096850	1	59093401	59096850	1.02501	0.723494	0.87581	0.556772	0.971467	0.878924	1.00034	0.846542	0.460142	0.685645	0.73514	0.489928	0.786178	0.527741	1.07505	0.490244	0.437999	0.507601	0.943676	0.854123	0.970386	1.10482	0.744235	0.642454	0.660622	0.960168	1.76855	0.454021
59129101..59130450	1	59129101	59130450	1.6881	1.0372	0.857969	2.37143	1.06399	0.816778	0.568092	0.781222	0.755948	0.420529	0.42422	0.733953	0.645789	0.555335	1.04661	0.645405	0.979414	0.432401	0.38897	0.0949026	0.309985	0.423516	0.691612	0.668893	0.803932	0.40896	0.136959	0.644598
59130751..59132250	1	59130751	59132250	1.20496	0.568207	0.872891	0.284572	1.24132	0.428808	0.447372	0.7031	0.680353	0.630793	0.299984	0.660558	0.258316	0.571202	0.235486	0.717539	0.755548	0.12972	0.630132	0.256237	0.697465	0.127055	0.57058	0.547276	0.795893	0.981505	0.86284	0.348083
59139751..59141550	1	59139751	59141550	0.8295	0.879368	0.811341	1.18572	0.916211	0.663632	0.798879	0.585917	0.755948	0.735925	0.63633	0.615225	0.538157	0.297501	0.588715	0.597949	0.314812	0.540501	0.641801	0.427062	0.464977	0.635274	0.864515	0.547276	0.904423	0.71568	0.924471	0.483448
59283151..59283600	1	59283151	59283600	2.27021	1.0823	0.895272	0.948574	0.472883	1.02097	0.639103	0.360564	0.251983	0.630793	0.363617	1.16569	0.645789	0.714002	2.74734	0.22779	0.419749	0.432401	0.700146	0.854123	1.39493	1.27055	0.864515	1.64183	0.24118	0.40896	0.821752	0.773517
59331601..59335200	1	59331601	59335200	1.33157	0.659526	0.671454	1.06715	0.531994	0.638108	1.01191	0.743663	0.881939	0.94619	0.909043	0.501894	0.914867	0.565252	0.883073	0.711844	0.891967	0.648601	0.641801	0.711769	0.929954	0.529395	0.669999	0.706898	0.572802	1.17576	1.48943	0.725172
59365651..59369850	1	59365651	59369850	0.748421	0.637784	0.563542	0.813063	0.633326	0.503194	0.776054	0.695374	0.512965	0.54068	0.681783	0.749372	0.8303	0.867003	1.47179	0.756588	1.30422	0.69493	0.675141	0.76261	0.597827	0.862157	0.815114	0.430003	0.516813	1.35833	1.05654	0.828768
59378101..59381850	1	59378101	59381850	0.419116	0.487035	0.322298	0.341487	0.397222	0.612583	0.997001	1.01679	0.514045	0.73172	0.970858	0.621701	0.929936	1.17096	1.36582	0.779042	1.91406	0.882097	0.756158	0.341649	0.669567	0.609863	1.07892	0.591058	0.347299	2.35561	1.47915	0.696165
59464801..59466750	1	59464801	59466750	1.89408	1.03027	1.05883	1.75121	0.927579	0.895314	0.442456	0.332828	0.465199	0.436703	0.524448	0.418453	0.993521	0.714002	0.634001	0.841071	0.774921	0.898063	0.484717	0.525614	0.107302	0.195469	0.518709	0.715669	0.723539	1.22688	0.474088	0.357008
59505151..59512800	1	59505151	59512800	0.96561	0.803766	0.803112	1.25547	0.709325	0.852812	0.78948	0.657499	0.726303	0.816321	0.684456	0.502847	0.683776	0.756002	1.17743	0.589574	1.06172	0.585013	0.686418	0.753638	0.902602	0.896857	0.79332	0.504352	0.453985	1.25094	1.59517	0.659765
59547451..59550300	1	59547451	59550300	1.46139	0.683558	0.636115	1.42286	0.653326	0.677066	0.706377	0.71164	0.636588	0.531194	0.631546	0.490817	0.645789	0.601265	1.36334	0.68337	1.06042	1.36548	0.405348	0.314677	0.734174	0.401225	0.600611	0.28804	0.456972	0.645727	1.16775	0.42747
59561101..59561700	1	59561101	59561700	1.70266	0.405862	0.167864	0.355715	1.41865	1.37831	0.798879	0.540846	0.566961	0.473095	0.818139	0.874267	0.484342	1.2495	1.17743	1.11048	1.25925	1.9458	0	0	0.697465	0.95291	0.907741	1.09455	0	0.30672	1.54079	0.580138
59562451..59562900	1	59562451	59562900	1.39705	1.48816	0.895272	0	1.30043	0.612583	0.426069	0.180282	1.25991	0.210264	0.63633	0.518084	0.645789	1.66601	1.17743	0.68337	0.419749	0.864801	0.933528	0.569415	0.464977	0	0.518709	0.729701	0.723539	0.40896	0.410876	0.773517
59575201..59577300	1	59575201	59577300	1.19747	0.898695	0.743396	0.609798	0.633326	0.787607	0.730403	1.04306	0.647955	0.856077	0.818139	0.693863	0.968683	0.612002	0.672818	0.634558	0.899462	0.463286	0.650136	0.366053	0.797103	0.453767	1.11152	0.508185	0.310088	0.963978	1.23263	0.994522
59596501..59600400	1	59596501	59600400	1.79333	0.796114	0.878056	1.69649	0.913938	0.895314	1.05698	1.1441	0.726873	1.1888	1.30063	0.612734	1.06804	0.988618	1.08686	0.657087	0.823354	0.848171	0.780932	0.657018	1.12667	0.977344	1.31672	0.526227	0.584397	1.55719	1.56449	0.624764
59733451..59734200	1	59733451	59734200	0.523895	0.64938	0.470018	0.569144	0.496527	1.10265	0.511282	0.432677	1.05833	0.252317	0.654511	0.777126	0.645789	0.428401	0.235486	1.23007	1.5111	0.778321	0.280059	0.341649	0.278986	0.762328	0.518709	0.985097	0.723539	0.981505	0.493051	0.928221
60041401..60043050	1	60041401	60043050	0.428641	0.516552	0.427289	0.905457	0.644841	0.445515	1.10391	0.983357	1.5119	1.37628	1.19002	0.777126	1.23287	1.29819	0.963353	0.465934	0.457908	0.589637	0.763796	1.16471	1.39493	1.50156	1.22604	0.298514	0.855091	3.12297	0.896457	0.738357
60043201..60045600	1	60043201	60045600	0.491151	0.481961	0.650471	0.355715	0.443328	0.65087	1.43798	1.31831	1.27566	1.22216	0.988585	0.582845	1.25122	1.11563	1.03025	0.491172	1.02314	0.0810751	1.48781	1.17442	1.13338	1.27055	0.842902	0.581481	0.497433	2.37708	1.7719	0.725172
60053101..60053400	1	60053101	60053400	0.261947	0.405862	0.335727	0	0.709325	0	0.958655	0.540846	0	0.94619	1.22721	0.971408	0.968683	0.357001	2.94358	1.36674	0.629624	1.9458	0.700146	0	1.39493	1.27055	0.778064	0.273638	0.361769	1.84032	4.93051	2.90069
60580801..60581400	1	60580801	60581400	1.04779	0.608793	1.25898	1.06715	1.15265	0.306292	1.27821	1.08169	0.755948	0.473095	0.818139	0.582845	1.29158	0.357001	1.47179	0.768791	0.629624	0	0.52511	1.06765	0.697465	0.317637	0.907741	0.547276	1.26619	0.61344	2.46526	0.580138
60581701..60582150	1	60581701	60582150	0.523895	1.0823	1.00718	1.42286	0.591104	0.612583	0.213034	0.90141	0.251983	0.630793	0.999948	0.906648	0.645789	0.714002	0.392477	0.68337	0	1.2972	0.466764	0.569415	1.85991	0.423516	0.691612	1.09455	1.2059	1.22688	0.410876	0.386759
60590101..60590850	1	60590101	60590850	0.733452	1.29876	0.537163	0.853717	0.354662	0.490067	0.766924	0.649015	0.604758	0.630793	0.381798	0.543989	0.516631	0.428401	0.941945	0.68337	0.503699	1.03776	0.700146	0.512474	1.11594	1.01644	0.622451	0.547276	0.723539	0.736129	0.739577	0.928221
61160401..61162500	1	61160401	61162500	1.16005	0.724754	0.695435	0.71143	0.759991	0.743851	0.730403	0.772637	1.02593	0.856077	0.720742	0.416318	0.876428	0.357001	0.504613	0.463715	0.629624	0.555944	1.10023	0.610088	0.398552	0.363013	1.00037	0.234547	0.568495	0.876343	0.880449	0.414384
61163101..61165800	1	61163101	61165800	0.902263	0.811725	0.690106	0.632383	0.630511	0.612583	0.603597	0.751175	0.461968	1.01628	0.818139	0.388563	0.609912	0.634669	0.588715	0.664388	1.18929	0.432401	0.622352	0.37961	0.774961	0.776445	0.518709	0.456063	0.321573	1.43136	0.684793	0.451218
61185901..61188750	1	61185901	61188750	0.909922	0.875808	0.636115	1.04842	0.783991	0.548101	0.370007	0.483915	0.636588	0.564394	0.688959	0.327211	0.6118	0.450949	0.6197	0.485552	0.596485	0.682738	0.405348	0.494492	0.881009	0.601838	0.600611	0.28804	0.609296	1.03316	1.16775	0.305336
61205851..61206300	1	61205851	61206300	0.698526	0.135287	0.671454	1.42286	0.827546	1.02097	0.639103	0.360564	1.25991	1.05132	0.909043	0.388563	1.29158	0.952003	0	0.91116	0	0.864801	1.40029	0.284708	2.32488	0.423516	0.172903	0.912127	0.482359	0.40896	1.23263	0.386759
61297951..61298400	1	61297951	61298400	0.873158	0.405862	0.335727	1.89715	0.709325	1.02097	0.639103	0.360564	0.755948	1.47185	0.909043	1.16569	0.861052	0.952003	1.17743	1.13895	1.679	0.432401	0.466764	0.284708	0.929954	0.423516	0.691612	0.547276	1.2059	0.40896	0.821752	1.16028
61393201..61395300	1	61393201	61395300	0.673579	0.782734	0.863298	1.11796	0.911989	0.568828	0.684753	0.695374	0.647955	0.856077	0.720742	0.527336	0.645789	0.714002	0.336409	0.244061	0.539677	0.555944	0.800167	0.793114	0.797103	0.726027	0.444608	0.508185	0.155044	1.22688	0.704359	0.745891
61503901..61504650	1	61503901	61504650	0.838231	0.811725	0.7386	1.42286	0.709325	0.245033	0.127821	0.757185	0.302379	0.504635	1.03631	0.621701	0.387473	1.2852	0.706459	0.273348	0.251849	0.518881	0.560117	0.170825	0.836958	0.508219	0.726193	0.328366	0.578831	0.736129	2.71178	0.928221
61527901..61528650	1	61527901	61528650	1.25735	0.730552	1.07433	0.284572	0.922122	1.10265	0.511282	0.757185	0.15119	0.756952	0.818139	0.466276	1.29158	0.1428	0.470972	0.410022	0.251849	0.778321	0.840176	0.341649	1.11594	0.254109	1.03742	0.656731	0.289416	0.981505	1.72568	0.232055
61539451..61540200	1	61539451	61540200	0.419116	0.64938	0.872891	0.284572	0.354662	0.7351	0.255641	0.540846	0.453569	1.00927	1.03631	0.621701	0.774947	0.571202	0	0.615033	1.5111	1.03776	0.560117	0.512474	1.11594	0	0.622451	0.328366	0.868246	0.490752	1.47915	0.696165
61568401..61568700	1	61568401	61568700	1.57168	0.405862	1.00718	1.42286	0.886656	0.918875	0.958655	0.540846	0.377974	0.630793	0.136357	0.388563	0.968683	0.714002	1.76615	1.36674	0.629624	0	0.700146	1.28118	0.697465	0.635274	1.03742	0.273638	1.80885	1.22688	0	0
61629451..61630500	1	61629451	61630500	0.748421	1.04365	0.767376	1.01633	0.658659	0.875119	1.0043	0.849901	0.755948	1.17147	0.818139	0.277545	1.01481	0.714002	0.504613	0.390497	1.25925	0	1.00021	0.610088	0.398552	1.08904	1.03742	0.547276	0.206725	1.40215	1.05654	0.497261
61630651..61643850	1	61630651	61643850	0.916816	0.64569	0.671454	1.245	0.725446	0.723962	1.68491	1.62868	1.42599	1.61999	1.39456	0.710894	1.21085	1.24139	1.23095	0.462051	1.51682	0.515933	1.47985	1.06765	1.68026	1.40049	1.37929	0.559714	0.427546	1.82638	1.62483	0.619693
61644451..61646250	1	61644451	61646250	0.567553	0.439684	0.587523	0.948574	0.413773	0.459438	0.905396	0.450705	0.755948	0.788492	0.909043	0.388563	0.75342	0.952003	0.392477	0.626423	0.629624	1.081	0.350073	0.427062	0.581221	0.741152	0.821289	0.456063	0.663244	0.61344	0.616314	0.193379
61647901..61648200	1	61647901	61648200	1.30974	0.608793	0.839318	0.71143	1.59598	0.612583	1.59776	0.540846	1.5119	1.57698	0.954496	0.971408	0.645789	1.78501	0	1.1959	0.629624	0	0.700146	0.854123	0.697465	0	0.259355	0.820914	1.44708	0.61344	1.23263	0.580138
62375251..62375550	1	62375251	62375550	2.61947	0.608793	1.00718	0.71143	0.886656	0.918875	0	1.35212	1.13392	0.94619	1.09085	1.94282	0.645789	0.714002	0.588715	0.170843	1.88887	0	0.700146	0.427062	0.697465	0	1.29677	0.547276	0.723539	0	1.23263	1.74041
62375851..62376150	1	62375851	62376150	0.261947	0.811725	0.671454	1.42286	1.24132	0.918875	1.59776	1.35212	1.5119	0.315397	0.545426	0.582845	0.322894	0.714002	0	1.70843	1.25925	0.648601	1.75037	0.427062	2.0924	0.635274	0.259355	0.547276	1.08531	1.84032	1.23263	0.580138
62399851..62400450	1	62399851	62400450	0.654868	0.811725	0.839318	0.71143	0.886656	0.918875	0.798879	0.676058	0.566961	1.10389	0.613604	0.485704	0.968683	1.2495	1.47179	0.256264	0.944435	0.324301	0.875183	0.640592	0.697465	0.317637	0.778064	0.410457	0	1.22688	1.23263	0.870207
62437201..62438100	1	62437201	62438100	0.785842	1.28523	0.279773	0.237143	0.945767	0.408389	0.639103	0.540846	0.629957	0.420529	0.454522	0.453324	0.645789	0.119	1.17743	0.797265	0.839498	1.081	1.05022	0.569415	0.697465	0.635274	0.605161	0.638489	0.844129	1.0224	0.410876	0.773517
62438551..62439150	1	62438551	62439150	0.785842	0.811725	0.755386	1.77858	0.531994	0.612583	0.319552	1.08169	0.944935	1.26159	0.954496	0.777126	0.484342	0.714002	0.588715	0.170843	0.629624	1.9458	0.875183	0.427062	2.0924	0.95291	0.259355	0.136819	0.180885	1.84032	0.616314	0.290069
62439301..62439750	1	62439301	62439750	0.523895	1.0823	0.895272	1.42286	0.472883	0.408389	0.213034	1.26197	0.755948	0.841058	1.36357	0.518084	0.861052	0	0.784954	0.569475	0	1.2972	0.933528	0.569415	0.464977	1.27055	1.38322	0	0.964718	0.40896	0.821752	0
62440801..62441550	1	62440801	62441550	0.733452	0.487035	0.268582	1.13829	0.780257	0.612583	0.255641	0.540846	0.453569	0.756952	0.654511	0.777126	0.387473	0.714002	0.706459	0.888381	0.503699	0.25944	0.980205	0.170825	0.836958	1.01644	0.518709	0.328366	0.289416	0.490752	0.739577	1.39233
62441701..62442300	1	62441701	62442300	0.523895	1.01466	0.671454	0.355715	0.531994	1.22517	1.11843	0.540846	0.944935	0.94619	0.613604	0.388563	0.484342	0.892503	0	0.597949	0.629624	0.972902	0.700146	0.213531	0.348733	0.317637	1.6858	0.957733	0.723539	1.5336	0.308157	1.16028
62498551..62499150	1	62498551	62499150	2.22655	0.608793	1.34291	0.71143	0.886656	0.765729	0.639103	0.676058	1.5119	0.94619	0.340891	0.485704	0.484342	1.428	1.17743	0.256264	0.944435	0	0	0.854123	0.348733	0.635274	1.03742	0.273638	0.542654	0.30672	1.23263	1.16028
62629951..62630850	1	62629951	62630850	0.873158	0.405862	0.391682	0.71143	0.709325	0.510486	0.532586	1.17183	0.377974	0.94619	0.40907	0.971408	0.968683	0.119	0.981192	0.740318	0.419749	1.081	0.233382	0.711769	0.232488	1.27055	0.605161	0.729701	0.723539	1.63584	0.205438	0.966896
62633551..62634750	1	62633551	62634750	1.24425	0.710259	0.755386	1.95643	0.576327	0.689156	0.559215	0.946481	1.03943	0.788492	0.579515	0.291422	0.322894	0.803252	0.147179	0.597949	1.41665	0.810751	0.262555	0.533827	0.697465	0.95291	1.10226	0.684095	0.361769	0.30672	1.69486	0.870207
62657401..62659050	1	62657401	62659050	1.52406	0.848621	0.671454	0.646755	0.741567	0.389826	1.0458	0.540846	0.54978	0.401414	0.966892	0.282591	0.645789	0.519274	0.856313	0.496996	0.801339	0.47171	0.572847	0.388238	1.14131	0.693026	0.943107	0.497524	0.263105	0.334604	0.896457	0.421918
62659051..62661300	1	62659051	62661300	1.11764	0.676437	0.962418	0.474287	0.685681	0.775939	1.06517	1.11775	0.755948	1.17748	0.999948	0.880743	1.03326	0.856803	1.17743	0.592254	1.0074	0.518881	0.606794	0.512474	1.30194	0.592922	1.03742	0.583761	0.385887	1.14509	1.15045	0.541462
62683201..62690100	1	62683201	62690100	0.92251	0.697024	0.948794	0.866089	0.747875	0.612583	0.819719	0.693694	0.657346	0.685645	0.764782	0.473034	0.7581	0.776089	0.742293	0.668514	0.958123	0.564001	0.715367	0.445629	0.818763	0.607653	0.676577	0.356919	0.424686	0.693454	1.04505	0.479244
62695501..62696250	1	62695501	62696250	1.25735	0.568207	0.470018	0.569144	1.06399	0.7351	0	1.18986	0.604758	0.630793	0.381798	0.621701	1.16242	0.714002	0.470972	0.546696	0.503699	1.03776	0.560117	0.683298	0.557972	1.01644	1.03742	0.437821	0.868246	1.47226	0.986103	0.928221
62700601..62714550	1	62700601	62714550	1.29002	0.877186	0.891662	1.63706	0.995343	0.981451	3.39481	3.08806	3.90167	3.5745	3.41331	1.01528	2.90952	2.80227	3.12716	0.822983	2.68098	1.2972	3.48567	2.59911	3.23984	3.85263	3.1011	0.847395	0.707979	4.61729	3.83043	1.57199
62719201..62721750	1	62719201	62721750	1.04779	0.525234	0.868941	1.08807	0.980537	0.468446	0.488726	0.509032	0.53361	0.482371	0.673762	0.47999	0.341888	0.546002	0.277043	0.542676	0.518514	0.686754	0.864887	0.703395	0.820547	0.37369	0.549221	0.515083	0.893783	0.866034	0.507553	0.682515
62724751..62725500	1	62724751	62725500	1.15257	0.730552	1.20862	0.853717	0.922122	0.612583	0.255641	0.432677	0.604758	0.378476	0.545426	0.621701	1.03326	0.571202	0.706459	0.820044	1.25925	0.518881	0.560117	0.170825	0.836958	0.508219	0.622451	0.547276	0.578831	0.736129	0.986103	0.696165
62728651..62730000	1	62728651	62730000	0.931368	0.811725	0.783363	0.790478	0.748732	0.544519	0.213034	0.360564	1.00793	0.420529	0.42422	0.777126	0.430526	0.317334	0.392477	0.645405	1.25925	0.576534	0.466764	0.474513	0.774961	0.423516	0.576343	0.668893	0.723539	0.54528	0.547835	0.386759
62749501..62750100	1	62749501	62750100	1.30974	1.01466	0.839318	2.13429	0.886656	1.07202	0.958655	1.2169	1.13392	0.315397	1.09085	0.194282	0.322894	1.071	0.294358	0.939634	0.944435	1.2972	0.875183	0.213531	1.39493	0.317637	0.648386	0.684095	0.361769	0	0.308157	0.290069
62750401..62751750	1	62750401	62751750	1.22242	0.811725	0.522242	0.790478	0.945767	0.476454	0.710114	0.480752	0.251983	0.630793	0.515125	0.733953	0.430526	0.476001	0.654128	0.721335	0.699582	1.00893	0.622352	0.569415	0.774961	0.564688	0.864515	0.364851	0.401966	0.954241	0.410876	0.644598
62769001..62769600	1	62769001	62769600	0.392921	1.01466	0.587523	0.355715	0.797991	1.22517	0.958655	1.35212	1.5119	0.788492	0.613604	0.388563	0.484342	1.071	0.294358	0.939634	0.629624	0.648601	1.05022	0.640592	0.348733	0.95291	0.518709	0.684095	1.26619	0.61344	0.616314	0.870207
62842051..62843100	1	62842051	62843100	0.823263	1.04365	1.05514	0.406532	0.709325	1.05014	0.547803	0.386319	0.755948	0.720907	0.623344	0.666108	0.276767	0.510002	0.168204	0.780994	0.71957	1.66783	0.700146	0.366053	0.996379	0.363013	0.815114	0.390911	0.413451	0.350537	0.352179	1.16028
62883451..62887500	1	62883451	62887500	1.61049	0.676437	0.870404	1.73905	0.945767	0.726025	0.781126	0.801254	0.615958	0.700881	0.878742	0.446128	0.574035	0.846225	1.04661	0.493545	1.07269	0.624579	0.829803	0.537781	0.774961	0.799974	0.979784	0.466198	0.321573	1.04512	1.50655	0.343785
62907751..62911800	1	62907751	62911800	1.30003	0.601277	0.509808	1.31746	0.761868	0.839466	0.615433	0.641003	0.419971	0.560705	0.747436	0.489302	1.17199	0.661113	0.959388	0.78461	0.792859	0.672623	0.57049	0.60105	0.619969	0.51763	0.787669	0.628354	0.669943	0.772481	1.41524	0.644598
62958751..62961000	1	62958751	62961000	0.94301	0.595265	0.783363	1.04343	0.496527	0.857617	0.724317	0.685072	0.403172	0.420529	0.490883	0.621701	0.817999	0.761602	0.706459	0.478359	0.587649	0.691841	0.513441	0.455532	0.557972	0.592922	0.518709	0.510791	0.337651	0.899713	0.821752	0.541462
62984401..62985450	1	62984401	62985450	0.823263	0.579803	0.815337	0.813063	0.911989	0.525072	0.913004	0.540846	1.18792	0.720907	0.818139	0.666108	0.922555	1.224	0.672818	0.585746	0.71957	1.2972	0.400084	0.732105	0.996379	0.907534	0.666912	0.312729	0.413451	0.525806	1.05654	0.497261
63026251..63026850	1	63026251	63026850	1.17876	0.710259	1.00718	1.42286	0.531994	1.22517	0.798879	0.405635	0.755948	0.157698	0.749961	0.582845	0.968683	0.892503	0.588715	1.11048	0.629624	0.324301	1.57533	0.213531	1.0462	0.95291	0.518709	0.820914	0.723539	0.30672	0.924471	0.870207
63378601..63379350	1	63378601	63379350	1.36213	0.405862	1.14147	1.13829	0.56746	0.245033	1.02256	1.18986	0.302379	1.13543	1.14539	0.466276	0.516631	0.856803	0.941945	0.68337	2.26664	0.518881	0.840176	0.512474	0.278986	1.27055	1.2449	0.21891	0.434123	0.490752	0.493051	0.928221
63609601..63617250	1	63609601	63617250	1.1197	0.636647	0.789946	0.948574	0.841454	0.888847	1.49124	1.39984	1.57119	1.31106	1.32613	0.746651	1.16495	1.386	1.4083	0.542676	1.3827	0.686754	1.34538	1.22257	1.44963	1.46985	1.23066	0.386312	0.425611	2.16508	1.93353	0.637014
63617551..63619200	1	63617551	63619200	0.619148	0.590345	0.763016	0.517404	0.451389	0.723962	1.16201	0.737517	0.893393	1.31893	0.867723	0.600507	0.998037	0.973639	0.642235	0.40381	0.343431	0.47171	1.08204	0.465885	1.14131	0.577521	1.13173	0.348267	0.52621	1.44995	1.00851	0.316439
63633001..63633450	1	63633001	63633450	1.04779	0.676437	1.11909	0.948574	1.18221	0.204194	0.639103	1.08169	1.25991	0.841058	0.909043	0.259042	0.861052	0.952003	1.17743	0.341685	0.839498	0.432401	0.233382	0.569415	1.39493	0.423516	1.21032	0.547276	0.24118	0.40896	1.23263	1.16028
63634201..63639600	1	63634201	63639600	0.844052	0.732807	0.606174	0.790478	0.67977	0.595567	0.852137	0.90141	0.923937	0.630793	0.886317	0.572051	0.681666	0.872669	0.556009	0.256264	0.629624	0.252234	0.661249	0.711769	0.813709	0.741152	0.792472	0.380053	0.442163	1.12464	0.821752	0.644598
63640351..63641250	1	63640351	63641250	1.13511	0.676437	0.951227	1.42286	1.06399	0.612583	0.639103	0.721128	0.503965	0.525661	0.818139	0.777126	0.215263	0.238001	0.392477	0.45558	0.839498	0.432401	0.700146	0.996477	0.697465	0.635274	0.864515	0.364851	0.24118	0.817921	0.616314	0.386759
63659101..63666600	1	63659101	63666600	1.26783	0.763021	1.04075	1.56515	1.05689	0.943379	0.80527	0.941072	0.650115	0.870495	0.943587	0.575074	0.800778	0.742562	0.894847	0.526195	0.654808	0.648601	0.700146	0.717463	0.641668	0.838561	0.964799	0.514439	0.405182	1.52133	1.62707	0.696165
63683401..63684300	1	63683401	63684300	1.13511	0.879368	0.783363	1.66	1.00488	0.510486	0.426069	0.360564	0.755948	0.525661	0.499974	0.388563	0.645789	0.833003	1.17743	0.740318	1.04937	0.864801	0.583455	0.569415	0	0.635274	0.432258	0.273638	0.602949	1.0224	0.821752	0.773517
63684301..63685050	1	63684301	63685050	0.523895	1.05524	1.27576	1.42286	0.993055	0.7351	0.127821	0.432677	0.604758	0.378476	0.872682	0.543989	0.904104	1.1424	0.706459	0.478359	0.503699	0.518881	0.700146	0.341649	0.557972	0.762328	1.14116	0.328366	0.868246	0.981505	0.739577	0.232055
63692401..63692850	1	63692401	63692850	0.698526	1.35287	0.671454	0.474287	0.709325	0.612583	0.852137	0.90141	0.503965	0.630793	0.909043	0.647605	1.29158	0.238001	0.784954	0.797265	1.679	0	0.466764	0.284708	0.929954	0.423516	1.21032	0.364851	0.723539	0.40896	1.6435	1.54703
63694951..63695550	1	63694951	63695550	1.17876	0.202931	0.587523	0.355715	1.06399	0.459438	0.958655	0.540846	0.377974	0.788492	0.613604	0.388563	0.807236	1.2495	0.588715	0.512528	0.944435	0.324301	1.22526	0.427062	0.697465	0.317637	1.55613	0.820914	0.723539	1.22688	0.616314	0.290069
63711301..63712350	1	63711301	63712350	0.598737	0.405862	0.623493	0.609798	1.01332	0.525072	0.365202	0.927165	0.323978	0.630793	0.467508	0.888145	1.19932	0.714002	0.841022	0.439309	0.899462	0.741258	0.600125	0.366053	0.597827	0	0.741013	0.781823	0.826901	1.05161	1.23263	0.497261
63712951..63715200	1	63712951	63715200	0.768379	0.811725	0.872891	0.948574	0.638392	0.816778	0.468676	0.612959	1.05833	0.504635	0.672692	0.621701	0.774947	0.523602	0.784954	0.660591	0.587649	0.25944	0.840176	0.512474	0.929954	0.677625	0.414967	0.437821	0.434123	0.736129	1.06828	0.386759
63718351..63729150	1	63718351	63729150	0.851329	0.608793	0.811341	0.90905	0.827546	0.706173	1.19832	0.90141	0.640456	0.788492	1.11737	0.480307	0.807236	0.753669	1.14472	0.503036	0.944435	0.720668	0.865459	0.54569	0.949328	0.582334	0.720429	0.440861	0.442163	1.43136	1.47231	0.725172
63784351..63785100	1	63784351	63785100	0.314337	0.974069	0.7386	0.284572	0.922122	1.22517	0.511282	1.08169	0.453569	0.756952	0.709054	0.621701	0.774947	0.428401	1.41292	0.478359	0.755548	0.518881	0.560117	0.683298	0.278986	0.508219	1.03742	0.875642	0.434123	0.245376	0.739577	0.46411
63789151..63790350	1	63789151	63790350	0.785842	0.608793	0.503591	0.355715	0.620659	0.536011	0.878767	0.878875	0.850442	1.10389	0.78405	0.534274	1.3723	0.892503	0.294358	0.68337	0.157406	0	0.612628	0.960888	0.174366	0.794092	1.36161	0.205228	0.361769	0.61344	0.616314	0.145034
63816751..63817050	1	63816751	63817050	1.04779	1.42052	0.335727	0	0.531994	0	1.27821	1.08169	0.377974	1.57698	0.818139	0.777126	1.93737	0.357001	1.17743	1.36674	3.14812	1.9458	1.75037	0	0	0.635274	1.03742	0.820914	0	0.61344	0.616314	0.580138
63821401..63823050	1	63821401	63823050	1.19067	0.737931	0.610413	0.776106	0.644841	0.612583	0.174301	0.737517	0.824671	0.458759	0.718971	0.529859	0.821913	0.454365	0.963353	0.745495	0.686862	0.589637	0.700146	0.62118	0.507247	0.462017	0.707331	0.398019	0.52621	0.892277	0.448228	0.421918
63855001..63855450	1	63855001	63855450	1.04779	0.54115	0.783363	0.948574	0.827546	0.612583	0.426069	1.44226	0.251983	0.841058	0.454522	0.777126	0.215263	1.66601	0.784954	0.45558	0	0.864801	0.233382	0.854123	2.78986	0.423516	0.518709	1.4594	1.2059	0.817921	1.23263	0.773517
63951751..63953850	1	63951751	63953850	1.04779	0.492833	0.863298	0.914696	0.557327	1.05014	0.913004	0.61811	0.647955	0.81102	0.564906	0.638354	0.645789	0.765002	0.588715	0.68337	1.07935	0.463286	0.550115	0.427062	1.09602	0.726027	0.59281	0.664549	0.77522	0.963978	1.40872	0.663015
63967051..63969150	1	63967051	63969150	0.898105	0.724754	0.575532	0.609798	0.734658	0.831363	0.593453	0.61811	0.647955	0.315397	0.642824	0.527336	0.738044	0.714002	0.841022	0.488122	0.629624	0.463286	0.700146	0.305044	0.896741	1.3613	0.778064	0.430003	0.826901	0.701075	1.05654	0.745891
63969151..63970650	1	63969151	63970650	1.20496	0.64938	0.637882	1.42286	0.815724	0.490067	0.511282	0.973523	0.680353	0.441555	0.681783	0.349707	0.968683	0.999603	0.235486	0.375854	1.0074	0.648601	0.700146	0.597886	0.557972	0.762328	0.778064	0.21891	0.506477	0.368064	1.47915	0.232055
63995851..63996900	1	63995851	63996900	0.748421	0.405862	0.623493	0.609798	0.861323	0.612583	0.639103	0.386319	1.29591	0.360453	0.662303	0.721617	0.645789	0.612002	0.672818	0.976243	1.07935	0.741258	0.800167	0.610088	0.199276	0	0.741013	0.625458	0.413451	0.876343	0.528269	0.828768
64011451..64012050	1	64011451	64012050	1.9646	0.608793	1.00718	1.42286	1.24132	0.612583	0.479327	0.676058	0.566961	0.473095	0.749961	0.388563	0.807236	0.357001	0.588715	0.597949	1.57406	0.648601	0.875183	0	0.348733	0.317637	0.778064	1.09455	1.26619	0.920161	0.924471	0.580138
64017151..64020150	1	64017151	64020150	1.33593	0.872604	0.822531	1.35172	0.744791	0.857617	0.894744	0.649015	0.831543	0.820031	0.804504	0.563417	0.839525	0.821102	0.883073	0.478359	0.881473	0.583741	0.490102	0.683298	1.0462	0.508219	1.01148	0.547276	0.687362	0.858817	1.171	0.812193
64231501..64232550	1	64231501	64232550	0.898105	0.637784	0.575532	0.813063	0.861323	0.787607	0.639103	0.849901	0.323978	0.630793	0.740221	0.666108	0.645789	0.408001	0.672818	0.536934	1.25925	0.741258	1.30027	0.48807	0.398552	0	0.741013	0.625458	0.826901	1.05161	1.05654	0.331507
64290151..64291050	1	64290151	64291050	1.57168	0.744081	0.671454	1.42286	1.00488	0.510486	0.213034	0.540846	0.251983	0.315397	0.772687	0.777126	0.538157	0.238001	0.784954	0.626423	0.629624	1.5134	0.350073	0.427062	1.62742	0	0.518709	0.182425	0.361769	1.0224	0.410876	1.54703
64319701..64320000	1	64319701	64320000	1.04779	0.811725	1.34291	2.13429	0.709325	0.306292	0.958655	0.811269	0.377974	1.26159	0.272713	1.35997	0.968683	0	0	0.512528	1.25925	1.9458	0.700146	0.427062	0	0	1.81548	0.820914	1.08531	0.61344	1.23263	1.16028
64322101..64322700	1	64322101	64322700	0.785842	0.405862	0.92325	1.42286	0.620659	0.612583	0	0.270423	1.32291	0.94619	0.681783	0.582845	0.968683	0.714002	0.294358	1.11048	0.314812	0	0.350073	0.640592	0.348733	0.635274	1.1671	0.273638	1.08531	0.61344	0.924471	1.16028
64337251..64337850	1	64337251	64337850	1.17876	0.811725	0.839318	1.06715	0.975322	0.153146	0.159776	0.540846	0.377974	0.157698	0.613604	0.679986	0.645789	0.535502	1.17743	1.28132	1.25925	0.324301	0.52511	0.854123	1.0462	0.317637	0.389032	1.09455	1.44708	0	0.616314	0.290069
64444951..64446450	1	64444951	64446450	1.10018	0.892897	0.604309	1.56515	0.673859	0.612583	0.894744	1.02761	0.604758	0.756952	0.84541	0.388563	0.904104	0.571202	1.17743	0.410022	1.0074	1.03776	0.770161	0.512474	1.25544	0.889383	0.985547	0.602004	0.723539	0.981505	1.35589	0.696165
64446601..64448100	1	64446601	64448100	0.9954	0.730552	0.705027	0.569144	0.425595	0.857617	0.766924	0.432677	0.377974	0.630793	0.709054	0.543989	0.904104	0.499802	0.824202	0.512528	1.76295	0.518881	0.560117	0.512474	0.278986	0.508219	0.57058	0.985097	0.868246	0.981505	1.72568	0.116028
64449451..64449900	1	64449451	64449900	0.174632	1.35287	0.671454	0	0.591104	0.816778	0.852137	0.180282	0.503965	0.630793	0.727235	1.03617	0.215263	1.19	1.96238	1.36674	0	0.432401	0.466764	0	1.39493	1.27055	0.691612	1.09455	0.482359	2.0448	0.821752	1.54703
64649551..64650300	1	64649551	64650300	0.733452	0.811725	0.470018	1.42286	0.780257	1.10265	0.383462	0.432677	0.453569	0.378476	0.654511	0.699414	0.387473	1.1424	0.470972	0.751707	1.25925	1.55664	0.700146	0.341649	0	0.762328	0.622451	0.328366	0.868246	0.736129	0.739577	0.46411
64997701..65001450	1	64997701	65001450	0.963966	0.714318	0.859461	0.626059	0.780257	0.857617	0.664667	0.735551	0.72571	0.504635	0.709054	0.481818	0.67162	0.514082	0.894847	0.615033	0.705178	0.778321	0.756158	0.649134	0.557972	0.406575	0.954425	0.41593	0.492006	0.392602	1.08471	0.603343
65044051..65048550	1	65044051	65048550	0.750916	0.771138	0.470018	1.09086	0.638392	0.633003	0.703013	0.630987	0.503965	0.462582	0.918134	0.453324	0.925631	0.761602	0.941945	0.45558	0.965423	0.648601	0.840176	0.427062	0.697465	0.381164	0.968257	0.547276	0.458241	1.22688	1.35589	0.386759
65048701..65052600	1	65048701	65052600	0.92689	0.640014	0.710192	1.58704	0.736607	0.636144	1.20446	1.10249	0.930398	1.09176	1.26916	0.732292	1.09287	1.20831	1.85672	0.801646	1.11395	1.19742	1.02329	0.788421	0.965721	0.684141	1.25687	0.652521	0.52874	2.12345	2.65489	0.89252
65061751..65064000	1	65061751	65064000	1.04779	0.622322	0.716218	0.948574	0.591104	0.449228	0.639103	0.649015	0.403172	1.05132	0.727235	0.777126	0.645789	0.571202	1.02044	0.45558	1.0074	0.605361	0.65347	0.284708	0.650968	0.592922	0.726193	0.583761	0.578831	1.0633	0.903927	0.46411
65069401..65070750	1	65069401	65070750	0.582105	0.496054	0.74606	0.632383	0.394069	0.680648	0.781126	0.841316	0.755948	0.700881	0.666632	0.518084	0.717543	1.11067	0.784954	0.493545	1.25925	0.720668	0.700146	0.284708	0.929954	0.423516	0.864515	0.547276	0.401966	1.3632	1.09567	0.773517
65071201..65074350	1	65071201	65074350	1.17253	0.695764	0.719415	1.28735	0.692436	0.729266	1.0043	1.26197	0.971933	1.14144	1.2337	0.518084	1.47609	1.224	1.4017	0.585746	1.19928	0.617715	1.20025	0.691433	0.996379	0.847031	1.23502	0.364851	0.413451	1.46057	1.40872	0.607763
65079451..65082750	1	65079451	65082750	1.52406	0.885518	0.610413	0.582079	0.62872	0.584739	0.987705	1.05711	0.824671	0.8315	1.00408	0.565183	1.02739	0.90873	1.01687	0.559121	1.31649	0.648601	1.20934	0.543533	0.887683	0.924034	1.061	0.721409	0.624874	1.05958	1.68086	0.791097
65112751..65113050	1	65112751	65113050	0.785842	0.811725	0.671454	0.71143	0.531994	2.14404	0.319552	0.540846	1.13392	1.57698	1.36357	1.74853	0.645789	0.714002	1.76615	1.36674	0	2.5944	0.700146	0.427062	0	0.635274	0.259355	1.64183	1.08531	0.61344	1.23263	0.580138
65302951..65303850	1	65302951	65303850	0.960473	1.01466	1.06314	1.66	1.06399	0.408389	0.532586	0.721128	0.503965	0.420529	0.772687	0.388563	0.861052	0.833003	1.17743	0.512528	0.839498	0.864801	0.700146	0.569415	0.232488	0.635274	0.864515	0.547276	0.482359	0.40896	1.23263	0.386759
65307751..65313300	1	65307751	65313300	1.13275	0.888509	0.825707	1.19213	0.747667	0.513246	2.00367	1.5056	1.4506	1.50027	1.68787	0.808632	1.69301	1.40871	1.24108	0.646431	1.70169	0.946607	1.17322	1.15422	1.84734	1.54526	2.01876	0.458529	0.312882	2.71903	2.76508	0.940764
65313601..65315550	1	65313601	65315550	1.69258	0.686844	0.903881	1.64176	0.982142	0.942436	0.934074	0.665657	0.872248	0.436703	0.671294	0.59779	0.546437	0.988618	0.815144	0.394252	1.16238	0.798278	0.754004	0.722719	0.214605	0.879609	0.678312	0.505178	0.556568	1.03813	0.75854	0.267756
65581351..65581650	1	65581351	65581650	2.09558	0.202931	0.503591	0.71143	1.24132	0.306292	0.639103	1.62254	0	1.26159	1.22721	0.388563	0.322894	0.714002	1.17743	1.1959	0.629624	2.5944	1.40029	0.854123	2.0924	0	0.518709	1.91547	0.361769	0	0.616314	1.16028
66077251..66077700	1	66077251	66077700	0.349263	0.947012	0.671454	1.42286	0.709325	0.816778	0.852137	0.540846	1.25991	1.05132	0.999948	0.647605	1.93737	0.476001	1.56991	0.45558	0.839498	0.432401	0.933528	0.284708	1.39493	0.423516	0.345806	0.729701	0.482359	0.817921	1.6435	0
66171751..66177900	1	66171751	66177900	0.945566	0.514752	0.450366	0.832894	0.683374	0.493055	0.81057	1.13446	0.700635	0.953883	1.12411	0.691832	0.976559	1.01005	1.20615	0.708371	1.44353	0.601142	0.78553	0.6458	1.02068	0.960657	0.936207	0.694106	0.511771	2.96247	1.9241	1.01878
66450001..66450600	1	66450001	66450600	1.04779	0.405862	0.92325	1.42286	0.620659	0.459438	1.27821	0.676058	0.566961	0.473095	0.818139	0.485704	0.645789	0.357001	0.883073	0.597949	0	0.324301	0.700146	0	1.39493	1.27055	0.259355	0.820914	0.723539	1.5336	1.84894	1.45034
66450901..66451650	1	66450901	66451650	0.733452	1.21759	0.671454	0	0.56746	0.7351	0.766924	1.08169	0	0.630793	0.381798	0.777126	0.774947	0.571202	0.706459	0.888381	0.503699	1.2972	0.700146	0.170825	0.557972	0.762328	0.622451	0.766186	0.723539	0.736129	0.739577	0.46411
66462301..66464100	1	66462301	66464100	0.742184	0.507328	0.839318	0.237143	0.591104	0.510486	0.905396	1.03662	0.629957	0.788492	0.613604	0.420944	0.645789	1.0115	0.490596	0.541001	0.419749	0.2162	0.641801	0.213531	1.16244	1.05879	0.994192	0.592882	0.542654	1.0224	1.02719	0.580138
66465451..66473850	1	66465451	66473850	1.21618	0.862457	0.893274	1.37204	0.892989	0.6454	1.9972	2.3662	1.60639	1.88112	1.94308	0.568968	1.64907	1.479	1.49281	0.701675	1.48411	0.555944	1.4253	1.3727	1.76857	1.67894	1.92663	0.557049	0.452212	2.93575	2.53129	0.849488
66642601..66645000	1	66642601	66645000	1.11328	0.431229	0.629488	1.15607	0.709325	0.804016	0.758935	0.507043	0.614208	0.867341	0.818139	0.679986	0.928321	0.714002	0.588715	0.512528	0.944435	0.648601	0.962701	0.427062	0.959015	0.95291	1.10226	0.444662	0.542654	0.61344	0.847432	0.580138
66667351..66679650	1	66667351	66679650	1.2714	0.910715	0.814752	1.19729	0.748251	0.784406	0.958655	0.923396	0.765167	0.823108	0.92789	0.582845	0.945057	0.748832	0.847176	0.537529	0.82926	0.474586	0.845299	0.708297	0.833556	0.89868	0.885601	0.500557	0.397064	1.33161	1.42804	0.622587
66685801..66687900	1	66685801	66687900	1.16005	0.695764	0.93524	1.72776	0.810657	0.700095	0.639103	0.734005	0.917937	0.630793	0.915537	0.416318	0.461278	0.612002	0.75692	0.536934	0.629624	0.463286	0.450094	0.610088	0.797103	0.81678	0.741013	0.742732	0.620176	1.22688	1.14458	0.580138
66817651..66822900	1	66817651	66822900	0.972947	0.753744	0.776969	1.17894	0.628259	0.717598	0.876484	0.757185	0.950335	0.937179	0.966183	0.621701	0.904104	1.122	1.07651	0.497884	1.58305	0.778321	1.12023	0.976141	0.836958	0.871232	1.08188	0.500367	0.516813	1.92796	1.62003	0.46411
66863551..66866250	1	66863551	66866250	0.261947	0.383314	0.596848	0.553335	0.45318	0.612583	0.816632	0.510799	0.755948	0.595749	0.681783	0.518084	0.932806	0.555335	0.588715	0.341685	0.699582	0.504467	0.583455	0.284708	0.929954	0.776445	1.06624	0.638489	0.723539	1.29504	1.02719	0.837977
66869551..66872250	1	66869551	66872250	1.13511	0.631341	0.652803	0.790478	0.748732	0.816778	0.568092	0.811269	0.545963	0.350441	0.712084	0.474911	0.789297	0.595002	0.850367	0.512528	0.839498	0.360334	0.77794	0.569415	0.774961	0.635274	0.749247	0.57768	0.281376	0.886081	1.57502	0.644598
66872401..66872850	1	66872401	66872850	0.873158	0.676437	1.34291	0.948574	0.945767	0.612583	0.639103	1.08169	0.755948	0.841058	0.818139	0.777126	0.215263	1.66601	0.392477	0.341685	0.419749	0	1.86706	0	0.464977	1.69406	1.38322	0.547276	0.482359	1.22688	0.821752	1.16028
66897151..66898800	1	66897151	66898800	1.19067	0.590345	0.518851	1.29351	1.19296	0.89103	0.639103	0.68835	0.618503	0.802828	0.694179	0.671155	0.939329	0.714002	1.07039	0.465934	0.457908	0.353782	0.763796	0.62118	0.760871	0.462017	0.990263	0.398019	0.328881	0.780742	1.23263	0.632878
66928801..66930900	1	66928801	66930900	0.823263	0.695764	0.671454	0.609798	0.531994	1.13766	1.0043	0.965797	1.07993	0.630793	0.915537	0.499581	0.645789	0.714002	1.34564	0.439309	0.899462	0.463286	0.550115	0.671097	0.896741	0.54452	0.55576	0.35182	0.310088	1.05161	1.40872	0.24863
66934951..66936600	1	66934951	66936600	1.28592	0.553449	0.732496	0.776106	1.16071	0.501205	0.464802	0.491678	0.343613	0.917517	0.818139	0.918422	0.469665	0.389456	0.963353	0.621246	0.915816	0.589637	0.700146	0.543533	0.760871	0.346513	0.754486	0.696533	0.131553	0.334604	1.12057	0.632878
66939451..66941400	1	66939451	66941400	0.886591	1.03027	0.85223	1.09451	0.900297	1.03668	0.983235	0.665657	0.697798	0.485226	0.797161	0.59779	0.645789	0.604156	0.452858	0.315402	0.871786	0.698493	0.323144	0.262807	0.965721	0.488672	0.798014	0.420982	0.445255	0.566253	1.04299	0.624764
66941401..66943050	1	66941401	66943050	0.857282	0.664138	1.0377	0.517404	1.12847	0.612583	0.697203	0.344175	0.893393	0.688138	0.818139	0.565183	0.939329	0.843821	0.428157	0.434872	0.572385	0.353782	0.254599	0.62118	0.507247	0.346513	0.943107	0.398019	0.263105	1.00381	0.7844	0.421918
66943051..66944100	1	66943051	66944100	0.898105	0.753744	0.95922	0.813063	1.16532	0.700095	1.0043	0.695374	0.323978	0.450567	0.701262	0.388563	0.645789	0.816002	0.672818	0.536934	0.359785	0.370629	0.400084	0.366053	1.19565	0.726027	1.25972	0.156365	0.516813	0.701075	1.7609	0
66947701..66948450	1	66947701	66948450	1.36213	0.64938	0.537163	1.70743	0.85119	0.36755	0.511282	0.865354	0.453569	0.630793	0.872682	0.621701	0.774947	1.1424	0.941945	0.751707	0.755548	0.778321	1.26026	0.683298	0.278986	0.254109	0.933676	0.437821	0.723539	1.22688	0.739577	0.696165
66948901..66950700	1	66948901	66950700	1.35339	0.879368	0.587523	0.71143	0.67977	0.918875	0.532586	0.721128	0.377974	0.525661	0.590878	0.615225	0.861052	0.654502	0.686835	0.284738	0.419749	1.081	1.05022	0.711769	0.581221	0.741152	0.605161	0.273638	0.783834	1.32912	0.616314	0.386759
66952351..66955350	1	66952351	66955350	0.785842	0.629086	0.621095	1.42286	0.762524	0.7351	0.798879	0.865354	0.529164	0.91465	0.777232	0.505132	0.710368	0.642602	0.529844	0.324601	0.692586	0.454021	0.770161	0.55518	0.906705	0.698801	0.933676	0.492548	0.578831	1.10419	1.04773	0.580138
66957451..66957750	1	66957451	66957750	2.09558	1.62345	1.51077	3.55715	2.65997	0.306292	0.319552	1.08169	0.755948	0	0.954496	0.582845	0.968683	0.714002	1.17743	0.341685	0.629624	0.648601	0	0.854123	0	0	0.778064	0.273638	0.723539	1.22688	3.08157	1.74041
66958501..66959250	1	66958501	66959250	1.36213	1.13641	1.00718	1.99201	0.638392	0.7351	0.255641	0.540846	0.15119	0.756952	0.599969	0.854839	0.387473	0.714002	0.941945	0.136674	1.25925	0.518881	0.420088	0.341649	0.278986	0.508219	0.622451	0.547276	0.434123	0.736129	1.47915	0.232055
66959251..66959850	1	66959251	66959850	1.17876	0.91319	0.839318	1.06715	0.797991	0.612583	0.639103	0.676058	0.566961	0.630793	0.818139	0.874267	0.484342	1.071	1.76615	0.427106	1.25925	0	0.350073	1.06765	1.0462	0.317637	0.389032	0.957733	0.904423	0.30672	0.924471	0
66987901..66989850	1	66987901	66989850	1.57168	0.686844	0.826405	0.985058	0.409226	0.565462	0.589941	0.457639	0.465199	0.38818	0.818139	0.508121	0.596113	0.714002	0.54343	0.60452	0.774921	0.399139	0.754004	0.722719	0.214605	0.390938	0.718213	0.631472	0.556568	0.660628	0.853358	0.714016
66989851..66990150	1	66989851	66990150	2.09558	0.405862	1.17505	1.42286	1.24132	0.306292	0.958655	0.270423	0.755948	0	0.954496	1.16569	0.322894	0.357001	0	1.02506	0.629624	0	2.10044	0	0.697465	0	1.55613	1.09455	0.723539	1.22688	2.46526	0.580138
66994201..66994800	1	66994201	66994800	0.916816	0.811725	0.839318	1.06715	0.620659	0.459438	0.639103	0.540846	0.377974	0.788492	1.22721	0.777126	0.645789	0.535502	0	1.11048	1.57406	0.324301	0	0.854123	1.0462	0.635274	0.907741	0.547276	0.542654	0.61344	1.23263	1.16028
67047451..67048950	1	67047451	67048950	1.04779	0.730552	0.839318	0.426858	0.780257	0.612583	0.703013	0.540846	0.377974	0.693873	0.62724	0.505132	0.904104	0.856803	0.824202	0.375854	0.629624	0.25944	0.630132	0.341649	1.53442	0.635274	0.622451	0.383093	0.723539	0.490752	0.739577	0.348083
67060651..67065150	1	67060651	67065150	1.17003	0.595265	0.7386	1.23315	0.863012	0.816778	1.32081	0.90141	1.05833	0.862084	1.01813	0.634653	0.947157	0.952003	0.863449	0.580865	0.839498	0.562121	0.700146	0.74024	1.25544	1.10114	1.03742	0.529033	0.458241	1.10419	1.52024	0.696165
67078951..67080300	1	67078951	67080300	0.582105	0.766629	0.74606	0.632383	0.669918	1.1571	0.781126	0.781222	0.671954	0.490617	0.63633	0.561258	0.789297	0.872669	0.91578	0.45558	0.279833	0.720668	0.77794	0.569415	0.619969	0.847031	0.92215	0.547276	0.401966	0.40896	0.958711	0.257839
67551451..67551900	1	67551451	67551900	0.698526	0.947012	0.671454	0.474287	0.709325	1.63356	0.639103	0.180282	0.251983	1.47185	0.363617	1.03617	0.645789	0.476001	1.17743	0.91116	0.419749	0.864801	0.933528	1.13883	0.929954	2.54109	0.518709	1.09455	0.24118	1.22688	0.821752	0.386759
67556101..67557300	1	67556101	67557300	0.916816	0.710259	0.419659	0.71143	0.886656	0.153146	0.559215	0.878875	1.03943	0.630793	0.954496	0.631415	0.645789	1.16025	0.588715	0.64066	0.314812	0.486451	0.612628	0.533827	0.174366	0.476455	0.518709	0.0684095	0.361769	1.68696	0.616314	0.435103
67727551..67728450	1	67727551	67728450	0.436579	0.473506	0.391682	0.474287	0.413773	0	1.38472	1.5324	0.629957	0.94619	1.1363	0.323803	1.18395	0.833003	0.196238	0.284738	0.629624	0.2162	1.2836	0.569415	0.464977	0.847031	1.29677	0.182425	0.602949	1.84032	1.02719	0.580138
67880251..67880700	1	67880251	67880700	0.873158	0.405862	0.447636	0.474287	0.827546	0.204194	1.91731	1.62254	1.25991	0.420529	1.54537	0.647605	0.861052	0.476001	0.784954	0.113895	0.839498	0.432401	0.233382	1.13883	0.929954	0	0.691612	0.547276	0.482359	0.40896	0.821752	0.386759
68115601..68116050	1	68115601	68116050	0.873158	1.0823	0.783363	1.89715	0.591104	0.816778	0.852137	0.721128	1.00793	0.841058	0.454522	1.55425	1.50684	1.428	0.392477	1.02506	0	0.432401	0.233382	1.13883	0	0	0.691612	0.182425	0.482359	0.40896	0.821752	0.773517
68237401..68238000	1	68237401	68238000	0.654868	0.507328	0.92325	0.355715	0.709325	0.918875	1.27821	1.08169	0.377974	1.10389	0.545426	0.485704	0.322894	0.535502	0.588715	0.170843	0.314812	0.324301	0.700146	0.640592	1.0462	1.27055	0.518709	0.684095	1.62796	0.920161	0.616314	0.290069
68238301..68239500	1	68238301	68239500	0.851329	0.710259	0.629488	0.355715	0.930989	0.536011	0.639103	1.01409	0.755948	0.788492	0.852228	0.534274	0.88796	1.16025	0.294358	0.213553	0.314812	0.486451	0.437591	0.427062	0.871831	0.476455	0.45387	0.342047	0.904423	1.07352	0.616314	0.870207
68240701..68241000	1	68240701	68241000	1.30974	0.811725	0.839318	1.42286	1.06399	0.612583	0.639103	0.811269	0.755948	0.94619	1.49992	1.55425	1.29158	0.714002	1.76615	0.512528	0.629624	0	1.05022	2.56237	0.697465	0.635274	0.518709	1.36819	0.361769	1.22688	1.23263	0
68665651..68666100	1	68665651	68666100	0.873158	0.270575	0.559545	0	0.709325	0.612583	1.06517	0.180282	0.503965	0.630793	0.818139	0.906648	1.07631	0.952003	1.17743	0.91116	0.419749	0	0.933528	0	0.464977	0	1.38322	1.27698	0.964718	1.22688	0.410876	1.16028
68806501..68806950	1	68806501	68806950	1.04779	0.811725	0.895272	1.89715	1.41865	0.816778	1.06517	1.62254	1.00793	1.05132	0.63633	0.906648	0.430526	1.428	0.392477	0.91116	0	1.2972	0.233382	0.284708	0.929954	0	1.03742	0	0.24118	0.817921	0.821752	1.16028
68996851..68997300	1	68996851	68997300	0.873158	0.811725	0.895272	0.948574	0.591104	0.204194	0.426069	0.721128	0.755948	0.841058	0.63633	0.518084	0.861052	0.238001	1.17743	0.22779	0.419749	1.2972	0.700146	0.284708	0.929954	0.847031	1.72903	0.364851	0.482359	1.63584	0.410876	0.386759
69048751..69049050	1	69048751	69049050	1.57168	0.811725	0.839318	0.71143	0.709325	0.612583	0.958655	0.540846	1.13392	1.57698	0.818139	1.55425	0.645789	1.78501	0	1.1959	0	0.648601	0.350073	0.854123	0.697465	0.635274	0.518709	1.64183	1.08531	0	0.616314	0.580138
69094351..69095550	1	69094351	69095550	0.589381	0.659526	0.797352	0.71143	0.664992	0.536011	1.03854	0.878875	1.13392	0.473095	0.443159	0.534274	0.403618	0.535502	0.294358	0.341685	0.157406	0.324301	0.787665	0.640592	1.39493	0.158818	0.97258	0.478866	0.542654	0.46008	0.924471	0.435103
69096151..69096750	1	69096151	69096750	0.654868	0.710259	0.671454	1.06715	0.975322	0.765729	0.958655	1.08169	0.944935	0.788492	0.545426	0.194282	1.93737	1.071	0	0.0854213	0	0.648601	1.57533	0.640592	0.697465	0.635274	0.907741	0.136819	0.180885	1.84032	0.616314	0.290069
69099751..69113250	1	69099751	69113250	1.18167	0.847801	0.820666	1.18572	0.713266	0.639809	2.62032	2.15137	2.41063	2.17273	2.29988	0.781444	2.24591	1.87227	1.7269	0.550493	1.44114	0.922455	2.3027	1.66079	2.49538	2.27287	2.04026	0.535114	0.426084	3.18989	2.38308	0.979788
69113551..69116400	1	69113551	69116400	0.634188	0.619474	0.618445	0.748874	0.597326	0.483619	1.34548	1.45174	1.03446	1.02919	0.832492	0.695324	0.645789	0.714002	0.49576	0.377652	0.331381	0.409643	1.14234	0.854123	1.39493	0.802451	1.09202	0.403256	0.723539	1.35603	1.62188	0.42747
69118801..69119700	1	69118801	69119700	0.523895	0.54115	0.783363	0.948574	0.591104	0.918875	0.532586	0.630987	0.755948	0.420529	0.727235	0.518084	0.538157	0.595002	1.56991	0.740318	1.04937	0.864801	0.816837	0.142354	0.697465	0.847031	0.605161	0.729701	0.482359	1.22688	0.821752	0.580138
69139651..69141000	1	69139651	69141000	0.174632	0.360766	0.596848	0.632383	0.591104	0.408389	1.49124	0.961504	0.755948	0.630793	1.03025	0.777126	0.50228	0.555335	0.654128	0.22779	0.139916	0.288267	0.933528	0.189805	1.23994	1.27055	0.979784	0.547276	0.160786	1.49952	1.78046	0.257839
69141001..69142200	1	69141001	69142200	0.392921	0.507328	0.503591	0.533573	0.443328	0.382865	1.19832	1.1493	0.472468	0.788492	0.852228	0.874267	0.726512	0.535502	1.47179	0.512528	0.314812	0.972902	0.875183	0.533827	0.697465	0.476455	0.713225	0.547276	0.633096	0.61344	1.07855	0.435103
69143551..69144600	1	69143551	69144600	0.673579	0.811725	0.623493	0.406532	0.861323	0.787607	0.730403	1.08169	0.215985	0.991247	0.662303	0.277545	0.276767	0.510002	1.17743	0.439309	1.25925	0	0.700146	0.732105	0.597827	0.54452	0.518709	0.390911	0.516813	0.701075	1.23263	0.663015
69147301..69147900	1	69147301	69147900	0.654868	0.304397	0.671454	0.355715	0.886656	0.765729	0.958655	1.62254	0.377974	0.315397	0.613604	0.679986	1.13013	0.535502	0.883073	0.768791	0.314812	0.324301	1.05022	0.427062	1.39493	0.635274	0.389032	0.273638	0.542654	1.22688	0.616314	0.580138
69171901..69172350	1	69171901	69172350	0.523895	0.947012	1.00718	1.42286	1.18221	1.22517	0.426069	1.08169	0.251983	0.420529	0.999948	0.647605	2.15263	0.714002	1.17743	0.22779	0	0	1.16691	0.569415	0.464977	0.423516	0.345806	0.547276	0.24118	1.22688	2.46526	1.54703
69221401..69222900	1	69221401	69222900	2.04319	0.32469	0.705027	0.426858	0.638392	0.796358	0.575193	0.540846	0.226784	0.693873	0.381798	0.582845	0.322894	0.856803	0.706459	0.717539	0.629624	0.518881	0.350073	0.256237	0.697465	0.508219	1.2449	0.602004	0.578831	0.490752	0.986103	0.696165
69366901..69368850	1	69366901	69368850	0.92689	0.593183	0.723105	1.09451	0.682043	0.612583	0.737427	0.832071	0.872248	0.533748	0.566404	0.418453	0.447085	0.604156	0.724573	0.525669	0.678056	0.399139	0.861719	0.197105	0.429209	0.390938	0.758113	0.631472	0.556568	0.377502	1.23263	0.357008
69370051..69370500	1	69370051	69370500	1.57168	0.54115	0.783363	0.948574	0.945767	1.02097	0.639103	0.540846	1.5119	0.841058	0.727235	0.777126	1.07631	1.428	0.784954	1.02506	0.839498	0	0.933528	0.284708	0	0	1.03742	0.912127	0.24118	1.63584	0.821752	0.773517
69370501..69370800	1	69370501	69370800	1.30974	0.608793	1.17505	0.71143	1.06399	0.918875	1.27821	0.540846	1.88987	1.26159	0.681783	0.582845	0.968683	0.357001	1.17743	1.02506	1.25925	0	1.40029	0.854123	0	0	0.778064	1.64183	0	2.45376	0.616314	0.580138
69372301..69372900	1	69372301	69372900	0.785842	0.304397	1.00718	0.71143	0.531994	0.612583	0.798879	1.35212	1.5119	1.10389	0.954496	0.291422	1.13013	0.357001	0.588715	0.597949	0.314812	0.324301	0.175037	1.06765	0.348733	0.635274	0.648386	0.820914	0.904423	0	0.924471	0.290069
69374251..69383400	1	69374251	69383400	1.30544	0.91818	0.880596	1.16628	0.81398	0.672838	2.15828	2.22545	1.4995	1.6442	1.82405	0.751647	1.66211	1.54505	1.31255	0.414503	1.34182	0.510375	1.73315	1.21818	2.21817	1.66629	2.00681	0.538304	0.557481	2.13196	2.3036	1.06517
69383551..69385050	1	69383551	69385050	0.628674	0.64938	0.671454	0.142286	0.56746	0.428808	1.15039	0.973523	0.680353	0.883111	0.981767	0.310851	1.35616	0.928203	0.353229	0.136674	0.503699	0.12972	0.770161	0.512474	1.11594	0.508219	0.985547	0.328366	0.289416	0.61344	1.10937	0.116028
69433651..69434550	1	69433651	69434550	0.698526	0.676437	0.727409	0.71143	0.709325	0.510486	0.532586	0.270423	0.629957	0.525661	1.0454	0.453324	0.538157	0.595002	1.56991	0.68337	0.629624	0.648601	0.233382	0.427062	0.232488	0.847031	0.691612	0.729701	0.482359	0.61344	1.02719	0
69676801..69677850	1	69676801	69677850	0.748421	0.985665	1.1031	1.82939	0.911989	1.13766	0.730403	0.540846	0.647955	0.360453	0.584385	0.666108	0.645789	0.714002	0.336409	0.68337	0.359785	0.370629	0.500105	0.976141	0.797103	0.726027	0.518709	0.312729	0.723539	0.350537	1.23263	0.828768
69688651..69693450	1	69688651	69693450	1.08053	0.748309	0.723912	0.800359	0.842323	0.765729	0.738963	1.01409	0.708701	0.768779	0.78405	0.570702	0.645789	0.69169	0.588715	0.373718	0.511569	0.243225	0.918942	0.774049	0.653874	0.595569	0.713225	0.410457	0.542654	1.1502	1.61782	0.688914
69763351..69764250	1	69763351	69764250	1.04779	0.744081	0.951227	0.71143	0.827546	0.306292	0.852137	0.811269	0.629957	1.15645	0.681783	0.388563	0.645789	0.833003	0.784954	0.512528	0.419749	0.2162	0.466764	0.284708	0.697465	0.635274	0.950967	0.364851	0.24118	0.40896	1.43807	0.966896
69782101..69784800	1	69782101	69784800	0.523895	0.563698	0.802015	0.474287	0.354662	0.714681	0.674609	0.60094	1.00793	0.700881	0.666632	0.453324	0.538157	0.515668	0.327064	0.474563	0.559665	0.288267	0.544558	0.569415	0.464977	1.19996	0.691612	0.547276	0.24118	0.817921	0.753273	0.515678
69787951..69788550	1	69787951	69788550	1.30974	0.91319	0.839318	2.13429	0.797991	1.22517	0.798879	0.676058	0.566961	0.473095	1.15903	0.388563	0.484342	0.892503	0.883073	0.512528	1.25925	0	0.350073	0.640592	0.348733	0.635274	0.648386	0.820914	0.542654	2.14704	0.616314	0.870207
69788551..69789150	1	69788551	69789150	2.09558	1.21759	0.503591	1.77858	1.15265	0.306292	0.479327	0.540846	0.944935	0.473095	0.681783	0.291422	0.322894	0.535502	0.883073	0.597949	0.944435	0	0.350073	0.854123	0.348733	0.635274	0.907741	0.273638	0.542654	1.5336	1.84894	0.870207
69791851..69793050	1	69791851	69793050	0.785842	0.608793	0.839318	0.71143	0.531994	0.459438	0.559215	0.608452	0.566961	0.867341	0.886317	0.582845	0.403618	0.624752	0.441537	0.68337	0.314812	0.648601	0.52511	0.640592	0.523099	0.317637	0.713225	0.205228	0.542654	0.766801	0.462236	0.290069
69798151..69798450	1	69798151	69798450	1.30974	1.21759	0.671454	1.42286	1.41865	1.22517	1.59776	1.35212	0.377974	1.57698	0.545426	1.35997	0.645789	1.071	1.17743	0.854213	0	0	0.350073	1.28118	0	0.635274	0.778064	0.820914	0.361769	0	0.616314	0.580138
69811051..69811350	1	69811051	69811350	0.523895	1.01466	1.67864	0.71143	1.06399	0.918875	1.91731	1.35212	0.755948	1.26159	0.272713	0.582845	1.61447	0.714002	0.588715	0.512528	0.629624	0.648601	1.05022	0.854123	0.697465	0.635274	1.55613	0.547276	0.723539	0.61344	0.616314	1.16028
69811351..69811650	1	69811351	69811650	0.523895	0.202931	1.34291	0	0.531994	0.306292	2.23686	1.08169	0.377974	1.57698	0.954496	1.16569	0.968683	1.428	0.588715	0.854213	0.629624	1.9458	0.700146	0.427062	0	0	1.03742	0.820914	1.44708	0.61344	1.23263	1.16028
69822151..69822450	1	69822151	69822450	0.785842	0.811725	0.671454	1.42286	0.354662	0.918875	0.958655	2.16338	0.377974	0.630793	0.818139	1.16569	0.968683	0	2.35486	0.854213	0	1.9458	1.75037	0.854123	0.697465	1.90582	0.518709	0.820914	1.80885	1.84032	0	1.16028
69826201..69826500	1	69826201	69826500	2.35753	0.202931	0.503591	1.42286	0.886656	0.612583	1.27821	2.70423	0.755948	0.94619	0.818139	0.388563	0.322894	0.714002	1.17743	0.512528	0.629624	0	0.700146	2.56237	0.697465	3.17637	0.778064	0.547276	0.723539	2.45376	0.616314	1.74041
70024501..70024800	1	70024501	70024800	0.261947	0.405862	1.00718	0.71143	0.354662	0.612583	1.59776	0.270423	0.755948	0.315397	1.09085	0.971408	0.645789	1.071	0.588715	0.854213	0.629624	1.2972	0.350073	2.56237	2.0924	0.635274	1.29677	0.820914	2.17062	0.61344	0	0.580138
70203451..70203750	1	70203451	70203750	1.04779	0.811725	0.839318	0	0.531994	0.612583	1.27821	1.35212	1.5119	1.26159	0.954496	0.582845	0.968683	0.714002	0.588715	1.1959	0	1.2972	0.700146	0	0	0	0.518709	0.273638	1.80885	1.22688	3.08157	1.16028
70270201..70271100	1	70270201	70271100	1.57168	0.744081	0.783363	1.66	0.709325	0.918875	0.639103	0.630987	0.629957	0.210264	0.727235	0.388563	0.645789	0.595002	0.392477	1.02506	0.419749	0.2162	0.933528	0	0.464977	0.423516	0.778064	0.729701	0.361769	0.40896	1.02719	0.193379
70724701..70727550	1	70724701	70727550	0.827202	0.619474	0.918832	1.42286	0.447995	0.870513	1.07638	1.02476	0.954882	1.69318	1.01909	0.531718	1.39354	0.78916	0.805611	0.485552	0.397657	0.477917	1.14234	0.539446	0.881009	1.53803	0.900916	0.43206	0.304648	0.839445	0.843377	0.610671
70955101..70955400	1	70955101	70955400	0.523895	0.202931	1.67864	0.71143	0.531994	1.22517	0.958655	0.270423	1.88987	0.630793	0.818139	0.971408	1.29158	1.78501	0	0.341685	1.88887	0	0	0.427062	2.78986	0	0.778064	0.547276	1.44708	0.61344	0	0
71716051..71716500	1	71716051	71716500	0.523895	0.54115	0.783363	0	0.591104	1.02097	0.426069	0.180282	0.503965	1.05132	0.363617	0.777126	1.07631	0.714002	0.784954	1.93622	1.25925	0.864801	0.700146	1.13883	0	0.423516	0.518709	0.912127	0.24118	1.22688	0.821752	0.773517
71744251..71745000	1	71744251	71745000	1.25735	0.568207	0.402873	1.42286	0.780257	0.490067	1.27821	0.540846	0.302379	0.252317	0.927224	0.543989	0.645789	0.714002	0.470972	0.478359	1.5111	1.03776	0.560117	0.683298	0.557972	0.254109	0.726193	1.20401	0.868246	1.71763	1.47915	0.46411
71991451..71991750	1	71991451	71991750	0.523895	0.608793	0.839318	1.42286	1.24132	0.918875	1.91731	0.540846	0	0.94619	0.681783	0.971408	0	0	0.588715	1.53758	1.25925	1.9458	0.350073	1.70825	0.697465	0	0.778064	0.820914	0.361769	1.84032	1.84894	2.32055
72005101..72008250	1	72005101	72008250	1.59663	0.773071	1.02317	1.15184	1.16532	1.13766	0.365202	0.33481	0.467968	0.570718	0.649317	0.592096	0.49203	0.578002	0.672818	0.634558	1.01939	0.308858	0.466764	0.406725	0.730678	0.363013	0.518709	0.312729	0.723539	1.16846	0.821752	0.331507
72013951..72014250	1	72013951	72014250	2.61947	0.811725	1.00718	0.71143	0.709325	1.53146	0.639103	0.811269	1.13392	1.26159	0.40907	0.582845	0.322894	0	0.588715	1.36674	1.25925	1.2972	0.700146	2.56237	1.39493	0.635274	0.518709	0.273638	0.723539	1.22688	1.84894	1.16028
72015301..72016050	1	72015301	72016050	1.15257	1.21759	1.07433	0.569144	0.85119	0.490067	0.894744	0.432677	0.453569	0.126159	0.763597	0.699414	0.516631	0.571202	0.470972	0.615033	1.0074	0.518881	0.280059	0.512474	0.278986	0.762328	1.03742	0.656731	0.434123	0.736129	0.739577	0.696165
72040651..72041850	1	72040651	72041850	1.76814	0.811725	0.881284	1.06715	0.975322	1.14859	0.479327	1.01409	0.944935	0.394246	0.920407	0.291422	0.88796	0.357001	2.35486	0.64066	0.787029	0.810751	0.787665	0.640592	0.523099	0.95291	0.842902	0.752504	0.361769	1.07352	1.38671	0.870207
72044851..72046950	1	72044851	72046950	0.972947	0.782734	0.47961	1.01633	0.734658	0.568828	0.502152	0.772637	0.377974	0.180227	0.701262	0.582845	0.8303	0.714002	1.09333	0.756588	0.71957	0.370629	0.400084	0.48807	0.398552	0.27226	0.703962	0.508185	0.723539	0.876343	0.704359	0.331507
72084451..72086850	1	72084451	72086850	1.34248	0.760992	0.692437	0.978217	0.930989	0.727443	0.878767	0.743663	0.755948	0.906765	0.749961	0.631415	0.726512	0.847878	0.220768	0.790147	0.708326	0.729676	1.00646	0.640592	0.610282	0.476455	0.421451	0.444662	0.361769	0.843481	0.539275	0.652655
72121651..72123000	1	72121651	72123000	0.873158	0.405862	0.484939	1.10667	0.709325	0.476454	0.923149	0.661034	0.503965	0.700881	0.757536	0.604432	0.861052	0.793336	0.91578	0.569475	0.419749	0.432401	0.38897	0.474513	0.929954	0.988203	1.26796	0.547276	0.482359	1.22688	0.958711	0.386759
72255751..72256050	1	72255751	72256050	0.523895	0.405862	0.335727	0	1.06399	0.612583	0.319552	0.811269	0.755948	0.94619	0.681783	1.55425	0.322894	1.78501	0.588715	1.70843	0.629624	1.2972	0.700146	0.854123	0.697465	0	1.03742	1.91547	0.723539	1.22688	1.23263	1.16028
72284101..72290700	1	72284101	72290700	1.09542	0.710259	0.869838	1.42286	0.935019	0.918875	0.886029	0.835853	0.652864	0.673802	0.91111	0.53869	0.909975	0.730229	1.15067	0.528059	0.944435	0.766529	0.684234	0.582357	0.919386	0.693026	0.81343	0.646781	0.624874	1.78455	1.5688	0.632878
72498451..72500700	1	72498451	72500700	0.838231	0.892897	0.716218	1.70743	0.591104	0.530906	0.596496	0.540846	0.806345	0.714899	0.672692	0.751222	0.559684	0.809202	0.863449	0.615033	1.0074	0.605361	0.886852	0.626357	0.371981	0.847031	0.55329	0.729701	0.578831	0.654336	1.47915	0.696165
72501151..72502650	1	72501151	72502650	0.785842	0.933483	0.772172	0.853717	0.922122	0.673842	0.766924	0.594931	0.831543	0.756952	0.736325	0.543989	0.516631	0.642602	0.353229	0.615033	1.13332	0.389161	0.770161	1.28118	0.557972	1.01644	0.57058	0.383093	0.434123	0.61344	0.86284	0.46411
72529651..72542100	1	72529651	72542100	1.32552	0.909523	0.8737	1.2	1.20072	0.952088	2.27921	2.18945	2.17677	2.09758	1.98785	0.828623	2.02295	1.69468	2.19882	0.728654	1.89646	1.03151	2.01608	1.37895	2.21844	2.02063	1.8811	0.659369	0.531757	3.05981	2.25734	0.964566
72558451..72562500	1	72558451	72562500	0.834351	0.751597	0.559545	1.00127	0.709325	0.589895	0.733785	0.641003	0.447969	0.794332	0.575728	0.446128	0.956724	0.502446	0.784954	0.48089	0.839498	0.480445	0.622352	0.695952	0.619969	0.705859	0.672401	0.77024	0.535955	0.6816	0.913058	0.773517
72566401..72567750	1	72566401	72567750	1.16421	0.496054	0.559545	1.10667	1.10339	1.02097	0.426069	0.781222	0.58796	0.700881	0.878742	0.431737	1.07631	1.34867	1.30826	0.68337	0.279833	0.864801	0.311176	0.569415	0.309985	1.41172	0.749247	0.668893	0.482359	0.54528	0.684793	0.257839
72575101..72578700	1	72575101	72578700	0.851329	0.490417	0.545557	0.889288	0.827546	0.561535	0.825508	0.540846	0.755948	1.2353	1.01131	0.615225	1.15704	1.0115	1.03025	0.768791	1.15431	0.540501	0.933528	0.676181	0.813709	0.635274	0.842902	0.706898	0.422064	1.73808	1.6435	0.918552
72638251..72640050	1	72638251	72640050	1.00413	0.473506	0.755386	0.71143	0.443328	0.816778	0.74562	0.766199	0.629957	0.735925	0.681783	0.550465	0.538157	0.714002	1.47179	0.427106	0.419749	0.432401	0.641801	0.996477	0.581221	1.37643	0.345806	0.729701	0.964718	1.43136	0.616314	0.773517
72640201..72640950	1	72640201	72640950	0.733452	0.405862	0.7386	0.853717	0.496527	0.490067	0.511282	1.29803	0.302379	0.252317	0.763597	0.621701	0.774947	0.428401	0.706459	0.68337	1.0074	0.518881	0.420088	0.683298	1.11594	0.508219	0.933676	1.31346	1.15766	1.47226	0.986103	0.696165
72660151..72661200	1	72660151	72661200	0.898105	0.811725	0.623493	0.813063	0.709325	0.875119	0.913004	0.61811	0.43197	0.630793	0.545426	0.999163	1.10707	1.224	0.504613	0.634558	0.539677	0.555944	0.700146	0.244035	0.597827	0.181507	0.296405	0.547276	0.620176	0.701075	1.23263	0.497261
72662401..72663150	1	72662401	72663150	0.733452	0.974069	0.805745	0.853717	0.496527	0.122517	1.02256	0.973523	0.907138	0.378476	0.763597	0.699414	0.516631	0	0.706459	0.546696	1.25925	0.778321	0.420088	0.854123	0.278986	1.01644	0.414967	0.766186	0.289416	0.245376	1.72568	0.232055
72682501..72683100	1	72682501	72683100	0.916816	0.91319	1.17505	1.06715	0.975322	1.07202	0.958655	0.135212	1.32291	0.473095	0.340891	1.06855	1.13013	0.357001	1.17743	0.341685	0	0.972902	0.350073	0.427062	0.697465	0.95291	0.389032	1.09455	1.08531	0.920161	1.23263	1.45034
72737101..72740700	1	72737101	72740700	1.15693	0.744081	0.629488	1.48215	0.812768	0.740205	0.825508	0.788734	1.25991	0.762209	1.07949	0.372373	0.672697	0.743752	0.784954	0.797265	0.577155	0.486451	0.816837	0.640592	0.464977	0.635274	0.778064	0.93493	0.542654	0.766801	0.821752	0.386759
72740701..72741900	1	72740701	72741900	0.654868	0.405862	0.881284	0.355715	0.354662	0.536011	0.878767	1.48733	0.566961	1.02504	0.954496	0.485704	0.484342	0.357001	0.588715	0.64066	0.629624	0.972902	0.700146	0.427062	0.523099	0.794092	0.713225	0.820914	1.08531	1.07352	1.07855	0.435103
72742651..72744450	1	72742651	72744450	0.785842	1.11612	0.811341	1.42286	0.945767	0.867827	0.585844	1.03662	1.13392	0.630793	0.545426	0.615225	0.914867	0.714002	1.17743	0.711844	0.524686	0.648601	0.758492	0.284708	0.697465	0.95291	0.907741	0.456063	0.542654	1.12464	1.43807	0.580138
72756001..72757500	1	72756001	72757500	0.628674	0.487035	0.537163	0.853717	0.673859	0.7351	0.830834	0.594931	0.377974	0.820031	0.736325	0.505132	0.710368	0.499802	0.706459	0.717539	0.755548	0.25944	0.560117	0.854123	0.836958	0.762328	0.726193	0.492548	0.506477	0.245376	0.493051	0.928221
72858451..72866250	1	72858451	72866250	1.27951	0.85075	0.794124	0.875607	1.02989	0.718608	1.16759	1.1545	0.770486	1.05537	1.3321	0.5679	1.42819	1.09846	1.13215	0.558524	1.25925	0.72344	1.02329	0.771996	1.23398	1.41715	1.207	0.547276	0.709625	1.46282	1.42226	0.758642
72867451..72881400	1	72867451	72881400	1.41959	0.71135	0.794193	1.31576	0.812292	0.882647	2.46708	2.42508	2.34913	2.46213	2.47494	0.798017	2.16652	2.01917	2.68404	0.922182	2.49141	1.33905	2.20584	1.67151	2.21989	2.36349	2.27563	0.865049	0.824679	4.06322	2.99542	1.07294
72890851..72893700	1	72890851	72893700	0.965069	0.72628	0.777473	1.34797	0.690659	0.806031	1.34548	0.96783	1.1936	0.829991	1.17697	0.347662	0.9177	0.977056	0.743641	0.593453	0.86159	0.819286	0.847546	0.539446	1.2481	0.936193	1.09202	0.460864	0.38081	0.904017	0.908252	0.671739
72939001..72940650	1	72939001	72940650	0.762029	0.627242	0.854578	0.646755	0.838293	0.89103	0.639103	0.44251	0.343613	0.688138	0.446258	0.81245	0.939329	0.519274	0.749274	0.528059	0.343431	0.94342	0.763796	0.543533	0.887683	0.346513	0.424398	0.348267	0.789315	0.892277	0.672343	0.632878
72942001..72945300	1	72942001	72945300	1.45262	0.664138	0.656194	1.16416	0.709325	0.918875	0.755304	0.762101	0.481058	0.8315	0.743763	0.582845	0.733851	0.519274	0.856313	0.605714	1.03029	0.353782	0.827446	0.504709	0.190218	0.80853	0.660175	0.5224	0.624874	1.00381	0.560286	0.527398
72976951..72978600	1	72976951	72978600	1.33355	0.959311	0.854578	1.55221	0.935019	0.556894	0.581003	0.786685	0.687226	0.11469	0.545426	0.317915	0.821913	0.584184	1.28447	0.714432	0.572385	0.235855	0.700146	0	0.380436	0.693026	0.990263	0.497524	0.263105	0.892277	1.23263	0.421918
73016851..73017600	1	73016851	73017600	1.25735	0.730552	0.470018	0.569144	0.993055	0.36755	0.383462	0.649015	0.604758	1.00927	0.872682	0.777126	0.129158	0.428401	0.941945	0.751707	1.0074	0.518881	0.840176	0.170825	0.836958	0.508219	0.622451	0.547276	1.73649	0	0.493051	0.928221
73048201..73048650	1	73048201	73048650	0.873158	1.21759	1.00718	1.89715	1.41865	0.816778	1.06517	0.721128	0.503965	0.420529	0.454522	0.906648	0.861052	1.428	0.392477	0.68337	0.419749	1.2972	0.466764	0.284708	0.464977	0	0.518709	0.364851	0.24118	1.22688	0.821752	0.386759
73051951..73053450	1	73051951	73053450	1.4669	0.852311	1.17505	1.70743	0.709325	0.673842	0.639103	0.540846	0.0755948	0.567714	0.490883	0.777126	0.452052	0.785402	0.941945	0.375854	0.881473	1.03776	0.350073	0.341649	0.697465	0.635274	0.57058	0.328366	0.289416	0.736129	0.616314	0.348083
73063651..73064700	1	73063651	73064700	1.04779	0.637784	0.719415	0.813063	0.607993	0.43756	0.821704	0.386319	0.755948	0.81102	0.857098	0.610599	0.553533	0.408001	0.841022	0.829807	0.359785	0.555944	0.300063	0.366053	0.797103	0.363013	0.296405	0.312729	0.826901	1.22688	1.23263	0.497261
73070551..73070850	1	73070551	73070850	1.57168	1.62345	0.335727	0	0.886656	0.612583	0.319552	0.540846	0.377974	0.315397	0.681783	0.971408	0.645789	2.14201	1.76615	1.53758	1.25925	0	1.05022	1.70825	0.697465	1.27055	1.03742	0	0	0.61344	1.23263	2.32055
73125301..73126500	1	73125301	73126500	0.720355	0.507328	0.545557	0.71143	0.664992	0.918875	0.718991	0.743663	0.755948	0.473095	0.749961	0.485704	0.968683	0.714002	0.883073	0.469817	0.787029	0.810751	0.787665	0.533827	0.697465	0	1.03742	0.615685	1.44708	0.61344	1.54079	0.435103
73251901..73253400	1	73251901	73253400	0.9954	0.405862	0.570736	1.28057	0.709325	0.857617	0.319552	0.486762	0.226784	0.94619	0.681783	0.42742	0.322894	0.999603	0.588715	0.649202	1.13332	0.389161	0.420088	0.597886	1.25544	0.508219	0.518709	0.492548	0.651185	0.981505	0.616314	0.348083
73254001..73254300	1	73254001	73254300	2.09558	0.608793	1.51077	1.42286	1.24132	1.22517	1.27821	1.35212	1.5119	0.630793	0.681783	0.388563	0.968683	0.714002	1.76615	1.02506	0	1.9458	1.40029	0	0.697465	1.27055	0.778064	1.36819	0.723539	0.61344	2.46526	1.16028
73254901..73255200	1	73254901	73255200	1.30974	1.62345	0.503591	0.71143	2.30531	0.306292	1.59776	0.270423	1.13392	0.315397	0.545426	0.971408	0.645789	1.428	0	1.1959	0.629624	1.2972	0.350073	0	1.39493	0	1.29677	1.09455	0.361769	0.61344	1.23263	0
73353901..73354950	1	73353901	73354950	0.673579	0.869705	0.911259	0.406532	0.759991	0.612583	0.913004	0.772637	0.971933	0.630793	0.740221	0.777126	0.922555	1.02	1.00923	0.439309	0.359785	0.185315	0.500105	0.610088	0.398552	0.726027	0.963317	0.625458	0.413451	0.525806	0.880449	0.497261
73518601..73519050	1	73518601	73519050	1.04779	0.947012	1.231	0.948574	0.827546	1.02097	0.852137	0.180282	0.755948	0.630793	0.363617	0.777126	0.645789	1.428	0.392477	1.48064	1.25925	0.432401	0.466764	0.854123	0	0.423516	0.691612	0.364851	0.482359	0.40896	0	0.773517
73540951..73542450	1	73540951	73542450	1.04779	0.64938	0.772172	0.569144	0.673859	0.857617	0.319552	0.486762	0.377974	0.630793	0.40907	0.815983	0.452052	0.714002	1.29517	0.92255	0.629624	0.778321	0.210044	0.256237	0.278986	0.127055	0.466838	0.328366	0.289416	0.981505	1.10937	1.39233
73639201..73640250	1	73639201	73640250	1.12263	0.695764	0.767376	1.62613	0.709325	0.525072	0.639103	0.463582	0.323978	0.630793	0.896057	0.444072	0.553533	0.612002	1.51384	0.292873	1.07935	0.741258	0.500105	0.854123	0.597827	0.54452	0.889216	0.703641	0.620176	1.22688	1.05654	0.828768
73701301..73701750	1	73701301	73701750	0.873158	0.54115	0.335727	1.42286	1.41865	0.612583	0.213034	1.44226	0.503965	1.26159	1.36357	0.518084	0.430526	0.714002	1.56991	0.569475	0.419749	0.864801	0.700146	0.284708	0.464977	1.27055	1.21032	0.547276	1.2059	0.817921	1.23263	1.16028
73811701..73812150	1	73811701	73812150	0.349263	0.54115	1.00718	0	1.30043	1.02097	1.06517	0.90141	1.25991	1.47185	0.909043	0.647605	1.50684	0.952003	1.17743	0.797265	1.25925	1.2972	0.933528	0.854123	0.929954	0	0	0.364851	0.723539	2.0448	0.410876	0.386759
73815001..73815450	1	73815001	73815450	1.22242	0.676437	0.335727	0	1.06399	0.408389	0.213034	0.180282	0.503965	1.05132	0.909043	0.647605	0.430526	0.714002	0.784954	1.48064	0	0.432401	1.16691	0.569415	0.464977	1.69406	0.691612	0.547276	0.964718	0	0.821752	1.54703
73829551..73831200	1	73829551	73831200	1.61931	0.664138	0.763016	1.42286	1.06399	0.835341	0.697203	1.03252	0.755948	0.401414	0.892515	0.529859	0.821913	0.778911	1.07039	0.559121	0.915816	0.47171	0.827446	0.62118	0.887683	0.346513	0.471554	0.497524	0.986644	0.892277	1.23263	0.316439
73858651..73861650	1	73858651	73861650	0.812037	0.750845	0.654668	0.782574	0.496527	0.765729	0.511282	0.567888	0.566961	0.504635	0.695418	0.641129	0.548921	0.464101	0.529844	0.68337	1.07036	1.16748	0.560117	0.384355	0.418479	0.317637	0.414967	0.766186	0.615008	0.797473	0.801208	0.522124
73898401..73900950	1	73898401	73900950	0.647164	0.310365	0.513465	0.753279	0.41725	0.288275	1.42858	1.65435	0.978286	1.11316	1.54003	0.61713	0.949689	1.26	0.969649	0.321586	1.03703	0.152612	1.112	0.803881	0.738493	0.971595	1.34254	0.579469	0.425611	2.09291	2.46526	0.273006
73901101..73901850	1	73901101	73901850	1.25735	0.892897	1.20862	0.853717	0.993055	0.7351	0.511282	0.216338	0.453569	0.756952	0.709054	0.621701	0.904104	0.285601	0.941945	0.546696	1.5111	0.518881	0.980205	0.170825	1.67392	0.508219	0.726193	0.547276	0.578831	1.47226	1.97221	1.16028
73903951..73904400	1	73903951	73904400	0.698526	0.54115	0.895272	1.42286	0.709325	0.612583	0.639103	0.180282	1.00793	0.841058	0.818139	0.777126	0.645789	0.952003	0.392477	0.797265	0.419749	0.432401	0.700146	0	0.464977	1.69406	1.03742	1.27698	0.964718	0.817921	0.410876	0.773517
73905601..73906200	1	73905601	73906200	0.654868	0.405862	0.755386	1.06715	0.531994	0.459438	1.27821	0.270423	0.188987	0.315397	0.681783	0.485704	0.645789	0.535502	1.76615	0.939634	0.629624	0.324301	0.175037	0.427062	0.697465	0.95291	0.389032	0.957733	1.44708	0.61344	1.54079	1.45034
73908151..73910250	1	73908151	73910250	0.823263	0.608793	0.743396	0.406532	0.58266	0.568828	0.730403	0.579478	0.269981	0.765963	0.662303	0.416318	0.968683	0.816002	0.420511	0.8054	0.449731	0.926573	0.600125	0.549079	0.697465	0.726027	0.444608	0.469094	0.930264	0.963978	1.14458	0.580138
73951351..73954800	1	73951351	73954800	1.00223	0.423508	0.540083	0.804226	0.555124	0.532681	0.527955	0.799512	0.690213	0.740496	0.877425	0.591292	0.870411	0.900264	1.33101	0.668514	0.492749	0.733201	0.669705	0.371358	0.303246	0.662894	0.608919	0.642454	0.440415	0.960168	1.23263	0.554914
73993651..73994700	1	73993651	73994700	0.673579	0.405862	0.47961	1.01633	0.405329	0.43756	1.36951	0.154527	0.43197	0.630793	0.467508	0.666108	0.369022	0.408001	0.672818	1.07387	0.899462	0.555944	1.40029	0.610088	1.19565	0.726027	0.59281	1.09455	0.930264	1.40215	1.05654	0.497261
73999051..74000100	1	73999051	74000100	0.299368	0.463843	0.671454	0.813063	0.354662	0.262536	0.456502	0.540846	0.43197	0.450567	0.662303	0.499581	1.10707	0.714002	1.68204	1.07387	0.71957	0.370629	0.500105	0.610088	0.996379	0.181507	0.518709	0.625458	0.826901	0.701075	0.880449	0.331507
74032501..74044500	1	74032501	74044500	0.700709	0.471815	0.507787	0.747002	0.514261	0.390522	1.2143	1.24395	1.25676	1.38775	1.44197	0.6897	1.38845	1.2138	1.75143	0.841399	1.35369	0.972902	1.01521	0.80074	1.51699	1.30231	1.39403	0.697777	0.841114	2.3004	1.94139	0.971731
74065051..74071800	1	74065051	74071800	0.593747	0.360766	0.4924	0.695621	0.559579	0.571745	1.70427	1.64658	1.84787	1.97649	2.15746	0.708049	1.34898	1.60254	1.93622	0.827637	2.21068	0.807148	1.35362	1.06291	1.61192	2.03288	1.83277	0.754025	0.675303	3.13536	2.79396	1.08292
74087251..74112150	1	74087251	74112150	0.479711	0.413197	0.463142	0.582859	0.457215	0.457592	2.04051	1.86038	2.19498	2.34837	2.2507	0.746697	1.844	1.81942	2.38323	0.845979	2.49574	1.09403	1.66179	1.34807	1.93273	1.72213	1.88735	0.807727	0.884809	3.02286	2.77713	1.16028
74112451..74128500	1	74112451	74128500	1.10654	0.61069	0.602426	1.10371	0.656291	0.790061	2.19804	2.26953	2.23958	2.58802	2.03133	0.704498	1.9434	1.66823	2.35486	0.744043	2.43611	1.32145	1.74055	1.30114	2.03373	1.85239	2.01666	0.74675	0.689728	3.37106	3.05277	1.23618
74138701..74139900	1	74138701	74139900	0.982302	1.16685	0.71342	1.06715	0.930989	0.612583	0.399439	0.338029	0.377974	0.157698	0.613604	0.679986	0.565065	0.624752	1.91333	0.854213	0.472218	0.648601	0.875183	0.320296	1.91803	0.317637	0.583548	0.820914	0.813981	0.920161	1.07855	0.870207
74161651..74164050	1	74161651	74164050	1.14602	0.532694	0.860301	1.15607	0.975322	0.65087	0.679047	0.642255	0.614208	0.827916	0.477248	0.55856	0.686151	0.580127	0.441537	0.811502	0.708326	1.05398	0.437591	0.58721	0.523099	0.714683	0.583548	0.7183	0.497433	0.69012	0.847432	0.797689
74169751..74173650	1	74169751	74173650	0.745542	0.733674	0.80058	0.875607	0.832093	0.77751	0.860331	0.956882	0.697798	0.606532	0.797161	0.493176	0.695465	0.768925	0.498144	0.446819	0.581191	0.598709	0.700146	0.722719	0.804768	0.733008	0.897766	0.420982	0.584397	0.519065	1.13781	1.0264
74214601..74214900	1	74214601	74214900	0.785842	0.608793	0.335727	2.13429	1.24132	1.22517	1.59776	0.811269	1.5119	1.26159	0.681783	1.16569	0.968683	0	0	1.1959	1.25925	0.648601	0.350073	0	2.0924	2.54109	0.259355	0.820914	1.44708	1.22688	0.616314	0
74216101..74216700	1	74216101	74216700	0.654868	0.608793	0.335727	0.71143	0.797991	0.765729	0.798879	0.676058	0.755948	0.630793	0.681783	0.582845	0.645789	0.357001	1.17743	0.597949	0.314812	1.2972	0.52511	0.640592	0.348733	0.95291	0.778064	0.547276	0.904423	0.61344	1.23263	0.870207
74331301..74334150	1	74331301	74334150	1.26838	0.55539	0.777473	1.34797	0.653326	0.902755	0.605466	0.540846	0.397867	0.564394	0.832492	0.490817	0.6118	0.714002	0.743641	0.485552	0.994142	0.409643	0.773846	0.359631	0.220252	0.468096	0.464108	0.835316	0.837782	1.35603	0.843377	0.549604
74343601..74344650	1	74343601	74344650	1.12263	0.927685	0.863298	0.406532	0.658659	0.612583	0.456502	0.61811	0.43197	0.450567	0.623344	0.721617	0.461278	0.510002	1.34564	0.829807	0.359785	0.926573	0.300063	0.48807	0.597827	0	0.518709	0.938187	0.826901	0.701075	1.05654	0.663015
74367001..74369550	1	74367001	74369550	0.400625	0.644605	0.414722	0.669582	0.458975	0.576549	0.714292	0.827176	0.578078	0.40816	0.882307	0.75427	0.417863	0.966003	0.831128	0.944659	0.962954	0.686754	0.576591	0.552668	0.328219	0.523166	0.640758	1.09455	0.808661	0.649525	0.797583	0.682515
74382901..74385900	1	74382901	74385900	1.04779	0.487035	0.402873	0.498001	0.656126	0.826988	0.894744	0.621973	0.377974	0.441555	0.654511	0.660558	0.710368	0.785402	1.05969	0.632117	1.19628	0.583741	0.770161	0.640592	0.697465	0.444691	0.778064	0.930369	0.904423	0.61344	0.986103	0.638152
74552401..74553150	1	74552401	74553150	1.04779	0.974069	0.872891	2.27658	0.354662	0.490067	1.66167	0.324508	1.05833	0.504635	0.981767	0.932552	0.516631	0.714002	0.941945	0.68337	1.0074	0.778321	0.280059	0.854123	0.278986	0.762328	0.414967	0.109455	0.578831	0.490752	0.739577	0.232055
74554051..74554350	1	74554051	74554350	0.261947	0.405862	0.671454	2.13429	0.709325	0.306292	0.639103	0.811269	1.13392	2.20778	0.954496	0.388563	0.645789	1.428	0	1.36674	1.25925	1.2972	1.05022	0.854123	0	3.17637	1.29677	0.547276	0.361769	0	0.616314	1.16028
74734201..74738100	1	74734201	74738100	2.17618	0.999046	0.787668	1.53231	0.94122	0.965997	0.589941	0.457639	0.407049	0.533748	0.870584	0.388563	0.521599	0.604156	0.724573	0.499386	0.968652	0.947955	0.403931	0.262807	0.91207	0.488672	0.957617	0.46308	0.69571	0.471877	1.0904	0.44626
74743501..74754150	1	74743501	74754150	1.30605	0.806008	0.770754	1.26254	0.864178	0.716119	0.882142	0.71605	0.681418	0.799597	0.875755	0.492545	0.836797	0.794453	0.961845	0.774807	1.06415	0.785629	0.818481	0.661645	0.648348	0.662116	0.971666	0.747687	0.672585	1.08864	1.12846	0.866121
74757151..74759250	1	74757151	74759250	0.935526	0.869705	0.719415	1.32123	0.861323	1.00639	0.730403	0.540846	0.809944	0.495623	0.740221	0.444072	0.968683	0.663002	1.42974	0.658964	0.71957	0.648601	0.550115	0.305044	0.797103	0.635274	0.741013	0.547276	0.77522	1.92796	0.968494	0.414384
74759401..74812950	1	74759401	74812950	1.59957	0.927685	0.891511	1.62214	0.994446	0.90429	3.62516	3.47232	4.58439	4.0551	3.45055	1.00352	3.05167	2.81201	3.30472	0.912117	2.93472	1.28267	3.92435	3.13657	3.79796	4.2921	3.14713	1.08689	0.950531	5.17214	3.88778	1.43328
74838751..74839650	1	74838751	74839650	1.13511	0.744081	0.391682	0.948574	0.591104	0.918875	0.639103	0.270423	1.13392	0.420529	0.909043	0.647605	0.538157	0.833003	1.17743	0.91116	0.629624	0.648601	0.816837	0.996477	0.464977	0.847031	0.518709	0.456063	0.482359	1.22688	1.43807	0.580138
74847301..74859750	1	74847301	74859750	1.19296	0.772605	0.788757	1.08	0.78624	0.723291	1.09341	1.07518	1.39349	0.94239	1.19271	0.547734	0.848084	0.886051	1.65975	0.736887	1.48682	0.906479	1.14723	1.01877	0.974771	1.48486	0.962424	1.05499	1.08967	3.07459	1.6336	0.838753
74860351..74862600	1	74860351	74862600	0.558821	0.64938	0.671454	0.664002	0.614748	0.694261	0.68171	0.468733	0.755948	0.378476	0.63633	0.466276	0.602736	0.476001	0.863449	0.546696	0.335799	0.432401	0.280059	0.512474	0.557972	0.592922	0.691612	0.620246	0.675303	0.899713	0.657402	0.541462
74865301..74866350	1	74865301	74866350	0.898105	0.869705	1.00718	1.2196	1.01332	1.05014	0.365202	0.772637	0.971933	0.630793	1.12981	0.499581	0.276767	0.612002	1.17743	0.341685	0.899462	0.555944	0.500105	0.366053	0.996379	1.08904	0.666912	0.469094	0.620176	0.876343	0.528269	0.497261
74868001..74876250	1	74868001	74876250	1.00969	0.907656	0.848474	0.853717	0.806051	0.846479	0.673963	0.737517	0.563525	0.745483	0.674345	0.388563	0.516631	0.804875	1.02758	0.664733	0.732653	0.683979	0.661957	0.745416	0.836958	0.693026	0.622451	0.577127	0.552521	1.07073	0.851634	0.632878
74876401..74909250	1	74876401	74909250	1.94008	1.16384	1.02558	1.87116	1.20488	1.02936	4.38034	4.33171	4.93265	4.57685	4.33975	1.13908	3.40882	3.40374	4.51617	1.08122	4.05374	1.54006	4.1721	3.5608	4.42046	5.4767	3.8844	1.13204	1.14643	6.22404	5.00368	1.79075
74909251..74911500	1	74909251	74911500	1.74632	1.13641	0.940036	1.04343	1.18221	1.06181	0.852137	0.937467	0.453569	0.841058	0.963586	0.310851	0.516631	0.476001	0.392477	0.45558	0.923448	0.864801	0.746823	0.74024	0.743963	0.847031	0.899096	0.474306	0.578831	1.39047	0.986103	0.309407
74913151..74939250	1	74913151	74939250	1.59577	0.935349	1.00525	1.27567	0.994686	0.876628	1.20475	1.05993	0.881939	1.00419	1.15041	0.605176	1.0392	1.0628	1.21803	0.626423	1.27372	0.730608	1.0301	0.765765	1.19451	1.0953	1.09108	0.792607	0.686114	1.70635	1.79227	0.700166
74939251..74960700	1	74939251	74960700	1.95636	1.10122	1.18326	1.70146	1.27232	1.05381	2.96311	2.82904	3.43084	3.06133	2.97314	0.902119	2.33026	2.42661	2.76655	1.037	2.77387	1.38792	2.80548	2.18608	2.98496	3.1275	2.6008	0.849617	0.738718	5.01048	3.37033	1.37123
75007051..75008400	1	75007051	75008400	1.28063	0.901916	0.932575	0.948574	0.669918	0.612583	0.426069	0.661034	0.58796	0.350441	0.454522	0.8203	0.645789	0.555335	0.784954	1.02506	1.11933	0.288267	0.311176	0.474513	0.309985	0.141172	0.864515	0.486468	0.723539	1.63584	0.547835	0.644598
75131551..75134850	1	75131551	75134850	1.38118	0.793276	0.747756	1.35819	0.935019	0.835341	0.464802	0.540846	0.377974	0.516104	0.53303	0.494535	0.675143	0.681548	0.749274	0.885275	1.20201	0.766529	0.668322	0.388238	0.760871	0.288761	0.730908	0.646781	0.460434	0.948044	0.672343	0.474658
75140701..75142650	1	75140701	75142650	1.24929	0.811724	0.878056	0.985058	1.09127	0.942436	0.442456	0.832071	0.697798	0.776361	0.776183	0.478232	1.0432	0.659079	0.996288	0.709654	0.968652	0.498924	0.430859	0.657018	0.858419	0.879609	0.55861	0.67357	0.556568	0.849379	0.663723	0.624764
75260251..75262950	1	75260251	75262950	1.74632	0.924464	1.41751	1.8181	1.22162	1.08904	0.74562	0.540846	0.461968	0.315397	0.727235	0.431737	0.538157	0.357001	0.981192	0.60744	0.839498	0.720668	0.661249	0.569415	0.542473	0.423516	0.662795	0.456063	0.401966	0.886081	1.36959	0.709057
75264001..75269250	1	75264001	75269250	1.76627	1.15961	1.09351	2.47984	1.15519	1.05014	0.931264	1.01988	0.604758	0.774975	0.927224	0.466276	0.66424	0.856803	1.21107	0.468597	1.0074	0.481818	0.820171	0.683298	0.677538	0.79863	0.918856	0.375275	0.496141	1.57742	1.62003	0.696165
75269851..75281850	1	75269851	75281850	1.34248	0.91319	0.88548	1.42286	0.957589	0.742757	1.33413	1.13578	1.02053	1.00138	1.16585	0.534274	1.02519	0.910353	1.35405	0.597949	1.21203	0.697246	0.866431	0.80074	0.906705	1.01644	1.35513	0.64989	0.479344	1.7023	1.50997	0.754179
75284251..75287100	1	75284251	75287100	1.13051	0.897169	0.954172	1.27309	1.06399	0.644825	0.470918	0.455449	0.437654	0.331996	0.416246	0.654422	0.509833	0.826739	0.867581	0.791271	0.331381	0.614464	0.294798	0.359631	0.367087	0.334354	0.518709	0.489668	0.647377	0.258291	0.324376	0.488537
75316951..75318150	1	75316951	75318150	0.851329	0.862457	0.965216	1.42286	1.15265	1.53146	0.0798879	0.270423	0.850442	0.157698	0.613604	0.437134	0.242171	0.624752	1.47179	0.256264	1.10184	0.486451	0.350073	0.320296	0.174366	0.476455	0.778064	1.84706	1.62796	1.5336	0.770393	0.580138
75356401..75373800	1	75356401	75373800	1.55362	0.934183	0.995605	1.3002	1.03647	0.961122	0.986202	1.06304	0.925385	0.940752	1.18959	0.609642	1.05219	0.886347	1.14698	0.653915	1.23754	0.827525	0.971755	0.780492	1.0462	1.21578	1.024	0.735992	0.592553	1.33265	1.26451	0.850202
75374101..75396600	1	75374101	75396600	2.20734	1.16888	1.11238	1.89715	1.27206	0.971966	1.67445	1.75595	1.45142	1.39195	1.729	0.725318	1.74794	1.60888	1.97023	0.833712	2.02319	1.23667	1.34895	0.871206	1.59952	1.43995	1.71174	0.773483	0.766951	2.16749	2.43239	1.02104
75409801..75434400	1	75409801	75434400	2.27127	1.18047	1.1341	2.169	1.33647	1.07202	1.61724	1.44116	1.55338	1.47313	1.69614	0.725002	1.43334	1.55861	1.63692	0.812544	1.63549	0.909623	1.2466	0.994741	1.59907	1.50296	1.48654	0.794218	0.666185	2.15452	2.08945	0.912656
75444601..75460800	1	75444601	75460800	1.89669	0.977076	0.997856	1.50191	1.10011	0.947236	2.42622	2.27356	2.01586	2.34795	2.65643	0.921039	2.60707	2.21473	2.99809	0.939634	2.96156	1.60949	1.80223	1.384	2.07948	1.847	2.31018	0.98307	0.817331	3.78288	3.99463	1.14953
75474151..75476100	1	75474151	75476100	1.81348	1.03027	0.74893	2.40792	1.2004	0.942436	0.393294	0.374432	0.814098	0.485226	0.356625	0.388563	0.496761	0.439386	0.815144	0.919921	0.678056	0.798278	0.269287	0.131404	0.214605	0.390938	0.399007	0.715669	0.779196	0.0943754	0.189635	0.535512
75479101..75494100	1	75479101	75494100	1.85459	1.108	0.929964	1.73589	1.21649	0.974008	1.64889	1.70367	1.716	1.905	1.76718	0.730499	1.93737	1.74931	2.11938	0.669703	2.09035	0.972902	1.61034	1.15307	1.79946	1.80418	1.74805	0.788077	0.84654	2.79729	2.30501	0.754179
75494551..75496350	1	75494551	75496350	2.22655	1.18376	0.951227	1.42286	0.709325	1.12307	0.426069	0.360564	0.377974	0.262831	0.499974	0.841887	0.861052	0.476001	0.294358	0.939634	1.04937	1.081	0.175037	0.782946	0.116244	0.635274	0.518709	0.86652	0.422064	0.71568	0.821752	0.580138
75502651..75510750	1	75502651	75510750	1.45526	0.909432	0.764712	1.37016	0.932631	0.680648	0.982325	0.981536	0.993932	1.39008	1.08075	0.52528	1.12415	1.01811	0.959388	0.746645	1.23593	0.816757	0.829803	0.680135	0.904122	1.27055	0.960572	0.79051	0.857527	1.136	1.5522	0.666084
75541801..75558150	1	75541801	75558150	2.22054	0.956941	1.00102	1.30538	1.30151	1.05095	0.5277	0.44657	0.395312	0.49769	0.515403	0.491942	0.509521	0.530589	0.583314	0.567385	0.670058	0.571245	0.513869	0.368292	0.460711	0.58282	0.580573	0.79832	0.730177	0.619068	0.870756	0.58546
75562201..75564450	1	75562201	75564450	1.08272	0.865839	0.7386	0.853717	1.0167	1.06181	0.468676	0.360564	0.755948	0.799005	0.709054	0.414467	0.817999	0.428401	0.549468	0.706149	1.0074	0.778321	0.420088	0.455532	0.557972	0.169406	0.622451	0.547276	0.627067	0.572544	0.821752	0.696165
75574501..75577950	1	75574501	75577950	1.64002	1.09406	1.02178	1.60845	0.832686	0.85229	0.833613	0.728967	0.788815	0.548516	0.85371	0.422351	0.870411	0.651915	0.819082	0.475388	0.766498	0.733201	0.730587	0.557037	0.485193	1.32579	0.78934	0.571071	0.566248	1.06685	0.911073	0.454021
75590851..75593700	1	75590851	75593700	1.10294	0.790363	0.830483	0.898649	0.914656	0.838272	0.706377	0.569312	0.596801	0.431595	0.660253	0.572619	0.747755	0.375791	1.17743	0.701354	0.729038	0.477917	0.700146	0.809169	0.660756	0.334354	0.627911	0.57608	0.685458	1.09774	0.259501	0.366403
75598201..75601050	1	75598201	75601050	0.827202	0.811725	0.777473	1.87219	0.951989	0.77379	0.975473	0.96783	0.676375	0.730392	1.13391	0.552169	1.01967	1.05221	1.2394	0.485552	0.994142	0.819286	0.921245	0.764215	1.02784	1.40429	0.791714	0.633688	0.609296	1.67889	2.33551	0.916007
75601201..75602250	1	75601201	75602250	1.57168	1.15961	0.767376	1.62613	0.861323	0.700095	1.46081	0.463582	0.539963	0.720907	1.28565	0.832636	0.738044	1.224	0.841022	0.780994	0.539677	1.2972	1.00021	0.610088	0	0.54452	0.963317	0.625458	0.413451	1.75269	1.23263	0.497261
75603001..75604050	1	75603001	75604050	0.898105	1.33355	0.575532	0.406532	0.962655	1.05014	0.913004	0.849901	1.07993	0.991247	0.896057	0.777126	0.738044	0.714002	1.00923	0.536934	0.539677	0.185315	0.600125	0.366053	1.79348	1.27055	1.03742	0.938187	0.413451	1.57742	1.23263	0.663015
75604051..75605700	1	75604051	75605700	0.952536	0.922414	1.00718	0.776106	1.12847	0.94672	0.639103	0.737517	0.481058	0.573448	0.818139	0.494535	0.645789	0.778911	0.428157	0.776557	0.228954	0.235855	0.254599	0.543533	0.507247	0.693026	0.707331	0.746285	0.52621	0.892277	1.23263	0.843837
75605851..75607350	1	75605851	75607350	1.15257	0.811725	1.17505	1.42286	1.20585	0.796358	0.319552	0.540846	0.604758	0.315397	0.654511	0.349707	0.387473	0.571202	0.470972	0.92255	0.377774	0.518881	0.630132	0.768711	0.557972	0.254109	0.622451	0.328366	0.723539	0.245376	0.493051	0.812193
75612001..75613050	1	75612001	75613050	1.422	0.695764	1.34291	0.813063	0.759991	1.05014	0.182601	0.463582	0.215985	0.450567	0.77918	0.777126	0.645789	0.918003	0.336409	0.634558	0.359785	0.741258	0.300063	0.854123	0.996379	0.181507	0.963317	1.09455	0.516813	0.350537	0.352179	1.49178
75621601..75622500	1	75621601	75622500	0.61121	0.676437	1.06314	0.948574	0.413773	0.612583	0.852137	0.450705	0.629957	0.841058	0.909043	0.518084	0.968683	0.595002	0.784954	0.968108	0.209875	0.432401	0.583455	0.427062	0.232488	0.635274	0.605161	0.182425	0.12059	1.43136	1.23263	0.386759
75622501..75627750	1	75622501	75627750	1.06276	0.811725	0.872891	1.38221	0.871456	0.630086	1.36951	0.95807	0.691153	1.08136	1.08306	0.588396	1.08862	1.1424	1.11015	0.566221	0.899462	0.407692	0.920192	0.439263	0.996379	0.762328	1.15598	0.48473	0.620176	1.29699	1.26785	0.563562
75628201..75629700	1	75628201	75629700	0.523895	0.568207	0.772172	1.28057	0.531994	0.857617	0.639103	0.649015	0.226784	0.441555	0.599969	0.660558	1.03326	0.571202	0.706459	0.512528	0.503699	1.03776	0.700146	0.597886	1.11594	1.01644	0.881806	0.383093	0.289416	0.368064	1.72568	0.812193
75635551..75636450	1	75635551	75636450	1.30974	0.676437	1.06314	1.42286	0.650215	1.02097	0.532586	0.811269	0.377974	0.315397	0.681783	0.259042	0.538157	0.238001	0.392477	0.968108	1.04937	0.648601	0	0.427062	0.929954	0.635274	0.605161	1.09455	0.602949	0.40896	0.616314	0.580138
75637201..75638100	1	75637201	75638100	0.960473	1.0823	1.11909	1.42286	0.650215	0.408389	0.852137	0.540846	0.755948	0.735925	0.545426	0.712366	0.538157	0.595002	0.981192	0.740318	0.419749	0.864801	0.350073	0.427062	0.464977	0	0.778064	0.273638	0.844129	1.22688	0.616314	0.580138
75639901..75640650	1	75639901	75640650	1.4669	0.568207	0.872891	0.853717	1.84424	0.612583	0.511282	0.540846	0.302379	0.756952	0.599969	0.777126	0.258316	0.999603	1.17743	0.615033	0.251849	1.03776	1.82038	0.170825	0.278986	0.254109	0.622451	0.766186	0.434123	1.22688	1.97221	0.928221
75644701..75648300	1	75644701	75648300	1.15693	0.777903	1.09111	1.00786	0.827546	0.714681	0.532586	0.811269	0.629957	0.683359	0.829502	0.437134	1.0225	0.922253	1.12837	0.669133	0.996904	0.486451	0.583455	0.391473	0.523099	0.635274	0.799677	0.547276	0.753686	1.07352	0.873112	0.966896
75670351..75674250	1	75670351	75674250	1.32989	0.530743	0.813493	0.60198	0.832093	0.471218	0.811169	0.873675	0.407049	1.04324	0.702761	0.5679	0.496761	0.631617	0.996288	0.722795	0.871786	0.498924	0.969433	0.525614	0.91207	0.586406	0.897766	0.46308	0.584397	0.849379	0.995584	0.44626
75679501..75680250	1	75679501	75680250	1.04779	0.487035	1.00718	1.42286	0.85119	1.4702	0.383462	0.649015	0.604758	0.756952	0.709054	0.388563	1.03326	0.285601	0.706459	0.751707	1.76295	0.518881	0.980205	0.512474	1.11594	1.01644	0.311225	0.109455	1.15766	0.490752	1.97221	0.696165
75682951..75686850	1	75682951	75686850	1.83363	0.874165	1.03301	1.42286	0.995783	0.77751	0.491618	0.499243	0.785023	0.800622	0.797161	0.552955	0.819655	0.604156	0.679287	0.630803	0.678056	0.498924	0.646289	0.558465	0.697465	0.586406	0.57856	0.547276	0.640054	0.61344	1.04299	0.357008
75688951..75689850	1	75688951	75689850	0.960473	0.676437	0.839318	1.42286	0.413773	0.816778	0.639103	0.991551	0.881939	0.630793	0.63633	0.647605	0.645789	0.476001	0.784954	0.68337	0.419749	0.648601	0.583455	0.711769	0.697465	0.211758	1.12387	0.364851	1.08531	0.40896	0.616314	0.386759
75706051..75707100	1	75706051	75707100	0.449053	0.811725	1.00718	0.813063	1.11465	0.525072	1.09561	0.540846	0.863941	1.08136	0.857098	0.222036	0.553533	1.326	0.841022	0.585746	0.539677	0.555944	0.800167	0.48807	0.398552	0.181507	0.518709	0.547276	0.826901	0.525806	0.352179	0.828768
75888451..75889200	1	75888451	75889200	0.523895	0.487035	0.671454	0.284572	0.56746	0.7351	0.766924	0.649015	1.05833	0.378476	0.818139	0.854839	0.258316	1.1424	0	0.68337	0	1.03776	0.840176	0.683298	0.836958	1.01644	0.311225	0.656731	0.144708	1.47226	0.986103	0.46411
75889801..75890250	1	75889801	75890250	0.698526	1.0823	1.34291	0.474287	1.06399	0.612583	0.213034	0.360564	1.00793	0	0.454522	0.518084	1.29158	1.19	1.96238	0.341685	0.419749	0.864801	0.933528	0.569415	0.464977	0.423516	1.38322	0.729701	1.2059	1.22688	1.23263	1.16028
75909451..75910050	1	75909451	75910050	0.654868	1.11612	1.17505	1.06715	1.06399	1.53146	0.639103	0.135212	0.188987	0.473095	0.681783	0.194282	0.645789	0.357001	0.294358	0.597949	1.57406	0.972902	0.700146	0.640592	0.348733	0.635274	0.518709	0.547276	1.80885	0.30672	1.23263	0.580138
75930151..75931350	1	75930151	75931350	0.982302	0.963923	0.419659	0.71143	0.886656	0.765729	0.639103	0.743663	0.472468	0.709642	0.954496	0.631415	0.807236	1.2495	1.32461	0.597949	0.944435	1.13505	0.875183	0.640592	1.0462	1.11173	0.907741	0.684095	0.542654	1.99368	1.69486	0
75983251..75984300	1	75983251	75984300	1.422	0.695764	0.719415	0.813063	0.962655	0.787607	0.365202	0.695374	0.539963	0.360453	0.467508	0.666108	0.276767	0.612002	0.504613	0.634558	0.71957	0.370629	1.10023	0.244035	1.39493	1.08904	0.296405	0.547276	0.516813	0.876343	1.05654	0.663015
76000351..76000800	1	76000351	76000800	0.873158	0.947012	0.223818	0.474287	0.472883	1.02097	1.27821	0.360564	0.503965	0.630793	0.818139	1.16569	0.430526	0.238001	1.56991	0.569475	0.839498	0.432401	2.10044	0.569415	0.929954	0.847031	0.345806	0.547276	0.24118	0.817921	0.821752	1.93379
76054051..76054500	1	76054051	76054500	0.523895	0.270575	0.783363	1.89715	0.827546	1.63356	0.213034	0.721128	1.00793	0.210264	0.818139	0.518084	0.215263	0.238001	1.17743	1.02506	1.679	2.162	0.233382	0.284708	1.85991	0.423516	1.03742	0.912127	0.24118	0.40896	0.410876	0.773517
76154401..76155450	1	76154401	76155450	0.823263	0.521823	0.575532	1.2196	0.759991	0.350048	0.730403	0.927165	0.43197	0.630793	0.662303	0.277545	0.645789	0.714002	0.672818	0.390497	0.179892	0.370629	1.00021	0.48807	0.597827	0.54452	1.03742	0.390911	0.620176	0.350537	0.17609	0.828768
76163701..76164000	1	76163701	76164000	1.04779	0.202931	1.00718	1.42286	1.41865	0.306292	0.319552	0.540846	1.13392	0.630793	0.954496	0.777126	0.645789	0.714002	1.17743	1.70843	0.629624	1.9458	1.05022	0.427062	0.697465	0.635274	0.778064	0.273638	0.361769	0	1.84894	1.16028
76228651..76229400	1	76228651	76229400	0.733452	0.405862	0.201436	0.569144	0.496527	0.7351	1.27821	1.18986	1.05833	1.00927	0.818139	0.621701	1.16242	0.856803	0.706459	0.751707	0.251849	0.518881	1.26026	0.341649	1.11594	0.254109	0.726193	0	0.434123	2.20839	1.72568	0.46411
76491301..76491600	1	76491301	76491600	0.261947	1.21759	0.503591	0.71143	0.886656	0.306292	0.319552	1.08169	1.13392	1.26159	0.545426	0.971408	2.26026	0.714002	0	0.68337	0.629624	3.24301	0.700146	2.13531	1.39493	0	0.518709	0.273638	0.361769	0	0.616314	1.16028
76930201..76931850	1	76930201	76931850	0.333387	0.442759	0.793537	0.646755	0.451389	0.167068	1.10391	0.934189	0.893393	1.49097	0.991684	0.459211	0.763205	0.389456	0.428157	0.434872	0.686862	0.353782	1.33664	0.543533	1.26812	0.924034	1.03742	0.348267	0.197329	1.11535	1.00851	0.738357
77057851..77058750	1	77057851	77058750	1.22242	0.744081	0.671454	0.71143	0.768435	0.918875	0.213034	0.811269	0.251983	0.525661	0.545426	0.259042	0.968683	0.357001	0.588715	0.626423	1.88887	0	0.816837	0.284708	0.464977	1.27055	0.432258	0.729701	0.482359	1.0224	1.02719	0.193379
77062951..77063250	1	77062951	77063250	1.83363	0.608793	0.671454	0.71143	0.177331	1.22517	0.639103	0.811269	0.755948	0.630793	0.818139	0.971408	0.645789	1.78501	0.588715	1.87927	1.25925	0	0	0.854123	0.697465	0.635274	1.03742	0.820914	1.08531	1.22688	0.616314	0.580138
77063251..77063700	1	77063251	77063700	1.74632	0.270575	0.783363	1.42286	0.472883	0.612583	0.639103	0	1.25991	0.841058	0.63633	1.42473	1.07631	1.19	0.392477	1.02506	0.839498	0.864801	0.233382	0.284708	0.464977	0	0.691612	1.27698	1.44708	0.40896	0.821752	0
77083201..77084400	1	77083201	77084400	1.04779	0.608793	0.587523	0.889288	0.842323	0.612583	0.718991	0.811269	0.472468	0.94619	0.545426	0.388563	0.565065	0.446251	1.17743	0.555238	0.787029	0.972902	0.962701	0.320296	0.523099	0.635274	1.42645	0.273638	0.994866	0.920161	0.308157	0.725172
77255101..77255550	1	77255101	77255550	0.174632	0.676437	1.34291	0	1.65509	1.02097	1.27821	0.90141	0.755948	0.420529	0.454522	0.388563	0.430526	0.952003	0.784954	0.569475	0	0.432401	1.63367	0.284708	0.464977	0.847031	0.691612	0.729701	0.482359	1.63584	1.6435	0
77259601..77260200	1	77259601	77260200	1.83363	1.31905	0.92325	1.06715	0.709325	0.459438	0.639103	0.540846	0.566961	0.473095	0.340891	0.388563	0.484342	0.892503	0.588715	0.854213	0.629624	0.648601	0.175037	0.213531	1.39493	0	0.389032	0.684095	0.723539	0.61344	1.23263	0.580138
77267401..77268750	1	77267401	77268750	1.51347	0.631341	0.74606	1.58096	0.866953	1.1571	0.49708	0.961504	0.671954	0.841058	0.454522	0.647605	0.287017	0.634669	0.392477	0.60744	0.979414	0.432401	0.466764	0.569415	0.309985	0.564688	0.40344	0.608084	0.562752	0.817921	0.410876	0.386759
77336551..77336850	1	77336551	77336850	1.04779	0.405862	0.671454	1.42286	0.531994	0.918875	1.59776	0.270423	1.5119	0.315397	0.818139	1.74853	0.968683	2.14201	0	2.22095	1.25925	0	0.350073	0	0.697465	0.635274	0.778064	0.273638	1.08531	3.0672	0	1.16028
77502451..77503650	1	77502451	77503650	0.19646	0.456595	0.461625	0.355715	0.31033	0.306292	0.798879	0.946481	1.03943	0.94619	0.78405	1.06855	0.565065	0.535502	0.441537	0.427106	0.944435	0.648601	0.612628	0.747358	0.348733	0.794092	1.1671	0.820914	0.994866	0.30672	0.462236	0.870207
77505001..77509050	1	77505001	77509050	0.194035	0.481022	0.484939	0.474287	0.407205	0.340324	1.30188	1.10172	0.839942	0.981234	0.696933	0.604432	0.861052	0.634669	1.09021	0.569475	0.792859	1.05698	0.933528	0.442879	1.08495	0.564688	0.845304	0.466198	0.696741	1.04512	1.05002	0.515678
77510101..77523000	1	77510101	77523000	0.402059	0.481372	0.448937	0.413622	0.428894	0.512861	1.57546	1.68543	1.67891	1.8337	1.36674	0.555736	1.17143	1.18724	1.35541	0.516501	1.21532	0.72402	1.46542	1.34077	1.73555	1.84673	1.33296	0.655458	0.555274	1.49794	1.80594	0.620613
77605051..77605350	1	77605051	77605350	2.61947	0.405862	0	0.71143	0.531994	0.918875	1.27821	0.540846	0.377974	0.315397	1.22721	1.16569	0.968683	1.071	0.588715	0.854213	0.629624	1.2972	0.350073	0	0.697465	1.90582	1.29677	1.36819	0.361769	1.22688	1.84894	1.16028
77605351..77605650	1	77605351	77605650	1.83363	0.811725	0.671454	1.42286	0.177331	0.612583	0.958655	0.270423	0.755948	0.630793	0.954496	1.16569	0.968683	0.714002	1.76615	1.02506	0	1.2972	1.05022	0.854123	1.39493	0.635274	1.29677	0.273638	0.723539	1.84032	2.46526	1.16028
77630401..77630850	1	77630401	77630850	1.04779	0.811725	0.559545	0	0.118221	0.408389	0.639103	0.540846	1.25991	0.841058	0.909043	1.16569	0.645789	0.714002	0.784954	0.797265	0	0	1.16691	0	2.32488	1.27055	0.864515	0.364851	0.723539	3.27168	0	1.16028
77631001..77631450	1	77631001	77631450	1.04779	1.21759	0.895272	0	0.591104	0.816778	0.852137	0.721128	1.00793	0.841058	0.454522	0.777126	0.645789	1.66601	1.17743	1.02506	0.419749	0	0.700146	0.569415	1.85991	0.847031	0.864515	0.912127	1.2059	1.63584	0.410876	0
77631451..77631750	1	77631451	77631750	1.04779	0.811725	1.00718	0	0.531994	0.306292	0.319552	1.35212	0.755948	1.26159	0.954496	0.388563	0.322894	1.071	3.53229	0.68337	0.629624	0	1.05022	1.28118	3.48733	1.90582	1.29677	0.820914	1.44708	1.22688	0.616314	0.580138
77708401..77708850	1	77708401	77708850	2.27021	0.270575	0.671454	0.474287	0.591104	1.63356	0	0.360564	0.503965	1.26159	0.272713	1.03617	0.645789	0.238001	1.56991	0.797265	0.839498	0	0.233382	0.569415	0.929954	1.27055	0.864515	1.09455	0.723539	0.40896	1.6435	0.386759
77773501..77774400	1	77773501	77774400	1.48437	0.54115	0.951227	0.474287	0.886656	0.612583	0.958655	0.721128	0.881939	0.315397	0.545426	0.323803	0.322894	1.071	1.37367	0.797265	0.629624	1.9458	0.233382	0.711769	0.232488	0.635274	0.345806	0.456063	0.361769	0.817921	1.43807	0.386759
77893501..77894100	1	77893501	77894100	1.04779	0.91319	0.839318	0.355715	1.15265	1.83775	1.11843	0.540846	1.13392	0.473095	0.681783	0.194282	1.13013	1.071	0.588715	0.427106	1.57406	0.972902	0.52511	1.06765	0.348733	0.635274	0.518709	0.684095	0.542654	0.61344	1.23263	0
77894101..77894700	1	77894101	77894700	0.654868	1.11612	1.00718	1.06715	0.797991	1.07202	0.798879	0.405635	0.755948	1.10389	0.545426	0.0971408	0.645789	0.714002	0	0.427106	0.314812	0.648601	0.52511	0.213531	0	0.317637	0.778064	0.684095	0.904423	0.920161	1.23263	0.290069
77895001..77895300	1	77895001	77895300	0.785842	0.608793	1.67864	0.71143	1.24132	1.83775	1.59776	1.08169	0.377974	0.94619	0.818139	0.971408	1.29158	1.071	0	0.512528	0	0.648601	0	0.854123	0	0.635274	1.03742	0.547276	1.44708	0	1.23263	0.580138
77895901..77896650	1	77895901	77896650	0.314337	0.892897	0.872891	0	0.780257	0.7351	0.127821	0.865354	0.453569	0.504635	0.654511	0.854839	0.774947	0.428401	0.470972	0.751707	0.503699	0.778321	0.420088	0	0.278986	0.762328	0.829935	0.437821	0.434123	0.981505	0.739577	1.16028
77927101..77932650	1	77927101	77932650	1.35929	0.745909	0.943665	1.30749	0.891449	0.794703	0.570011	0.760108	0.326896	0.511454	0.751804	0.504082	0.436344	0.810489	0.700094	0.609492	0.782775	0.666131	0.435226	0.57711	0.527811	0.686782	0.785073	0.517694	0.449767	0.663179	1.26594	0.878046
77932801..77936250	1	77932801	77936250	1.54891	0.917602	0.948794	1.23727	0.909786	0.85229	0.916974	0.940602	0.887417	0.905051	0.628426	0.473034	0.786178	1.05548	0.665504	0.371397	0.656998	0.676801	0.821911	0.816987	0.970386	0.994341	0.834445	0.404508	0.597706	1.28022	1.01826	1.16028
77944351..77947650	1	77944351	77947650	0.881096	0.737931	0.671454	0.388053	0.660962	0.529049	0.639103	0.737517	0.515419	0.745483	0.681783	0.565183	0.645789	0.551729	0.749274	0.621246	0.744101	0.884456	0.636497	0.504709	0.824277	0.346513	0.848797	0.547276	0.657762	0.780742	1.06454	0.632878
77947651..77949450	1	77947651	77949450	1.35339	0.980834	0.643477	0.948574	0.945767	0.459438	0.958655	0.721128	0.692952	0.473095	0.681783	0.550465	0.37671	0.595002	1.17743	0.768791	0.629624	0.864801	1.16691	0.569415	0.232488	0.529395	0.605161	0.592882	0.904423	1.22688	1.43807	0.290069
77963851..77965500	1	77963851	77965500	0.762029	0.774828	0.854578	0.646755	0.644841	0.779652	0.639103	0.68835	0.687226	1.37628	0.743763	0.459211	0.763205	0.584184	0.428157	0.559121	0.686862	0.589637	0.636497	0.62118	0.634059	0.693026	0.943107	0.398019	0.328881	1.00381	1.00851	0.210959
77966701..77973150	1	77966701	77973150	0.755383	0.717338	0.804184	1.12505	0.742317	0.512861	0.579652	0.704358	0.94933	0.850837	0.735691	0.551218	0.645789	0.913259	0.629789	0.357577	0.468557	0.422345	0.960666	0.83426	0.681245	1.09326	1.12186	0.420002	0.555274	0.884495	0.831307	0.755528
77973451..77981850	1	77973451	77981850	1.29103	0.97117	0.821332	1.39745	0.880323	0.97357	1.44939	1.15896	1.4849	1.58825	1.43174	0.624477	1.30311	1.26225	1.38769	0.634558	1.5066	0.671765	1.80038	1.12866	1.22056	1.47474	1.5376	0.557049	0.426371	2.43185	2.06905	0.745891
77981851..77984100	1	77981851	77984100	0.977937	0.730552	1.16385	0.948574	0.85119	0.775939	0.979958	0.973523	1.15912	1.05132	0.781777	0.543989	1.07631	0.856803	0.863449	0.387243	1.679	0.432401	0.700146	0.455532	1.02295	0.508219	0.933676	0.510791	0.337651	1.88122	1.47915	0.850869
77984401..77988750	1	77984401	77988750	1.22844	0.755744	0.833529	1.17754	1.07622	0.950561	1.43247	1.24954	1.09482	1.3921	1.11906	0.455557	1.02435	0.861727	1.29923	0.530201	1.21582	0.536773	1.27958	0.677408	1.01012	1.0953	1.09108	0.377432	0.374244	1.26919	0.977602	0.680162
77991301..77994150	1	77991301	77994150	0.854775	0.662196	0.653784	0.524212	0.597326	0.677066	0.605466	0.96783	0.676375	0.564394	0.760726	0.429465	0.713767	0.78916	0.743641	0.395635	0.463933	0.54619	0.773846	0.629354	0.734174	0.668709	0.928216	0.57608	0.647377	0.645727	0.583876	0.610671
77994151..77995500	1	77994151	77995500	1.51347	0.54115	0.895272	0.474287	0.51229	0.816778	0.710114	0.540846	0.671954	0.841058	0.696933	0.474911	0.861052	0.793336	1.17743	0.45558	1.11933	0.432401	0.700146	0.569415	0.154992	0.988203	0.576343	0.608084	0.401966	0.817921	0.547835	0.515678
78006151..78012750	1	78006151	78012750	1.45262	0.922414	0.999551	1.16416	1.08817	0.932798	1.20558	1.20461	1.09956	1.08955	0.923506	0.582845	0.998037	1.08723	1.04363	0.574652	0.858578	0.619119	0.970657	0.71824	0.982792	0.895158	1.07278	0.472647	0.559098	1.81244	1.34469	0.527398
78013051..78013350	1	78013051	78013350	2.09558	1.01466	1.00718	1.42286	0.531994	0.306292	0.958655	1.35212	1.88987	0.315397	0.681783	0.388563	0.968683	1.428	1.17743	1.1959	1.25925	0	0.350073	0.854123	0	1.90582	1.55613	1.09455	1.44708	0.61344	0.616314	1.74041
78014251..78015300	1	78014251	78015300	0.523895	0.695764	0.911259	0.203266	1.11465	0.525072	0.456502	0.463582	0.863941	1.26159	0.935016	0.777126	0.738044	0.306001	0.504613	0.439309	0.71957	0.370629	0.700146	0.732105	0	0.54452	0.963317	0.703641	0.620176	1.22688	0.352179	0.663015
78066451..78067650	1	78066451	78067650	1.11328	1.01466	0.92325	1.60072	0.620659	0.842302	0.399439	0.270423	0.755948	0.94619	0.477248	0.534274	0.565065	0.357001	0.883073	0.597949	0.472218	0.810751	0.0875183	0.427062	0.697465	0.317637	0.518709	0.889323	0.271327	1.68696	0.924471	0.580138
78081301..78082650	1	78081301	78082650	0.989579	0.586245	0.783363	1.73905	0.827546	0.952908	0.710114	0.420658	0.419971	0.700881	0.575728	0.690779	0.645789	0.952003	0.523303	0.797265	0.839498	1.15307	0.466764	0.474513	0.464977	0.564688	0.518709	0.547276	0.24118	0.40896	0.547835	0.515678
78108901..78128400	1	78108901	78128400	1.14451	0.796114	1.02784	1.18207	0.957589	0.739812	1.43552	1.22314	1.95384	1.74681	0.983865	0.538011	1.01836	1.08748	0.86043	0.486244	1.04614	0.608687	1.50801	1.38631	1.65246	1.76899	0.993527	0.44624	0.417426	1.56663	1.34641	0.642614
78128551..78130350	1	78128551	78130350	1.13511	0.947012	0.867295	1.06715	1.21176	0.714681	1.06517	1.12676	0.818944	1.41928	0.749961	0.518084	1.07631	0.952003	0.686835	0.569475	0.524686	0.2162	1.05022	0.782946	1.39493	1.4823	1.12387	0.319244	0.361769	1.63584	1.12991	0.580138
78130351..78134550	1	78130351	78134550	1.422	0.608793	0.731406	1.01633	1.02599	0.896997	0.821704	0.656742	0.998931	0.878605	0.652563	0.55509	1.03787	0.739502	0.588715	0.451512	1.12433	0.370629	0.625131	0.671097	0.647646	0.589897	0.685437	0.371366	0.516813	0.963978	0.880449	0.372946
78134701..78143100	1	78134701	78143100	1.13199	0.797229	0.827328	1.5499	0.823324	0.798546	0.935829	0.820927	1.24191	1.34044	0.876578	0.568968	0.71498	0.828753	1.13538	0.597949	0.854489	0.555944	1.07522	0.716853	1.29529	1.04366	0.778064	0.488639	0.516813	1.81841	0.924471	0.476542
78144151..78145800	1	78144151	78145800	1.38118	0.959311	0.824058	1.03481	0.741567	0.723962	0.871504	0.590014	0.824671	0.573448	0.669387	0.423887	0.469665	0.584184	0.535196	0.496996	0.801339	1.06135	0.509197	0.776475	1.64855	0.346513	0.707331	0.348267	0.328881	1.56148	0.560286	0.316439
78147751..78149700	1	78147751	78149700	1.00749	0.749284	0.723105	1.42286	0.845734	0.565462	0.737427	0.748864	0.930398	1.21306	0.71325	0.448342	0.695465	0.933695	0.54343	0.499386	0.774921	0.299354	0.646289	0.854123	0.429209	0.781875	0.55861	0.505178	0.667882	2.64251	0.948175	0.44626
78174751..78179250	1	78174751	78179250	1.06525	0.879368	0.816936	1.28057	1.1231	0.918875	0.894744	1.17183	1.20952	1.38775	0.872682	0.479228	0.817999	0.714002	1.21668	0.478359	0.755548	0.389161	0.91019	0.654828	0.790461	0.889383	0.864515	0.492548	0.530595	1.59495	1.3148	0.773517
78179251..78230250	1	78179251	78230250	1.5609	1.02301	1.04273	1.58189	1.14222	0.899056	4.37222	4.1677	5.97866	5.1187	3.94792	1.14283	3.42078	3.39991	4.19027	1.07128	3.88144	1.54901	4.3718	3.66268	4.40224	5.34751	3.76979	0.965781	0.823557	6.6432	4.50634	1.81549
78251851..78256950	1	78251851	78256950	0.770433	0.608793	0.839318	0.627733	0.792775	0.810772	0.808277	0.763547	0.733714	0.74211	0.633657	0.514275	0.569814	0.840003	0.311673	0.311536	0.55555	0.495989	0.720739	0.703395	1.10774	0.934226	0.808576	0.466794	0.234086	0.866034	0.87009	0.375383
78257251..78258150	1	78257251	78258150	0.785842	1.01466	0.727409	0.237143	0.827546	1.12307	1.49124	0.270423	0.881939	0.841058	0.954496	0.712366	0.968683	0.357001	0.784954	0.398633	0.419749	0.2162	0.466764	0.142354	0.929954	1.27055	1.29677	0.638489	0.361769	1.0224	1.6435	0.193379
78292351..78295500	1	78292351	78295500	1.19747	0.908358	0.831324	1.35511	0.743102	0.525072	0.517369	0.437828	0.755948	0.690869	0.649317	0.351557	0.768796	0.442001	0.728886	0.585746	0.419749	0.988344	0.700146	0.65076	0.332126	0.484018	0.518709	0.547276	0.65463	0.584229	0.645662	0.663015
78296251..78297450	1	78296251	78297450	0.785842	0.304397	1.00718	1.60072	0.753658	0.612583	0.319552	0.676058	0.472468	1.18274	0.920407	0.679986	0.726512	0.892503	0.588715	1.02506	0	0.486451	0.52511	0.427062	0.871831	0.794092	0.648386	0.615685	0.0904423	1.07352	0.308157	0.580138
78303751..78304500	1	78303751	78304500	0.628674	0.568207	0.671454	0.853717	0.638392	0.36755	1.66167	1.18986	1.20952	0.883111	1.30902	0.466276	0.516631	0.428401	0.235486	0.68337	0.251849	0.518881	0.840176	0.341649	1.39493	0.762328	0.726193	0.437821	0.578831	0.245376	0.739577	0.46411
78304501..78320700	1	78304501	78320700	0.975026	0.627583	0.686997	0.988098	0.827546	0.6296	2.35521	2.24351	2.52683	2.52317	2.02262	0.834691	1.99716	1.69906	2.0278	0.699189	1.88887	1.081	2.13285	1.81106	2.4153	2.1764	1.91154	0.67396	0.623047	3.64656	2.79624	0.999126
78346951..78348600	1	78346951	78348600	1.09542	0.701035	0.640934	1.03481	0.806051	0.89103	0.581003	0.491678	0.54978	0.688138	0.619802	0.671155	0.821913	0.454365	0.535196	0.621246	0.801339	0.589637	0.381898	0.698828	0.380436	0.231009	0.660175	0.547276	0.591986	0.892277	1.23263	0.632878
78363451..78364650	1	78363451	78364650	1.17876	1.01466	0.71342	2.13429	0.842323	0.689156	0.639103	0.405635	0.188987	0.788492	0.545426	0.534274	0.322894	0.357001	1.03025	0.811502	0.787029	0.810751	0.700146	0.640592	1.39493	0.476455	0.583548	0.478866	0.904423	0.61344	1.38671	0.725172
78376651..78378450	1	78376651	78378450	1.17876	0.642615	0.559545	0.355715	0.945767	0.663632	0.958655	0.630987	0.44097	0.630793	0.5227	0.582845	0.538157	0.357001	0.490596	0.654896	1.04937	0.756701	0.700146	0.355885	0.697465	0.95291	0.691612	0.684095	0.180885	0.817921	0.924471	0.0966896
78509251..78510150	1	78509251	78510150	0.785842	0.473506	0.727409	0.71143	0.945767	0.612583	1.27821	0.811269	0.503965	0.525661	0.863591	0.647605	1.07631	1.071	1.17743	0.512528	0.419749	1.2972	0.700146	0.284708	1.39493	1.27055	0.778064	0.364851	0.482359	2.0448	2.46526	0.580138
78510451..78512400	1	78510451	78512400	1.08809	0.749284	0.85223	1.20396	0.709325	0.471218	2.90054	1.95537	2.61674	1.98942	2.07681	0.5679	2.53348	1.6477	3.62286	0.709654	2.2279	1.09763	1.88501	1.24833	1.71684	1.46602	1.87533	0.420982	0.556568	3.96377	2.84453	0.981772
78512401..78514800	1	78512401	78514800	1.70266	1.04002	1.07013	2.13429	1.06399	0.727443	1.75753	2.19719	1.70088	1.77411	1.82377	0.679986	1.61447	1.78501	1.98691	0.469817	1.88887	0.648601	1.70661	1.60148	1.74366	1.98523	1.45887	0.615685	0.542654	1.917	3.23565	1.16028
78519601..78521100	1	78519601	78521100	1.15257	0.892897	0.872891	0.71143	0.780257	1.10265	0.383462	1.08169	0.529164	0.441555	0.654511	0.621701	0.193737	0.428401	0.706459	0.615033	0.629624	0.518881	0.630132	0.427062	0.836958	0.381164	0.881806	0.602004	0.651185	0.981505	0.986103	0.46411
78721501..78722250	1	78721501	78722250	1.15257	0.730552	0.335727	1.13829	0.496527	0.36755	0.639103	0.108169	0.302379	1.13543	1.09085	0.699414	1.03326	0.714002	0	0.68337	0.251849	0.518881	0.700146	0.683298	1.11594	1.01644	0.933676	0.437821	1.01295	1.71763	0.986103	0
78729451..78730650	1	78729451	78730650	1.63717	0.91319	0.797352	1.06715	0.709325	0.995448	0.239664	0.47324	0.850442	0.473095	0.681783	0.534274	0.484342	0.535502	1.03025	1.11048	1.10184	0.486451	0.612628	1.17442	0.697465	0.317637	0.194516	0.342047	0.542654	0.30672	0.770393	0.725172
78730801..78731850	1	78730801	78731850	1.12263	0.869705	0.719415	0.813063	1.06399	0.962631	0.273901	0.695374	0.107993	0.54068	0.701262	0.721617	0.369022	0.510002	0.504613	0.634558	0.539677	1.11189	0.300063	0.366053	1.59421	1.08904	0.889216	0.938187	0.723539	0.876343	1.05654	0.331507
78741751..78743700	1	78741751	78743700	1.49108	0.905385	0.85223	1.42286	0.927579	0.989558	0.442456	0.499243	0.465199	0.485226	0.482492	0.538011	0.695465	0.439386	0.362286	0.762221	0.871786	0.399139	0.21543	0.394211	0.965721	0.781875	0.678312	0.378883	0.667882	0.660628	0.75854	0.44626
78873301..78873900	1	78873301	78873900	0.916816	0.304397	0.755386	0.71143	0.620659	0.765729	0.958655	0.811269	0.566961	0.788492	0.613604	0.777126	0.322894	0.892503	0	0.597949	0.944435	0	0.175037	0.640592	1.0462	0.317637	0.778064	0.684095	0.542654	0.30672	0.924471	1.45034
79431301..79431600	1	79431301	79431600	1.57168	1.42052	1.34291	1.42286	0.886656	0.612583	1.59776	1.08169	1.13392	0.315397	0.681783	1.16569	1.61447	0	2.94358	1.02506	0	1.2972	0.700146	0	0.697465	0.635274	0.778064	1.09455	0.723539	1.22688	0.616314	0
[truncated: 49,147 more rows]

## Sheet: FPKM over MACS peaks H2Aub
FPKM for each library over MACS2 peaks called between all H2AK119ub samples and all input samples
[truncated: 30,234 more rows]

[truncated: 6 more sheets: FPKM values for probes over Hox, 2i Hox 1 vs 13, day 2 Hox 1 vs 13, day 2.5 Hox 1 vs 13, day 3 Hox 1 vs 13, Multiple testing correction]
