# Supplementary material for: Maternal SMCHD1 regulates Hox gene expression and patterning in the mouse embryo
Source: Nat Commun. 2022 Jul 25;13:4295. doi: 10.1038/s41467-022-32057-x (PMC9314430; doi:10.1038/s41467-022-32057-x)
Supplement: Supplementary file 9 — Supplementary Data 7 [file 41467_2022_32057_MOESM9_ESM.xlsx]

## Sheet: diff RRBS read counts
	Fastq files	Bismark files
Sample name	Total read count	Number of methylated Cs	Number of unmethylated Cs
RRBS wt mESC day 2 diff line 1	10916746	4307430	13315179
RRBS wt mESC day 2 diff line 2	12628063	4810935	15320114
RRBS wt mESC day 2.5 diff line 1	13139447	5992869	20365636
RRBS wt mESC day 2.5 diff line 2	12225451	4028578	12721326
RRBS mat del mESC day 2 diff line 1	13191470	5280613	14848318
RRBS mat del mESC day 2 diff line 2	12572352	7285559	19458133
RRBS mat del mESC day 2.5 diff line 1	10390119	4568434	12622448
RRBS mat del mESC day 2.5 diff line 2	11407469	4616388	14444453

## Sheet: % me over all CpG islands diff
Probe	Chromosome	Start	End	Probe Strand	RRBS wt mESC day 2 diff line 1	RRBS wt mESC day 2 diff line 2	RRBS wt mESC day 2.5 diff line 1	RRBS wt mESC day 2.5 diff line 2	RRBS mat del mESC day 2 diff line 1	RRBS mat del mESC day 2 diff line 2	RRBS mat del mESC day 2.5 diff line 1	RRBS mat del mESC day 2.5 diff line 2	RRBS wt day 2	RRBS wt day 2.5	RRBS mat del day 2	RRBS mat del day 2.5
oe = 0.70	1	3670620	3672156	+
oe = 0.77	1	4491702	4493673	+	1.47059	0	0	0	0.657895	0.694444	0	0	0.735294	0	0.67617	0
oe = 1.00	1	4496948	4497608	+
oe = 0.61	1	4559641	4561010	+
oe = 0.78	1	4567042	4567519	+
oe = 0.77	1	4571642	4572075	+	0	0	0.925926	0	0	0	1.28205	0	0	0.462963	0	0.641026
oe = 0.80	1	4785377	4785814	+
oe = 0.92	1	4807560	4808103	+	0.292398	0.328947	0.512027	0.592105	0.831025	0.438597	0	0	0.310673	0.552066	0.634811	0
oe = 0.81	1	4857466	4858372	+	0.347222	0.328947	0.271739	0	0.390625	1.25	0	0.892857	0.338085	0.13587	0.820312	0.446429
oe = 0.76	1	5018558	5019711	+	1.85185	0	0	0	0	0	0	0	0.925926	0	0	0
oe = 0.82	1	5083040	5083536	+	9.09091	0	0	0	0	20	0	0	4.54545	0	10	0
oe = 0.67	1	5350392	5351060	+
oe = 0.71	1	5916429	5917474	+
oe = 0.92	1	6214431	6215332	+	0	0	0	0	0	0	0	0	0	0	0	0
oe = 0.90	1	6382817	6383234	+
oe = 0.82	1	6441201	6441612	+
oe = 0.82	1	7088492	7089271	+
oe = 0.65	1	7334872	7335614	+
oe = 0.80	1	7397747	7398594	+
oe = 1.59	1	7709834	7710295	+
oe = 1.00	1	7993717	7994144	+
oe = 0.97	1	8156216	8156642	+
oe = 0.83	1	8688485	8689129	+
oe = 0.91	1	9175398	9175846	+
oe = 2.31	1	9235812	9236216	+
oe = 0.69	1	9299216	9300020	+
oe = 0.77	1	9545270	9546268	+	0	0	0	0	0	0	0	0	0	0	0	0
oe = 0.85	1	9699786	9700881	+	0	0.625	0	0	0	1.25	0	0	0.3125	0	0.625	0
oe = 0.98	1	9747561	9748645	+	2.45098	3.2381	1.19216	1.42857	1.70654	1.96078	2.22222	1.25585	2.84454	1.31036	1.83366	1.73904
oe = 1.07	1	9797822	9798652	+	0.885893	0.34965	0.579683	0.466629	0	0.798368	0.274725	0.885226	0.617772	0.523156	0.399184	0.579976
oe = 0.84	1	9943786	9944196	+	0	0	0	0	0	3.57143	0	0	0	0	1.78571	0
oe = 0.90	1	9967119	9968330	+	6.35417	0	0	1.66667	1.85185	2.5	1.92308	1.19048	3.17708	0.833333	2.17593	1.55678
oe = 0.77	1	10039648	10040279	+	0	0	0	2.5974	0	0	0	0	0	1.2987	0	0
oe = 0.93	1	10232144	10233428	+	0	0.892857	1.50376	0	0	0	0.840336	0	0.446429	0.75188	0	0.420168
oe = 0.63	1	10805300	10805885	+
oe = 0.79	1	10993487	10994005	+
oe = 0.70	1	11414061	11414465	+
oe = 0.89	1	11729400	11729840	+
oe = 0.65	1	11782793	11783738	+
oe = 0.74	1	12990719	12991200	+
oe = 0.75	1	12991486	12992784	+	0	0	0	0	0	0	0	0	0	0	0	0
oe = 0.87	1	13372747	13374794	+	0.185185	0.522195	0.228061	0.559626	0	0.33701	0.252525	0.132275	0.35369	0.393843	0.168505	0.1924
oe = 0.80	1	13589163	13590177	+	0	0.861111	0	0.666667	0	0	1.90476	0	0.430556	0.333333	0	0.952381
oe = 0.82	1	13660232	13660732	+	0	0.961538	0	0	0	0	0	0	0.480769	0	0	0
oe = 0.69	1	14113362	14113892	+
oe = 0.84	1	14506542	14507148	+	6.25	1.78571	0	0	0	2.27273	2.27273	1.5625	4.01786	0	1.13636	1.91761
oe = 0.72	1	14755152	14755803	+
oe = 0.70	1	14975455	14976171	+
oe = 0.61	1	15083630	15084299	+
oe = 0.82	1	15286419	15287178	+
oe = 0.88	1	15742919	15743567	+
oe = 0.94	1	15805592	15806108	+
oe = 0.63	1	15892421	15893052	+	7.46096	19.2807	11.41	12.8571	18.2437	11.5646	10.989	3.06122	13.3708	12.1336	14.9041	7.02512
oe = 0.70	1	15934127	15934590	+
oe = 0.68	1	16092957	16093371	+
oe = 0.85	1	16104766	16106291	+	0.297619	0.555556	0.639205	0.598086	0.219298	0.497076	0.320513	0.347222	0.426587	0.618645	0.358187	0.333868
oe = 0.87	1	16518600	16520093	+	0.741371	0.284091	0.189394	0.697314	0.21645	0.551948	0.413223	0	0.512731	0.443354	0.384199	0.206612
oe = 0.93	1	16618559	16619533	+	0	0	0	1.0101	0	0	0	2.22222	0	0.50505	0	1.11111
oe = 0.86	1	16665147	16665626	+
oe = 0.69	1	16953109	16953849	+
oe = 0.67	1	17091518	17091971	+
oe = 0.91	1	17096765	17098139	+	0.805556	0	0	0.47619	1.11111	0.75188	0	0.250627	0.402778	0.238095	0.931495	0.125313
oe = 0.64	1	17389303	17390019	+
oe = 0.97	1	17705075	17705515	+
oe = 0.83	1	18058036	18058896	+
oe = 0.67	1	18537388	18538342	+
oe = 0.75	1	19213930	19214404	+
oe = 0.70	1	19799398	19799861	+
oe = 0.76	1	19999090	19999620	+
oe = 0.69	1	20284139	20284669	+
oe = 0.64	1	20432209	20433305	+
oe = 0.83	1	20486392	20487462	+
oe = 1.10	1	20819889	20820297	+	0.452489	0	0	0	0.480769	0.307692	0	0	0.226244	0	0.394231	0
oe = 0.77	1	21078870	21079694	+	0.840336	0.446429	0.649351	0.95991	3.33333	0.649351	1.16071	1.05442	0.643382	0.80463	1.99134	1.10757
oe = 0.72	1	21201576	21202106	+
oe = 0.86	1	21581845	21582244	+
oe = 0.85	1	21961004	21962124	+
oe = 0.86	1	22533178	22534185	+
oe = 0.75	1	22805683	22806364	+
oe = 0.89	1	23256019	23257054	+
oe = 0.86	1	23382682	23383400	+	0	0	0	0	5	0	0	0	0	0	2.5	0
oe = 0.75	1	23761823	23763204	+
oe = 0.80	1	23786026	23786490	+
oe = 0.93	1	23921720	23922554	+	0.952381	1.42857	0	0	0	0.840336	0	0	1.19048	0	0.420168	0
oe = 1.04	1	24099642	24100556	+	0.653595	0.217969	0.312169	0.222779	0.148148	0.917315	1.12795	0	0.435782	0.267474	0.532732	0.563973
oe = 0.92	1	24586522	24587177	+
oe = 0.98	1	24678517	24679083	+
oe = 0.70	1	24721377	24721840	+
oe = 2.44	1	25015477	25015881	+
oe = 0.66	1	25662139	25663101	+
oe = 0.85	1	25829846	25830680	+
oe = 0.62	1	27139737	27140348	+
oe = 0.81	1	27194164	27194884	+
oe = 0.62	1	28287779	28288655	+
oe = 0.77	1	29368273	29368780	+
oe = 0.88	1	30042306	30043442	+
oe = 0.72	1	30066815	30067349	+
oe = 0.94	1	30873109	30874026	+	0.347222	0.901876	0.241546	0.42735	0	0.42735	0	0	0.624549	0.334448	0.213675	0
oe = 0.91	1	30948827	30950216	+	0	0.892857	0.255102	0.324675	0.714286	0.714286	0	0.510204	0.446429	0.289889	0.714286	0.255102
oe = 0.65	1	31075244	31075977	+
oe = 0.86	1	31734230	31734670	+
oe = 0.69	1	32073472	32074002	+
oe = 0.74	1	32172541	32173046	+
oe = 0.67	1	33019547	33020193	+
oe = 0.62	1	33407528	33408680	+
oe = 0.79	1	33669554	33670569	+
oe = 0.95	1	33719826	33720450	+	0.586247	0.192308	0.612759	0.464912	0.078125	0.166667	0.229167	0	0.389277	0.538835	0.122396	0.114583
oe = 0.83	1	33757452	33757949	+
oe = 0.90	1	33814131	33814690	+
oe = 0.85	1	33907458	33908468	+	0	0.479798	0.72105	0.337163	0.473485	0.688157	1.17861	0.777442	0.239899	0.529106	0.580821	0.978028
oe = 0.66	1	34417668	34418334	+
oe = 0.80	1	34439242	34440138	+	0	0.37037	0	0	0	0.689655	0	1.42857	0.185185	0	0.344828	0.714286
oe = 0.77	1	34459408	34459964	+
oe = 0.79	1	34750259	34751085	+	0	0	0	0	0	0	1.13636	1.47059	0	0	0	1.30348
oe = 0.94	1	34842535	34843165	+	1.53846	0	0	0.869565	0.666667	0	0.833333	0.434783	0.769231	0.434783	0.333333	0.634058
oe = 0.66	1	34930035	34930639	+
oe = 0.88	1	36068095	36069216	+	0.67011	0.202429	0.275076	0.384615	0.443787	0.69826	0	0.322621	0.43627	0.329846	0.571024	0.161311
oe = 0.65	1	36103538	36104186	+
oe = 0.88	1	36243892	36244412	+	0	0.18315	0.335082	0	0	0.240385	0	0.18315	0.0915751	0.167541	0.120192	0.0915751
oe = 0.86	1	36269232	36269697	+
oe = 0.81	1	36307617	36308213	+
oe = 1.01	1	36368685	36369330	+	0	0.50505	0.617284	0.617284	0	3.47222	0.854701	0.740741	0.252525	0.617284	1.73611	0.797721
oe = 0.96	1	36444876	36445308	+	2.1978	0.840336	0	0	0.793651	1.0989	0	0	1.51907	0	0.946276	0
oe = 0.80	1	36471267	36472155	+	0	0	0	2.1164	0.584795	0.854701	0	0.50505	0	1.0582	0.719748	0.252525
oe = 0.71	1	36511647	36513006	+	0.11534	0.364329	0.168067	0.341652	0.592819	0.47619	0.466853	0.19657	0.239835	0.25486	0.534505	0.331712
oe = 0.79	1	36556808	36558490	+	0.300862	0.116279	0.417063	0.366455	0.387597	0.136799	0.256091	0.739317	0.20857	0.391759	0.262198	0.497704
oe = 0.92	1	36691323	36691869	+	0	0	0.667702	0	0.310559	0.621118	0	1.07143	0	0.333851	0.465838	0.535714
oe = 0.82	1	36709622	36710148	+	0.512821	0.334448	0.274725	0	0.3663	0.404858	0	0	0.423634	0.137363	0.385579	0
oe = 0.96	1	36938842	36940122	+	0.302569	0.79023	0.454829	0.210996	0.178799	0.066313	0.361994	0.341166	0.5464	0.332912	0.122556	0.35158
oe = 0.92	1	37299841	37300507	+	0	0	0	0	0	0	0	8.33333	0	0	0	4.16667
oe = 0.83	1	37429778	37430712	+
oe = 0.78	1	37540316	37541284	+	0.701754	0	0	0.328947	0	0	0	0	0.350877	0.164474	0	0
oe = 0.88	1	37719314	37720128	+
oe = 0.91	1	37864613	37865324	+	0.157752	0.130378	0.288353	0.0564972	0.211864	0.446666	0.220766	0	0.144065	0.172425	0.329265	0.110383
oe = 0.86	1	37875332	37875824	+
oe = 1.12	1	37890363	37890782	+	4.54545	5.55556	5.55556	0.980392	3.57143	13.3333	10	8.97436	5.05051	3.26797	8.45238	9.48718
oe = 0.91	1	37996947	37997459	+	0	0.595238	1.92308	1.69683	0	0.892857	0	0	0.297619	1.80995	0.446429	0
oe = 0.98	1	37997824	37998675	+	0.56593	0.372024	0.965608	1.04497	0	0.533769	0	0.305958	0.468977	1.00529	0.266885	0.152979
oe = 0.98	1	38129049	38130208	+	0	0	0	0	0	0	0.292398	0.205761	0	0	0	0.249079
oe = 0.84	1	38626794	38628084	+
oe = 0.76	1	38835802	38836776	+	0.336134	1.28416	1.05215	0.960194	0.908782	0.831707	1.61577	0.476191	0.810149	1.00617	0.870244	1.04598
oe = 0.82	1	38987500	38988052	+	1.19048	0.724638	3.92157	1.04167	0.793651	1.28205	0	1.28205	0.957557	2.48162	1.03785	0.641026
oe = 0.90	1	39193419	39194435	+	0	0	0.467692	0	0	0.515152	0	0.401002	0	0.233846	0.257576	0.200501
oe = 1.04	1	39367435	39368617	+	0	0	0.191571	1.41117	0	0.679876	0.735992	0	0	0.801371	0.339938	0.367996
oe = 0.81	1	39478124	39478997	+	0.588235	0.784314	0.735294	0.452489	0	0.452489	0.392157	0	0.686275	0.593891	0.226244	0.196078
oe = 0.88	1	39535588	39536365	+	0	0.955566	0.29985	0.603865	0.347826	0.434783	0.434783	0	0.477783	0.451857	0.391304	0.217391
oe = 0.94	1	39576526	39577527	+	0	0	0	0	0	0	0	0.3125	0	0	0	0.15625
oe = 0.74	1	39650442	39651282	+
oe = 1.06	1	39900473	39901459	+	0.517343	0.196355	0.156771	0.306713	0.307903	0.555344	0	0.0771605	0.356849	0.231742	0.431624	0.0385802
oe = 0.68	1	40195112	40195616	+
oe = 0.82	1	40681007	40682084	+
oe = 0.63	1	42684484	42685011	+
oe = 0.80	1	42694075	42698816	+	0	3.0303	0	0	0	0	0	0	1.51515	0	0	0
oe = 0.68	1	42851140	42851682	+	0	1.5625	1.5625	0	1	0	0	0	0.78125	0.78125	0.5	0
oe = 0.77	1	42952793	42953552	+	0	0	0	0	0	0	0	0	0	0	0	0
oe = 0.90	1	43092248	43092816	+	0	0	0.697168	0.462963	0.213675	1.13757	0	0	0	0.580065	0.675621	0
oe = 0.81	1	43098481	43098954	+
oe = 0.83	1	43445471	43446568	+	0.602176	0.699301	0	0.487013	0	0.34965	0.324675	0	0.650738	0.243507	0.174825	0.162338
oe = 0.79	1	43827315	43828135	+
oe = 0.93	1	43933653	43934550	+	0	0.625	0	0	0	0.328947	0.714286	0.347222	0.3125	0	0.164474	0.530754
oe = 1.08	1	44101936	44102758	+	0	0	0	0	1.04167	0	0	0	0	0	0.520833	0
oe = 0.89	1	44147611	44148213	+	0	0	0	0	2.22222	0	0	0	0	0	1.11111	0
oe = 0.62	1	44480561	44481757	+
oe = 0.92	1	44491174	44491684	+
oe = 0.66	1	44551579	44552491	+	3.06122	0	1.50376	0	0.892857	0	0	1.42857	1.53061	0.75188	0.446429	0.714286
oe = 0.89	1	44608435	44609155	+
oe = 0.86	1	44692693	44693205	+
oe = 0.65	1	44959387	44960341	+
oe = 0.85	1	45205145	45206001	+
oe = 0.68	1	45735237	45735659	+
oe = 0.88	1	46088838	46089250	+
oe = 0.62	1	46449190	46449971	+
oe = 0.92	1	46852697	46854053	+	0.101112	0.116279	0.21645	0.193798	0.0801925	0.211854	0	0	0.108696	0.205124	0.146023	0
oe = 0.73	1	46978849	46979312	+
oe = 0.71	1	46997402	46998093	+
oe = 0.69	1	47629023	47630356	+
oe = 0.67	1	47721044	47721501	+
oe = 0.69	1	48231199	48231720	+
oe = 1.00	1	48362859	48363301	+
oe = 0.68	1	48545671	48547050	+
oe = 0.84	1	48741508	48741960	+
oe = 0.64	1	50927048	50928062	+
oe = 0.90	1	51256817	51257465	+
oe = 0.84	1	51478160	51478621	+	0.641026	0	0.630952	1.52778	0.988248	0.595238	0.555556	0.462963	0.320513	1.07937	0.791743	0.509259
oe = 0.83	1	51915184	51916194	+	0	0.595238	0.119048	0.714286	0	0.716412	0.238095	0	0.297619	0.416667	0.358206	0.119048
oe = 0.80	1	52119294	52119737	+
oe = 0.83	1	52232208	52233503	+	0.280112	0.346021	0	0.692042	0.309598	0.326797	0.588235	0.849673	0.313066	0.346021	0.318197	0.718954
oe = 0.65	1	52399941	52400886	+
oe = 1.02	1	52500032	52500827	+	0.909091	1.13636	0	0	0	0	0	1.06952	1.02273	0	0	0.534759
oe = 0.71	1	52630542	52630942	+
oe = 0.84	1	52726718	52727529	+
oe = 0.75	1	52817207	52817862	+
oe = 0.66	1	52939539	52940202	+
oe = 0.68	1	53296789	53297379	+
oe = 1.45	1	53696222	53696641	+
oe = 1.03	1	53784770	53785369	+	0	1.78571	0	0	0	1.08696	0	0	0.892857	0	0.543478	0
oe = 0.93	1	54194343	54195242	+
oe = 0.78	1	54557256	54557805	+	0	0	0	0	0	0	0	0	0	0	0	0
oe = 0.85	1	54925726	54926617	+	1.2987	0.549451	0	0	0	0.510204	1.12554	0	0.924076	0	0.255102	0.562771
oe = 0.91	1	55026874	55027605	+
oe = 1.07	1	55052508	55053297	+	0	0.569801	0.165426	0	0.213675	0.335664	0.817914	0.433186	0.2849	0.082713	0.27467	0.62555
oe = 0.85	1	55087411	55088640	+	0	0.324675	0.223214	0	0.37594	0	0.77381	0	0.162338	0.111607	0.18797	0.386905
oe = 0.77	1	55131058	55131773	+	0.5	0.687719	0	0	0.5	0.518219	0	0	0.59386	0	0.509109	0
oe = 0.95	1	55236986	55237816	+	0.243665	0.379933	0.189309	0.222672	0.217533	0.548487	0.227289	0	0.311799	0.20599	0.38301	0.113644
oe = 0.92	1	55362482	55363657	+	46.1538	35.2	33.0833	42	37.1429	43.3333	25.4545	33.6364	40.6769	37.5417	40.2381	29.5455
oe = 0.83	1	55405583	55406648	+	0	0.420168	0.446429	0.822368	0	0	0	0.549451	0.210084	0.634399	0	0.274725
oe = 0.68	1	56098459	56099198	+
oe = 0.65	1	56714462	56714992	+
oe = 0.82	1	56971510	56973501	+	0	0	0	1.66667	0.909091	0	0	0	0	0.833333	0.454545	0
oe = 0.97	1	57377475	57378019	+
oe = 0.78	1	57406138	57407067	+	0	0	0	2.27273	0	0	0	0	0	1.13636	0	0
oe = 0.91	1	57774699	57775632	+
oe = 0.97	1	57969734	57970245	+
oe = 0.88	1	58392749	58393897	+	2.38636	0	0.324675	1.62338	0	1.02273	0	0	1.19318	0.974026	0.511364	0
oe = 0.88	1	58423344	58424130	+	1.0989	0	0	0.793651	0	0	0	0.840336	0.549451	0.396825	0	0.420168
oe = 0.72	1	58445082	58445545	+
oe = 0.83	1	58504544	58505162	+
oe = 0.71	1	58585920	58586427	+
oe = 0.97	1	58930761	58931190	+
oe = 0.72	1	58973211	58974117	+	0.555556	0.595238	0	0.595238	0	0	0.641026	0.416667	0.575397	0.297619	0	0.528846
oe = 0.99	1	59119777	59120480	+	0.168067	0.544218	0	0	0.546578	0.12987	0.358543	0	0.356142	0	0.338224	0.179272
oe = 0.92	1	59236920	59237493	+	0.207039	0	0	0.396825	0	0.31746	0	0	0.10352	0.198413	0.15873	0
oe = 0.81	1	59481952	59483937	+	0.493167	0.163399	0.113122	0.563725	0.196078	0.380502	0.451203	0.588235	0.328283	0.338424	0.28829	0.519719
oe = 0.98	1	59670336	59670900	+
oe = 0.95	1	59762786	59764213	+	2.85714	0	1.42857	0	0	0	0	0	1.42857	0.714286	0	0
oe = 0.93	1	59912549	59913890	+	0	3.75	0	0	0	0	1.92308	0	1.875	0	0	0.961538
oe = 0.91	1	60042647	60043499	+	2.63158	0	1.04167	0	1.19048	1	0	1.31579	1.31579	0.520833	1.09524	0.657895
oe = 0.97	1	60098157	60098777	+
oe = 0.89	1	60180215	60180985	+
oe = 0.91	1	60320120	60320560	+
oe = 0.98	1	60343256	60343657	+	0	1.25	0	0	0	0	1.42857	0	0.625	0	0	0.714286
oe = 0.96	1	60409279	60410251	+	0	0	0	0	0	0	0.925926	0.694444	0	0	0	0.810185
oe = 0.85	1	60566183	60567260	+	0.928793	0.438596	0	1.24777	0	0	0	0.595238	0.683694	0.623886	0	0.297619
oe = 0.66	1	61497967	61499557	+
oe = 0.74	1	61514243	61515172	+
oe = 0.84	1	61586430	61587294	+
oe = 0.86	1	61638737	61639406	+
oe = 0.97	1	61670744	61671184	+
oe = 0.76	1	62702839	62703748	+
oe = 0.70	1	62705851	62707032	+
oe = 0.94	1	63113486	63114349	+	0.132626	0.39623	0.143928	0.306722	0.277778	0.170748	0.344828	0.408546	0.264428	0.225325	0.224263	0.376687
oe = 1.08	1	63176548	63177427	+	5.27245	8.34772	4.27987	8.96089	6.15804	4.4937	3.39016	7.17202	6.81008	6.62038	5.32587	5.28109
oe = 0.97	1	63273064	63273913	+
oe = 0.89	1	63309158	63309711	+
oe = 0.79	1	63445716	63446529	+
oe = 0.69	1	63803800	63804334	+
oe = 0.69	1	63886277	63887194	+
oe = 0.78	1	64121602	64122394	+	0	0	0	0	0	0	0	0	0	0	0	0
oe = 0.94	1	64184850	64185277	+
oe = 0.69	1	64384123	64384614	+
oe = 0.88	1	64532368	64533738	+	1	0	0.833333	1.11111	0	0	0	0	0.5	0.972222	0	0
oe = 0.89	1	64616946	64617792	+	4.16667	0	0.694444	0	0	1.92308	0.961538	0.735294	2.08333	0.347222	0.961538	0.848416
oe = 0.92	1	64690535	64691585	+	0.393519	0	0.844656	0.618813	0.475046	0.398111	0.573938	0.531241	0.196759	0.731734	0.436578	0.55259
oe = 0.71	1	64734848	64737979	+	0	0.859107	0.559591	0.259762	0.669075	0	0.374332	1.22091	0.429553	0.409676	0.334537	0.797622
oe = 0.94	1	64966934	64967378	+
oe = 0.76	1	65178905	65179373	+	51.1782	25.915	34.6138	38.4412	40.9015	37.6904	34.0774	23.1664	38.5466	36.5275	39.296	28.6219
oe = 0.84	1	65186380	65187053	+
oe = 0.63	1	65979540	65980143	+
oe = 0.78	1	66175117	66175645	+
oe = 0.72	1	66277133	66277667	+
oe = 0.84	1	66468023	66468623	+
oe = 0.88	1	66700753	66701351	+	0	0	0	1.51515	0	2.49554	0	0	0	0.757576	1.24777	0
oe = 0.85	1	66816437	66817867	+	0.603806	0.773992	0.640117	0.349087	0.255102	0.0576037	0.625	0.221536	0.688899	0.494602	0.156353	0.423268
oe = 0.90	1	66862840	66863486	+
oe = 0.86	1	67038521	67038937	+
oe = 0.62	1	68589113	68589633	+	38.5417	35.7143	54.7297	43.75	53.7037	34.375	54.4118	47.1154	37.128	49.2399	44.0394	50.7636
oe = 0.69	1	68624936	68625486	+
oe = 0.83	1	69107035	69108107	+
oe = 0.66	1	69231444	69232328	+
oe = 1.09	1	69687270	69687830	+
oe = 0.83	1	70634988	70635551	+
oe = 0.88	1	70986217	70986865	+
oe = 0.88	1	71085768	71086416	+
oe = 0.79	1	71102405	71103220	+	0	0	0	1.78571	0	0	0	1.04167	0	0.892857	0	0.520833
oe = 0.77	1	71556949	71557367	+
oe = 0.81	1	71652698	71653358	+	0	0.3663	0.480769	0.809717	0.641026	0	0	0	0.18315	0.645243	0.320513	0
oe = 0.95	1	72211750	72212422	+	0	0.210526	0.735294	0.333333	0.517483	0.707692	0.285714	0.2	0.105263	0.534314	0.612587	0.242857
oe = 0.81	1	72236404	72236956	+	0	0	0.793651	0	0	0	0	2.77778	0	0.396825	0	1.38889
oe = 1.05	1	72243823	72244223	+
oe = 0.88	1	72640794	72641380	+
oe = 0.90	1	72710862	72711718	+	2.1978	1.24224	2.50896	0.649351	2.7619	2.04082	1.78571	0.840336	1.72002	1.57916	2.40136	1.31303
oe = 0.70	1	72824307	72824937	+
oe = 0.75	1	73323953	73324465	+
oe = 0.70	1	74068493	74068975	+
oe = 0.67	1	74098214	74098786	+
oe = 0.91	1	74124245	74124923	+	4.80519	1.11888	3.30159	2.12418	5.20869	4.2779	6.10101	1.30814	2.96204	2.71289	4.7433	3.70458
oe = 0.88	1	74236279	74237193	+	0	0	0	0	0	0	0	0	0	0	0	0
oe = 0.95	1	74284464	74285135	+	0	0	1.07527	0	0	0	0	0	0	0.537634	0	0
oe = 0.89	1	74303867	74304355	+	0.310559	1.02302	0	0.362319	0.334448	1.45993	0	0	0.666788	0.181159	0.89719	0
oe = 0.87	1	74391333	74392430	+	0.364005	0.119048	0.324675	0	0.257588	0.108225	0	0.515002	0.241526	0.162338	0.182907	0.257501
oe = 0.83	1	74505462	74506819	+	0	0.595238	0	0.595238	0.595238	0.297619	0	0	0.297619	0.297619	0.446429	0
oe = 0.79	1	74587634	74588472	+	0	0.226757	0.238095	0.927564	0.226757	0.453515	0	0.657596	0.113379	0.58283	0.340136	0.328798
oe = 0.97	1	74661673	74662164	+
oe = 0.82	1	74771687	74772209	+	0.297619	0	0	0	1.04167	0.3125	0	0.871394	0.14881	0	0.677083	0.435697
oe = 0.78	1	74784036	74784616	+	0	0	0	0	0	0	1.0582	0.308642	0	0	0	0.683421
oe = 0.66	1	74791734	74792242	+	0	0	0	2	0	1.66667	8	0	0	1	0.833333	4
oe = 0.67	1	74803205	74803609	+	0	1.92308	1.13636	1.38889	0	0	0	0	0.961538	1.26263	0	0
oe = 0.79	1	74854860	74856469	+	0.617284	0	0.694444	0	0	0.396825	0	0	0.308642	0.347222	0.198413	0
oe = 0.79	1	74881948	74882612	+	12.2932	2.57353	4.08163	3.57143	3.57143	5.49451	3.57143	4.96599	7.43338	3.82653	4.53297	4.26871
oe = 0.71	1	74884302	74885613	+	0	0	0	0	0.757576	0.363636	0	0	0	0	0.560606	0
oe = 0.79	1	74892726	74893136	+
oe = 0.84	1	74900556	74900984	+	0	1.0989	2.04082	1.90476	0.649351	1.02041	0	2.52101	0.549451	1.97279	0.834879	1.2605
oe = 0.75	1	74950632	74952093	+	8.33333	0	1.44928	2.5641	1.75439	4.44444	0	1.75439	4.16667	2.00669	3.09942	0.877193
oe = 0.93	1	75124740	75125149	+	0.694444	0.833333	0	0	0	0	1.38889	1.04167	0.763889	0	0	1.21528
oe = 0.82	1	75141433	75143190	+	0.476191	0.420168	0	0.874126	0.595238	0	0	0	0.448179	0.437063	0.297619	0
oe = 0.88	1	75219213	75219982	+	1.48148	0.694444	0	0	0	1.37198	1.70455	0	1.08796	0	0.68599	0.852273
oe = 0.80	1	75236329	75236960	+	0	0.490196	0	1.39706	0	0.641026	0.877193	0	0.245098	0.698529	0.320513	0.438596
oe = 0.71	1	75263923	75264333	+	0.865801	0.699301	2.33976	0	0	0	0	2.151	0.782551	1.16988	0	1.0755
oe = 0.88	1	75317106	75318069	+	0.543478	0	0	0	0	0.362319	0	0.271739	0.271739	0	0.181159	0.13587
oe = 0.89	1	75360356	75360970	+
oe = 0.64	1	75375226	75375786	+	7.14286	15.1515	8.69565	8.33333	17.9487	15.3846	18.75	27.2727	11.1472	8.51449	16.6667	23.0114
oe = 0.77	1	75381925	75382387	+	0	0.446429	0.549451	0	0	0	2.85714	0	0.223214	0.274725	0	1.42857
oe = 0.77	1	75387986	75389104	+	8.95147	6.96644	5.56275	5.66434	10.262	8.8141	14.2113	7.72487	7.95895	5.61354	9.53807	10.9681
oe = 0.67	1	75421989	75423440	+	11.3542	18.4524	5.3442	8.33333	21.3942	10.3896	24.1071	9.42513	14.9033	6.83877	15.8919	16.7661
oe = 0.82	1	75478670	75479786	+	0.223359	0.357744	0.788799	0.62947	0.597306	0.37979	0.767747	0.38935	0.290552	0.709134	0.488548	0.578549
oe = 1.00	1	75487637	75488078	+	0.532856	0.474692	0.384692	0	0.799734	1.13397	0.72264	0.321637	0.503774	0.192346	0.966853	0.522139
oe = 0.86	1	75505202	75506384	+	0.642857	0.278846	0.298068	0.34359	1.00157	0.346405	1.15714	0.528846	0.460852	0.320829	0.673987	0.842995
oe = 0.90	1	75521432	75521985	+	0	0	0	0	0	0	0	0	0	0	0	0
oe = 0.84	1	75546265	75546756	+	0	2.08333	1.5873	3.50877	2.38095	0	0	0	1.04167	2.54804	1.19048	0
oe = 0.63	1	75713998	75715376	+
oe = 0.80	1	77514350	77515453	+	0	0	0.666667	0	0	4.8913	0	1.38889	0	0.333333	2.44565	0.694444
oe = 0.83	1	78196632	78197287	+	1.85185	2.22222	1.5873	0	0	0	6.66667	9.25926	2.03704	0.793651	0	7.96296
oe = 0.80	1	78216545	78217797	+	0.37037	0.252525	0	0	0.694444	0.793651	0.875421	0.396825	0.311448	0	0.744048	0.636123
oe = 0.86	1	78310064	78310738	+
oe = 0.86	1	78488484	78488916	+
oe = 0.92	1	78657623	78658549	+	0	0.769231	0	0	0	0	1.42857	1.17647	0.384615	0	0	1.30252
oe = 1.02	1	79761252	79761833	+
oe = 0.71	1	79775984	79776386	+	0	0	0	0	0	0	0	0	0	0	0	0
oe = 1.03	1	79858194	79859006	+
oe = 0.91	1	79937089	79937535	+
oe = 1.00	1	80339858	80341091	+	0	0	1.13636	3.57143	0	0	0	0	0	2.3539	0	0
oe = 0.82	1	80758072	80758785	+
oe = 0.62	1	81419744	81420650	+
oe = 0.70	1	82290196	82291822	+	0	0	0	0	1.33333	0	1.42857	1.11111	0	0	0.666667	1.26984
oe = 0.98	1	82316446	82316916	+
oe = 0.84	1	82839329	82840320	+	0.476191	0.839965	0.626959	0.622605	1.21763	0	0.375254	0	0.658078	0.624782	0.608817	0.187627
oe = 0.83	1	84263523	84264587	+
oe = 0.75	1	84284317	84284740	+	0	0.980392	2.38095	0	0	0	1.51515	0	0.490196	1.19048	0	0.757576
oe = 0.68	1	84695499	84696311	+	1.13636	0.78125	0.5	0	0	0	0	0	0.958807	0.25	0	0
oe = 0.89	1	84700606	84701054	+
oe = 0.87	1	84838455	84840300	+	0.25	0.735294	0	0.625	0.953125	0.631313	0.694444	0	0.492647	0.3125	0.792219	0.347222
oe = 0.81	1	84934573	84935054	+
oe = 0.69	1	85057367	85057876	+
oe = 1.79	1	85144505	85144987	+
oe = 1.91	1	85475823	85476305	+
oe = 0.97	1	85793328	85794491	+	0	0	0	1.38889	0	0.892857	0	0	0	0.694444	0.446429	0
oe = 0.81	1	85894475	85894906	+
oe = 0.74	1	86018290	86018836	+	2.94118	3.57143	3.125	0	6.25	6.81818	5.76923	3.44828	3.2563	1.5625	6.53409	4.60875
oe = 0.84	1	86045857	86046583	+	0	3.1746	3.92157	0	0	1.33333	3.0303	0	1.5873	1.96078	0.666667	1.51515
oe = 0.78	1	86064459	86065168	+	0	0	0	0	0	0	0	3.0303	0	0	0	1.51515
oe = 0.83	1	86154609	86155041	+
oe = 0.85	1	86303141	86303984	+	0.2457	0.404683	0.896737	0.135135	0.230958	0.39897	0.112613	0.694432	0.325191	0.515936	0.314964	0.403522
oe = 0.96	1	86358612	86360007	+	0	0.277778	0.462963	0.462963	0.347222	0.555556	0.50505	0	0.138889	0.462963	0.451389	0.252525
oe = 0.70	1	86434302	86434867	+	0.697115	0.893939	1.18086	0.692641	0.859649	0.238095	0.227273	0.25	0.795527	0.936751	0.548872	0.238636
oe = 0.83	1	86441993	86443154	+	0.4329	0	0	0	0	0.606061	0	0	0.21645	0	0.30303	0
oe = 0.86	1	86487214	86488016	+	0	0	0	0	0.510204	0.396825	0	0	0	0	0.453515	0
oe = 0.90	1	86503850	86504493	+	0.454545	0	1.24893	0.737745	0	0	0.418301	0	0.227273	0.993338	0	0.20915
oe = 0.89	1	86524828	86528579	+	4.09679	1.8502	4.31014	1.656	2.77498	3.93047	0.251826	4.82427	2.97349	2.98307	3.35272	2.53805
oe = 0.76	1	86582145	86582638	+	0	2.5	0	0	0	0	0	3.125	1.25	0	0	1.5625
oe = 0.77	1	86587038	86587467	+
oe = 0.69	1	86669613	86670874	+	0.769231	0.904977	1.3834	0	0	1.0989	1.44642	0	0.837104	0.6917	0.549451	0.723208
oe = 1.03	1	86703619	86704161	+	0.462963	0	0.396825	0.462963	0.396825	0.689223	0.555556	0	0.231481	0.429894	0.543024	0.277778
oe = 0.75	1	87153913	87156186	+	0.4329	3.80952	0.790514	0.568182	2.47934	1.51515	2.38636	2.7972	2.12121	0.679348	1.99725	2.59178
oe = 0.79	1	87186575	87187227	+	1.51515	2.27273	1.25935	1.2987	0.699301	0	1.63493	0	1.89394	1.27902	0.34965	0.817463
oe = 1.01	1	87213817	87214538	+	0.869565	0.396057	0.5757	0	0.57971	0.724638	0	0.543478	0.632811	0.28785	0.652174	0.271739
oe = 0.82	1	87264207	87264956	+	0	0	0.714286	0.666667	0.454545	0	1	0	0	0.690476	0.227273	0.5
oe = 0.87	1	87326823	87327563	+	0	0.733083	0.37594	0.446429	0.274725	0.310559	0	0.510204	0.366541	0.411184	0.292642	0.255102
oe = 0.69	1	87461180	87461671	+
oe = 0.88	1	87509541	87510557	+	1.90476	0	1.90476	1.84524	0	1.0989	1.84524	0	0.952381	1.875	0.549451	0.922619
oe = 1.00	1	87755867	87756662	+	2.22222	0.555556	0	0	0	0	1.19048	0	1.38889	0	0	0.595238
oe = 0.89	1	87853143	87853897	+	0.416178	0.412458	0.632384	0.262515	0.436364	0.563853	0.445665	0.372024	0.414318	0.44745	0.500108	0.408845
oe = 0.88	1	88034774	88035286	+
oe = 0.95	1	88205330	88205799	+
oe = 0.94	1	88277214	88277704	+	2.5916	0.713008	1.29649	0.569904	2.14683	1.63871	1.62128	0.883129	1.65231	0.933199	1.89277	1.2522
oe = 0.81	1	88700954	88702514	+	0.605361	0.342758	0.273752	0.469917	0.547289	0.359354	0.243235	0.138026	0.474059	0.371834	0.453322	0.190631
oe = 0.73	1	89069977	89071245	+	0	0	0.952381	0.952381	0	1.42857	0	0	0	0.952381	0.714286	0
oe = 0.86	1	89216767	89217487	+
oe = 0.83	1	89454369	89455875	+	0.319088	0.405969	0.376786	0.628268	0.46978	0.702762	0.491796	0.384615	0.362528	0.502527	0.586271	0.438206
oe = 0.83	1	89580086	89581800	+	0.14881	0.463599	0.554187	0.279018	0.704657	0.260417	0.183824	0.853795	0.306204	0.416603	0.482537	0.518809
oe = 0.81	1	89930083	89931398	+	0	0	0.952381	0	0	0	0	0	0	0.47619	0	0
oe = 0.77	1	89941590	89942209	+	3	1.05263	0	1.42857	2.4	2.85714	0	1.33333	2.02632	0.714286	2.62857	0.666667
oe = 0.86	1	89968236	89968791	+
oe = 1.00	1	90603177	90603837	+	1.66667	3.33333	0	1.66667	0	2.08333	0	0	2.5	0.833333	1.04167	0
oe = 0.99	1	90998518	90999142	+	1.80375	0	0.740741	1.11111	0	1.10038	2.72487	1.5942	0.901876	0.925926	0.550188	2.15954
oe = 0.74	1	91052629	91053515	+	0	0	0	1.25	0	0	0	0	0	0.625	0	0
oe = 1.00	1	91250292	91250853	+	1.6886	0	1.01504	0	0	0.745614	0	0	0.844298	0.507519	0.372807	0
oe = 0.75	1	91297896	91298794	+	0	0.714286	0	0	0	0	0	0.666667	0.357143	0	0	0.333333
oe = 0.63	1	91344458	91345817	+	29.1667	18.75	31.3419	25	29.1667	27.7632	15.7895	26.8275	23.9583	28.171	28.4649	21.3085
oe = 0.86	1	91366304	91366752	+	0	0	0	0	0	0.925926	0	0	0	0	0.462963	0
oe = 0.84	1	91398098	91399067	+	0	0	0	0.480769	0	0	0	0.480769	0	0.240385	0	0.240385
oe = 0.76	1	91412381	91413380	+	0	2.5	0	0	1.04167	0	0	1.5625	1.25	0	0.520833	0.78125
oe = 0.90	1	91459000	91459734	+	0.307692	0.285714	0.353846	0.285714	0.210526	0.210526	0	0.181818	0.296703	0.31978	0.210526	0.0909091
oe = 0.99	1	91494465	91495191	+	0.131579	0.239234	0.3367	1.07625	0.175439	0.543024	0.438597	0	0.185407	0.706474	0.359231	0.219298
oe = 0.96	1	91540318	91541072	+	0.555556	0	0	0.416667	0	0	0	0	0.277778	0.208333	0	0
oe = 0.72	1	91800887	91802681	+	1.85185	1.28205	0	0	1.85185	0	0	3.84615	1.56695	0	0.925926	1.92308
oe = 0.82	1	92179621	92181074	+	0.606061	0.444444	0	0.350877	1.21457	1.36905	0.956938	0.350877	0.525253	0.175439	1.29181	0.653907
oe = 0.94	1	92473461	92473964	+	0	0.555556	0.166667	0.803571	0.173611	0.400458	0.198413	0.899621	0.277778	0.485119	0.287034	0.549017
oe = 0.76	1	92831247	92832865	+	0.528782	0.271675	0.322502	0.0708717	0.272519	0.149787	0.327592	0.798193	0.400228	0.196687	0.211153	0.562893
oe = 0.90	1	92906973	92907592	+	0	0	0	0	0	0	0	0	0	0	0	0
oe = 0.85	1	92910511	92911527	+	0	0.416667	0.222332	1.32292	0.317029	0.147059	0.977273	0.647059	0.208333	0.772624	0.232044	0.812166
oe = 0.81	1	92934262	92934948	+	0	0	1.11111	0.769231	0.833333	1.05263	0.769231	1.81818	0	0.940171	0.942982	1.29371
oe = 0.79	1	93101581	93102109	+
oe = 0.82	1	93111125	93111599	+
oe = 0.83	1	93235702	93236507	+	0	0.512821	0.844526	0.854701	0.3663	1.0989	0	0.452489	0.25641	0.849613	0.732601	0.226244
oe = 0.79	1	93342561	93344092	+	0	1.08543	0.320513	0	0.925926	0	0.595238	1.66667	0.542717	0.160256	0.462963	1.13095
oe = 0.92	1	93444932	93445766	+	0.542462	0.655271	0	0.570599	0.829852	0.540123	0.531814	0.661376	0.598866	0.285299	0.684988	0.596595
oe = 0.81	1	93478227	93479457	+	0.277008	0.292398	0	0	0.37594	0.175439	0	0	0.284703	0	0.275689	0
oe = 0.87	1	93511777	93512413	+	0	0	1.66667	0	3.7037	2.22222	0	2.08333	0	0.833333	2.96296	1.04167
oe = 0.89	1	93635102	93635978	+	0.181818	0.417112	0	0	0	3.2	0	0.307692	0.299465	0	1.6	0.153846
oe = 0.84	1	93685455	93686634	+	0	0.99359	0.452489	1.80346	0.384615	0	0.699301	0.3663	0.496795	1.12797	0.192308	0.532801
oe = 0.91	1	93753867	93755348	+	0.399897	0.48502	0.10142	0.379902	0	0.780037	0.572265	0.52521	0.442458	0.240661	0.390019	0.548738
oe = 0.87	1	93801691	93802178	+	0	0	0	2.05357	0	0	1.92308	0	0	1.02679	0	0.961538
oe = 0.85	1	93803478	93804391	+
oe = 1.00	1	93956593	93957020	+
oe = 0.83	1	94481588	94482100	+
oe = 0.67	1	94729086	94729616	+
oe = 0.82	1	95238383	95239371	+	92.4	94.4444	89.2064	93.8775	93.2394	91.4286	94.7826	89.8413	93.4222	91.5419	92.334	92.3119
oe = 0.85	1	95313519	95314246	+
oe = 0.73	1	95517525	95518034	+
oe = 0.71	1	95667366	95667768	+
oe = 0.82	1	97660684	97662278	+	0	1.92308	0	0	0.591716	0	0	0	0.961539	0	0.295858	0
oe = 0.91	1	97769533	97770690	+	0	0	0	0	0	0	0	0	0	0	0	0
oe = 0.88	1	98095048	98095891	+	0	0	0	0	0	0	0	0	0	0	0	0
oe = 0.64	1	98366566	98367087	+
oe = 0.65	1	98385300	98385866	+
oe = 0.79	1	100754317	100755180	+
oe = 0.91	1	101606896	101607346	+
oe = 0.87	1	101934631	101935143	+
oe = 0.67	1	102092162	102092683	+
oe = 0.91	1	102605363	102605810	+
oe = 0.88	1	103117337	103117993	+
oe = 0.91	1	103926065	103926505	+
oe = 0.64	1	104158814	104159234	+
oe = 0.78	1	104768482	104768920	+
oe = 0.83	1	104968613	104969601	+
oe = 0.89	1	104993909	104994456	+
oe = 0.63	1	105019943	105021030	+
oe = 0.75	1	105355963	105356898	+	1.11111	0	0	0	0	0	0	1.04167	0.555556	0	0	0.520833
oe = 0.86	1	105663827	105664647	+	0	0	0	1.47059	2.94118	0	0	0	0	0.735294	1.47059	0
oe = 0.90	1	105780529	105780983	+	1.11111	0	0.396825	0	0	0	0	0	0.555556	0.198413	0	0
oe = 0.87	1	105989880	105991754	+	0	2.09804	0	0.294118	0.277778	0.25	0.5	0.263158	1.04902	0.147059	0.263889	0.381579
oe = 0.93	1	106171430	106173330	+	1.05263	0	0.526316	0.292398	0.478469	0.701754	0.438597	0.681867	0.526316	0.409357	0.590112	0.560232
oe = 0.92	1	106300093	106300605	+
oe = 0.74	1	106712494	106712947	+
oe = 0.84	1	106713657	106714644	+
oe = 0.72	1	106759348	106759902	+	10	0	0	9.09091	0	0	0	0	5	4.54545	0	0
oe = 0.92	1	106796243	106796781	+
oe = 0.69	1	106854853	106855374	+
oe = 0.68	1	107208909	107209422	+
oe = 0.63	1	107822785	107823723	+
oe = 0.69	1	108327656	108328532	+
oe = 0.65	1	108414458	108414976	+
oe = 0.66	1	109034782	109035312	+
oe = 0.67	1	109614479	109614916	+
oe = 0.70	1	109982433	109983228	+
oe = 0.71	1	111580878	111581408	+
oe = 0.73	1	111864487	111865085	+
oe = 0.65	1	112416535	112416951	+
oe = 0.80	1	112556433	112557107	+
oe = 0.92	1	112568873	112569346	+
oe = 1.77	1	112599964	112600441	+
oe = 0.62	1	112838135	112838836	+
oe = 0.94	1	114035671	114036111	+
oe = 0.64	1	114182834	114183955	+
oe = 0.68	1	114557304	114558010	+
oe = 0.64	1	114770498	114771161	+
oe = 0.70	1	114808458	114809379	+
oe = 0.62	1	115447365	115447895	+
oe = 0.70	1	116362921	116363585	+
oe = 0.66	1	116861666	116862408	+
oe = 0.66	1	117253676	117254823	+
oe = 0.68	1	117434029	117434443	+
oe = 0.66	1	117485817	117486347	+
oe = 0.85	1	118096873	118097654	+	67.6471	76.8519	77.7778	83.908	81.0606	82.8125	80.303	81.1594	72.2495	80.8429	81.9366	80.7312
oe = 1.65	1	118149851	118150257	+
oe = 0.78	1	118310998	118311533	+	2.02206	1.19048	0	0	0	0.694444	0	1.11111	1.60627	0	0.347222	0.555556
oe = 0.79	1	118389220	118389718	+	0	0	0	0	0	0	0	0	0	0	0	0
oe = 0.73	1	118459278	118459794	+	0	0	1.51515	0	0	0	0	0	0	0.757576	0	0
oe = 0.88	1	118587923	118588571	+
oe = 0.72	1	118627822	118628282	+
oe = 0.79	1	119420295	119422877	+	3.7248	2.92717	3.5251	2.89377	4.09485	3.81653	1.49685	3.00265	3.32599	3.20943	3.95569	2.24975
oe = 0.96	1	119504423	119504997	+	0.3663	0.453515	0.842491	1.24211	1.36364	1.1987	1.31258	1.02814	0.409908	1.0423	1.28117	1.17036
oe = 0.90	1	119525826	119526478	+	0.809717	0.350877	1.00251	0.438597	0.956938	0.513784	1.43541	0	0.580297	0.720551	0.735361	0.717703
oe = 1.09	1	119648354	119649055	+	0.217865	0	0	0.392157	1.02124	0.655328	0	0	0.108932	0.196078	0.838285	0
oe = 0.92	1	119836760	119837754	+
oe = 0.82	1	120340461	120341881	+	15.7895	7.14286	8.33333	10	3.125	21.875	17.5	3.57143	11.4662	9.16667	12.5	10.5357
oe = 0.80	1	120599977	120600444	+
oe = 0.71	1	120602844	120603990	+	3.0303	7.69231	6.34921	4.60317	3.92157	7.14286	9.69697	15	5.36131	5.47619	5.53221	12.3485
oe = 0.80	1	121202597	121204715	+
oe = 0.80	1	121327654	121328143	+	0	1.51515	0	0	0	0	0	2.22222	0.757576	0	0	1.11111
oe = 0.74	1	121527416	121527955	+
oe = 0.82	1	121567593	121568081	+
oe = 0.79	1	121781078	121781560	+
oe = 0.82	1	122772272	122772773	+
oe = 0.72	1	124045452	124046133	+
oe = 0.97	1	125349889	125350316	+
oe = 0.78	1	125435175	125435976	+
oe = 0.73	1	125560390	125561346	+	0	0	7.14286	0	0	0	6.66667	0	0	3.57143	0	3.33333
oe = 0.68	1	125911449	125912249	+
oe = 0.86	1	127204919	127205651	+	0	0	0.952381	0	0	0	0	2.66667	0	0.47619	0	1.33333
oe = 0.85	1	127677229	127678137	+	0	1.54915	0.555556	0.793651	2.04793	0	0	0	0.774573	0.674603	1.02397	0
oe = 0.92	1	127773919	127774860	+	0.953618	0.476191	0.75467	0.410256	0	0.466667	0.21978	0.410256	0.714904	0.582463	0.233333	0.315018
oe = 0.87	1	128103280	128103980	+
oe = 0.95	1	128244100	128244972	+	1	0	0	0.833333	0	1.66667	0	1.42857	0.5	0.416667	0.833333	0.714286
oe = 0.84	1	128359338	128359856	+	0.37037	0.333333	0.215054	0.37037	0	0.592885	0.512821	1.00529	0.351852	0.292712	0.296443	0.759056
oe = 0.95	1	128416825	128417442	+	0	0	0	0	0	1.19048	0	0	0	0	0.595238	0
oe = 0.91	1	128590910	128591764	+
oe = 0.69	1	128773235	128773664	+
oe = 0.87	1	128852775	128853347	+
oe = 0.70	1	129273318	129273770	+
oe = 0.70	1	130599944	130601290	+
oe = 0.87	1	130716677	130717833	+	0	0	1.38889	0	0	0	0	0	0	0.694444	0	0
oe = 0.93	1	131096810	131097847	+	0.444444	0	0.416667	0.444444	0	0.606061	0.476191	0	0.222222	0.430556	0.30303	0.238095
oe = 0.84	1	131137777	131138378	+
oe = 0.88	1	131244663	131245555	+	0	0.660475	0.764411	0	0.615385	1.28205	0.438597	0.854409	0.330237	0.382206	0.948718	0.646503
oe = 0.68	1	131308188	131308927	+
oe = 0.77	1	131525717	131528397	+	0	0.909091	1.16883	0.714286	2.5098	0	0	0.454545	0.454545	0.941558	1.2549	0.227273
oe = 0.81	1	131827611	131828289	+
oe = 0.87	1	131910245	131911218	+	1.5625	0	0	0	0	0	0	0	0.78125	0	0	0
oe = 0.82	1	131962640	131963459	+	0.416667	0.393519	0.381433	0	0.314328	0.166667	0	0.350877	0.405093	0.190717	0.240497	0.175439
oe = 0.94	1	132007343	132008412	+	0.445157	0.758637	0.21164	0.173611	0	0.734386	1.65344	0.198413	0.601897	0.192626	0.367193	0.925926
oe = 0.80	1	132067626	132068248	+
oe = 0.87	1	132190088	132191155	+	0.353448	1.0464	1.32049	0.732759	0.923023	0.914832	0.591133	0	0.699922	1.02663	0.918928	0.295566
oe = 0.81	1	132298559	132299269	+
oe = 0.86	1	132315899	132316555	+
oe = 0.65	1	132360630	132361042	+	72.7273	78.5714	83.3333	81.8182	84.2105	84.6154	100	50	75.6494	82.5758	84.413	75
oe = 0.78	1	132391391	132391882	+
oe = 0.83	1	132417370	132417990	+	0.555556	0	1.03704	0.416667	0	1.50183	0	0	0.277778	0.726852	0.750916	0
oe = 0.83	1	132880311	132880946	+	0.384615	0	0	0.549451	0	0.480769	2.0979	1.53846	0.192308	0.274725	0.240385	1.81818
oe = 0.89	1	133045851	133046709	+	0	0.493827	0.194932	0	0.217865	0.399832	0.205761	0.569801	0.246914	0.0974659	0.308848	0.387781
oe = 0.95	1	133131081	133131904	+	0.559211	1.00635	0.619883	1.68498	0.758831	0.208333	0	0.3663	0.78278	1.15243	0.483582	0.18315
oe = 0.83	1	133163777	133164521	+	0	1.81818	0.952381	1.33333	2.85714	2	0	0	0.909091	1.14286	2.42857	0
oe = 0.67	1	133363429	133364312	+	0	0.362319	0	0.845957	0	1.6087	0	0.507246	0.181159	0.422979	0.804348	0.253623
oe = 0.86	1	133423058	133424485	+	0	0	1.17647	0	0	0	0	0	0	0.588235	0	0
oe = 1.00	1	133609753	133610435	+	0	0.181818	0	0.500659	0	0.45977	0.34965	0	0.0909091	0.250329	0.229885	0.174825
oe = 0.86	1	133660888	133661444	+
oe = 0.98	1	134078808	134079438	+	0.925926	0	0.694444	0.653595	0.925926	0	0	0	0.462963	0.67402	0.462963	0
oe = 0.77	1	134234705	134235655	+	1.77515	1.18343	1.23077	0	1.44231	0.919118	1.0989	1.18343	1.47929	0.615385	1.18071	1.14117
oe = 0.75	1	134298896	134299450	+	0	0	1.85185	2.5641	0	10	0	2.08333	0	2.20798	5	1.04167
oe = 0.99	1	134361549	134362168	+	0	0.840336	0	1.2987	0	0	0	1.02041	0.420168	0.649351	0	0.510204
oe = 0.90	1	134415249	134415959	+	0.2002	0.36036	0.0900901	0.310559	0.1001	0.315315	0.15015	0.221897	0.28028	0.200325	0.207708	0.186023
oe = 0.77	1	134455276	134455836	+
oe = 0.78	1	134494515	134494948	+	0	0	3.67926	0.47619	1.11111	0.588235	0	0.416667	0	2.07772	0.849673	0.208333
oe = 0.75	1	134556260	134557124	+	0.219298	0.160256	0.337302	0.416667	0.14881	0.36859	0	0.260417	0.189777	0.376984	0.2587	0.130208
oe = 0.89	1	134560081	134561744	+	0.372529	0.189448	0.534979	0.123457	0.187056	0	0.14245	0.736532	0.280988	0.329218	0.0935279	0.439491
oe = 0.90	1	134646454	134647253	+	0	0	0	0.476191	0	1.53061	0.595238	0.420168	0	0.238095	0.765306	0.507703
oe = 0.79	1	134708874	134709423	+
oe = 0.69	1	134955512	134955991	+
oe = 0.63	1	134987517	134988073	+
oe = 0.75	1	135104869	135105311	+
oe = 0.88	1	135146496	135147566	+	0.894308	0.620269	0.424238	1.17544	0.866651	0.250305	0.21645	0.474487	0.757288	0.799841	0.558478	0.345468
oe = 0.87	1	135283532	135284122	+
oe = 0.91	1	135429954	135430720	+	2.06294	0.606061	0	1.3986	0.30303	0.478469	0	0	1.3345	0.699301	0.39075	0
oe = 0.71	1	135584708	135585732	+	0.617284	0.50505	0.925926	0.584795	3.7037	0	0	0.653595	0.561167	0.755361	1.85185	0.326797
oe = 0.77	1	135687732	135688484	+	0	0	0	0	0	0	0	1.85185	0	0	0	0.925926
oe = 0.74	1	135765881	135766710	+	0.319186	0.387286	0.455221	0.31772	1.12861	1.56529	0.173611	0.709877	0.353236	0.38647	1.34695	0.441744
oe = 0.86	1	135818509	135819008	+	0.925926	0	0	2.5	0	0.584795	1.39434	0	0.462963	1.25	0.292398	0.697168
oe = 0.86	1	135918710	135919286	+
oe = 0.87	1	136050822	136051352	+	9.44444	7.57576	10	14.2857	11.826	14.5511	4.38596	8.11966	8.5101	12.1429	13.1885	6.25281
oe = 0.73	1	136131276	136131926	+	0	2.08333	0	0	0	1.5625	2.08333	0	1.04167	0	0.78125	1.04167
oe = 0.77	1	136233873	136234663	+	1.53846	0	0	0	0	0	0	0	0.769231	0	0	0
oe = 0.72	1	136259770	136260914	+	4.16667	0	2.22222	0	4.16667	4.76191	4.76191	0	2.08333	1.11111	4.46429	2.38095
oe = 0.90	1	136345399	136346321	+	0	0.277778	0.277778	0.15625	0.357143	0.833333	0.75	0.227273	0.138889	0.217014	0.595238	0.488636
oe = 0.93	1	136415223	136415678	+	0	0.326279	0.30863	0	0.132275	0.20668	1.05006	0.0821018	0.163139	0.154315	0.169478	0.566081
oe = 0.85	1	136466217	136466630	+	0.555556	0.653595	0.617284	0.555556	1.5873	1.0101	0	0	0.604575	0.58642	1.2987	0
oe = 0.86	1	136624637	136625621	+	0.367647	0.309598	0.367647	0.490196	0	0.602241	0.534759	0	0.338622	0.428922	0.30112	0.26738
oe = 0.69	1	136789140	136789568	+
oe = 0.65	1	136948568	136949197	+	0	0	1.11111	0	0.724638	0	0	0	0	0.555556	0.362319	0
oe = 0.65	1	138311455	138312226	+
oe = 0.94	1	138619153	138619864	+	0	0	0	0	0	0	0	0	0	0	0	0
oe = 0.69	1	138788935	138789465	+
oe = 0.89	1	138841499	138842069	+
oe = 0.95	1	138856301	138856906	+
oe = 0.96	1	138963395	138964108	+	5.55556	0	0	0	0	0	0	0	2.77778	0	0	0
oe = 0.86	1	139422097	139422751	+
oe = 0.83	1	139454635	139455233	+	1.25	0	0	0	0	0	0	0	0.625	0	0	0
oe = 0.74	1	139546371	139546913	+
oe = 0.70	1	139641201	139641823	+
oe = 0.62	1	139907403	139907959	+
oe = 0.94	1	141035376	141035803	+
oe = 0.94	1	141261830	141262270	+
oe = 0.97	1	141373600	141374027	+
oe = 0.83	1	143331997	143332437	+
oe = 0.93	1	143702599	143703176	+
oe = 0.94	1	143776715	143777655	+	1.25926	0	0.350877	0.392157	0.533333	1	0.555556	0	0.62963	0.371517	0.766667	0.277778
oe = 0.76	1	143971068	143971624	+
oe = 0.68	1	146004469	146004999	+
oe = 1.72	1	146203422	146203904	+
oe = 0.79	1	146288588	146289063	+
oe = 0.94	1	146403834	146404278	+
oe = 0.79	1	147944068	147944503	+
oe = 0.76	1	148081309	148082093	+
oe = 0.81	1	148378691	148379547	+
oe = 0.65	1	149511887	149512405	+
oe = 1.00	1	149581527	149581979	+
oe = 0.65	1	150232501	150233243	+
oe = 0.86	1	150392778	150393719	+
oe = 1.01	1	151344226	151345424	+	1.41741	0	0.25	0.446429	0.260417	0.520833	0	0	0.708705	0.348214	0.390625	0
oe = 0.94	1	151428086	151429157	+	0.871849	0.480159	0.570106	0.280246	0.10989	0.337302	0	0.150376	0.676004	0.425176	0.223596	0.075188
oe = 0.90	1	151500027	151501141	+	0.462963	0.50505	0.277778	0	0.26455	0.396825	0.555556	0	0.484007	0.138889	0.330688	0.277778
oe = 0.62	1	151571314	151571755	+	0	0.714286	5.87302	0.555556	2.76224	2.25275	0.625	1.17647	0.357143	3.21429	2.50749	0.900735
oe = 0.78	1	151755185	151755925	+	0.190476	0.539683	0.344004	0.714286	0.871849	0.15873	0.410116	0.468819	0.365079	0.529145	0.515289	0.439468
oe = 0.76	1	152089617	152090619	+	0	0	0.980392	0	0.925926	1.11111	0	1.04167	0	0.490196	1.01852	0.520833
oe = 0.92	1	152386314	152386744	+
oe = 0.94	1	152399919	152400364	+
oe = 0.95	1	152765928	152767261	+	0.465466	0.995256	0.171981	0.323481	0.199434	0.385149	0.348573	0.179637	0.730361	0.247731	0.292292	0.264105
oe = 0.95	1	152901954	152903964	+	0.802992	2.18045	1.015	0	0	0.761738	0.552721	0	1.49172	0.507498	0.380869	0.276361
oe = 0.75	1	152954931	152956251	+
oe = 0.79	1	153332004	153333079	+	0.252684	0.290655	0.377343	0.454777	0.1457	0.175593	0.593623	0.534826	0.27167	0.41606	0.160646	0.564224
oe = 0.81	1	153425079	153425591	+
oe = 0.95	1	153486982	153487778	+	0.420168	0	0	0	0.420168	0.476191	0	0.297619	0.210084	0	0.448179	0.14881
oe = 0.80	1	153899778	153901066	+	0	0	0	0	0	0	0	10	0	0	0	5
oe = 0.61	1	154204838	154205538	+
oe = 0.82	1	155083182	155083658	+
oe = 0.83	1	155098326	155099738	+	0.263158	0.777778	0.690431	0.866667	0.584416	0	0.333333	0.545906	0.520468	0.778549	0.292208	0.43962
oe = 0.93	1	155158549	155159280	+	0	0	0	0	3.33333	0	0	0	0	0	1.66667	0
oe = 0.92	1	155244092	155244947	+	1.85185	1.44928	0.444444	1.0582	0.555556	0.854701	0	0.50505	1.65056	0.751323	0.705128	0.252525
oe = 0.82	1	155416850	155417545	+	0	1.17647	0.909091	0	0	1.81818	0	0	0.588235	0.454545	0.909091	0
oe = 1.15	1	155558148	155558794	+	0	1.28205	0	0	0	0.925926	0	1.11111	0.641026	0	0.462963	0.555556
oe = 0.79	1	155736868	155737982	+
oe = 0.73	1	155741118	155743246	+	0.405405	1.62355	1.29236	1.06392	0.733163	0.36036	1.01228	0.540541	1.01448	1.17814	0.546762	0.776408
oe = 0.89	1	155812434	155813157	+	0	1.38889	0	0	0	0	4.16667	0	0.694444	0	0	2.08333
oe = 0.87	1	155972724	155973671	+
oe = 1.03	1	156035533	156036386	+
oe = 0.71	1	156204684	156205085	+
oe = 0.99	1	156303118	156303790	+	0.3125	0.142857	0.227273	0.277778	0.333333	0	0.178571	0	0.227679	0.252525	0.166667	0.0892857
oe = 0.91	1	156420695	156421188	+
oe = 0.84	1	156558497	156559438	+	0.852273	0.252525	0.347222	0	0.396825	0.205761	0	0	0.552399	0.173611	0.301293	0
oe = 0.87	1	156718338	156719263	+	0	0.107527	0.166667	0.30303	0	0.371517	0.37037	0.196078	0.0537634	0.234848	0.185759	0.283224
oe = 0.94	1	156938963	156940007	+	0.947982	0	0	0.606061	0	0	0	0.505051	0.473991	0.30303	0	0.252525
oe = 0.90	1	157411787	157412829	+	0.451515	0.238095	0.481243	0.555556	0.555556	0	0.462963	0	0.344805	0.518399	0.277778	0.231481
oe = 0.88	1	157883370	157883882	+
oe = 0.70	1	158331649	158332391	+
oe = 0.76	1	158355761	158356243	+
oe = 0.64	1	158879587	158880280	+
oe = 0.60	1	159021936	159022476	+
oe = 0.93	1	159231782	159232846	+
oe = 0.67	1	160194962	160195410	+
oe = 0.90	1	160212439	160213405	+	0.172414	0.837939	0.149925	0.127714	0.181488	0.143678	0	0.373563	0.505176	0.138819	0.162583	0.186782
oe = 0.89	1	160421462	160422180	+
oe = 0.93	1	160792030	160793170	+	0	0	0.592105	1.15984	0	0.657895	0.350877	0	0	0.875975	0.328947	0.175439
oe = 0.89	1	160906210	160907096	+	0	0	0.793651	0.310559	0	0	0.510204	1.02041	0	0.552105	0	0.765306
oe = 0.87	1	161034405	161035181	+	0	0	0.555556	0	0.634921	0	0.606061	0	0	0.277778	0.31746	0.30303
oe = 0.93	1	161070649	161071145	+	0	0	0	0	0	2.67094	0	0	0	0	1.33547	0
oe = 0.81	1	161250818	161251278	+	1.33333	0	3.15789	0	0	2	0	1.33333	0.666667	1.57895	1	0.666667
oe = 0.95	1	161876452	161877098	+	0	0	0	0	0	0	0	0	0	0	0	0
oe = 0.71	1	162338553	162339268	+
oe = 0.76	1	162477566	162478079	+	0	0	0.403226	0	1.5625	0.961538	2.00321	0	0	0.201613	1.26202	1.0016
oe = 0.76	1	162548265	162548709	+
oe = 0.95	1	162570354	162571602	+	0	0	0	0	0	0	0	0	0	0	0	0
oe = 0.93	1	162739972	162740673	+	0	0	1.5625	2.27273	0	0	4.83974	3.33333	0	1.91761	0	4.08654
oe = 0.67	1	162841574	162842065	+
oe = 0.76	1	163312002	163312621	+
oe = 0.66	1	163710073	163710605	+
oe = 0.75	1	163779513	163779920	+	0	0	0	0	3.57143	0	0	0	0	0	1.78571	0
oe = 0.69	1	163783961	163784482	+
oe = 0.90	1	163929785	163930411	+	0	1.28205	0	3.0303	0	1.28205	0	0	0.641026	1.51515	0.641026	0
oe = 0.98	1	163994434	163995154	+	0	0	0	0	1.96078	0	0	1.85185	0	0	0.980392	0.925926
oe = 1.24	1	164224358	164224911	+
oe = 0.91	1	164248620	164249686	+	0	0	0	0	0	0	0	0	0	0	0	0
oe = 0.78	1	164457667	164458737	+
oe = 0.85	1	165193912	165194575	+
oe = 0.89	1	165236384	165237118	+
oe = 0.77	1	165281713	165282567	+	0.324675	0.297619	0.510204	0.510204	0	0.476191	0.446429	0.324675	0.311147	0.510204	0.238095	0.385552
oe = 0.64	1	165404642	165405151	+
oe = 0.80	1	165459580	165461564	+	0.783476	0	0	0.18315	0.33398	0.40404	0.2331	0.581854	0.391738	0.0915751	0.36901	0.407477
oe = 0.61	1	165526739	165527693	+
oe = 0.73	1	165634116	165634787	+	0.371299	0.511464	0.623048	0.26455	0.2849	0.185185	0.484848	0.526507	0.441381	0.443799	0.235043	0.505678
oe = 1.11	1	165641861	165642678	+	0	0	0	0	0	0.735294	0	0	0	0	0.367647	0
oe = 0.85	1	165763706	165764219	+
oe = 0.92	1	166001466	166003585	+	0.656566	0.189394	0.401246	1.00373	0.15949	0.301627	0	0.16835	0.42298	0.70249	0.230559	0.0841751
oe = 0.71	1	166238498	166238965	+
oe = 0.83	1	166253980	166254382	+
oe = 0.85	1	166308842	166309482	+
oe = 0.97	1	166378931	166379976	+
oe = 0.90	1	166409387	166410061	+	1.5625	1.78571	0	1.04167	0	3.84615	0	1.66667	1.67411	0.520833	1.92308	0.833333
oe = 0.85	1	167000592	167001863	+	0	0	0	0	1.75439	2.22222	0	3.33333	0	0	1.9883	1.66667
oe = 0.81	1	167283765	167285334	+	0.528455	0.338594	0.110865	0.325203	0.239547	0.367604	0.143472	0.594121	0.433525	0.218034	0.303576	0.368797
oe = 1.00	1	167308181	167309065	+	0.510204	0.716076	0.285714	0	0	0.714286	0	0.595238	0.61314	0.142857	0.357143	0.297619
oe = 0.90	1	167350132	167350541	+
oe = 0.90	1	167688275	167689255	+	2.77778	1.28205	0	0	1.28205	0	2.5	0	2.02991	0	0.641026	1.25
oe = 0.69	1	168629288	168629821	+
oe = 0.64	1	168649653	168650070	+
oe = 0.68	1	169174746	169175279	+
oe = 1.00	1	169542430	169542857	+
oe = 0.96	1	169968946	169969431	+	18.5038	18.3974	7.45701	4.08088	16.4773	13.6063	14.5468	11.8056	18.4506	5.76895	15.0418	13.1762
oe = 0.97	1	170115791	170116235	+
oe = 0.96	1	170174610	170175289	+
oe = 0.94	1	170215004	170215422	+
oe = 0.94	1	170589280	170590058	+	0	0	0	0.404858	0.309598	0.540166	0	0.404858	0	0.202429	0.424882	0.202429
oe = 0.70	1	170644196	170644660	+	2.5	12.8571	4.34783	4.70588	8.66667	4.61538	0	2.66667	7.67857	4.52685	6.64103	1.33333
oe = 0.69	1	170885007	170885507	+	0	0	0	1.31579	0	0	0	1.38889	0	0.657895	0	0.694444
oe = 0.74	1	170907404	170908171	+
oe = 1.23	1	170941832	170942692	+
oe = 0.89	1	171063940	171066085	+	2.42424	2.43222	1.22155	2.12766	1.70905	2.30332	1.84091	1.70583	2.42823	1.67461	2.00619	1.77337
oe = 0.77	1	171070321	171070786	+
oe = 0.90	1	171071592	171073720	+
oe = 0.79	1	171077942	171078407	+	8.33333	12.0773	11	13.6364	10.2041	9.63855	10.8108	11.6279	10.2053	12.3182	9.92132	11.2194
oe = 0.90	1	171079182	171081334	+
oe = 0.78	1	171085564	171086059	+
oe = 0.81	1	171102307	171102825	+
oe = 0.91	1	171270156	171270714	+
oe = 0.76	1	171287539	171288060	+	0.750916	0.700615	0	0	0	0	1.73993	0.476191	0.725765	0	0	1.10806
oe = 0.86	1	171328890	171329792	+	0	0	0.37037	0	0	0.762527	0.666667	0.607287	0	0.185185	0.381264	0.636977
oe = 0.83	1	171345439	171345901	+
oe = 0.85	1	171411210	171411871	+	0.415177	0.706076	0	0	0	0	0.149925	0.164204	0.560626	0	0	0.157064
oe = 1.05	1	171437431	171437953	+	0.980392	0	0	0	1.66667	0	0	0	0.490196	0	0.833333	0
oe = 1.26	1	171481530	171482101	+
oe = 0.92	1	171503389	171504200	+	0	0	0	0	0	0.280112	0	0.588235	0	0	0.140056	0.294118
oe = 0.81	1	172026960	172027483	+	0	0.16	0.2	0.382222	0.364372	0.768627	0.210526	0	0.08	0.291111	0.5665	0.105263
oe = 1.00	1	172082540	172083159	+
oe = 0.98	1	172147962	172148562	+	0	0	1.17057	0.892857	0	1.02041	0	0	0	1.03171	0.510204	0
oe = 0.69	1	172312200	172312632	+
oe = 1.03	1	172325701	172326579	+
oe = 0.81	1	172340866	172341416	+	2.94118	0	0	0	1.5625	0	2.08333	0	1.47059	0	0.78125	1.04167
oe = 1.02	1	172376351	172377347	+	0.625	0	0.952381	0.833333	0.606061	0.588235	0	2.30769	0.3125	0.892857	0.597148	1.15385
oe = 0.71	1	172500079	172501203	+
oe = 0.81	1	172632539	172633129	+	0	1.58347	0.529101	0	0.617284	0	0	0	0.791734	0.26455	0.308642	0
oe = 0.92	1	173260547	173261216	+
oe = 0.77	1	173367182	173367799	+
oe = 0.63	1	174254133	174254872	+
oe = 0.62	1	174501730	174502540	+
oe = 0.73	1	175014226	175015263	+
oe = 0.97	1	175492099	175492716	+
oe = 0.85	1	175692086	175693081	+	0.534759	0	0	0.534759	0	0	0.478469	0.699301	0.26738	0.26738	0	0.588885
oe = 0.88	1	175880607	175881239	+
oe = 0.76	1	176274634	176275572	+
oe = 0.94	1	176282110	176282758	+
oe = 1.03	1	176549725	176550152	+
oe = 0.78	1	176813369	176814723	+
oe = 0.90	1	177257300	177259121	+	0	0.952381	0	0	0	0	0	0	0.476191	0	0	0
oe = 0.88	1	177441492	177443021	+	0	0.420168	0	0	0.396825	0.595238	0.446429	0	0.210084	0	0.496032	0.223214
oe = 0.79	1	177795935	177796794	+	22.0238	5.04202	11.5107	23.8095	20	9.52381	13.4454	8.7594	13.5329	17.6601	14.7619	11.1024
oe = 0.83	1	177983181	177984000	+
oe = 0.67	1	178059076	178059567	+
oe = 0.69	1	178175212	178175620	+
oe = 0.80	1	178187433	178188253	+
oe = 0.86	1	178276098	178276585	+
oe = 0.92	1	178318208	178319311	+
oe = 0.87	1	178336420	178338012	+
oe = 0.86	1	178405660	178406671	+	0	2.22222	0	0	1.28205	0	0	0	1.11111	0	0.641026	0
oe = 0.77	1	178527288	178530895	+	0.714286	0	0	2.67857	0.714286	0.840336	0	0	0.357143	1.33929	0.777311	0
oe = 0.99	1	179545917	179546885	+	0	0	0	1.0989	0	0	0	1.68067	0	0.549451	0	0.840336
oe = 0.83	1	179667885	179668692	+	1.17647	4	0	0	0	0	0	0	2.58824	0	0	0
oe = 1.01	1	179802927	179804038	+	0.4	0.266667	0.142857	0.25	0	2.7196	0.307692	0.363636	0.333333	0.196429	1.3598	0.335664
oe = 0.89	1	179959521	179960569	+	0.228833	0	0.915332	0.292398	0.736842	1.27172	0	0	0.114416	0.603865	1.00428	0
oe = 0.70	1	180195710	180196322	+	1.19048	1.02041	8.11508	5.98162	1.63265	11.1923	1.5873	6.81319	1.10544	7.04835	6.41248	4.20024
oe = 0.75	1	180255879	180256423	+	0	0.4662	0.314945	0.237417	0.666164	0.477783	0.944669	0.404223	0.2331	0.276181	0.571974	0.674446
oe = 0.63	1	180330556	180332867	+	0	0	0	0.793651	0	3.75	1.42857	0.793651	0	0.396825	1.875	1.11111
oe = 0.78	1	180568729	180569491	+
oe = 0.85	1	180612207	180612722	+
oe = 0.96	1	180640768	180641881	+	0.1443	0.826446	0.315994	0.647782	0.112233	0.189394	0.356506	0.780533	0.485373	0.481888	0.150814	0.568519
oe = 0.82	1	180696596	180697327	+	1.78571	0	0	1.25	2.63158	1.92308	0	2.27273	0.892857	0.625	2.27733	1.13636
oe = 0.95	1	180725763	180726715	+	0.606909	0.326797	0.294118	0.346021	0.280112	0.490196	0.452489	0.718954	0.466853	0.320069	0.385154	0.585721
oe = 0.73	1	180777733	180778382	+
oe = 0.92	1	180812493	180814356	+	0.130719	0.823684	0.177778	0	0.138889	0	0.222222	0.259259	0.477201	0.0888889	0.0694444	0.240741
oe = 0.81	1	180850521	180851311	+	1.38889	0.877193	0.877193	0	0	0.793651	0.877193	0	1.13304	0.438596	0.396825	0.438596
oe = 0.96	1	180942244	180942939	+	0.793651	0.549451	0.310559	0	0.840336	0	3.84615	0.340136	0.671551	0.15528	0.420168	2.09314
oe = 0.88	1	181150892	181151345	+
oe = 0.85	1	181210808	181212388	+	0.779857	0.210084	0.183824	0	0.338622	0	0.26738	0.245098	0.494971	0.0919118	0.169311	0.256239
oe = 0.77	1	181352378	181352907	+	0	0	0	0	0	0	0	0	0	0	0	0
oe = 0.97	1	181492920	181493346	+
oe = 0.93	1	181841864	181842754	+	0.524409	0.414079	0.13587	0.364853	0.120773	0.375259	1.23188	0.73346	0.469244	0.250361	0.248016	0.982672
oe = 1.04	1	182019392	182020714	+	0	0.297619	0.491898	0	2.16814	0.125	0.142045	0	0.14881	0.245949	1.14657	0.0710227
oe = 0.83	1	182124655	182125276	+	0.779967	1.53941	0.181488	0.181488	0	0.265252	0	0.973895	1.15969	0.181488	0.132626	0.486948
oe = 1.22	1	182257670	182258224	+
oe = 0.89	1	182282095	182282871	+	0	0.724638	0	1.51515	0	0	1.04167	0	0.362319	0.757576	0	0.520833
oe = 0.90	1	182340987	182341585	+	0	0	0	0	1.0989	2.04082	0	0	0	0	1.56986	0
oe = 0.89	1	182408663	182409611	+	0	0	0.222222	1.06061	0.181818	0.153846	0	0.148148	0	0.641414	0.167832	0.0740741
oe = 0.84	1	182516999	182517820	+
oe = 0.83	1	182763798	182764461	+
oe = 0.81	1	183087494	183088015	+
oe = 0.85	1	183088463	183089219	+
oe = 0.75	1	183296525	183297797	+
oe = 0.90	1	183345071	183345715	+
oe = 0.83	1	183368927	183369826	+	0.239234	1.14428	0.469087	0	0	0.633528	0	0	0.691757	0.234544	0.316764	0
oe = 0.74	1	184033313	184034537	+	0	0	0	0	0	1.33333	0	0	0	0	0.666667	0
oe = 0.78	1	184154538	184155250	+
oe = 0.77	1	184731655	184733045	+	0	0	0	0	0	0	2.27273	0	0	0	0	1.13636
oe = 0.84	1	184810770	184811173	+
oe = 0.78	1	184845501	184845995	+	0	0	0	0	0	0	2.27273	0	0	0	0	1.13636
oe = 0.85	1	184882562	184883166	+
oe = 0.64	1	184956376	184956870	+
oe = 1.01	1	184999315	185000100	+
oe = 1.00	1	185031014	185031523	+
oe = 0.93	1	185203932	185204409	+	0	0	0	1.33333	1.11111	0	0	0	0	0.666667	0.555556	0
oe = 0.78	1	185328726	185329438	+	0	0.350877	0	0	0	0	0	0	0.175439	0	0	0
oe = 1.02	1	185362830	185363485	+	0	0	0	0	0	0	0	0.840336	0	0	0	0.420168
oe = 0.75	1	185454937	185455661	+	1.75439	0	1.66667	0	0	1.96078	0	6.66667	0.877193	0.833333	0.980392	3.33333
oe = 0.92	1	185458225	185458684	+
oe = 0.82	1	186705140	186705716	+
oe = 0.91	1	186967390	186968306	+
oe = 0.67	1	187392820	187393774	+
oe = 0.97	1	187608998	187609682	+
oe = 0.68	1	188341864	188342601	+
oe = 0.79	1	189007233	189007958	+	1.38889	0	0.520833	1.28205	0	0	0	0.925926	0.694444	0.901442	0	0.462963
oe = 0.82	1	189343315	189343982	+
oe = 0.84	1	189687915	189688439	+	0	0	0.8	0	0	0	0	1.81818	0	0.4	0	0.909091
oe = 0.79	1	189727927	189728833	+	0.168067	0	0.413832	0.119048	0	0.545455	0.442177	0.408163	0.0840336	0.26644	0.272727	0.42517
oe = 0.81	1	189921891	189922498	+	0	0.595238	0	0.892857	0	0	1.19048	0	0.297619	0.446429	0	0.595238
oe = 0.77	1	190170207	190171031	+	0	0	0.653595	0	0	0	0	1.11111	0	0.326797	0	0.555556
oe = 0.69	1	190174915	190175594	+
oe = 0.88	1	190911494	190911931	+
oe = 0.85	1	190928448	190929180	+	0	0.239234	0	0.509642	0	0.568182	0	0	0.119617	0.254821	0.284091	0
oe = 0.84	1	190978249	190979451	+	2.76254	1.97894	2.02271	1.47554	2.18449	1.54528	1.79853	2.26421	2.37074	1.74913	1.86489	2.03137
oe = 0.75	1	191025525	191026487	+	0.233918	0.289787	0.819333	1.12229	0	0.474348	0.131579	0.374097	0.261853	0.970812	0.237174	0.252838
oe = 0.97	1	191062648	191063355	+	0	0	0.231481	0	0	0	1.60985	0	0	0.115741	0	0.804924
oe = 0.88	1	191097751	191098676	+
oe = 0.85	1	191182424	191184370	+
oe = 0.84	1	191184727	191185191	+
oe = 1.08	1	191224327	191224923	+	0	1	0	0	0	0	0.769231	0.666667	0.5	0	0	0.717949
oe = 0.75	1	191325847	191326480	+	0	9.09091	0	0	13.3333	0	7.69231	0	4.54545	0	6.66667	3.84615
oe = 0.89	1	191396079	191397801	+	0.297547	0.425265	0.326309	0.411036	0.66774	0.490544	0.596304	0.339224	0.361406	0.368673	0.579142	0.467764
oe = 0.90	1	191574956	191576091	+	0	0	0	10	4.54545	0	0	0	0	5	2.27273	0
oe = 0.91	1	191717735	191719260	+	0	0.641026	0.641026	0.752315	0	0.798611	0	0.297619	0.320513	0.69667	0.399306	0.14881
oe = 0.91	1	191821250	191822048	+
oe = 0.84	1	191906225	191907697	+
oe = 1.24	1	191934163	191934717	+
oe = 0.79	1	192092268	192092751	+
oe = 0.83	1	192136725	192138612	+	0	0.123457	0.538082	0.476191	0	0.277778	0.555556	0.444444	0.0617284	0.507136	0.138889	0.5
oe = 0.88	1	192190666	192191086	+	0.384615	0.3125	0.467391	0	0.871212	0.789474	0.47619	0.3125	0.348558	0.233696	0.830343	0.394345
oe = 0.86	1	192471244	192471900	+
oe = 0.87	1	192770641	192771138	+
oe = 0.71	1	192834626	192835051	+	0	0	4.7619	0	0	0	0	0	0	2.38095	0	0
oe = 0.88	1	192854887	192855898	+	0	0.510204	0.649351	1.97279	0	1.42857	1.19048	0	0.255102	1.31107	0.714286	0.595238
oe = 0.85	1	193035480	193036021	+	2.5	0	0.980392	0	0	0.396825	1.38889	0	1.25	0.490196	0.198413	0.694444
oe = 0.87	1	193129820	193130377	+
oe = 0.79	1	193152870	193153412	+	1.40415	1.35165	0.320513	0.832209	0.549451	0	0.404858	0.3663	1.3779	0.576361	0.274725	0.385579
oe = 0.78	1	193173371	193173801	+
oe = 0.76	1	194619661	194620876	+
oe = 0.90	1	194976274	194976831	+
oe = 0.86	1	195055844	195056492	+
oe = 1.84	1	195357636	195358118	+
oe = 0.84	2	3118209	3118863	+
oe = 0.85	2	3283706	3285096	+	3.33333	0	0	0	0	2.63158	0	0	1.66667	0	1.31579	0
oe = 0.98	2	3332260	3332755	+	1.31579	0	0	0	0	0	0	1.13636	0.657895	0	0	0.568182
oe = 0.87	2	3474435	3475299	+	0	0	0	0	0	9.09091	0	0	0	0	4.54545	0
oe = 0.70	2	3512521	3513282	+	0.980392	0	0.277778	0	2.15686	0	0	0.555556	0.490196	0.138889	1.07843	0.277778
oe = 0.80	2	3713364	3714085	+	0	0	0	0	0.324675	0.446429	1.94805	0	0	0	0.385552	0.974026
oe = 0.86	2	4197524	4198165	+
oe = 0.89	2	4401154	4401634	+	0	0	0	0	2.77778	0	0	0	0	0	1.38889	0
oe = 0.63	2	4603472	4604164	+
oe = 0.98	2	4717463	4718593	+	0.956633	0	1.04364	0	1.12782	0	0	0.297619	0.478316	0.521821	0.56391	0.14881
oe = 0.86	2	4881462	4882645	+	0	0	0	0	0	0	0	0	0	0	0	0
oe = 0.91	2	5063759	5064198	+
oe = 0.89	2	5137610	5138093	+	0.769231	1.05263	0.416667	0.833333	0.333333	2.08556	0	0	0.910931	0.625	1.20945	0
oe = 1.10	2	5684036	5684494	+
oe = 0.71	2	5713743	5715268	+	1.19048	0.694444	0.362319	0	0	0	0.396825	0	0.94246	0.181159	0	0.198413
oe = 0.88	2	5844920	5845561	+
oe = 0.83	2	5895007	5895538	+
oe = 1.08	2	5951292	5951958	+	0	3.84615	2.08333	0	1.78571	0	0	2.5	1.92308	1.04167	0.892857	1.25
oe = 0.66	2	6100359	6101023	+	5.26316	5.88235	3.50877	3.33333	15	1.28205	4.54545	8.33333	5.57276	3.42105	8.14103	6.43939
oe = 0.96	2	6129612	6130306	+	0	1.04167	0	0.520833	1.70455	0.961538	0	1.69956	0.520833	0.260417	1.33304	0.849781
oe = 0.90	2	6322385	6323545	+	0.181159	0.995711	0.160256	0.245098	0.890595	1.13636	0.347222	0.320513	0.588435	0.202677	1.01348	0.333868
oe = 0.88	2	6773183	6773693	+
oe = 0.93	2	6871950	6872914	+	0	0	0	1.17647	0	0	1.33333	0	0	0.588235	0	0.666667
oe = 0.74	2	7586635	7587098	+
oe = 0.63	2	8189345	8190502	+
oe = 0.63	2	9212744	9213248	+
oe = 0.90	2	9514354	9514866	+
oe = 0.93	2	9882254	9883100	+
oe = 0.79	2	10047909	10048762	+	0	0	2.77778	0	0	0	0	0	0	1.38889	0	0
oe = 0.85	2	10080058	10080881	+	0.892857	0.694444	0.568182	1.79426	0	0	1.56863	0	0.793651	1.18122	0	0.784314
oe = 0.91	2	10372484	10373109	+	0	0	0	0	0	0	1.66667	0	0	0	0	0.833333
oe = 0.93	2	10374790	10375267	+
oe = 0.89	2	10553990	10554846	+
oe = 0.67	2	11121772	11122302	+
oe = 1.00	2	11290158	11290630	+
oe = 0.68	2	11501302	11502211	+
oe = 0.63	2	11535350	11535765	+
oe = 0.88	2	11553594	11554108	+
oe = 0.92	2	11602880	11603307	+	0.708899	0.339938	0.549252	0.710059	0	0.589226	0.34188	0.501253	0.524418	0.629655	0.294613	0.421567
oe = 0.98	2	11777298	11777897	+	0	0	1.47059	0.462963	0	0	0.595238	1.13636	0	0.966776	0	0.865801
oe = 0.84	2	12045802	12046303	+
oe = 0.83	2	12301538	12302095	+
oe = 0.85	2	12418774	12419494	+
oe = 0.85	2	12641129	12641785	+
oe = 0.68	2	12945162	12945628	+
oe = 0.72	2	13009970	13011291	+
oe = 0.71	2	13574348	13575013	+
oe = 0.95	2	13617194	13617706	+
oe = 0.67	2	13658144	13658877	+
oe = 0.74	2	13793076	13793941	+
oe = 0.91	2	14055078	14056215	+	0.769231	0	0	0	0	0	0	0	0.384615	0	0	0
oe = 0.93	2	14073867	14074499	+
oe = 0.72	2	14085807	14086477	+
oe = 0.68	2	14124936	14125444	+
oe = 0.77	2	14376615	14377164	+
oe = 0.80	2	14604009	14605030	+
oe = 0.98	2	15054934	15055708	+	0.694444	0	0	0	0	0.347222	0	0.520833	0.347222	0	0.173611	0.260417
oe = 1.21	2	16028389	16028942	+
oe = 0.88	2	16108576	16109224	+
oe = 0.77	2	16356321	16356831	+
oe = 0.63	2	16381429	16382171	+
oe = 0.76	2	16585468	16585938	+
oe = 0.69	2	16768637	16769157	+
oe = 0.67	2	17130163	17131321	+
oe = 0.70	2	17277133	17277596	+
oe = 0.76	2	17730837	17731438	+
oe = 0.74	2	18027384	18029013	+	0	0	0	0	0	1.85185	0	0	0	0	0.925926	0
oe = 0.71	2	18031616	18032183	+	1.11111	1.28205	0	0	0	0	0	0	1.19658	0	0	0
oe = 0.75	2	18039696	18040144	+	0.826446	1.13636	1.17424	0.505051	0	0.909091	1.93535	1.22341	0.981405	0.839647	0.454545	1.57938
oe = 0.72	2	18047400	18048218	+	0	0.555556	0	0.966184	0	0	1.5873	0.740741	0.277778	0.483092	0	1.16402
oe = 0.83	2	18056413	18057954	+	0.222222	0.507937	0.512097	0.222222	0.25	0	0.285714	0	0.365079	0.367159	0.125	0.142857
oe = 0.96	2	18064203	18065623	+	0.345238	0.317308	0.185185	0.313636	0.236345	0.333333	0.544118	0.404762	0.331273	0.249411	0.284839	0.47444
oe = 0.81	2	18392242	18392894	+	0	0	0	0.714286	0	1.33333	2	0.47619	0	0.357143	0.666667	1.2381
oe = 0.72	2	18556154	18556558	+
oe = 1.05	2	18609225	18609768	+
oe = 0.94	2	18672011	18672790	+	0.511509	0.483092	0.362319	0.623819	0	1.00334	0	0.362319	0.4973	0.493069	0.501672	0.181159
oe = 0.92	2	18676291	18677873	+	0.588235	0.26738	0.767263	0.346021	0	0.326797	0	0	0.427808	0.556642	0.163399	0
oe = 0.86	2	18688721	18690513	+	1.04167	0.735294	1.97368	1.25	2.20588	1.92308	0.595238	0	0.88848	1.61184	2.06448	0.297619
oe = 0.80	2	18694156	18694938	+
oe = 0.93	2	18698657	18699226	+
oe = 0.84	2	18766910	18767399	+
oe = 0.78	2	18800080	18800510	+
oe = 0.82	2	18997445	18998634	+
oe = 0.80	2	19430830	19431329	+
oe = 0.82	2	19431908	19432378	+
oe = 0.74	2	19445337	19446644	+	0.961538	1.13636	0.78125	0.390625	1.10294	1.66667	1.33929	0	1.04895	0.585938	1.3848	0.669643
oe = 0.63	2	19581394	19582260	+
oe = 0.88	2	19657540	19659118	+	0.189394	0	0.881584	0.197628	0.750434	0.791239	0.206612	0.126263	0.094697	0.539606	0.770837	0.166437
oe = 0.64	2	19909596	19910329	+
oe = 0.79	2	20519516	20519995	+	0	1.08696	0	0	0	0	0	1.5625	0.543478	0	0	0.78125
oe = 0.85	2	20968018	20969691	+	0	0.413223	0.974026	0	0	0	0	0.534759	0.206612	0.487013	0	0.26738
oe = 0.76	2	21205587	21206014	+
oe = 0.71	2	21307040	21307894	+
oe = 0.79	2	22001853	22006974	+
oe = 0.64	2	22164648	22165390	+
oe = 0.69	2	22622178	22623876	+
oe = 0.83	2	22744258	22745072	+
oe = 0.93	2	22895409	22896016	+	8.33333	1.38889	0	2.08333	1.78571	0	0	0	4.86111	1.04167	0.892857	0
oe = 0.72	2	23039495	23040179	+	0.743034	0.266667	0.289855	0	0	0.512821	0.512821	0.734127	0.50485	0.144928	0.25641	0.623474
oe = 0.93	2	23068058	23068610	+	0	0	0	0	0	0	0	0	0	0	0	0
oe = 0.66	2	23234243	23234668	+
oe = 0.79	2	23571665	23572152	+
oe = 0.71	2	24123500	24123912	+	66.6667	67.8571	63.8298	67.1875	75	60.6061	70.4545	65	67.2619	65.5086	67.803	67.7273
oe = 0.83	2	24678984	24679525	+	22.5	30	38.2353	22.0588	55.2632	47.7273	39.7059	37.5	26.25	30.1471	51.4952	38.6029
oe = 0.82	2	24762067	24763472	+	0.82672	0.47159	0	0	0.15873	0.4329	0	0.661376	0.649155	0	0.295815	0.330688
oe = 0.84	2	24918778	24919758	+	0	0.322061	0.132275	0.559249	0.425919	0	0.217865	0	0.161031	0.345762	0.212959	0.108932
oe = 0.96	2	24934810	24935259	+
oe = 0.95	2	24949417	24950409	+	2.53747	3.88224	3.36474	3.87366	4.45358	3.69954	6.45415	2.99827	3.20985	3.6192	4.07656	4.72621
oe = 0.92	2	24974786	24975559	+
oe = 0.87	2	25180627	25181970	+	0.166667	0	0.542717	0.378788	0	0.189394	0.416667	0.438596	0.0833333	0.460752	0.094697	0.427632
oe = 0.79	2	25185725	25186230	+
oe = 0.67	2	25195268	25195834	+
oe = 0.81	2	25210893	25211590	+
oe = 0.73	2	25223967	25225245	+	0.854701	0.483092	0.15873	0	0.530303	0.952381	0	0.26455	0.668896	0.0793651	0.741342	0.132275
oe = 0.88	2	25242074	25242509	+	0	1.92308	0	0	0	0	2.08333	0	0.961538	0	0	1.04167
oe = 0.81	2	25255155	25255878	+
oe = 0.81	2	25262564	25263446	+	0	1.0101	0	0	0.925926	0	0	0	0.50505	0	0.462963	0
oe = 0.82	2	25271940	25272721	+	0.840336	0.75188	0	0	1.24224	0	0.952381	0.840336	0.796108	0	0.621118	0.896359
oe = 0.62	2	25289978	25290972	+	3.125	2.27273	2.32684	2.5	0	4.16667	0	4.6875	2.69886	2.41342	2.08333	2.34375
oe = 0.90	2	25304944	25305422	+
oe = 0.88	2	25318727	25319366	+
oe = 0.91	2	25332186	25333096	+	0	0.625	0.714286	0.555556	0.980861	0	0	0.526316	0.3125	0.634921	0.490431	0.263158
oe = 0.70	2	25365202	25365683	+
oe = 0.76	2	25372156	25372991	+	0.735294	0	0.735294	0.78125	0.735294	0.694444	0	0	0.367647	0.758272	0.714869	0
oe = 0.70	2	25395843	25396452	+	0	2.38095	0	0	0	2.38095	0	0	1.19048	0	1.19048	0
oe = 0.79	2	25403028	25403471	+	0	0	1.05086	0.324675	2.39087	0	1.66976	2.1271	0	0.687767	1.19544	1.89843
oe = 0.81	2	25428495	25429077	+	0.30978	0.415606	0.463823	0.410195	0.272466	0.393049	0.403753	0.410414	0.362693	0.437009	0.332758	0.407083
oe = 0.87	2	25460654	25461177	+
oe = 1.01	2	25546563	25547123	+	0	0.705128	0.347222	1.12179	0.42735	1.06481	2.22222	0.347222	0.352564	0.734509	0.746083	1.28472
oe = 0.96	2	25557658	25558140	+	0.512821	0.246914	0	0	0.476191	0.634921	0.476191	0.238095	0.379867	0	0.555556	0.357143
oe = 0.78	2	25577022	25579908	+	9.76394	3.05987	8.6501	4.68024	10.2691	8.55611	10.0665	6.92356	6.4119	6.66517	9.41263	8.49501
oe = 0.77	2	25607756	25608608	+	1.28681	0.92933	0	0.669643	0.857143	0.210084	1.29385	0.46131	1.10807	0.334821	0.533613	0.877577
oe = 0.74	2	25616104	25616625	+
oe = 0.86	2	25706655	25707411	+
oe = 0.91	2	25863732	25864418	+	2.32308	0	2	0.625	0.8	0	0.666667	1.38462	1.16154	1.3125	0.4	1.02564
oe = 0.87	2	25982205	25983940	+	0.436804	0.629503	0.412879	0.745344	0.447917	0.365969	0.778042	0.484776	0.533154	0.579111	0.406943	0.631409
oe = 0.86	2	26021430	26021914	+	0.781669	0.42735	0.854701	0.661376	0.847953	0	0	1.10609	0.60451	0.758038	0.423977	0.553045
oe = 0.88	2	26122250	26123011	+	0.384615	1.44886	0.404858	0.549451	0	0.769231	0.641026	0	0.916737	0.477154	0.384615	0.320513
oe = 0.90	2	26139655	26140801	+	0.246435	0	0.414189	0.228033	0.534188	0	0	0.311355	0.123218	0.321111	0.267094	0.155678
oe = 0.70	2	26202072	26203265	+	5.6046	4.09661	3.65266	1.91142	2.4214	3.82035	2.35378	0.606061	4.85061	2.78204	3.12087	1.47992
oe = 0.79	2	26206331	26206900	+	6.66667	25	0	0	9.09091	0	0	0	15.8333	0	4.54545	0
oe = 0.86	2	26236989	26237581	+	0	0	0	1.17647	0	0	0	1.33333	0	0.588235	0	0.666667
oe = 0.94	2	26315402	26315896	+	0	0	0	0.925926	2.17391	1.38889	1.38889	0	0	0.462963	1.7814	0.694444
oe = 0.77	2	26351760	26352628	+
oe = 0.90	2	26388839	26389488	+	2.94118	0	0	0	0	0	0	0	1.47059	0	0	0
oe = 0.79	2	26408842	26409328	+	0	0	0.378788	0	0	0.826446	0	0.596285	0	0.189394	0.413223	0.298143
oe = 0.79	2	26444883	26445971	+	0.750518	0.897729	0.167224	0.980392	0.207039	0.668896	1.01637	0.457666	0.824123	0.573808	0.437968	0.73702
oe = 0.73	2	26502390	26503993	+	0	0	0	0	0	0	0	0	0	0	0	0
oe = 0.91	2	26586519	26587024	+	0.201613	0	0.253456	0	0.16129	0.082713	0.301543	0	0.100806	0.126728	0.122002	0.150771
oe = 0.81	2	26603771	26604588	+	2.62745	1.38596	1.35142	0.998217	2.73203	2.28906	2.08333	1.4425	2.00671	1.17482	2.51054	1.76291
oe = 0.79	2	26628188	26628785	+	1.45823	0.452489	0.797448	2.81863	1.96591	1.56863	0.490196	1.31907	0.95536	1.80804	1.76727	0.904635
oe = 0.73	2	26763486	26763922	+
oe = 0.99	2	26910418	26911230	+	0	0	0	0.588235	0.434783	1	0	0	0	0.294118	0.717391	0
oe = 0.79	2	26916250	26916882	+	0	0	0	0	0	0	6.08696	0	0	0	0	3.04348
oe = 0.79	2	26932956	26933855	+
oe = 0.81	2	26964040	26964443	+	0	0.952381	1.36054	2.38095	0	3.40136	2.38095	1.19048	0.476191	1.87075	1.70068	1.78571
oe = 0.66	2	26999349	26999867	+
oe = 0.74	2	27009859	27010276	+
oe = 0.67	2	27142068	27142596	+	2.5	0.833333	0.925926	0	1.66667	2.22222	1.19048	3.50877	1.66667	0.462963	1.94444	2.34962
oe = 0.83	2	27425710	27427352	+	0.0854701	0.566139	0.280195	0.336566	0.199211	0.0328731	0.205457	0.11655	0.325805	0.308381	0.116042	0.161004
oe = 0.82	2	27474625	27476217	+	0.577078	0.477658	0.856091	0.271621	0.337744	0.488297	0.529997	0.382187	0.527368	0.563856	0.41302	0.456092
oe = 0.96	2	27515044	27515616	+	0.502645	0.250627	0	0.816327	0	0.396825	0.31746	0.491308	0.376636	0.408163	0.198413	0.404384
oe = 0.84	2	27676440	27677929	+	0.356725	1.12896	0.636895	1.33871	0.460066	0.64822	0.438597	0.350877	0.742842	0.987805	0.554143	0.394737
oe = 0.89	2	27886164	27887152	+	0.454545	0.649351	0	0	0	0.478469	0.699301	0	0.551948	0	0.239234	0.34965
oe = 0.75	2	28192940	28193410	+
oe = 0.83	2	28205445	28206309	+	0	0.606061	0.922865	0.828119	0.983519	0.555556	0	1.51515	0.30303	0.875492	0.769538	0.757576
oe = 0.62	2	28393741	28394189	+
oe = 0.94	2	28446518	28447398	+	0.700845	0.756528	0.655914	0.562072	1.39203	0.917819	0.85704	0.93222	0.728687	0.608993	1.15492	0.89463
oe = 0.86	2	28467965	28468400	+	0.726817	0.350877	0	0.621345	0	0.239234	0.685537	0	0.538847	0.310673	0.119617	0.342769
oe = 0.92	2	28512963	28513783	+	0.193705	0.599879	0.253879	1.01043	0.282486	0.168707	0.337451	0.718187	0.396792	0.632154	0.225596	0.527819
oe = 1.20	2	28582731	28583331	+	0	0.37037	0.326797	0	0.222222	0	0.723623	0	0.185185	0.163399	0.111111	0.361811
oe = 0.83	2	28640881	28641803	+	0.694444	0	1.03865	0.740741	0	1.22383	0.854701	0	0.347222	0.889694	0.611916	0.42735
oe = 0.87	2	28839844	28841000	+	0	1.25	0	0	0	0	0	0	0.625	0	0	0
oe = 0.81	2	28915879	28916334	+
oe = 0.88	2	28917679	28918145	+	5.71429	6.06061	2.42063	5.41667	1.58333	2.44444	2.35294	1.62319	5.88745	3.91865	2.01389	1.98806
oe = 0.92	2	29054734	29055171	+
oe = 0.87	2	29060144	29060755	+
oe = 0.90	2	29124686	29125657	+	0	0.740741	0	1.42857	0	0	0	0.595238	0.37037	0.714286	0	0.297619
oe = 0.71	2	29194639	29195063	+	0	0	0	0	0	0	0	1.42857	0	0	0	0.714286
oe = 0.78	2	29251509	29253279	+	0	0	0	0	0	0	0	1.38889	0	0	0	0.694444
oe = 0.65	2	29304525	29305267	+
oe = 0.81	2	29346777	29347180	+
oe = 0.84	2	29619613	29620185	+	0.337838	0	0.630994	0.297619	0	0.817923	0	0.228332	0.168919	0.464306	0.408962	0.114166
oe = 0.69	2	29751442	29751901	+
oe = 0.76	2	29802586	29803122	+	0.215054	0.724329	0.695015	0.469208	1.58926	0.189753	0	1.31376	0.469692	0.582111	0.889507	0.65688
oe = 1.00	2	29827237	29827783	+	0	1.24421	0	0	0.446429	0	0	0.520833	0.622106	0	0.223214	0.260417
oe = 0.79	2	29845330	29846472	+	9.63542	3.94737	2.38095	5.98958	4.26136	9.4351	7.72059	6.25	6.79139	4.18527	6.84823	6.98529
oe = 0.80	2	29869113	29869551	+	0	0	1.48148	0	0	0	0	1.53846	0	0.740741	0	0.769231
oe = 0.82	2	29889282	29890726	+	1.00752	0.621759	0.734506	0	0.0892857	0.445161	0.3147	0.468819	0.814639	0.367253	0.267223	0.391759
oe = 0.91	2	29935286	29935687	+
oe = 0.91	2	29965292	29966178	+	0.193798	0.145349	0.55371	0.332226	0.17608	0.0830565	0.178891	0.477356	0.169574	0.442968	0.129568	0.328124
oe = 0.78	2	30048619	30049253	+	0	1.90476	0	0	0	0	0	0	0.952381	0	0	0
oe = 0.73	2	30061864	30062273	+	0	0	0.476191	0	0	0	2.1978	0.595238	0	0.238095	0	1.39652
oe = 0.86	2	30066087	30067546	+	0.413223	0	0	0	0.4329	1.2987	0	0	0.206612	0	0.865801	0
oe = 0.83	2	30077572	30077975	+	0.3125	0	0.543981	0.631313	0.284091	0.367647	0.3125	0.297619	0.15625	0.587647	0.325869	0.30506
oe = 0.71	2	30093435	30093955	+	0.595189	0.958906	1.22091	0.288489	0.379902	0.32388	0.735294	0.309201	0.777048	0.7547	0.351891	0.522247
oe = 0.94	2	30124247	30124657	+	0	0	0.714286	0	0.8	0	0	0	0	0.357143	0.4	0
oe = 0.85	2	30171414	30172135	+	0.774199	0.277778	0.166667	0.821759	1.02251	0.597826	0.815972	0.297619	0.525988	0.494213	0.810166	0.556796
oe = 0.83	2	30178229	30178634	+	0	1.30719	0	0	0	0.396825	0	0.854701	0.653595	0	0.198413	0.42735
oe = 1.03	2	30218500	30218942	+
oe = 0.86	2	30237160	30238213	+	0.888889	0.559441	0.37037	0.277778	0	0.238095	0	0.37037	0.724165	0.324074	0.119048	0.185185
oe = 0.66	2	30256208	30256874	+
oe = 0.74	2	30285789	30286877	+	0	0	0	0	0	0	0	0	0	0	0	0
oe = 0.84	2	30364094	30364558	+
oe = 0.80	2	30392088	30392887	+	0.478469	0	0.873412	0	0.18797	1.22493	0	0	0.239234	0.436706	0.70645	0
oe = 0.77	2	30415222	30416614	+	0.447596	0.108225	0.0992064	0.465449	0.341615	0	0.21645	0.399436	0.27791	0.282328	0.170807	0.307943
oe = 0.76	2	30472353	30474704	+	0.675991	0.116959	0.10101	0.603744	0.580764	1.27761	0.246914	0.345719	0.396475	0.352377	0.929188	0.296316
oe = 0.88	2	30658228	30658910	+	10.0289	1.78571	2.90275	5.91837	3.42857	6.90476	6.59341	2.67857	5.90729	4.41056	5.16667	4.63599
oe = 0.70	2	30676954	30677376	+	2.45098	3.27029	1.74208	1.18343	3.37995	4.52991	7.03297	2.44344	2.86063	1.46276	3.95493	4.7382
oe = 0.90	2	30707681	30708352	+	0.526225	0.114416	0.330313	0.740578	0.597654	0.238892	0.191611	0.591787	0.320321	0.535445	0.418273	0.391699
oe = 0.84	2	30711732	30712357	+	0.367647	0.420168	0	0.326797	0	0.294118	0.367647	0.392157	0.393908	0.163399	0.147059	0.379902
oe = 0.81	2	30801097	30801790	+	1.19048	0	0	0	2.38095	1.92308	0	1.38889	0.595238	0	2.15201	0.694444
oe = 0.86	2	30807459	30808307	+
oe = 0.81	2	30827753	30828472	+	0.641026	0.3663	0	0	0.452489	0	0.512821	0	0.503663	0	0.226244	0.25641
oe = 0.91	2	30845209	30845739	+	1.04167	0	1.66667	1.25	4.16667	0	0.892857	1.31579	0.520833	1.45833	2.08333	1.10432
oe = 0.86	2	30952921	30953415	+
oe = 0.72	2	30967424	30967987	+	0.5	0	0.526316	0.654762	0.3125	0	0.294118	0.694444	0.25	0.590539	0.15625	0.494281
oe = 0.79	2	30981657	30982648	+	0	0	0	0	0	0.320513	0.520833	0	0	0	0.160256	0.260417
oe = 0.87	2	31140951	31142428	+	0	0.248934	0.225309	0.115741	0.217689	0.338036	0.462963	0.102881	0.124467	0.170525	0.277863	0.282922
oe = 0.79	2	31152155	31152657	+	0	0	0	0	6.30252	0	0	0	0	0	3.15126	0
oe = 0.87	2	31245493	31246513	+	0.190476	0.210526	0.668998	0	0.907937	0.390476	0.866667	0	0.200501	0.334499	0.649206	0.433333
oe = 0.82	2	31314082	31314727	+
oe = 0.81	2	31572469	31573120	+	0	0	0	0	0	0	1.92308	0	0	0	0	0.961538
oe = 0.77	2	31635317	31637231	+	8.75	3.84615	1.47059	0.625	2.74725	0.657895	2.08333	1.25	6.29808	1.04779	1.70257	1.66667
oe = 0.83	2	31653964	31654749	+	1.0101	1.5873	0.584795	0	3.1746	0	1.48148	3.0303	1.2987	0.292398	1.5873	2.25589
oe = 0.93	2	31688184	31689099	+	0.911836	0	0.504808	0.4	0.294118	0	0	0	0.455918	0.452404	0.147059	0
oe = 0.89	2	31845690	31846926	+	4	3.63636	2.85714	2	2.85714	1.66667	0	1.42857	3.81818	2.42857	2.2619	0.714286
oe = 0.94	2	31887173	31887632	+
oe = 0.98	2	31950110	31950600	+	1.45823	1.12894	0.999616	1.29282	1.66667	1.038	1.9457	2.47693	1.29358	1.14622	1.35233	2.21132
oe = 0.74	2	31974181	31974744	+	0	0	0	0	0	0.271739	0.458937	0.241546	0	0	0.13587	0.350242
oe = 0.83	2	32083270	32084744	+	0	0	1.00733	0.961538	1.94805	1.33779	1.46853	1.02564	0	0.984432	1.64292	1.24709
oe = 0.92	2	32150861	32151644	+	0	2.35294	0.606061	0	0	0	0	0	1.17647	0.30303	0	0
oe = 0.62	2	32213734	32214145	+
oe = 0.90	2	32236330	32236858	+	0.416667	1.80288	0.189394	0.490385	0	0.446429	0.520833	0	1.10978	0.339889	0.223214	0.260417
oe = 0.96	2	32287550	32288490	+	0	0.595238	0.724638	0	0.757576	1.19048	0	0	0.297619	0.362319	0.974026	0
oe = 0.73	2	32311925	32312849	+	0	0	0	0	2	0	0	0	0	0	1	0
oe = 0.89	2	32352464	32353458	+	1.08453	1.26751	0.809524	0.571429	0.783904	0.133333	0.588972	0.995643	1.17602	0.690476	0.458619	0.792308
oe = 0.91	2	32362688	32363391	+	0.929634	1.19048	0.240385	0.390625	0.367647	0.416667	0.328947	1.36336	1.06006	0.315505	0.392157	0.846153
oe = 0.80	2	32381503	32382189	+
oe = 0.73	2	32395475	32396707	+	0.862069	0.164204	0.203544	0.229885	0.45977	0.275862	0.329154	0.172414	0.513136	0.216715	0.367816	0.250784
oe = 1.03	2	32450914	32451589	+	0.293255	0.129032	0.403226	0.448029	0.146628	0.238004	0.293255	0.15361	0.211144	0.425627	0.192316	0.223432
oe = 0.89	2	32535033	32535933	+	0.1	0.15625	0.233266	0	0.227273	0.227273	0.25	0.147059	0.128125	0.116633	0.227273	0.198529
oe = 0.76	2	32575309	32575864	+
oe = 0.77	2	32606860	32607308	+	0	0	0	1.23299	0	0	0	0.510204	0	0.616497	0	0.255102
oe = 0.80	2	32693778	32694334	+	0.515457	0.507358	0.479081	0	0.490029	0.43549	0.42735	0.415731	0.511407	0.23954	0.462759	0.421541
oe = 0.81	2	32712176	32713706	+	0.413517	0.0757576	0.181818	0.453772	0.118123	0.259581	0	0.198413	0.244637	0.317795	0.188852	0.0992064
oe = 0.86	2	32741429	32741833	+	0	1.96078	0	0	2.94118	0	0	13.3333	0.980392	0	1.47059	6.66667
oe = 0.79	2	32757064	32757777	+	0.809717	0.555556	0.717703	0	0.623482	1.15233	0.277008	0.538847	0.682636	0.358852	0.887906	0.407928
oe = 0.91	2	32775533	32775950	+	0	3.7037	0	0	0	4	1.96078	0	1.85185	0	2	0.980392
oe = 1.00	2	32846991	32847421	+
oe = 0.89	2	32876090	32876567	+	0.688631	0.703934	0.595603	0	0	0	0	0.458937	0.696282	0.297801	0	0.229469
oe = 0.98	2	32961590	32962157	+	0	0	0	0	0.8125	0.263158	2.5	2.01705	0	0	0.537829	2.25852
oe = 0.80	2	32981361	32982066	+	0.524476	0.567766	1.15614	0.801282	0.488166	1.2621	0.921733	0.824176	0.546121	0.978709	0.875134	0.872954
oe = 0.81	2	33130204	33130748	+	0.31746	0.262346	0	0.286195	0.627104	0.4884	0.377633	0.116959	0.289903	0.143098	0.557752	0.247296
oe = 0.78	2	33370922	33371728	+	0	0.294118	0.833333	0.333333	0.5	0.442308	0.588235	0.794118	0.147059	0.583333	0.471154	0.691176
oe = 0.83	2	33430773	33431621	+	0	0.228833	0.602296	0.197628	0.362319	0	0.434783	0	0.114416	0.399962	0.181159	0.217391
oe = 1.16	2	33468109	33468722	+
oe = 0.89	2	33543964	33544610	+	3.72149	1.22807	2.04518	3.38828	3.52578	1.78571	2.88462	1.0989	2.47478	2.71673	2.65575	1.99176
oe = 0.84	2	33631454	33631906	+	0	2.77778	3.33333	0	0	3.125	4.16667	0	1.38889	1.66667	1.5625	2.08333
oe = 0.81	2	33639200	33641314	+	1.76638	0.733584	0	0.655271	1.90659	1.73721	0.925926	1.24946	1.24998	0.327635	1.8219	1.08769
oe = 0.81	2	33642181	33642690	+
oe = 0.86	2	33886988	33887689	+	0.740741	0	0.483092	0	0	0	0.653595	0	0.37037	0.241546	0	0.326797
oe = 0.86	2	34371055	34373324	+	0.17094	0.187739	0	0.138889	0.307692	0.31746	0.286195	0.111111	0.17934	0.0694444	0.312576	0.198653
oe = 0.89	2	34406704	34407209	+	0	0	0.344828	0	1	1.56923	0.714286	0	0	0.172414	1.28462	0.357143
oe = 0.96	2	34753854	34754548	+	1.66667	0	1.04167	0	0	0	0	0	0.833333	0.520833	0	0
oe = 0.72	2	34764448	34764857	+
oe = 0.95	2	34771544	34772738	+	0.735294	0	0.568182	1.5625	0	1.2931	0	0	0.367647	1.06534	0.646552	0
oe = 1.23	2	34802235	34802846	+	0	0	0	0	2.27273	0	0	0	0	0	1.13636	0
oe = 0.91	2	34825892	34826292	+	4.34783	0	0	8.33333	0	0	0	0	2.17391	4.16667	0	0
oe = 0.86	2	34870779	34871358	+	0	0	0	0	0	0	0	0	0	0	0	0
oe = 0.81	2	34913254	34914401	+	0.804196	0.206612	0.846124	1.3369	1.1553	0.743007	0.606061	1.16607	0.505404	1.09151	0.949155	0.886067
oe = 0.86	2	35109336	35109959	+	0.740741	0	0	0.529101	0.529101	0.396825	1.11111	0	0.37037	0.26455	0.462963	0.555556
oe = 0.86	2	35200230	35201367	+	0	0.295381	0.436711	0.113379	0.132275	0.676321	0.591631	0.196409	0.147691	0.275045	0.404298	0.39402
oe = 0.74	2	35256332	35256765	+
oe = 0.71	2	35336611	35337111	+	0	2.63158	0.833333	0	0	0	0	0	1.31579	0.416667	0	0
oe = 0.70	2	35581519	35583044	+	0.816993	0	0.297619	0.649351	1.23716	1.46825	1.24459	1.8894	0.408497	0.473485	1.35271	1.56699
oe = 0.77	2	35621843	35622339	+	0	4.76191	0	2.22222	0	2.08333	0	2.22222	2.38095	1.11111	1.04167	1.11111
oe = 0.82	2	35661162	35662167	+	0.462963	0	0.483092	0	0.823045	0.483092	0	0	0.231481	0.241546	0.653069	0
oe = 0.93	2	35979113	35979865	+	0	0.658436	0.496032	1.07677	0.760582	0.837743	0.26455	0.3367	0.329218	0.786399	0.799162	0.300625
oe = 0.81	2	36090915	36091737	+	0	0.952381	0	0	0	0	0	1.02041	0.476191	0	0	0.510204
oe = 0.62	2	36103402	36104063	+	0	0	0	12.5	0	5.55556	0	5.26316	0	6.25	2.77778	2.63158
oe = 0.78	2	36104564	36105370	+	0	0	0	0	0	0	0	0	0	0	0	0
oe = 0.89	2	36136286	36136693	+
oe = 0.76	2	36299635	36300165	+
oe = 0.88	2	36443430	36443942	+
oe = 0.65	2	37108186	37108956	+
oe = 0.95	2	37422568	37423128	+	0	0.378788	0	0.595238	0	0	0	0.595238	0.189394	0.297619	0	0.297619
oe = 0.83	2	37430662	37431139	+	0	0	0	0	1.19048	0	0	0	0	0	0.595238	0
oe = 0.84	2	37442974	37443493	+	0	0	1.51515	0	0	0	0	3.125	0	0.757576	0	1.5625
oe = 0.82	2	37452057	37452530	+	0	0	0.921659	0	0.793651	0.75188	0	0	0	0.460829	0.772765	0
oe = 0.84	2	37702648	37703884	+	0.576923	0.226244	0	0.202429	0.866441	0.167224	0	0	0.401584	0.101215	0.516833	0
oe = 0.88	2	37786440	37786891	+
oe = 0.81	2	37793106	37793872	+	4.05983	9.22365	9.81482	6.42857	9.37297	6.08796	5.11983	8.06878	6.64174	8.12169	7.73047	6.59431
oe = 0.66	2	38053802	38054502	+
oe = 0.85	2	38286853	38287493	+	0	0.189394	0.197628	0	0	0	0	0	0.094697	0.0988142	0	0
oe = 0.78	2	38339125	38339891	+	0	0	1.05263	0	3.07692	0	2.72727	1.17647	0	0.526316	1.53846	1.95187
oe = 0.69	2	38348032	38348469	+
oe = 0.77	2	38350953	38351995	+	0	0	0	0	0.483092	0	0.854701	0	0	0	0.241546	0.42735
oe = 0.62	2	38354450	38354890	+
oe = 0.83	2	38356683	38357170	+
oe = 0.96	2	38511594	38512118	+	0	0	0	0	0	0	0	0.961538	0	0	0	0.480769
oe = 0.90	2	38710279	38712535	+	2.62626	2.5	5.00821	3.31439	5.17857	0.833333	1.87909	3.81264	2.56313	4.1613	3.00595	2.84586
oe = 0.77	2	38925258	38926451	+	0.526316	0	0.666667	1.54762	3.47826	0	0	0.666667	0.263158	1.10714	1.73913	0.333333
oe = 0.94	2	39004749	39005254	+	0.854701	0	0	0	0	0	1.7094	0	0.42735	0	0	0.854701
oe = 0.93	2	39007854	39008381	+	1.09456	0.478469	1.48485	0	0	0	0.757576	0.363636	0.786513	0.742424	0	0.560606
oe = 0.84	2	39065383	39065785	+
oe = 0.75	2	39190204	39191002	+	0	0	0	1.31579	0	0	0	1.25	0	0.657895	0	0.625
oe = 1.11	2	39225720	39226492	+	0	0	0.402696	0.202429	0.174825	0.226244	0.701412	0.174825	0	0.302562	0.200535	0.438119
oe = 1.00	2	40235613	40236042	+
oe = 1.72	2	41213115	41213597	+
oe = 0.84	2	42050403	42051331	+
oe = 0.68	2	42083455	42084119	+	20.4301	25.9259	22.684	38.8889	50.4505	25.5411	59.4417	27.451	23.178	30.7864	37.9958	43.4463
oe = 0.66	2	44174035	44174591	+
oe = 0.82	2	44926564	44927796	+	0	0	0	0	0	0	0	0	0	0	0	0
oe = 0.78	2	44936034	44936511	+	71.1111	81.1594	76.1905	81.3333	75	72.4638	73.3202	73.8095	76.1353	78.7619	73.7319	73.5648
oe = 0.92	2	44988647	44989092	+
oe = 0.79	2	45109315	45110333	+
oe = 1.01	2	46281821	46282285	+
oe = 0.86	2	47008858	47009921	+
oe = 0.61	2	47641945	47642872	+
oe = 0.75	2	47669429	47669950	+
oe = 1.07	2	48490186	48490614	+
oe = 0.66	2	48578896	48579430	+
oe = 1.02	2	48813661	48814940	+
oe = 0.87	2	49451013	49452743	+	0.490196	0.555556	0.396825	0	0	0	0.694444	0	0.522876	0.198413	0	0.347222
oe = 0.80	2	49619202	49620027	+	0.378788	0.378788	0.839169	0	0	0.494652	1.36364	0.933128	0.378788	0.419584	0.247326	1.14838
oe = 0.82	2	49787441	49788079	+	1.42857	2.16667	0	4.14286	3.33333	0	0.833333	0.769231	1.79762	2.07143	1.66667	0.801282
oe = 0.77	2	50066301	50067004	+
oe = 0.61	2	51147552	51148215	+	4.54545	0	0	0	4.54545	0	4.16667	0	2.27273	0	2.27273	2.08333
oe = 0.85	2	51886328	51886824	+
oe = 0.92	2	52072665	52073660	+	0.25641	0.238095	0.273133	0.185185	1.84212	0.473856	0.376984	0	0.247253	0.229159	1.15799	0.188492
oe = 0.79	2	52424259	52425071	+	5.33333	4.25595	2.23647	1.11111	4.36957	3.12709	2.46324	1.92857	4.79464	1.67379	3.74833	2.1959
oe = 0.92	2	52675643	52676610	+	0.631313	0	0	0.34965	0.523325	0.454545	0.30303	0	0.315657	0.174825	0.488935	0.151515
oe = 0.82	2	52741893	52742737	+	0	1.05263	0	1.53846	2.66667	0	0	0	0.526316	0.769231	1.33333	0
oe = 0.82	2	52857632	52858880	+	1.30435	1.12237	0.207039	0	0	0.395257	1.22589	0.507246	1.21336	0.10352	0.197628	0.866569
oe = 0.99	2	53190978	53192516	+	0	0	0	0.892857	2.5	0	0	1.08696	0	0.446429	1.25	0.543478
oe = 0.72	2	53367086	53367523	+
oe = 0.82	2	53455286	53456154	+
oe = 0.64	2	53761977	53762768	+	34.7222	30	38.4058	40	45.7143	30.1401	38.2716	27.451	32.3611	39.2029	37.9272	32.8613
oe = 0.74	2	54084867	54085694	+
oe = 0.66	2	54385028	54385750	+
oe = 0.74	2	54436018	54437070	+	0	0	5.88235	0	0	0	0	0	0	2.94118	0	0
oe = 0.85	2	54599765	54600621	+
oe = 0.71	2	56064631	56065079	+
oe = 0.83	2	56068811	56069244	+
oe = 0.62	2	56798755	56801223	+
oe = 0.80	2	56946411	56946876	+
oe = 0.88	2	57102336	57102849	+
oe = 0.84	2	57111607	57112089	+
oe = 0.87	2	57114260	57115087	+	0	0	2.22222	0	0	1.66667	0	0	0	1.11111	0.833333	0
oe = 0.70	2	57116217	57116857	+
oe = 0.86	2	57123389	57124335	+	0	0.357143	0	1.05128	0.588235	0.767045	0	0	0.178571	0.525641	0.67764	0
oe = 1.24	2	57222288	57222842	+
oe = 0.83	2	57237685	57238584	+	0	0.50505	0	0.277778	0.658832	0.42735	1.11111	0.555556	0.252525	0.138889	0.543091	0.833333
oe = 0.80	2	58357612	58358052	+	0	0.657895	0.78125	0	0	1.25	0	0	0.328947	0.390625	0.625	0
oe = 0.88	2	58566465	58567607	+	0	0	0	0.357143	0.396825	0.952381	0.549451	0.476191	0	0.178571	0.674603	0.512821
oe = 0.88	2	58887373	58887885	+
oe = 0.83	2	59160666	59162066	+	0	2.77778	0	0.854701	0	0.617284	0	0	1.38889	0.42735	0.308642	0
oe = 0.81	2	59611854	59612747	+	0.157233	0.104822	0.535701	0.134771	0.256538	0.25075	0.451435	0.659979	0.131027	0.335236	0.253644	0.555707
oe = 0.75	2	59882217	59882700	+	1.25	2.47899	1.30952	1.8355	0.5	1	1.66667	0.588235	1.8645	1.57251	0.75	1.12745
oe = 0.79	2	60109782	60110249	+
oe = 1.00	2	60124739	60125653	+	1.07376	0	0.380952	0.3663	0.477384	0.47619	0	0	0.536881	0.373626	0.476787	0
oe = 0.95	2	60209424	60210489	+	0	0.699301	0.568182	0	0.413223	0.4329	0	0	0.34965	0.284091	0.423062	0
oe = 0.86	2	60880960	60881768	+
oe = 0.75	2	60962129	60963309	+	0	0	1.0989	0	2.38095	0	1.42857	0	0	0.549451	1.19048	0.714286
oe = 0.91	2	61593005	61593592	+
oe = 0.78	2	61656429	61657146	+	0	0.694444	0	0	0	6.25	0	2.88462	0.347222	0	3.125	1.44231
oe = 0.84	2	61711563	61711963	+	0.877193	0	0	1.38889	0	0	0	0	0.438596	0.694444	0	0
oe = 0.73	2	61805054	61805900	+
oe = 0.90	2	61811544	61812559	+
oe = 0.79	2	61815282	61816206	+
oe = 0.61	2	61852748	61853482	+
oe = 0.68	2	62826643	62827067	+
oe = 0.67	2	63606611	63607505	+
oe = 0.86	2	63724316	63725172	+
oe = 1.00	2	64098139	64098636	+
oe = 0.64	2	64312622	64313403	+
oe = 0.80	2	65022422	65023052	+
oe = 0.90	2	65238067	65239233	+
oe = 0.82	2	66123988	66125117	+	0	0	0.539811	0	0	0	0	0.231481	0	0.269906	0	0.115741
oe = 0.78	2	66256360	66256843	+
oe = 0.69	2	67089662	67090608	+
oe = 0.75	2	67565650	67566279	+	0	9.09091	0	0	0	0	3.33333	0	4.54545	0	0	1.66667
oe = 1.61	2	68130416	68130822	+
oe = 0.81	2	68470868	68472497	+
oe = 1.62	2	68547120	68547602	+
oe = 0.75	2	68861289	68862296	+	0	0.840336	0	1.2987	2.38095	0	0.714286	0	0.420168	0.649351	1.19048	0.357143
oe = 0.89	2	69205859	69206295	+
oe = 0.78	2	69585321	69586490	+	0.50505	0	0	1.38889	0.653595	0.617284	1.11111	0	0.252525	0.694444	0.635439	0.555556
oe = 0.98	2	69722626	69723523	+	0.510204	0	1.53061	0.37594	0.357143	0.549451	0.357143	1.47392	0.255102	0.953276	0.453297	0.915533
oe = 0.75	2	69789428	69789895	+	0	0	0.692602	0.88141	0.591716	0.809717	1.73454	0.42735	0	0.787006	0.700716	1.08095
oe = 0.88	2	69822565	69823322	+	0	0	0.240385	1.46104	0	0	0.416667	0	0	0.850712	0	0.208333
oe = 0.91	2	69861479	69862152	+	0.42735	0.700716	0	0	1.21212	0	0	0.591716	0.564033	0	0.606061	0.295858
oe = 0.83	2	69897120	69897896	+	1.06061	0.222222	0.390476	0.2	0.615385	0.706767	0	0.266667	0.641414	0.295238	0.661076	0.133333
oe = 0.78	2	70471873	70472373	+
oe = 0.73	2	70475116	70477188	+	0	0	5.88235	0	0	0	0	0	0	2.94118	0	0
oe = 0.77	2	70562045	70564007	+	0	1.47059	0	0	0.657895	0.625	1.25	0.961538	0.735294	0	0.641447	1.10577
oe = 0.98	2	70661347	70662024	+	0.123457	0.436508	0.345299	0.234568	0.351967	0.15873	0.592593	0	0.279982	0.289934	0.255349	0.296296
oe = 0.89	2	70824740	70826032	+
oe = 0.77	2	71055553	71056279	+	0	0	0	0	0	0	0	0	0	0	0	0
oe = 0.88	2	71117867	71118373	+	2.5641	7.14286	3.4127	1.38889	11.1111	3.33333	6.86274	1.66667	4.85348	2.40079	7.22222	4.26471
oe = 1.02	2	71211782	71212304	+
oe = 0.88	2	71389037	71389586	+
oe = 0.84	2	71528909	71529726	+	0	0	0	0	0	0	0	0	0	0	0	0
oe = 0.80	2	71541002	71541590	+
oe = 0.73	2	71544135	71546923	+	0	0.34965	0.699301	1.20441	0.452489	0.837104	0	0.404858	0.174825	0.951856	0.644796	0.202429
oe = 0.81	2	71786758	71787855	+	0.197628	1.25227	0.31348	0	0	0	0.649351	0.21645	0.724947	0.15674	0	0.4329
oe = 0.78	2	71872918	71873825	+	0	0.892857	0	0	0	0	0	0.694444	0.446429	0	0	0.347222
oe = 0.86	2	71981006	71981507	+
oe = 0.97	2	72285615	72286304	+	0.326797	0.326797	0.793651	0	0.292398	0.704509	1.69553	0.584795	0.326797	0.396825	0.498453	1.14016
oe = 0.95	2	72476060	72477161	+	0	0	0	0	0	0	0	2.08333	0	0	0	1.04167
oe = 0.87	2	72978703	72980956	+	0	1.04167	0.496032	0	0	0.653595	0	0.326797	0.520833	0.248016	0.326797	0.163399
oe = 0.90	2	73214074	73214632	+	0.31746	0.198413	0.190476	0.944031	0.548246	0.198413	0	0.340136	0.257937	0.567254	0.373329	0.170068
oe = 0.84	2	73272854	73274915	+	0	0.793651	1.2987	1.19048	0	0	0	0	0.396825	1.24459	0	0
oe = 0.94	2	73312494	73312896	+	0	0	0	0	0	2.77778	0	0	0	0	1.38889	0
oe = 0.70	2	73386328	73386908	+	0	1.88746	0	0	1.31579	1.25	0	0	0.943732	0	1.28289	0
oe = 0.92	2	73528867	73529809	+	0.462963	0.37037	0.42735	0	0.308642	0.347222	0	0.326797	0.416667	0.213675	0.327932	0.163399
oe = 0.93	2	73774899	73775693	+	0.274725	0.213675	0.369653	0	0.192308	0.488166	0.295858	0.512821	0.2442	0.184827	0.340237	0.404339
oe = 0.93	2	73891895	73893090	+
oe = 0.86	2	73910624	73911368	+	0.347222	0.347222	0.347222	1.45847	0.231481	0.378788	0.320513	0.546595	0.347222	0.902845	0.305135	0.433554
oe = 0.80	2	74578530	74579138	+	0	0	0.888889	0	0.526316	0	0	1.57895	0	0.444444	0.263158	0.789474
oe = 0.77	2	74655440	74656362	+
oe = 0.89	2	74667776	74668850	+
oe = 0.73	2	74679673	74680076	+
oe = 0.82	2	74681954	74683246	+
oe = 0.87	2	74697731	74698814	+	1.4881	1.49123	0.961538	0.892857	2.87829	3.31439	0	0	1.48966	0.927198	3.09634	0
oe = 0.92	2	74704728	74706004	+	0	0	0.560224	0.588235	0.367647	0.346021	0.980392	0	0	0.57423	0.356834	0.490196
oe = 0.74	2	74711843	74712395	+	0.757576	1.13636	0.478469	0	0.826446	0	0	0	0.94697	0.239234	0.413223	0
oe = 0.84	2	74732706	74733253	+
oe = 0.77	2	74746372	74747291	+	1.86147	5.45455	2.12121	2.08476	1.36364	2.76542	2.72727	4.689	3.65801	2.10298	2.06453	3.70813
oe = 0.79	2	74749625	74750064	+	0	6.25	4.54545	3.84615	0	0	7.69231	0	3.125	4.1958	0	3.84615
oe = 0.98	2	74752889	74753402	+	0	0	0	0	0	0	0	0	0	0	0	0
oe = 0.79	2	74762808	74763831	+
oe = 0.92	2	74825757	74826361	+
oe = 0.82	2	75137424	75138154	+
oe = 0.70	2	75232957	75233490	+
oe = 2.50	2	75638801	75639205	+
oe = 0.96	2	75658689	75660031	+	0	0.219298	0	0.245098	0	0.166667	0	0.589852	0.109649	0.122549	0.0833333	0.294926
oe = 0.76	2	75703587	75704951	+	0	0	0	0	1.04167	0	3.0303	1.28205	0	0	0.520833	2.15618
oe = 0.86	2	75832021	75832557	+	0	2.27273	0.30303	0.534759	2.06612	0	1.25935	0	1.13636	0.418895	1.03306	0.629673
oe = 0.80	2	76369912	76370352	+	0.555556	0.666667	0.769231	0.47619	0	0	0	0	0.611111	0.622711	0	0
oe = 0.87	2	76406110	76407537	+	0	0	1.19048	0.555556	0	0	0	0.555556	0	0.873016	0	0.277778
oe = 0.65	2	76647566	76648459	+	0.226244	0.534759	0.210084	0.746965	0	0.392157	0	0	0.380502	0.478525	0.196078	0
oe = 0.91	2	76675061	76675790	+	0.735294	0	0.625	0	0	0	0	2.27733	0.367647	0.3125	0	1.13866
oe = 0.93	2	77280120	77280914	+	0	0	1.36054	0	0.892857	0	0	0	0	0.680272	0.446429	0
oe = 0.86	2	77816347	77817237	+	0	0	1.31579	1.74485	0	1.25	0	0	0	1.53032	0.625	0
oe = 0.82	2	77958015	77958943	+
oe = 0.87	2	78012920	78013640	+
oe = 0.70	2	78129706	78130241	+
oe = 0.76	2	78512855	78513382	+
oe = 0.91	2	78868541	78870016	+	0	0	0	0.892857	0	0	1.25	0	0	0.446429	0	0.625
oe = 0.69	2	79255403	79255897	+
oe = 0.65	2	79453919	79454486	+
oe = 0.90	2	79456619	79457022	+	0	0	0	0	1.33333	4	0	0	0	0	2.66667	0
oe = 0.91	2	79635068	79636265	+
oe = 0.65	2	79936806	79937759	+
oe = 0.64	2	80251097	80251786	+
oe = 0.88	2	80315408	80316056	+
oe = 0.78	2	80447352	80447771	+
oe = 0.93	2	80580570	80581665	+
oe = 0.79	2	80812001	80817225	+
oe = 0.64	2	80962602	80963887	+
oe = 0.69	2	81005403	81005883	+
oe = 0.79	2	81460435	81460915	+
oe = 1.03	2	81511380	81511792	+
oe = 0.79	2	82053063	82053782	+
oe = 0.67	2	82495308	82496033	+
oe = 0.65	2	83413594	83414336	+
oe = 0.70	2	83430073	83430603	+
oe = 0.65	2	83546904	83547367	+
oe = 0.92	2	83644312	83644983	+	0	0.75188	0	0	1.18312	0.908521	0.309598	0	0.37594	0	1.04582	0.154799
oe = 0.86	2	83724236	83725044	+	0.272109	0.468975	0.172414	0.417881	0.0618429	0.711194	0.342515	0.113379	0.370542	0.295148	0.386518	0.227947
oe = 0.83	2	84670190	84670791	+
oe = 1.02	2	84714580	84715525	+	0	0	0	0	0	0	0	2.72109	0	0	0	1.36054
oe = 0.78	2	84839255	84840712	+	0.534759	1.10294	0.294118	1.38803	1.17647	0.560224	0.255754	0	0.81885	0.841073	0.868347	0.127877
oe = 0.81	2	84866172	84866571	+	1	0	0	0	0	0	0	0	0.5	0	0	0
oe = 0.84	2	84871907	84872648	+	0.784314	4.05458	1.36508	0.888889	3.65231	1.52192	2.51732	1.75641	2.41945	1.12698	2.58712	2.13686
oe = 0.85	2	84886314	84887871	+	0.480769	0.328947	0.3125	0	0	0	0.390625	0	0.404858	0.15625	0	0.195312
oe = 1.73	2	84899216	84899663	+
oe = 1.12	2	85037056	85037622	+	0	0.396825	2.33333	0.416667	0	0	0	0	0.198413	1.375	0	0
oe = 0.86	2	85047999	85048627	+	0	0.529101	0.925926	0	1.7094	0	0	0.50505	0.26455	0.462963	0.854701	0.252525
oe = 0.70	2	85084619	85085152	+
oe = 0.97	2	85694589	85695019	+
oe = 0.89	2	87681858	87682297	+
oe = 0.81	2	88617137	88617569	+
oe = 0.64	2	88711062	88711572	+
oe = 0.88	2	89264705	89265218	+
oe = 0.69	2	89899088	89899609	+	33.3333	30.6122	37.0588	44.3182	51.8868	41.5761	40.3061	38.3929	31.9728	40.6885	46.7314	39.3495
oe = 0.66	2	90087416	90088191	+
oe = 0.68	2	90172961	90173506	+
oe = 0.68	2	90373187	90373732	+
oe = 0.83	2	90579593	90580877	+	0.18315	0.711808	0.494236	0	0.71258	0.373932	0	0.431996	0.447479	0.247118	0.543256	0.215998
oe = 1.05	2	90678999	90679513	+
oe = 0.98	2	90745285	90746088	+	0.333333	0	0.455408	0	0.227273	0.227273	0	0	0.166667	0.227704	0.227273	0
oe = 0.93	2	90847027	90847575	+	0.694444	0.213675	0.185185	1.23457	0.241546	0	0.292398	0.26455	0.45406	0.709877	0.120773	0.278474
oe = 0.80	2	90885645	90886082	+
oe = 0.89	2	90889416	90890446	+
oe = 0.88	2	90904371	90905111	+
oe = 0.95	2	90917418	90918027	+
oe = 0.84	2	90940273	90941231	+
oe = 0.94	2	91070078	91070641	+	0	0.367647	0.392157	0	1.93878	1.02496	0	0	0.183824	0.196078	1.48187	0
oe = 0.71	2	91115204	91115607	+
oe = 0.93	2	91182468	91183063	+	0	1.11111	0.462963	1.1827	1.0582	1.61616	0.793651	0.444444	0.555556	0.822829	1.33718	0.619048
oe = 0.75	2	91236640	91237146	+	0	0	0	0	0	0	0	0	0	0	0	0
oe = 1.13	2	91264998	91265590	+	0	2.38095	0	0	0	0	0	0	1.19048	0	0	0
oe = 0.82	2	91457334	91458062	+	0.75188	0	0.952381	1.19048	1.2987	0.460829	2.04082	0	0.37594	1.07143	0.879765	1.02041
oe = 0.85	2	91526672	91527220	+	0	0.621118	1.72002	0	1.0989	0	0	0	0.310559	0.86001	0.549451	0
oe = 0.88	2	91649928	91650421	+	0.483092	0	0	0.555556	0	0	0	0	0.241546	0.277778	0	0
oe = 0.86	2	91710200	91711006	+	0	0.75188	0.26455	0.595238	0	1.40306	0	0.510204	0.37594	0.429894	0.701531	0.255102
oe = 0.98	2	91730092	91730624	+	0	1.66667	0	0	0	0	0	0	0.833333	0	0	0
oe = 0.82	2	91921472	91922372	+	1.51515	0	0.925926	0.925926	0	0	0	0	0.757576	0.925926	0	0
oe = 0.85	2	91931558	91932192	+	0	0.906593	0.539276	0.595238	1.30139	0	0	2.70801	0.453297	0.567257	0.650695	1.354
oe = 0.83	2	91963179	91963808	+	0.15528	0.819419	0.428571	0	0.346367	1.27885	0.453515	0.93692	0.487349	0.214286	0.812607	0.695217
oe = 0.87	2	91975473	91976221	+	0	0.15528	0.513285	0.457666	0.217391	1.36128	1.01708	0	0.0776398	0.485475	0.789337	0.50854
oe = 0.82	2	92024061	92024631	+	0.666667	1.19048	0	0	0.666667	0	0	0	0.928571	0	0.333333	0
oe = 0.83	2	92059472	92060112	+	0.641026	0	0	0	0	0.50505	0	0	0.320513	0	0.252525	0
oe = 0.97	2	92183233	92183829	+	0.263158	0.769231	0.238095	0.416667	0	0.384615	0.5	1.42857	0.516194	0.327381	0.192308	0.964286
oe = 0.87	2	92184803	92185446	+	0	3.57143	0	0	0	0	0	0	1.78571	0	0	0
oe = 0.70	2	92370593	92371064	+	0	0	2.38095	0	1.19048	0	0	0	0	1.19048	0.595238	0
oe = 0.83	2	92388982	92389543	+	1.32515	0.603715	1.36486	0	1.2796	0	0.452489	0.367647	0.96443	0.68243	0.639801	0.410068
oe = 0.97	2	92400963	92401399	+	0.5	1.11742	1.03333	0.849673	0.277778	0.555556	0.620301	0.227273	0.808712	0.941503	0.416667	0.423787
oe = 1.03	2	92433818	92434385	+	0	0	0.520833	0	0	0	0	0.833333	0	0.260417	0	0.416667
oe = 0.74	2	92599520	92600500	+	0	0	1.25	0	0	0	0	0	0	0.625	0	0
oe = 1.00	2	92660752	92661202	+
oe = 0.84	2	93014697	93015265	+	10	0	0	0	0	7.69231	0	0	5	0	3.84615	0
oe = 0.92	2	93045389	93046447	+	0	0	0.340136	0.549451	0	0.510204	0	0	0	0.444793	0.255102	0
oe = 0.79	2	93187375	93188704	+	0	0.378788	0.657242	0	0.757576	0.490196	0	0	0.189394	0.328621	0.623886	0
oe = 0.83	2	93333603	93334690	+	0	0	1.2931	0	0	0.480769	0.78125	0.520833	0	0.646552	0.240385	0.651042
oe = 0.88	2	93642598	93643648	+	0	1.57967	0.320513	1.0989	1.53846	0.42735	2.65688	0.904977	0.789835	0.709707	0.982906	1.78093
oe = 0.81	2	93955935	93957253	+	2.08333	0.980392	1.85185	0	0	3.0303	1.38889	2.38095	1.53186	0.925926	1.51515	1.88492
oe = 0.80	2	94010470	94010904	+
oe = 0.87	2	94157597	94158274	+
oe = 1.06	2	94241115	94241613	+
oe = 0.74	2	94273220	94273872	+	0	0	0	0	0	0	0	0	0	0	0	0
oe = 0.94	2	94406107	94406816	+	0	0	1.0393	0	0	0	0	0.793651	0	0.519652	0	0.396825
oe = 1.03	2	94437453	94438255	+	0	0	0.383142	0	0	0	0	0	0	0.191571	0	0
oe = 0.69	2	94890738	94891268	+
oe = 0.97	2	96198051	96198478	+
oe = 0.89	2	97188586	97189085	+
oe = 0.71	2	98389471	98389901	+
oe = 0.83	2	98632204	98632716	+
oe = 0.89	2	99552048	99552525	+
oe = 0.66	2	100546519	100547670	+
oe = 0.67	2	100765918	100766864	+
oe = 1.02	2	101678313	101678774	+	3.33333	1.11111	0	0	0	0	0	0	2.22222	0	0	0
oe = 0.82	2	101796407	101797658	+
oe = 0.86	2	102185996	102186433	+	0	0.185185	0.217391	0.714286	0.729167	0	0	0.871212	0.0925926	0.465839	0.364583	0.435606
oe = 0.88	2	102400339	102401261	+	0.50505	1.0101	0.584795	1.23457	0.617284	2.0202	0	0	0.757576	0.909682	1.31874	0
oe = 0.80	2	102450283	102452095	+	0.42735	0	0.179211	0	0	0.222222	0	0	0.213675	0.0896057	0.111111	0
oe = 0.73	2	102608951	102609695	+
oe = 0.80	2	102658651	102659347	+
oe = 0.77	2	103073379	103073940	+
oe = 0.84	2	103566152	103567422	+	0	1.42857	1.90476	0	0	1.53846	0	2	0.714286	0.952381	0.769231	1
oe = 0.80	2	103760848	103761416	+	1.15385	0.202429	0.670163	0.862471	0.598291	0.824176	0.213675	0.885585	0.678138	0.766317	0.711233	0.54963
oe = 0.90	2	103796542	103797768	+	0.462963	0	0.271003	0	0.462963	0	0.854701	0	0.231481	0.135501	0.231481	0.42735
oe = 0.76	2	103969530	103970913	+	0	0.520833	0	0	0.625	0.480769	0	0	0.260417	0	0.552885	0
oe = 0.67	2	104015409	104016151	+
oe = 0.75	2	104027698	104028455	+	1.51515	0	0	0	0.520833	0.833333	0	0	0.757576	0	0.677083	0
oe = 0.84	2	104122631	104123347	+	1.33333	0	1.05263	1.25	0	1.66667	0	0	0.666667	1.15132	0.833333	0
oe = 0.81	2	104409872	104410866	+	2.7676	0.925926	0	1.70455	0.617284	3.0303	0	1.6637	1.84676	0.852273	1.82379	0.831848
oe = 0.91	2	104493272	104494692	+	0.723038	0.429172	0.0793651	0	0	0.455447	0	0	0.576105	0.0396825	0.227724	0
oe = 0.89	2	104590229	104591119	+	0	0.238095	0	0.30303	0	0	0	0	0.119048	0.151515	0	0
oe = 0.94	2	104711649	104712465	+	0	0.271739	0.173913	0	0.668896	0	0.255754	0	0.13587	0.0869565	0.334448	0.127877
oe = 0.81	2	104742454	104742951	+
oe = 0.81	2	104816115	104817238	+	0.34965	0.26738	0.181818	0.197628	0	0	2.0366	0.239234	0.308515	0.189723	0	1.13792
oe = 0.91	2	104849275	104849927	+
oe = 1.07	2	105016630	105017140	+	0.420168	0.326797	0.226244	0	0.235294	0	0	0	0.373483	0.113122	0.117647	0
oe = 0.77	2	105126292	105127506	+	1.66667	0	0	0	0.724638	1.11111	0.877193	1.28205	0.833333	0	0.917874	1.07962
oe = 1.27	2	105128046	105128457	+
oe = 0.72	2	105398701	105399448	+	0.416667	0	0	1.11111	0.595238	0.877193	0	0.641026	0.208333	0.555556	0.736216	0.320513
oe = 0.70	2	105675189	105675605	+
oe = 0.76	2	105676054	105676670	+
oe = 0.74	2	105858536	105859114	+
oe = 0.76	2	105904322	105904844	+
oe = 0.86	2	105948540	105948980	+
oe = 0.84	2	106693294	106694592	+	0	0	0	0	0	0	0	0	0	0	0	0
oe = 0.82	2	107139988	107140869	+
oe = 0.96	2	109280615	109281111	+
oe = 0.76	2	109677173	109677696	+	0	0	0	0	0	0	0	0	0	0	0	0
oe = 0.79	2	109693407	109694207	+	0	0	0	0	0	0	0	0	0	0	0	0
oe = 0.94	2	109890586	109891268	+
oe = 0.79	2	109917559	109918372	+	0	1.52882	0	0.952381	0	0	0.833333	0	0.764411	0.47619	0	0.416667
oe = 0.77	2	110157209	110157686	+
oe = 0.64	2	110435244	110435774	+
oe = 0.67	2	111180045	111180508	+
oe = 0.75	2	111851005	111851548	+
oe = 0.70	2	112160472	112160946	+
oe = 0.90	2	112239251	112239930	+	0.377074	0.132275	0.408131	0	0.37037	0.327932	1.30952	0.445157	0.254675	0.204065	0.349151	0.87734
oe = 0.94	2	112265479	112266086	+	0	0.0905797	0.252999	0.396825	0.341847	0.0992064	0.529101	0.402137	0.0452899	0.324912	0.220527	0.465619
oe = 0.85	2	112379094	112379539	+	0	0	0.8	0.588235	0	0	0.714286	0.434783	0	0.694118	0	0.574534
oe = 0.91	2	112454874	112455342	+	0	0.206612	0.206612	0.26738	0	0.16835	0.30303	0	0.103306	0.236996	0.0841751	0.151515
oe = 0.84	2	112492874	112493511	+	0.211864	0.663734	0.196171	0.920572	0.549563	0.226998	0.878641	0.121065	0.437799	0.558371	0.388281	0.499853
oe = 0.97	2	113134261	113134709	+
oe = 0.75	2	113216801	113217421	+
oe = 0.66	2	113327377	113327814	+
oe = 0.85	2	113729061	113729573	+
oe = 0.74	2	113757589	113758827	+	0.769231	1.25	0	0	3.49673	0.625	0	0.526316	1.00962	0	2.06087	0.263158
oe = 0.94	2	114013364	114013823	+
oe = 0.92	2	116064174	116064606	+
oe = 1.03	2	116488945	116489387	+	96.8313	94.7531	91.6054	95.1691	92.3913	88.5833	97.2222	92.503	95.7922	93.3872	90.4873	94.8626
oe = 0.63	2	116494239	116494962	+
oe = 0.69	2	116593157	116593678	+
oe = 0.82	2	116975569	116976108	+
oe = 0.88	2	117120514	117121957	+	0	0.226757	0.563517	0.31746	0.226757	0.21645	0.3663	0	0.113379	0.440489	0.221604	0.18315
oe = 0.79	2	117249675	117250186	+	0	0	0	6.66667	0	0	0	0	0	3.33333	0	0
oe = 0.87	2	117342647	117343063	+
oe = 0.64	2	118372950	118374134	+
oe = 0.81	2	118388343	118388877	+	0.835422	2.11039	0	0	1.48359	0.641026	0	0	1.47291	0	1.06231	0
oe = 0.99	2	118479159	118479840	+	0	0	0.5	0	0	0	0	0	0	0.25	0	0
oe = 0.92	2	118554972	118555400	+
oe = 0.88	2	118676926	118677681	+	1.53846	1.33333	1.66667	6.15385	1.42857	1.66667	0	1.05263	1.4359	3.91026	1.54762	0.526316
oe = 0.72	2	118702420	118704307	+	1.94549	0.25	0	0.333333	1.19048	1.47619	0.883459	2.39583	1.09774	0.166667	1.33333	1.63965
oe = 0.64	2	118711071	118711517	+
oe = 0.92	2	118745611	118746808	+	0.0721501	0.21017	0.306746	0.728716	0.479798	0.340215	0.234488	0.252525	0.14116	0.517731	0.410007	0.243507
oe = 0.79	2	118814084	118814582	+
oe = 0.95	2	118901220	118902963	+	0.292398	0.496709	0.301777	0.681857	0.0877193	0.164474	0.242389	0.298993	0.394553	0.491817	0.126096	0.270691
oe = 0.70	2	118926383	118927094	+	4.30556	1.75439	4.44444	3.60624	4.16667	3.33333	6.66667	1.96078	3.02997	4.02534	3.75	4.31373
oe = 0.84	2	118976106	118976804	+	0	0	2.77778	0	0	0	3.33333	0	0	1.38889	0	1.66667
oe = 0.70	2	119034783	119035433	+	0	0	0	1.78571	0	0	0	0	0	0.892857	0	0
oe = 1.15	2	119047072	119047638	+	0.952381	0	0	0	0	0	0.75188	0	0.476191	0	0	0.37594
oe = 0.95	2	119112700	119113180	+	0.666667	2.07792	0.625	0	0	1.17647	1.25	0	1.37229	0.3125	0.588235	0.625
oe = 0.81	2	119156417	119157188	+	0.619921	0.757832	0.408962	0.317965	0	0.604013	0.250356	0.19305	0.688876	0.363463	0.302007	0.221703
oe = 0.78	2	119167446	119168086	+
oe = 0.77	2	119208583	119209036	+
oe = 0.82	2	119237018	119238232	+	0.324675	0.560606	0.661838	1.04167	0.4329	0.608766	0.324675	0.16835	0.442641	0.851752	0.520833	0.246513
oe = 0.65	2	119322134	119322944	+	0.679876	0.292398	1.74742	0.42735	0.222222	0.308642	0.588768	0.222222	0.486137	1.08739	0.265432	0.405495
oe = 0.73	2	119325902	119327393	+	0	0	0	1.19048	0.340136	0.274725	0.510204	0.549451	0	0.595238	0.307431	0.529827
oe = 0.92	2	119337793	119338215	+	0	0	0	0.571429	0.793651	1.47783	0	1.0989	0	0.285714	1.13574	0.549451
oe = 0.80	2	119350936	119351593	+	1.19048	0.980392	1.19048	2.77778	0	0	3.7037	0.925926	1.08543	1.98413	0	2.31482
oe = 0.96	2	119476897	119478366	+
oe = 0.83	2	119547472	119547988	+	0	2.13509	0.892857	0	0	0	1.02041	0	1.06755	0.446429	0	0.510204
oe = 0.86	2	119594232	119594717	+	0	0	0	0	0	0	0	0	0	0	0	0
oe = 1.02	2	119618173	119618652	+
oe = 0.91	2	119674934	119675628	+	0	0.617284	0	0.694444	0.396825	1.28205	1.0119	0	0.308642	0.347222	0.839438	0.505952
oe = 0.80	2	119742125	119743425	+	2.11688	0.142857	1.10919	0.721805	0.931102	0.326531	0	0.302795	1.12987	0.915496	0.628816	0.151398
oe = 1.00	2	119743826	119744442	+
oe = 0.87	2	119757929	119758997	+	0.619195	1.06952	0.869822	0	1.00535	1.62896	0.346021	1.65726	0.844357	0.434911	1.31715	1.00164
oe = 0.82	2	119799326	119800096	+	0	0	0.146199	0.587375	0.261159	0.487473	0.252525	0.292398	0	0.366787	0.374316	0.272461
oe = 0.93	2	119872509	119873389	+	1.11111	2.38095	2.21735	2.08333	0	1.0582	0.793651	0.740741	1.74603	2.15034	0.529101	0.767196
oe = 0.90	2	119897056	119897698	+
oe = 0.82	2	120154098	120154849	+	0	0	0	0	0	0	0	0	0	0	0	0
oe = 0.68	2	120352723	120353179	+
oe = 0.87	2	120567563	120568044	+	0	0	0	0	0.952381	0	0	0	0	0	0.476191	0
oe = 0.78	2	120730819	120731678	+	0	1.11111	0.793651	0	0	0	0	1.51515	0.555556	0.396825	0	0.757576
oe = 0.82	2	120849916	120850874	+	0	0.694444	0.648148	0	0.446429	0.735294	0	0.260417	0.347222	0.324074	0.590861	0.130208
oe = 0.75	2	120976972	120977649	+	0	0	0.666667	0	0	0	0.625	0	0	0.333333	0	0.3125
oe = 0.82	2	121139734	121140708	+	1.78571	1.5625	1.25	0	0	0	1.19048	0	1.67411	0.625	0	0.595238
oe = 0.91	2	121170469	121171636	+	0.571429	1.11156	0.495974	0	0.266667	0.25	0.333333	0.366667	0.841493	0.247987	0.258333	0.35
oe = 0.84	2	121271027	121271551	+	0	0	0	0	0	0	0	0	0	0	0	0
oe = 0.85	2	121413519	121414456	+	0	0	0	0	0.534759	0.392157	0	0.326797	0	0	0.463458	0.163399
oe = 0.96	2	121448896	121450074	+	0.836996	0.380754	0.436756	0.125	0.364583	1	1.02564	0.478801	0.608875	0.280878	0.682292	0.752221
oe = 0.78	2	121806321	121807266	+	0	0	0.228833	0	0.328947	0	1.18022	0.202429	0	0.114416	0.164474	0.691326
oe = 0.91	2	121866749	121867632	+	0	0.223214	0	0.673559	0.15528	0.255102	1.01541	0.37594	0.111607	0.336779	0.205191	0.695673
oe = 0.87	2	121955800	121956772	+	0.416667	0.400641	0.647773	0.333333	1.25	0.535714	0.333333	0	0.408654	0.490553	0.892857	0.166667
oe = 0.99	2	122028149	122029310	+	0	0.26738	0.560224	0	0.210084	0.183824	0.687548	1.85759	0.13369	0.280112	0.196954	1.27257
oe = 0.71	2	122298663	122299109	+
oe = 0.77	2	122348508	122349089	+	0.266667	0.555556	0.472222	0.285714	0.622222	0.333333	0	0.444444	0.411111	0.378968	0.477778	0.222222
oe = 0.91	2	122368628	122369356	+	0.793651	0	0.297619	0.416667	0	0	0	0.438596	0.396825	0.357143	0	0.219298
oe = 0.76	2	122467535	122468124	+	0	0	0	0	0	2.63158	0	0	0	0	1.31579	0
oe = 0.79	2	122611033	122611442	+
oe = 0.80	2	122630581	122631741	+
oe = 0.64	2	122643410	122644174	+
oe = 1.01	2	122702204	122702926	+
oe = 1.04	2	122738329	122738840	+
oe = 0.75	2	122765089	122765522	+
oe = 0.82	2	122956343	122956775	+
oe = 0.89	2	123225275	123225701	+
oe = 0.77	2	124089902	124090365	+
oe = 0.66	2	124255321	124255851	+
oe = 0.78	2	124609841	124610930	+
oe = 1.00	2	125123149	125123831	+	0.226244	0.482655	0.295858	0	0	0.295858	0.295858	0	0.354449	0.147929	0.147929	0.147929
oe = 0.79	2	125247191	125247958	+	0.595238	1.17424	0.347222	0	0	1.19048	0	0	0.88474	0.173611	0.595238	0
oe = 0.76	2	125505448	125506493	+
oe = 0.89	2	125624846	125625295	+
oe = 0.89	2	125672892	125673642	+
oe = 0.74	2	125723207	125723658	+
oe = 0.94	2	125782499	125782912	+
oe = 0.86	2	125858657	125859247	+
oe = 0.90	2	125961253	125961704	+
oe = 0.87	2	126151923	126152502	+
oe = 0.68	2	126552923	126553506	+	0.699301	0.534759	0.649351	0	1.2987	0	0	0	0.61703	0.324675	0.649351	0
oe = 0.96	2	126674609	126675949	+	0.235294	0	1.87089	0.40404	0.347826	0.860073	0.25	0	0.117647	1.13747	0.60395	0.125
oe = 1.05	2	126707137	126707658	+	0	0	0	0	0.735294	0	1.13636	0.961538	0	0	0.367647	1.04895
oe = 0.92	2	126875632	126876523	+	0	0	0.297619	0	0.694444	2.77473	0	0	0	0.14881	1.73458	0
oe = 0.91	2	127008612	127009056	+
oe = 0.86	2	127133631	127134104	+
oe = 0.73	2	127247485	127248719	+	0	0.185185	0.555901	0.940171	0	0.617284	1.0101	0.657895	0.0925926	0.748036	0.308642	0.833998
oe = 0.82	2	127269731	127270849	+	0	2.5641	0	0	0	0	0	1.28205	1.28205	0	0	0.641026
oe = 0.84	2	127335969	127336736	+	0.945378	0.945378	1.40787	0.294118	0.763158	0.769231	0.916667	1.11111	0.945378	0.850993	0.766194	1.01389
oe = 0.88	2	127362916	127363630	+	0	0	0	0	5.55556	2.38095	3.1746	0	0	0	3.96825	1.5873
oe = 0.79	2	127482110	127482724	+	0.47619	0	0.37037	0.588235	0	0	0	0	0.238095	0.479303	0	0
oe = 0.78	2	127541036	127541535	+
oe = 0.83	2	127587175	127587659	+
oe = 0.69	2	127793300	127794033	+
oe = 1.04	2	127831453	127831991	+
oe = 0.80	2	128125626	128128313	+	0.204082	0.761905	0.302604	0.358543	0	0.355835	0.25974	0	0.482993	0.330574	0.177917	0.12987
oe = 0.83	2	128686925	128687499	+
oe = 0.82	2	128943562	128944174	+	0.840336	0	0	0	3.67965	0.75188	0	0	0.420168	0	2.21577	0
oe = 0.92	2	128967019	128968196	+	1.81818	0	0.454545	0	0	0	0	0	0.909091	0.227273	0	0
oe = 0.73	2	129038834	129039540	+	4.16667	10.6061	5.88235	7.14286	11.1111	7.14286	8.97436	13.3333	7.38636	6.51261	9.12698	11.1538
oe = 0.87	2	129065869	129066352	+	0.210084	0.163399	0.245098	0.467128	0.574967	0.154799	0.163399	1.22549	0.186741	0.356113	0.364883	0.694445
oe = 0.87	2	129100862	129101282	+	0	0	0	2.08333	0	0	0	0	0	1.04167	0	0
oe = 0.80	2	129129398	129129848	+	0	0	0	0	1.5873	0	1.75439	3.0303	0	0	0.793651	2.39234
oe = 0.91	2	129198172	129199276	+	0	0	0.975353	0	0.320513	0	0.769231	0	0	0.487676	0.160256	0.384615
oe = 0.66	2	129454204	129455061	+
oe = 0.80	2	129592890	129593678	+
oe = 0.97	2	129800324	129801953	+	0	0	0.641026	0.641026	0.833333	0	0.490196	0	0	0.641026	0.416667	0.245098
oe = 0.89	2	130178749	130179429	+	0	0	0	0	0	0	0	0	0	0	0	0
oe = 0.82	2	130274054	130274894	+	0	0	0	0	0	0	0	0	0	0	0	0
oe = 1.10	2	130284120	130284541	+
oe = 0.81	2	130294739	130296228	+	0.338319	0.649104	0.132275	0.231481	0.756722	0.31772	0.568783	0	0.493711	0.181878	0.537221	0.284392
oe = 0.66	2	130361848	130362462	+	20	2.94118	6.81818	9.09091	26.4706	7.69231	3.84615	15	11.4706	7.95455	17.0814	9.42308
oe = 0.85	2	130397414	130397861	+	4.67033	0	0	0	0	0	0.961538	0	2.33517	0	0	0.480769
oe = 0.74	2	130423678	130424824	+
oe = 0.94	2	130450118	130450774	+	0	0.310559	0.297619	0	0.446429	0.510204	0	0	0.15528	0.14881	0.478316	0
oe = 0.87	2	130563567	130564314	+	0	0.446429	0	0.416667	0.446429	1.46104	1.78571	0	0.223214	0.208333	0.953734	0.892857
oe = 0.62	2	130576489	130576970	+	12.5	15.625	15.2778	20.8333	6.66667	22.7273	24.6795	12.5	14.0625	18.0556	14.697	18.5897
oe = 0.65	2	130580657	130581246	+
oe = 0.91	2	130629551	130630080	+	0	0	0	2.94118	0	2.27273	0	0	0	1.47059	1.13636	0
oe = 0.84	2	130642402	130642980	+	0.333333	0.37037	0.397308	0.423077	0.15873	0.454545	0.589597	0.499109	0.351852	0.410193	0.306638	0.544353
oe = 0.82	2	130696903	130697789	+	0.765306	1.03175	0.231481	1.82185	1.17201	0.612245	0	0.448179	0.898526	1.02667	0.892127	0.22409
oe = 0.88	2	130839644	130840396	+	0.603715	0	1.2549	0.452489	0.367647	1.2605	0	0.367647	0.301858	0.853695	0.814076	0.183824
oe = 0.75	2	130906268	130906976	+	0	0	0.714286	0	0	1.25	0	0	0	0.357143	0.625	0
oe = 0.84	2	131041045	131041752	+
oe = 0.90	2	131159929	131160570	+
oe = 0.89	2	131179168	131180230	+	0	0	0	0	0	0.324675	0.757576	0.324675	0	0	0.162338	0.541126
oe = 0.69	2	131233996	131234508	+
oe = 0.85	2	131262246	131262878	+	0	0	0	0.395257	0.699301	0	0	0.956938	0	0.197628	0.34965	0.478469
oe = 0.86	2	131352451	131353160	+	1.21212	0.568182	0.284091	0.757576	0	0	0.699301	0	0.890152	0.520833	0	0.34965
oe = 0.82	2	131491659	131492555	+	0.104167	0.0833333	0.958635	0.338542	0.520901	0.498706	0.173611	0.160256	0.09375	0.648588	0.509804	0.166934
oe = 0.76	2	131561115	131562649	+
oe = 0.84	2	132144517	132145278	+	0	0	0.20284	0	0	0	0	0.235294	0	0.10142	0	0.117647
oe = 0.76	2	132252582	132253554	+
oe = 0.83	2	132262954	132263752	+	0	0.344122	0.27852	0.792921	0.14881	0.448565	0.467914	0.4329	0.172061	0.535721	0.298687	0.450407
oe = 0.87	2	132385077	132385503	+
oe = 0.87	2	132577580	132578325	+	0	1.19048	0	0	0	0	0	0	0.595238	0	0	0
oe = 0.94	2	132815843	132816413	+	0	0	0	0	1.04167	0	3.33333	0	0	0	0.520833	1.66667
oe = 0.85	2	132846557	132847257	+	1.25	0	0	2	0	1.42857	1.53846	0	0.625	1	0.714286	0.769231
oe = 0.63	2	132879248	132879758	+
oe = 0.71	2	132944990	132945603	+
oe = 0.89	2	133551964	133553485	+
oe = 0.79	2	133554335	133554831	+
oe = 0.62	2	134505977	134506710	+
oe = 0.66	2	134643673	134644243	+
oe = 0.85	2	134746782	134747297	+
oe = 0.75	2	134785988	134786804	+
oe = 0.90	2	135659045	135660003	+	0.226244	0	0.346301	0.320513	1.03821	0.240385	0.160256	0.240385	0.113122	0.333407	0.639297	0.200321
oe = 0.80	2	136274568	136275043	+
oe = 0.77	2	136678697	136679127	+	0	0	0	5	0	0	0	0	0	2.5	0	0
oe = 0.69	2	136869792	136870325	+
oe = 0.81	2	137115364	137117627	+	0	0.568182	0.865801	0	1.12782	0	0	0	0.284091	0.4329	0.56391	0
oe = 0.81	2	137351953	137352881	+
oe = 0.74	2	137369463	137369929	+
oe = 0.97	2	138256537	138257223	+
oe = 0.79	2	139677249	139678860	+	0	0	0.852515	0	1.28205	0	0.438596	0	0	0.426257	0.641026	0.219298
oe = 1.03	2	140066397	140066950	+
oe = 0.82	2	140170494	140170996	+	0	0	0.793651	0	0	0	0	0	0	0.396825	0	0
oe = 0.81	2	140395182	140396082	+	0.227273	0.654762	0	0.416667	0.769231	0.333333	0.916667	0.384615	0.441017	0.208333	0.551282	0.650641
oe = 0.62	2	140540161	140540594	+
oe = 0.89	2	140750581	140751021	+
oe = 0.67	2	141103262	141103783	+
oe = 0.75	2	142901138	142901691	+
oe = 0.73	2	143042775	143043182	+
oe = 0.71	2	143725991	143726512	+
oe = 0.81	2	143862426	143863111	+	0	2.08333	0	6.25	1.51515	0	0	3.0303	1.04167	3.125	0.757576	1.51515
oe = 0.82	2	143914806	143915832	+	0	0	0	0	1.05263	0	0	0	0	0	0.526316	0
oe = 0.91	2	144010004	144011636	+	0	1.75439	1.07527	0	0	2.08333	0	0	0.877193	0.537634	1.04167	0
oe = 0.92	2	144270331	144271165	+	14.8049	7.56703	9.50493	13.9653	11.4878	11.1098	13.191	17.9516	11.186	11.7351	11.2988	15.5713
oe = 0.83	2	144330650	144332212	+	0.240385	0.115741	1.09988	0.284091	1.18611	0.852273	0	0.744048	0.178063	0.691984	1.01919	0.372024
oe = 0.91	2	144368887	144369304	+	0.714286	0.595238	0.18315	0.176367	0.577731	0.3663	0	0.47619	0.654762	0.179759	0.472016	0.238095
oe = 0.86	2	144527316	144528079	+
oe = 0.89	2	144631732	144632229	+
oe = 0.86	2	145167400	145168328	+
oe = 0.94	2	145674930	145675375	+	0	0	0.754148	0.793651	0	0.653595	0	0	0	0.773899	0.326797	0
oe = 0.95	2	145903119	145903581	+	0	0	0.294118	0.346021	0	0.309598	0.26738	0.367647	0	0.320069	0.154799	0.317513
oe = 0.88	2	145934365	145935089	+
oe = 0.81	2	146220821	146223848	+	0.595999	0.348663	0.631558	0.700253	0.797313	0	0.397456	0.648269	0.472331	0.665905	0.398657	0.522862
oe = 0.90	2	146511727	146512360	+	0	0	0	0	0	0	0.362319	0	0	0	0	0.181159
oe = 0.91	2	146834345	146834803	+
oe = 0.82	2	147000037	147000452	+
oe = 0.82	2	147004550	147004965	+
oe = 0.76	2	147012761	147013799	+	0.4329	0	1.11252	0.4329	0.606061	0.4329	1.3986	0	0.21645	0.772712	0.519481	0.699301
oe = 0.91	2	147083839	147085557	+
oe = 0.73	2	147183910	147184553	+	0	2.04082	1.19048	0	0	3.57143	0	1.0989	1.02041	0.595238	1.78571	0.549451
oe = 0.73	2	147193860	147195194	+
oe = 0.77	2	147364898	147366395	+
oe = 0.69	2	148043877	148046965	+	5.26316	0	0	0	0	0	0	0	2.63158	0	0	0
oe = 0.85	2	148048645	148049050	+
oe = 0.78	2	148395053	148395945	+
oe = 0.69	2	148460357	148461068	+
oe = 0.82	2	148680940	148681444	+
oe = 0.72	2	148875077	148875576	+
oe = 0.63	2	149286050	149286697	+
oe = 0.71	2	149489593	149490056	+
oe = 0.78	2	149830394	149831294	+
oe = 0.67	2	150688517	150688951	+	6.06061	7.93651	15.3846	0	6.66667	7.14286	17.9487	3.33333	6.99856	7.69231	6.90476	10.641
oe = 0.91	2	150748997	150749469	+	0	0	0	0	0	0	0	5	0	0	0	2.5
oe = 0.73	2	150786625	150787229	+	4.44444	0	2.08333	2.22222	5.12821	0	0	0	2.22222	2.15278	2.5641	0
oe = 0.80	2	150904192	150904823	+
oe = 0.83	2	151008874	151009479	+	0	0	1.25	1.53846	0	0	3.63636	0	0	1.39423	0	1.81818
oe = 0.95	2	151039006	151039502	+	0	1.0989	0	0	0	0	0	0	0.549451	0	0	0
oe = 0.80	2	151159941	151161005	+
oe = 0.82	2	151494133	151494799	+
oe = 1.00	2	151542373	151543206	+	0	0.404858	0.478469	0	0	0.219298	0	0.789474	0.202429	0.239234	0.109649	0.394737
oe = 0.78	2	151632028	151632439	+	1.4966	1.56986	1.09578	0	1.90476	1.02041	0.340136	0.649351	1.53323	0.54789	1.46259	0.494743
oe = 0.89	2	151701995	151702987	+	0	0	0	1.51515	1.09127	0.757576	1.66667	0.694444	0	0.757576	0.924423	1.18056
oe = 0.86	2	151740828	151741394	+
oe = 0.67	2	151970019	151970419	+
oe = 0.80	2	151979937	151980339	+	0.595238	1.13636	0.735294	0	0.694444	0	0	0	0.865801	0.367647	0.347222	0
oe = 0.90	2	152029385	152029870	+	0	0	0	0	0	0	1.38889	0	0	0	0	0.694444
oe = 0.89	2	152048382	152049175	+	0	0	0	0	0.980392	0	0	0	0	0	0.490196	0
oe = 0.84	2	152081644	152082368	+	0	0	0	0	1.66667	0	0	2.77778	0	0	0.833333	1.38889
oe = 0.81	2	152092957	152093939	+	0	6.66667	8.33333	2.38095	5.55556	3.0303	7.40741	11.1111	3.33333	5.35714	4.29293	9.25926
oe = 0.90	2	152105396	152106004	+	2.10084	2.32426	1.2517	1.22807	1.73469	1.98319	2.80612	3.00366	2.21255	1.23989	1.85894	2.90489
oe = 0.95	2	152143214	152144174	+	0.238095	0.151515	0.175439	0.592105	0.491927	0.334169	0.30303	0.144928	0.194805	0.383772	0.413048	0.223979
oe = 0.77	2	152226506	152227469	+	2.22222	0	0	0	0	0	0	0	1.11111	0	0	0
oe = 0.86	2	152293710	152294303	+	1.11111	0	0.260417	1.11111	0.555556	0.378788	0.694444	0	0.555556	0.685764	0.467172	0.347222
oe = 0.81	2	152332163	152332771	+	1.19048	0.877193	0	0	0	0.833333	0	0	1.03383	0	0.416667	0
oe = 0.86	2	152396729	152399000	+	0.238867	0.548301	0.373342	0.975888	0.371043	0.24617	0.239523	0.0632511	0.393584	0.674615	0.308606	0.151387
oe = 1.11	2	152413862	152415027	+	0.309598	0	0.436498	0.350877	0.813628	0.526316	0	0.239234	0.154799	0.393688	0.669972	0.119617
oe = 0.94	2	152626843	152627572	+
oe = 0.85	2	152669388	152669832	+
oe = 1.26	2	152686810	152687230	+	0	1.38889	0	0	0	1.47059	0	0	0.694444	0	0.735294	0
oe = 0.71	2	152736314	152737020	+
oe = 0.78	2	152830858	152831819	+	0	0.462963	0.699301	0	0	0.641026	0	0	0.231481	0.34965	0.320513	0
oe = 0.80	2	152943010	152943484	+
oe = 0.72	2	152951259	152951798	+	0.714286	1.02041	0.892857	0	0	3.57143	2.38095	1.5873	0.867347	0.446429	1.78571	1.98413
oe = 0.87	2	153031824	153032546	+	0	2.11538	0	0	0.833333	0	0	2.5641	1.05769	0	0.416667	1.28205
oe = 0.88	2	153108437	153108921	+	0	1.42857	0	0	3.52941	0	1.33333	2.66667	0.714286	0	1.76471	2
oe = 0.84	2	153241077	153241801	+	0.4973	0.167224	0.13587	0	1.34045	0.271739	0	0.161031	0.332262	0.0679348	0.806093	0.0805153
oe = 1.02	2	153291228	153291687	+	0	0	0	0	0	0	0	2.17391	0	0	0	1.08696
oe = 0.92	2	153345425	153346759	+	0.455685	0.344156	0.545455	0.601868	0.324675	0.324675	0.34965	0.15674	0.39992	0.573662	0.324675	0.253195
oe = 0.73	2	153443594	153445831	+	0.555556	0.231481	0	0	0.277778	0.143678	0.198413	0.166667	0.393519	0	0.210728	0.18254
oe = 0.82	2	153492291	153493243	+	0	1.04167	0	0	0	0	0.833333	0.641026	0.520833	0	0	0.73718
oe = 0.79	2	153527858	153530609	+	0.530637	0.53677	0.24251	0.431904	0.592545	1.06884	0.245098	0.325506	0.533704	0.337207	0.830693	0.285302
oe = 0.99	2	153649288	153649930	+	0.470168	0.158203	0.12212	0.216908	0.208333	0.535756	0.415445	0.210084	0.314186	0.169514	0.372045	0.312764
oe = 1.01	2	153741142	153741799	+	0.293255	0	1.3474	0.454545	0	0	0.699301	0.378788	0.146628	0.900974	0	0.539044
oe = 0.80	2	154372361	154372838	+
oe = 0.90	2	154407701	154408359	+	0.284091	0	0.195312	0.404283	0.625	0.164474	0.260417	0.514194	0.142045	0.299798	0.394737	0.387305
oe = 0.85	2	154436130	154436995	+	0	1.10368	0.2849	0.641026	0.34965	0	0	0.34965	0.551839	0.462963	0.174825	0.174825
oe = 0.71	2	154549462	154549969	+
oe = 0.88	2	154569322	154570198	+	0.437934	0.219855	0.230058	0.637007	0	0.369377	0	0.322997	0.328895	0.433532	0.184688	0.161499
oe = 0.92	2	154613116	154613968	+	0.650407	0.309568	0.180329	0.656043	0.110865	0.528455	0.602931	0.152439	0.479988	0.418186	0.31966	0.377685
oe = 0.84	2	154656853	154657516	+	6.55535	0.496278	4.40185	3.20197	4.08654	5.19865	3.15582	0.2331	3.52582	3.80191	4.64259	1.69446
oe = 0.90	2	154790681	154792163	+	0.238095	0.327381	0.528632	0.15873	0	0.31746	0	0.272331	0.282738	0.343681	0.15873	0.136166
oe = 0.89	2	154892233	154893035	+	7.08499	12.5286	8.99451	5.63784	3.46939	10.4925	7.29814	5.65106	9.80682	7.31617	6.98092	6.4746
oe = 0.85	2	155133431	155134006	+	0	0.297619	0	0	0.4329	0	0	0	0.14881	0	0.21645	0
oe = 0.98	2	155236469	155236906	+	0	1	0	0.869565	0	1.17647	0	0	0.5	0.434783	0.588235	0
oe = 0.88	2	155276143	155277111	+	0.37037	0.636574	0.376756	0.494783	0.813693	0.173611	0.324074	0.213675	0.503472	0.435769	0.493652	0.268875
oe = 0.84	2	155381660	155382332	+	0.864846	0.162338	0.526392	0.238095	0	0.340136	0	0.562771	0.513592	0.382243	0.170068	0.281385
oe = 0.99	2	155473222	155474048	+
oe = 0.91	2	155517875	155518363	+	0	0.862069	1.31579	1.92308	0.78125	1.13636	0	0	0.431034	1.61943	0.958807	0
oe = 0.79	2	155691847	155692448	+	0	1.75439	0	0	0	0	0	0	0.877193	0	0	0
oe = 0.86	2	155775195	155776062	+	0	0	0	0	0	0	0	9.09091	0	0	0	4.54545
oe = 0.93	2	155826091	155826831	+	0	0	8.33333	0	0	0	8.33333	0	0	4.16667	0	4.16667
oe = 0.62	2	155941844	155942331	+
oe = 0.73	2	155956465	155956970	+
oe = 0.80	2	156007897	156008301	+	0	0.840336	0	0	1.2987	0.680272	0	0.840336	0.420168	0	0.989487	0.420168
oe = 0.83	2	156065179	156065913	+	2.54972	1.91564	0.826446	0.534759	3.69605	1.52406	0	0.913547	2.23268	0.680603	2.61006	0.456774
oe = 0.88	2	156111414	156112012	+	0	0	0.457079	0.289855	0	0	0.483092	0.57971	0	0.373467	0	0.531401
oe = 0.87	2	156118710	156119194	+
oe = 0.87	2	156143882	156144601	+	1.66667	0	0	0	0	0	0.909091	0	0.833333	0	0	0.454545
oe = 0.94	2	156179357	156180438	+	0	0.587698	0.754135	0.304961	0.293812	0.341865	0	0.124069	0.293849	0.529548	0.317838	0.0620347
oe = 0.91	2	156196539	156197224	+	0	0	1.11111	4.16667	0	1.19048	0	0	0	2.63889	0.595238	0
oe = 0.89	2	156311914	156312809	+	0.791667	0.138889	0.357143	0.775132	1.16455	0	2.2096	0.469697	0.465278	0.566138	0.582273	1.33965
oe = 1.34	2	156362006	156363250	+
oe = 0.90	2	156392341	156393065	+
oe = 0.82	2	156420601	156421797	+	8.88889	3.50877	1.33333	0	1.96078	3.0303	9.80392	0	6.19883	0.666667	2.49554	4.90196
oe = 0.81	2	156475557	156475984	+	1.17647	1.25	0	2.0098	3	3.33333	0	0	1.21324	1.0049	3.16667	0
oe = 0.93	2	156613350	156614368	+	0.183824	0.500801	0.195312	0.798667	0	0.183824	0.183824	0.3125	0.342312	0.49699	0.0919118	0.248162
oe = 1.69	2	156710099	156710506	+
oe = 1.01	2	156720629	156721469	+	0.488166	0.18315	0.312188	0.352564	0	0	0.480769	0.25641	0.335658	0.332376	0	0.36859
oe = 0.92	2	156839862	156841293	+	0.132275	0.18315	0.725068	0.132275	0.663738	0.283447	0.10352	0.315789	0.157713	0.428671	0.473592	0.209655
oe = 0.93	2	156862765	156863637	+	0	0	0.511042	0.478469	0.300752	0.394737	0.219298	0.154799	0	0.494755	0.347744	0.187049
oe = 0.77	2	156991693	156992148	+	0	0	0	0	0	0	0.438596	0.438596	0	0	0	0.438596
oe = 0.96	2	157006761	157007187	+	0	0.694444	0	0.520833	0	0.252525	0.555556	0.694444	0.347222	0.260417	0.126263	0.625
oe = 0.70	2	157020679	157021147	+
oe = 0.91	2	157078240	157079868	+	0.495575	0.0602773	0.505105	0.825122	0.411627	0.283164	0.834369	0.267229	0.277926	0.665114	0.347395	0.550799
oe = 0.78	2	157134670	157135329	+
oe = 0.96	2	157203987	157205019	+	0	0	0.357143	0	0	0	0.434783	0	0	0.178571	0	0.217391
oe = 0.92	2	157278863	157279666	+	0.26738	0.154799	0.582516	0.770002	0.154799	0.35014	0.245098	0.607096	0.211089	0.676259	0.252469	0.426097
oe = 0.88	2	157367523	157367966	+	0	10	4.54545	5	0	0	0	0	5	4.77273	0	0
oe = 0.96	2	157423978	157424677	+	5.9596	8.8141	13.2246	3.663	8.91331	11.6667	3.1746	5.95238	7.38685	8.44382	10.29	4.56349
oe = 0.68	2	157457114	157457779	+
oe = 0.88	2	157560051	157560581	+
oe = 0.94	2	157565925	157566396	+	0	0	3.1746	0	1.66667	0	0	0	0	1.5873	0.833333	0
oe = 0.88	2	157655953	157656405	+
oe = 0.84	2	157914324	157915248	+
oe = 0.73	2	157943805	157944466	+	0	0	0	1.75439	0	0	1.38889	0.925926	0	0.877193	0	1.15741
oe = 0.87	2	158028260	158029063	+	2.94289	0	0.198413	0.462963	0.181159	0.36859	0.160256	1.2963	1.47145	0.330688	0.274875	0.728276
oe = 0.78	2	158228890	158229473	+
oe = 0.87	2	158409630	158410622	+	0.62934	1.7558	0.120192	0	0	1.01576	0.718119	0.481443	1.19257	0.0600962	0.50788	0.599781
oe = 0.84	2	158610744	158611614	+
oe = 0.81	2	158613843	158615258	+
oe = 0.86	2	158624838	158625555	+	0.252644	0.38038	0.2002	0.158983	0.510511	0.271595	0	0.225225	0.316512	0.179591	0.391053	0.112613
oe = 0.76	2	158667071	158668051	+	0.395257	1.78338	0.956938	0.757576	0.534759	0	0.956938	0	1.08932	0.857257	0.26738	0.478469
oe = 0.90	2	158768123	158768608	+
oe = 0.74	2	158794641	158795062	+	0	0	0	0	1.23457	0	0	0	0	0	0.617284	0
oe = 0.85	2	159637943	159638799	+
oe = 0.78	2	160365383	160367635	+	0.31746	1.79635	0.198413	0	0.297619	0.732601	0.3663	0.630851	1.05691	0.0992064	0.51511	0.498576
oe = 1.01	2	160645669	160646951	+	0.961538	0	0	1.0016	0.328947	0	0.568182	0	0.480769	0.500801	0.164474	0.284091
oe = 0.89	2	160731007	160732126	+	0	0	0	0	0	0	1.0101	0	0	0	0	0.50505
oe = 0.92	2	160872349	160873274	+	1.67286	1.28556	1.05263	1.89018	1.25253	1.8478	0.971429	0.432749	1.47921	1.47141	1.55016	0.702089
oe = 1.28	2	160887762	160888229	+	0	0	0	0	0	0	0	0	0	0	0	0
oe = 0.89	2	160911650	160912548	+	2.72727	1.53846	2.14286	0	1.11111	2.77778	1.42857	0.833333	2.13287	1.07143	1.94444	1.13095
oe = 0.73	2	161108386	161109676	+	0.740741	0.529101	1.51681	0	0.617284	0	3.5742	0	0.634921	0.758406	0.308642	1.7871
oe = 0.69	2	162146144	162146814	+
oe = 0.79	2	162594618	162596586	+
oe = 0.81	2	162660430	162661436	+
oe = 0.96	2	162930969	162932371	+	2.19298	0	0.210526	0	0.250627	0.457666	0	0	1.09649	0.105263	0.354146	0
oe = 0.89	2	163054525	163055339	+	0	0	0	0	0	0	0	2.5641	0	0	0	1.28205
oe = 0.88	2	163202926	163204802	+	0	0.555556	1.27088	0.854701	1.85185	1.93237	0	0	0.277778	1.06279	1.89211	0
oe = 0.81	2	163339166	163340023	+	4.94792	7.77244	3.15789	8.65385	7.95455	1.25	5.68182	1.38889	6.36018	5.90587	4.60227	3.53535
oe = 0.72	2	163375611	163376385	+
oe = 0.93	2	163418940	163420022	+	0	0.680272	0	1.0989	0	0	0	0.75188	0.340136	0.549451	0	0.37594
oe = 0.84	2	163472211	163472708	+
oe = 1.08	2	163644702	163645273	+	0.68254	0.196078	0.355556	0.208333	0.478633	0	0	0.436508	0.439309	0.281944	0.239316	0.218254
oe = 1.10	2	163658308	163658846	+
oe = 0.82	2	163749781	163750326	+	0	1	1.11111	0.769231	0	1.53846	0	0	0.5	0.940171	0.769231	0
oe = 0.84	2	163853670	163854101	+	1.13636	0.625	1.19048	1.5625	1.31579	2.94118	1.66667	0	0.880682	1.37649	2.12848	0.833333
oe = 0.70	2	163858196	163858728	+
oe = 0.84	2	163918462	163919206	+
oe = 0.75	2	163994834	163995733	+	0	0	0	0.833333	0.568182	1.43908	0	0	0	0.416667	1.00363	0
oe = 0.77	2	164070406	164071303	+	0.961538	0	0.5	0	0.78125	0	0	0	0.480769	0.25	0.390625	0
oe = 0.76	2	164073998	164074597	+	0.568182	0	0.271739	0	0	0	1.5625	0.703984	0.284091	0.13587	0	1.13324
oe = 0.80	2	164167818	164168844	+	8.33333	2.22222	2.77778	0	3.7037	3.0303	0	4.44444	5.27778	1.38889	3.367	2.22222
oe = 0.78	2	164397342	164398216	+
oe = 0.93	2	164400607	164401044	+
oe = 0.62	2	164404398	164404951	+
oe = 0.93	2	164460803	164461692	+	0.895876	0.191571	0.229885	0	0.314114	0.137931	1.02564	0.143678	0.543723	0.114943	0.226023	0.58466
oe = 0.81	2	164485968	164487110	+	4.44444	0	1.96078	0	0	3.0303	1.96078	0	2.22222	0.980392	1.51515	0.980392
oe = 0.91	2	164497340	164497749	+
oe = 0.98	2	164507385	164507892	+
oe = 1.00	2	164745730	164746282	+	0.462963	0.555556	0.396825	0	0	0	0	0	0.509259	0.198413	0	0
oe = 0.84	2	164769599	164770104	+	0	0.909091	1	0	0	0	0	0	0.454545	0.5	0	0
oe = 0.88	2	164785609	164786389	+	0.388396	0.868976	0.466526	0.318134	0.34707	0.203252	0.097561	0.352411	0.628686	0.39233	0.275161	0.224986
oe = 0.75	2	164832788	164833426	+
oe = 0.82	2	164856832	164857749	+	0.462963	0	0	0.396825	0	0.653595	0.396825	0	0.231481	0.198413	0.326797	0.198413
oe = 0.91	2	164879317	164880115	+	0	0.473884	0.10101	0	0	0	0.25641	0.722222	0.236942	0.050505	0	0.489316
oe = 0.93	2	164910639	164911930	+	0.149031	0.149031	0.258844	0.289966	0.287861	0.184426	0.219555	0.375683	0.149031	0.274405	0.236144	0.297619
oe = 0.95	2	164949195	164949837	+
oe = 0.83	2	164960782	164961192	+	1.26794	0.671745	0.397361	0.478469	0	0.328947	0	0.169779	0.969844	0.437915	0.164474	0.0848896
oe = 0.76	2	164967877	164968857	+	0	0	0.667702	0.595238	1.02484	1.04167	0	1.38889	0	0.63147	1.03326	0.694444
oe = 0.81	2	164997418	164998294	+	3.66162	8.16506	3.68028	0.490196	4.72222	3.04545	3.04233	6.01648	5.91334	2.08524	3.88384	4.52941
oe = 0.95	2	165033998	165035034	+	0	1.42974	0.462963	0	0	0	0	0	0.714869	0.231481	0	0
oe = 0.95	2	165112050	165112596	+	2.92208	1.91142	1.69396	3.7512	4.51294	0.505051	2.78926	3.13853	2.41675	2.72258	2.509	2.96389
oe = 0.89	2	165233433	165235092	+	1.30876	0.465449	0.917299	1.51059	1.1008	1.47959	0.596655	0.250627	0.887105	1.21395	1.2902	0.423641
oe = 0.84	2	165287402	165287882	+	1.68067	0	1.78571	0	0	0	0	0	0.840336	0.892857	0	0
oe = 0.81	2	165326031	165326655	+	0.462963	0.595238	0.416667	1.30769	0.641026	0	0.490196	0.757576	0.529101	0.862179	0.320513	0.623886
oe = 0.85	2	165380156	165380639	+
oe = 0.91	2	165492859	165493445	+	1.23967	0	1.06952	0.649351	0.324675	0	0	0.478469	0.619835	0.859435	0.162338	0.239234
oe = 0.78	2	165563373	165563841	+
oe = 0.97	2	165594913	165595349	+	4.01335	1.54542	1.73554	2.08333	3.46893	1.3315	3.18182	1.94805	2.77939	1.90944	2.40021	2.56494
oe = 0.83	2	165678954	165679469	+
oe = 0.92	2	165992469	165993539	+	0.589569	0.166667	0.348666	0.204082	0.209452	0.929705	0.342515	0.113379	0.378118	0.276374	0.569579	0.227947
oe = 0.87	2	166154129	166155588	+	0.183824	0.416667	1.03993	0.208333	0.195312	0.164474	0.568182	0.716635	0.300245	0.624132	0.179893	0.642409
oe = 0.95	2	166530777	166531283	+
oe = 0.89	2	166713398	166714348	+	0.116279	0.0930233	0.166113	1.53717	0.166113	0.413685	0.405215	0.155039	0.104651	0.851644	0.289899	0.280127
oe = 0.99	2	166793661	166794219	+
oe = 0.88	2	166805344	166805987	+	0.433117	0	0.173611	0.326797	0.241546	0	0	0	0.216558	0.250204	0.120773	0
oe = 0.89	2	166905916	166906629	+	0	0.26455	0.770975	1.0989	0	0.4329	0	0.176367	0.132275	0.934938	0.21645	0.0881834
oe = 0.90	2	166995697	166996441	+	0	0.634921	0.654762	0	0.227273	1.32651	0.662393	0.477778	0.31746	0.327381	0.77689	0.570086
oe = 0.88	2	167062518	167063280	+	1.07906	0.397302	0.573764	0.282165	0.126582	0.66711	0.721559	0.30962	0.738181	0.427964	0.396846	0.51559
oe = 0.81	2	167188126	167190391	+	0.768849	0.39886	0.198413	0	0.416667	0	0.412088	0.337302	0.583855	0.0992064	0.208333	0.374695
oe = 0.78	2	167240130	167240584	+	5.20833	4.375	7.69231	5	0	7.29167	13.3333	6.66667	4.79167	6.34615	3.64583	10
oe = 0.81	2	167348626	167349851	+	0.396825	0	0.3003	0.694444	0.50505	1.23457	0	1.35185	0.198413	0.497372	0.869809	0.675926
oe = 0.85	2	167421326	167421982	+	0	0	0	2.5641	0	0	0	0	0	1.28205	0	0
oe = 0.88	2	167492352	167493167	+	0.454545	0	0.162338	0.284091	0.577201	0.227273	0.568182	0.534759	0.227273	0.223214	0.402237	0.551471
oe = 0.89	2	167503284	167504249	+	0.239216	0.438252	0.269621	0.190476	0.261832	0.407752	0.619266	0.251177	0.338734	0.230049	0.334792	0.435222
oe = 0.85	2	167537868	167538970	+	0.619048	1.44725	0.47619	0.37037	0.933136	0	0.252525	0	1.03315	0.42328	0.466568	0.126263
oe = 0.82	2	167631357	167632333	+	0.343364	0.227401	0.125	0	0.539527	0.289278	0.29285	0.177959	0.285383	0.0625	0.414402	0.235404
oe = 1.00	2	167661039	167661946	+	0.137363	0.240385	1.17709	0.645508	0.559051	0.226244	0.320513	0.153846	0.188874	0.911298	0.392648	0.237179
oe = 0.93	2	167688553	167690184	+	0.388585	0.323075	0.590204	0.529912	0.87822	0.80461	0.485732	0.258844	0.35583	0.560058	0.841415	0.372288
oe = 1.04	2	167931994	167932734	+	0.403325	0.33867	0.433662	0.881762	0.331305	0.687673	0	0.364233	0.370998	0.657712	0.509489	0.182117
oe = 0.86	2	168080521	168081559	+	0.281046	0.942029	0.268441	0	0	0.311701	0.273746	0	0.611537	0.13422	0.15585	0.136873
oe = 0.90	2	168098448	168099088	+	55.8532	50.8732	57.4265	45.717	72.9167	47.6879	68.3333	66.0714	53.3632	51.5717	60.3023	67.2024
oe = 0.85	2	168206359	168207480	+	0.334448	0.370195	0.181159	0.422979	0.334448	0	0	0	0.352322	0.302069	0.167224	0
oe = 0.89	2	168229745	168231738	+	0.884053	2.06852	0.852607	0.976801	1.68849	0.140056	0.238095	0.627334	1.47629	0.914704	0.914275	0.432715
oe = 0.68	2	168268519	168269229	+
oe = 0.79	2	168280660	168281610	+	0.793651	1.16311	2.09235	0	1.0582	3.1746	0	1.38889	0.97838	1.04618	2.1164	0.694444
oe = 0.78	2	168570750	168571524	+
oe = 0.72	2	168601194	168602100	+	6.66667	4.16667	5.88235	4.7619	8.82353	16.6667	6.25	2.94118	5.41667	5.32213	12.7451	4.59559
oe = 0.89	2	168741382	168742240	+	0.717703	0	0	0.378788	0	0.252525	0.826446	0	0.358852	0.189394	0.126263	0.413223
oe = 0.85	2	168765752	168767131	+	0.669427	0.491878	0.216985	1.23457	0	0.427015	0	0.556725	0.580653	0.725776	0.213508	0.278363
oe = 0.85	2	168912195	168913001	+	0	0	0.380952	0	0.453515	0.226757	0	0.250627	0	0.190476	0.340136	0.125313
oe = 0.71	2	168954890	168955596	+	0	0	0	0	0	0	0	0	0	0	0	0
oe = 0.98	2	169944673	169945138	+
oe = 0.95	2	170130447	170131613	+	0.444444	0	0.533333	0.37037	0	0.31746	0.555556	0.37037	0.222222	0.451852	0.15873	0.462963
oe = 0.75	2	170496073	170496799	+
oe = 1.11	2	170511378	170511886	+	0	0	0	0	0	0	0	0	0	0	0	0
oe = 0.69	2	171577204	171577930	+
oe = 0.63	2	172007047	172008141	+
oe = 0.71	2	172042064	172043477	+	0.793651	0	0	2.38095	1.42857	0	2.38095	0	0.396825	1.19048	0.714286	1.19048
oe = 0.72	2	172345330	172346251	+	0.595238	0.854501	0	0	0.738636	0.936382	0.790514	1.33573	0.724869	0	0.837509	1.06312
oe = 0.96	2	172370597	172371333	+	0	0	0	0	0	0	0.694444	0	0	0	0	0.347222
oe = 1.11	2	172440317	172440790	+	0.326797	0.173611	0.383142	0.740741	0.987654	0.277778	0.462963	0.740741	0.250204	0.561941	0.632716	0.601852
oe = 0.83	2	172549382	172551833	+	2.5	0	1.33333	1.47059	0	2.15517	0	0	1.25	1.40196	1.07759	0
oe = 0.77	2	172728202	172728855	+	0	0	0	0	5.52381	1.25	1.33333	2.35294	0	0	3.3869	1.84314
oe = 0.73	2	172938930	172940765	+	1.92308	0.595238	0.961538	0.555556	0.694444	0	0.490196	1.87729	1.25916	0.758547	0.347222	1.18374
oe = 0.86	2	172999881	173000732	+	0	0.26455	0.310559	0.37594	0	0.357143	0.595238	0	0.132275	0.343249	0.178571	0.297619
oe = 1.03	2	173021589	173022437	+	0.959421	1.17647	1.44041	0.367647	0.294118	0.88078	0.904977	0	1.06795	0.904027	0.587449	0.452489
oe = 0.98	2	173275524	173276781	+	0	1.34921	1.84815	0	0.974026	0	0.595238	0	0.674603	0.924076	0.487013	0.297619
oe = 0.93	2	173585549	173586891	+	9.77273	3.125	0	2.27273	5.41667	3.57143	0	9.88095	6.44886	1.13636	4.49405	4.94048
oe = 0.82	2	173659403	173660339	+	0	0	0	1.0989	0	0	0	0	0	0.549451	0	0
oe = 0.84	2	173737345	173737962	+
oe = 0.74	2	173769793	173770522	+
oe = 0.71	2	174076149	174076916	+
oe = 0.70	2	174110024	174110831	+	0.904977	0.523077	0.863698	0.246914	0.333333	0.289855	0	0	0.714027	0.555306	0.311594	0
oe = 0.81	2	174284648	174285390	+
oe = 0.70	2	174298464	174300644	+
oe = 0.79	2	174327294	174331145	+	0	0	0	0	1.01461	0	0.347222	0	0	0	0.507305	0.173611
oe = 0.79	2	174463852	174464296	+	0	2.5	0.47619	0.714286	0	0	0	0	1.25	0.595238	0	0
oe = 0.90	2	174472551	174473208	+	0.560224	0.3663	0.31746	0.595238	0.680272	0.793651	0.31746	0.597572	0.463262	0.456349	0.736961	0.457516
oe = 0.68	2	174760578	174761098	+
oe = 0.67	2	175053101	175054221	+
oe = 0.61	2	177094033	177094472	+
oe = 0.67	2	177157659	177158150	+
oe = 0.76	2	178407226	178407650	+
oe = 0.76	2	178413394	178414702	+	2.38095	3.33333	4.16667	5.55556	5	4.44444	3.33333	2.77778	2.85714	4.86111	4.72222	3.05556
oe = 0.85	2	179442276	179443758	+	1.16717	1.0244	0.890861	0.48951	1.0285	1.27584	1.443	0.384615	1.09578	0.690186	1.15217	0.913808
oe = 0.84	2	179975289	179977237	+	0.221861	0.326647	0.174329	0.151515	0.679883	0	0.482586	0.0874126	0.274254	0.162922	0.339942	0.284999
oe = 0.81	2	180024310	180025831	+	0.385005	0.132979	0.236796	0.118203	0.301418	0.849791	0.337922	0.573005	0.258992	0.1775	0.575605	0.455464
oe = 0.83	2	180041800	180043419	+	0	0	0	0	0	1.02871	0	0.619195	0	0	0.514354	0.309598
oe = 0.74	2	180103321	180104780	+	1.15597	1.03629	1.00111	0.354938	0.861261	0.594221	0.148148	0.307692	1.09613	0.678027	0.727741	0.22792
oe = 0.97	2	180119182	180119906	+	0	0	0	0	0.724638	0.308642	0	0.641026	0	0	0.51664	0.320513
oe = 0.93	2	180171244	180172081	+	0.579704	0.151515	0.401745	0.378788	0	0.875554	0.21645	0.627804	0.365609	0.390266	0.437777	0.422127
oe = 0.77	2	180225010	180226077	+	0.190476	0	0	0.222222	0.624434	0.129032	0.941176	0.666667	0.0952381	0.111111	0.376733	0.803922
oe = 0.75	2	180256997	180257849	+
oe = 0.82	2	180273070	180273772	+	3.18978	1.11111	2.84738	2.41228	7.25	3.10294	0	1.66667	2.15044	2.62983	5.17647	0.833333
oe = 0.77	2	180333678	180335011	+	1.96771	0.363346	1.25354	0.739247	1.86268	3.48694	0.548176	2.24989	1.16553	0.996392	2.67481	1.39903
oe = 0.76	2	180455969	180457005	+	4.41176	2.67857	2.77778	2.5	4.80769	1.78571	3.75	1.25	3.54517	2.63889	3.2967	2.5
oe = 0.70	2	180499881	180500311	+
oe = 0.84	2	180582595	180583042	+	0.239234	0.604706	0.479082	0.484165	0.37594	0.289855	0	0.219298	0.42197	0.481624	0.332897	0.109649
oe = 1.10	2	180589227	180589789	+	0	1.31579	0	1.78571	0.78125	0.625	0	0	0.657895	0.892857	0.703125	0
oe = 0.97	2	180641945	180642920	+
oe = 0.96	2	180701548	180702196	+	0	0.568182	0.347222	0	0.271739	0	1.35417	0.215517	0.284091	0.173611	0.13587	0.784842
oe = 0.97	2	180709651	180710724	+	0	0	0.649351	0.816993	0	0	1.02529	0.549451	0	0.733172	0	0.787371
oe = 0.84	2	180776048	180777062	+	4.45049	2.84091	2.3416	0.909091	3.31628	2.64463	4.1958	1.51515	3.6457	1.62534	2.98046	2.85548
oe = 0.90	2	180892785	180894599	+	0.219298	1.11359	0.719066	0	0.570988	0.595238	1.83036	0.277778	0.666445	0.359533	0.583113	1.05407
oe = 1.01	2	180920343	180921136	+	0.1443	0.378788	0.392032	0	0.1443	0.373737	0.668221	0.151515	0.261544	0.196016	0.259019	0.409868
oe = 0.83	2	180966969	180967732	+	0	0	0	0	1.0989	0	0	0.512821	0	0	0.549451	0.25641
oe = 0.88	2	181038877	181039580	+	0.252525	0.284091	0.618022	0.34965	0.829726	0.68508	0.26738	0.21645	0.268308	0.483836	0.757403	0.241915
oe = 0.88	2	181134628	181135339	+	0.526316	0.350877	1.24831	0.292398	0.150376	0	0.328947	0	0.438596	0.770355	0.075188	0.164474
oe = 0.77	2	181147686	181148487	+
oe = 0.72	2	181187246	181187935	+
oe = 0.94	2	181287559	181288161	+
oe = 0.82	2	181364735	181365592	+
oe = 0.83	2	181458503	181460531	+	0.409582	0.316477	0.342365	0.298643	0.176471	0.393574	0.0840336	0.212418	0.36303	0.320504	0.285022	0.148226
oe = 0.78	2	181497118	181497534	+
oe = 0.77	2	181520215	181520976	+	0.25	0.235294	0.777778	0.25	0.506823	0.380952	0	0.266667	0.242647	0.513889	0.443887	0.133333
oe = 0.89	2	181592332	181592948	+	0.333333	0.555556	0.178571	0.185185	0	0	0.357143	0	0.444444	0.181878	0	0.178571
oe = 0.82	2	181598744	181599286	+	0.3125	0	0	0.416667	0.543478	0.390625	0	0.775376	0.15625	0.208333	0.467052	0.387688
oe = 0.96	2	181600978	181601518	+	0	0	0	0	0	0	0	0	0	0	0	0
oe = 0.80	2	181670292	181671731	+	0	0	3	1.66667	0	0	0	1.81818	0	2.33333	0	0.909091
oe = 0.97	2	181680144	181680698	+	0	0	0.540541	1.42857	0	0	2	0	0	0.984556	0	1
oe = 0.93	2	181693474	181694138	+	0	0.642857	0.448179	0	0.545113	0.238095	0.274725	0.473485	0.321429	0.22409	0.391604	0.374105
oe = 0.67	2	181864190	181864721	+
oe = 1.74	2	181919968	181920415	+
oe = 1.86	3	3262869	3263313	+
oe = 0.79	3	3865247	3865843	+
oe = 0.66	3	3935026	3935646	+	51.8519	27.2727	58.5366	45.8333	57.1429	37.1429	57.5758	39.4737	39.5623	52.185	47.1429	48.5247
oe = 0.70	3	4584635	4585375	+
oe = 0.73	3	4818158	4818667	+
oe = 0.84	3	5219319	5219878	+
oe = 0.65	3	5435442	5436386	+
oe = 0.89	3	5575796	5576577	+	0	0	0	0	0	0	0	0	0	0	0	0
oe = 1.02	3	5860340	5860825	+	8.59914	8.89683	8.36938	8.50227	8.46801	8.78376	7.71375	8.13303	8.74798	8.43583	8.62588	7.92339
oe = 0.78	3	6298167	6304087	+
oe = 0.86	3	6306561	6307417	+
oe = 0.88	3	6607964	6608620	+
oe = 0.83	3	6800147	6800599	+
oe = 0.65	3	6849968	6850444	+
oe = 0.85	3	7199347	7199772	+
oe = 0.72	3	7217320	7217772	+
oe = 0.88	3	7503336	7503745	+
oe = 0.88	3	7862622	7863284	+
oe = 0.91	3	8392911	8393351	+
oe = 0.84	3	8666663	8667747	+	0	0.21645	0.19334	0.494228	0.719258	0	0.14881	0	0.108225	0.343784	0.359629	0.0744048
oe = 0.82	3	8831805	8832669	+
oe = 0.88	3	8923457	8923964	+
oe = 1.04	3	9004110	9004643	+
oe = 0.91	3	9250022	9251819	+	0	0.462963	0.333333	0	0	0	0	0	0.231481	0.166667	0	0
oe = 0.90	3	9608981	9610197	+	0.330969	0.185014	0.338306	0.315642	0.76685	0.284954	0.212766	0.118203	0.257992	0.326974	0.525902	0.165485
oe = 0.90	3	9833091	9833766	+	1.19048	0	0	0	0	0	0	0	0.595238	0	0	0
oe = 1.02	3	10331003	10331481	+	1.78571	0	1.92308	1.92308	0	0	0	0	0.892857	1.92308	0	0
oe = 0.93	3	10439505	10440158	+	0	0	0	0	0	1.66667	0	0	0	0	0.833333	0
oe = 2.00	3	10875869	10876275	+
oe = 0.62	3	11125074	11125490	+
oe = 0.68	3	12468751	12469695	+
oe = 0.69	3	13379387	13379828	+
oe = 0.74	3	13472807	13473372	+
oe = 0.86	3	13794571	13795087	+
oe = 0.74	3	14241668	14242183	+
oe = 0.88	3	14578451	14579227	+	0	2.5	0	0	0	0	0	0	1.25	0	0	0
oe = 0.90	3	14611033	14611738	+	0	0	0	0	4.30556	0	0	0	0	0	2.15278	0
oe = 0.82	3	14886139	14887025	+	0	2.77778	1.51515	1.11111	0.925926	0	1.04167	1.51515	1.38889	1.31313	0.462963	1.27841
oe = 0.82	3	14987056	14987470	+
oe = 0.72	3	15928603	15929032	+
oe = 0.91	3	16182948	16183830	+
oe = 0.91	3	16491424	16491871	+
oe = 0.88	3	16578323	16578971	+
oe = 0.61	3	16994352	16995018	+
oe = 0.66	3	17733894	17735248	+
oe = 0.73	3	17786169	17787096	+
oe = 0.83	3	17908941	17909797	+
oe = 0.64	3	17980690	17981423	+
oe = 0.79	3	18054414	18055885	+
oe = 0.69	3	18243009	18243412	+
oe = 0.83	3	18555590	18557070	+
oe = 0.74	3	19188030	19188573	+	0.347222	0.328947	0.231481	0.328947	0.367647	0	0	0.694444	0.338085	0.280214	0.183824	0.347222
oe = 0.94	3	19310694	19311848	+	0	0.646412	0.908288	0.588235	0.94888	0.764059	0.163399	0.916044	0.323206	0.748262	0.85647	0.539722
oe = 0.71	3	19355976	19356417	+
oe = 0.94	3	19627996	19628865	+	0	0	0	2.94118	2.94118	0	0	0	0	1.47059	1.47059	0
oe = 0.69	3	19694033	19694513	+
oe = 0.71	3	19894635	19895495	+
oe = 0.83	3	20057628	20058209	+
oe = 0.82	3	20154661	20155227	+
oe = 0.90	3	20623387	20623899	+
oe = 0.68	3	20740681	20741348	+
oe = 0.90	3	21191921	21192562	+
oe = 0.86	3	22075737	22077317	+	0	0.505051	0.479427	0.31348	0	0.191571	0.344828	0.445402	0.252525	0.396453	0.0957854	0.395115
oe = 0.67	3	22459781	22460521	+
oe = 0.86	3	22715313	22715753	+
oe = 0.81	3	22730172	22732140	+
oe = 0.97	3	23173713	23174126	+
oe = 0.91	3	23307730	23308170	+
oe = 0.67	3	24968452	24968973	+
oe = 0.97	3	25143677	25144419	+
oe = 0.70	3	25222599	25223066	+
oe = 0.91	3	25416858	25417319	+
oe = 0.86	3	26331360	26331926	+
oe = 0.68	3	26333245	26333820	+
oe = 0.67	3	26347971	26348462	+
oe = 0.74	3	26944555	26944994	+
oe = 1.84	3	27023007	27023500	+
oe = 0.89	3	27153414	27154068	+	0.512821	0.384615	0.880893	0	0.25641	0	0	0	0.448718	0.440447	0.128205	0
oe = 0.77	3	27182878	27183286	+
oe = 0.81	3	27371683	27372546	+
oe = 0.96	3	27709974	27711405	+	0.294118	1.03239	0	0	0.5	0.217391	0.741758	0.277778	0.663253	0	0.358696	0.509768
oe = 0.77	3	27938474	27939115	+
oe = 0.70	3	28513964	28514494	+
oe = 0.83	3	28781033	28781821	+	1.60256	2.83401	0.588235	4.61538	3.07692	1.05263	2.5	1.66667	2.21829	2.60181	2.06478	2.08333
oe = 0.98	3	28805314	28805759	+
oe = 0.69	3	29082390	29083018	+
oe = 0.65	3	30030089	30031443	+
oe = 0.75	3	30507628	30509377	+
oe = 0.85	3	30514155	30515265	+
oe = 0.91	3	30595183	30595631	+
oe = 0.89	3	30602351	30603016	+	1.04167	0	0	0	0	0	1.04167	0	0.520833	0	0	0.520833
oe = 1.03	3	30792960	30793935	+	0.777001	0.202429	0	0.295858	0.531136	0.659341	0.624376	0.295858	0.489715	0.147929	0.595238	0.460117
oe = 0.90	3	30855834	30856403	+	1.05263	1.53846	0	2	0	0	2.7619	0	1.29555	1	0	1.38095
oe = 0.83	3	30968683	30969506	+	0	0	0	0	0	0	0	0	0	0	0	0
oe = 1.00	3	30995676	30996205	+
oe = 0.87	3	31094092	31095695	+	0.345479	0.302198	0.214451	0.199032	0.300406	0.526558	0.46953	0.146853	0.323838	0.206741	0.413482	0.308192
oe = 0.70	3	31149709	31150224	+
oe = 0.84	3	31309479	31310055	+	2.5	0	1.13636	0	1.66667	3.7037	4.54545	2.27273	1.25	0.568182	2.68519	3.40909
oe = 0.69	3	31350648	31351111	+
oe = 0.81	3	31469945	31470583	+
oe = 0.71	3	32168033	32168576	+
oe = 0.91	3	32365291	32365820	+	0.462963	0	0	0.490196	0	0.362319	0	0	0.231481	0.245098	0.181159	0
oe = 0.92	3	32396873	32397940	+	0.460829	0.82672	0.238095	0.583333	0	0	0	0.340136	0.643775	0.410714	0	0.170068
oe = 0.74	3	32510332	32511115	+	0.3663	0.280112	0	0.340136	0	0.4329	0	0	0.323206	0.170068	0.21645	0
oe = 0.85	3	32529380	32529841	+	0	0	0	0.520833	0.438596	0	0.595238	0	0	0.260417	0.219298	0.297619
oe = 0.85	3	32616261	32616933	+	2.40385	0.452489	0.673993	1.92308	1.77515	4.14201	0.904977	0.934066	1.42817	1.29853	2.95858	0.919522
oe = 0.88	3	32625943	32626455	+
oe = 0.90	3	32708372	32709402	+	0.980392	0	0	0.534759	0.897833	0.697587	0.490196	0	0.490196	0.26738	0.79771	0.245098
[truncated: 11,841 more rows]

## Sheet: % methylation over Hox CpG diff
Probe	Chromosome	Start	End	Probe Strand	RRBS wt mESC day 2 diff line 1	RRBS wt mESC day 2 diff line 2	RRBS wt mESC day 2.5 diff line 1	RRBS wt mESC day 2.5 diff line 2	RRBS mat del mESC day 2 diff line 1	RRBS mat del mESC day 2 diff line 2	RRBS mat del mESC day 2.5 diff line 1	RRBS mat del mESC day 2.5 diff line 2	RRBS wt day 2	RRBS wt day 2.5	RRBS mat del day 2	RRBS mat del day 2.5
oe = 0.77	2	74655440	74656362	+
oe = 0.89	2	74667776	74668850	+
oe = 0.73	2	74679673	74680076	+
oe = 0.82	2	74681954	74683246	+
oe = 0.87	2	74697731	74698814	+	1.4881	1.49123	0.961538	0.892857	2.87829	3.31439	0	0	1.48966	0.927198	3.09634	0
oe = 0.92	2	74704728	74706004	+	0	0	0.560224	0.588235	0.367647	0.346021	0.980392	0	0	0.57423	0.356834	0.490196
oe = 0.74	2	74711843	74712395	+	0.757576	1.13636	0.478469	0	0.826446	0	0	0	0.94697	0.239234	0.413223	0
oe = 0.84	2	74732706	74733253	+
oe = 0.77	2	74746372	74747291	+	1.86147	5.45455	2.12121	2.08476	1.36364	2.76542	2.72727	4.689	3.65801	2.10298	2.06453	3.70813
oe = 0.79	2	74749625	74750064	+	0	6.25	4.54545	3.84615	0	0	7.69231	0	3.125	4.1958	0	3.84615
oe = 0.98	2	74752889	74753402	+	0	0	0	0	0	0	0	0	0	0	0	0
oe = 0.79	2	74762808	74763831	+
oe = 0.74	6	52158324	52158942	+	0.542667	0.3663	0.665457	0.396825	0	0.47619	0.793651	0.795517	0.454484	0.531141	0.238095	0.794584
oe = 0.89	6	52175602	52176167	+	2.38095	2.5641	1.5873	0	0	1.11111	0.980392	1.66667	2.47253	0.793651	0.555556	1.32353
oe = 0.67	6	52177164	52177666	+
oe = 0.93	6	52191054	52192226	+	0.325203	0.994264	0.522648	0.736398	1.13454	1.05085	0.919325	0.545801	0.659734	0.629523	1.09269	0.732563
oe = 0.84	6	52203746	52204843	+	0.462325	0.419255	0.266038	0	0.667871	0.590111	0.62955	0.245859	0.44079	0.133019	0.628991	0.437704
oe = 0.78	6	52216855	52217758	+	2.35294	0	5	0	0	0	1.66667	0	1.17647	2.5	0	0.833333
oe = 0.75	6	52221353	52221915	+	0	2.27273	1.19048	1.78571	2.44048	0	0	0	1.13636	1.4881	1.22024	0
oe = 0.74	6	52225257	52226313	+	5.55556	5.35714	2.70082	5.20591	8.97436	6.62309	1.11111	10.582	5.45635	3.95336	7.79873	5.84656
oe = 0.67	6	52229856	52230272	+
oe = 0.73	6	52234023	52235088	+	0	1.3986	2.17246	1.17424	1.59091	1.91041	6.15385	0.478469	0.699301	1.67335	1.75066	3.31616
oe = 0.69	6	52240324	52240829	+	2.97619	5.14652	2.21804	1.2987	0.793651	0.571429	2.14286	0	4.06136	1.75837	0.68254	1.07143
oe = 0.82	6	52244986	52246577	+	1.74242	1.83333	1.16667	0.909091	0.833333	5.04762	0.434783	1.49733	1.78788	1.03788	2.94048	0.966054
oe = 0.78	6	52252740	52254111	+	6.30758	4.15719	9.96148	7.5463	4.84848	10.8609	7.24693	6.92285	5.23239	8.75389	7.85472	7.08489
oe = 0.88	6	52259987	52261198	+	1.05263	0.729095	0.239234	0.438597	0	0.239234	0.438597	0.438597	0.890864	0.338915	0.119617	0.438597
oe = 0.83	11	96203264	96203720	+
oe = 1.00	11	96251536	96252033	+	15.7407	9.72222	2.94118	10.6061	7.33333	5	3.0303	5.88235	12.7315	6.77362	6.16667	4.45633
oe = 0.74	11	96271056	96272795	+	0	0.606061	0.378788	0.606061	0	0.606061	0.826446	0.534759	0.30303	0.492424	0.30303	0.680603
oe = 0.79	11	96282929	96283401	+
oe = 0.86	11	96283990	96284651	+
oe = 0.80	11	96286678	96287449	+	0.866148	0.277778	0.584975	1.20836	0.520833	1.53916	0.694444	0.694444	0.571963	0.896665	1.03	0.694444
oe = 0.92	11	96299100	96299616	+
oe = 0.78	11	96303202	96304121	+
oe = 0.85	11	96314540	96314989	+
oe = 0.84	11	96318808	96319262	+	1.66667	0.657895	2.47024	1.25	0	0	2.08333	0	1.16228	1.86012	0	1.04167
oe = 0.86	11	96332716	96333268	+
oe = 0.87	11	96345565	96346273	+
oe = 0.86	11	96352945	96353489	+	1.28205	1.38889	0	1.38889	0	0	0	0	1.33547	0.694444	0	0
oe = 0.75	15	102921192	102922192	+	1.10837	1.04341	0.541872	0.265252	0.265252	0.44674	0.480769	0.626026	1.07589	0.403562	0.355996	0.553398
oe = 0.93	15	102936835	102937456	+
oe = 0.94	15	102954318	102955305	+	1	2.29102	0	0	0	0.625	0	0	1.64551	0	0.3125	0
oe = 0.72	15	102966502	102967662	+
oe = 0.98	15	102981651	102982309	+	0	0	0.584795	0	0	0	0.793651	0	0	0.292398	0	0.396825
oe = 0.85	15	102990435	102991058	+	1.25	3.01535	2.8556	1.5625	0.625	1.69683	1.13636	1.38889	2.13268	2.20905	1.16092	1.26263
oe = 0.81	15	103014201	103015327	+	0	0.75188	0.649351	0.714286	0.649351	1.49573	1.55545	0.635234	0.37594	0.681818	1.07254	1.09534

## Sheet: % me over all CpG islands E2.75
Probe	Chromosome	Start	End	Probe Strand	Feature	ID	Description	Feature Strand	Type	Feature Orientation	Distance	females_wt_E2.75_WGBS	females_matdel_E2.75_WGBS	males_wt_E2.75_WGBS	males_matdel_E2.75_WGBS
oe = 0.70	1	3670620	3672156	+	oe = 0.70	oe = 0.70	No description	+	CpG islands	overlapping	0	2.62581	2.02381	3.21889	1.20518
oe = 0.77	1	4491702	4493673	+	oe = 0.77	oe = 0.77	No description	+	CpG islands	overlapping	0	1.55683	2.0325	0.805912	0.871175
oe = 1.00	1	4496948	4497608	+	oe = 1.00	oe = 1.00	No description	+	CpG islands	overlapping	0	1.28889	2.83333	2	1.51587
oe = 0.61	1	4559641	4561010	+	oe = 0.61	oe = 0.61	No description	+	CpG islands	overlapping	0
oe = 0.78	1	4567042	4567519	+	oe = 0.78	oe = 0.78	No description	+	CpG islands	overlapping	0
oe = 0.77	1	4571642	4572075	+	oe = 0.77	oe = 0.77	No description	+	CpG islands	overlapping	0	0	1.22549	1.76471	1.5484
oe = 0.80	1	4785377	4785814	+	oe = 0.80	oe = 0.80	No description	+	CpG islands	overlapping	0
oe = 0.92	1	4807560	4808103	+	oe = 0.92	oe = 0.92	No description	+	CpG islands	overlapping	0	1.03322	1.00402	0.915089	1.83878
oe = 0.81	1	4857466	4858372	+	oe = 0.81	oe = 0.81	No description	+	CpG islands	overlapping	0	0.788899	1.02787	1.46341	0.629755
oe = 0.76	1	5018558	5019711	+	oe = 0.76	oe = 0.76	No description	+	CpG islands	overlapping	0	0.555556	0.446429	3.06548	1.19
oe = 0.82	1	5083040	5083536	+	oe = 0.82	oe = 0.82	No description	+	CpG islands	overlapping	0	0.333333	1.33333	2.7381	1.07864
oe = 0.67	1	5350392	5351060	+	oe = 0.67	oe = 0.67	No description	+	CpG islands	overlapping	0
oe = 0.71	1	5916429	5917474	+	oe = 0.71	oe = 0.71	No description	+	CpG islands	overlapping	0	3.03658	5.77122	1.08696	0.57971
oe = 0.92	1	6214431	6215332	+	oe = 0.92	oe = 0.92	No description	+	CpG islands	overlapping	0	1.55829	0.367816	1.16557	0.787065
oe = 0.90	1	6382817	6383234	+	oe = 0.90	oe = 0.90	No description	+	CpG islands	overlapping	0
oe = 0.82	1	6441201	6441612	+	oe = 0.82	oe = 0.82	No description	+	CpG islands	overlapping	0	39.0408	33.4286	34.3333	49.7683
oe = 0.82	1	7088492	7089271	+	oe = 0.82	oe = 0.82	No description	+	CpG islands	overlapping	0	1.32353	2.61438	1.27451	1.06209
oe = 0.65	1	7334872	7335614	+	oe = 0.65	oe = 0.65	No description	+	CpG islands	overlapping	0
oe = 0.80	1	7397747	7398594	+	oe = 0.80	oe = 0.80	No description	+	CpG islands	overlapping	0	2.27273	0	3.93939	1.13636
oe = 1.59	1	7709834	7710295	+	oe = 1.59	oe = 1.59	No description	+	CpG islands	overlapping	0	88.3333	65.326	82.2727	86.4935
oe = 1.00	1	7993717	7994144	+	oe = 1.00	oe = 1.00	No description	+	CpG islands	overlapping	0
oe = 0.97	1	8156216	8156642	+	oe = 0.97	oe = 0.97	No description	+	CpG islands	overlapping	0
oe = 0.83	1	8688485	8689129	+	oe = 0.83	oe = 0.83	No description	+	CpG islands	overlapping	0
oe = 0.91	1	9175398	9175846	+	oe = 0.91	oe = 0.91	No description	+	CpG islands	overlapping	0
oe = 2.31	1	9235812	9236216	+	oe = 2.31	oe = 2.31	No description	+	CpG islands	overlapping	0
oe = 0.69	1	9299216	9300020	+	oe = 0.69	oe = 0.69	No description	+	CpG islands	overlapping	0	38.1688	12.3744	27.9448	15.5372
oe = 0.77	1	9545270	9546268	+	oe = 0.77	oe = 0.77	No description	+	CpG islands	overlapping	0	1.69018	0.411523	0.274348	0.408508
oe = 0.85	1	9699786	9700881	+	oe = 0.85	oe = 0.85	No description	+	CpG islands	overlapping	0	0.711382	0.58072	1.76297	1.07966
oe = 0.98	1	9747561	9748645	+	oe = 0.98	oe = 0.98	No description	+	CpG islands	overlapping	0	0.436508	0.15873	1.58466	1.0377
oe = 1.07	1	9797822	9798652	+	oe = 1.07	oe = 1.07	No description	+	CpG islands	overlapping	0	0.775936	1.11111	1.54859	0.799135
oe = 0.84	1	9943786	9944196	+	oe = 0.84	oe = 0.84	No description	+	CpG islands	overlapping	0	0.443459	0	2.46612	0
oe = 0.90	1	9967119	9968330	+	oe = 0.90	oe = 0.90	No description	+	CpG islands	overlapping	0	0.865924	1.46835	1.09687	1.17571
oe = 0.77	1	10039648	10040279	+	oe = 0.77	oe = 0.77	No description	+	CpG islands	overlapping	0	0	0.675676	0.788288	1.76195
oe = 0.93	1	10232144	10233428	+	oe = 0.93	oe = 0.93	No description	+	CpG islands	overlapping	0	0.554711	1.12589	0.612969	0.980483
oe = 0.63	1	10805300	10805885	+	oe = 0.63	oe = 0.63	No description	+	CpG islands	overlapping	0
oe = 0.79	1	10993487	10994005	+	oe = 0.79	oe = 0.79	No description	+	CpG islands	overlapping	0	0.718726	0	0	0.856181
oe = 0.70	1	11414061	11414465	+	oe = 0.70	oe = 0.70	No description	+	CpG islands	overlapping	0	0	1.6	1	0
oe = 0.89	1	11729400	11729840	+	oe = 0.89	oe = 0.89	No description	+	CpG islands	overlapping	0
oe = 0.65	1	11782793	11783738	+	oe = 0.65	oe = 0.65	No description	+	CpG islands	overlapping	0
oe = 0.74	1	12990719	12991200	+	oe = 0.74	oe = 0.74	No description	+	CpG islands	overlapping	0	2.17391	0.966184	1.44928	2.07228
oe = 0.75	1	12991486	12992784	+	oe = 0.75	oe = 0.75	No description	+	CpG islands	overlapping	0	1.15741	1.31173	0.555556	0.993266
oe = 0.87	1	13372747	13374794	+	oe = 0.87	oe = 0.87	No description	+	CpG islands	overlapping	0	0.550509	1.21869	0.674374	1.41433
oe = 0.80	1	13589163	13590177	+	oe = 0.80	oe = 0.80	No description	+	CpG islands	overlapping	0	0.226757	0	0.396825	0.990861
oe = 0.82	1	13660232	13660732	+	oe = 0.82	oe = 0.82	No description	+	CpG islands	overlapping	0	1.27069	0.425532	0	0.908477
oe = 0.69	1	14113362	14113892	+	oe = 0.69	oe = 0.69	No description	+	CpG islands	overlapping	0
oe = 0.84	1	14506542	14507148	+	oe = 0.84	oe = 0.84	No description	+	CpG islands	overlapping	0
oe = 0.72	1	14755152	14755803	+	oe = 0.72	oe = 0.72	No description	+	CpG islands	overlapping	0	0.758197	0.728598	1.51639	0.848196
oe = 0.70	1	14975455	14976171	+	oe = 0.70	oe = 0.70	No description	+	CpG islands	overlapping	0
oe = 0.61	1	15083630	15084299	+	oe = 0.61	oe = 0.61	No description	+	CpG islands	overlapping	0
oe = 0.82	1	15286419	15287178	+	oe = 0.82	oe = 0.82	No description	+	CpG islands	overlapping	0	0.972851	2.84314	5.58824	5.57531
oe = 0.88	1	15742919	15743567	+	oe = 0.88	oe = 0.88	No description	+	CpG islands	overlapping	0
oe = 0.94	1	15805592	15806108	+	oe = 0.94	oe = 0.94	No description	+	CpG islands	overlapping	0	0	0	0	1.23457
oe = 0.63	1	15892421	15893052	+	oe = 0.63	oe = 0.63	No description	+	CpG islands	overlapping	0	54.9177	69.4062	29.9471	63.7128
oe = 0.70	1	15934127	15934590	+	oe = 0.70	oe = 0.70	No description	+	CpG islands	overlapping	0
oe = 0.68	1	16092957	16093371	+	oe = 0.68	oe = 0.68	No description	+	CpG islands	overlapping	0	17.7432	28.2486	50.1695	22.3124
oe = 0.85	1	16104766	16106291	+	oe = 0.85	oe = 0.85	No description	+	CpG islands	overlapping	0	0.555045	6.32008	0.929204	1.05813
oe = 0.87	1	16518600	16520093	+	oe = 0.87	oe = 0.87	No description	+	CpG islands	overlapping	0	10.9013	4.99702	4.7658	3.13421
oe = 0.93	1	16618559	16619533	+	oe = 0.93	oe = 0.93	No description	+	CpG islands	overlapping	0	1.04167	1.12196	0.260417	1.21008
oe = 0.86	1	16665147	16665626	+	oe = 0.86	oe = 0.86	No description	+	CpG islands	overlapping	0	1.12664	1.3285	0.724638	0.208101
oe = 0.69	1	16953109	16953849	+	oe = 0.69	oe = 0.69	No description	+	CpG islands	overlapping	0
oe = 0.67	1	17091518	17091971	+	oe = 0.67	oe = 0.67	No description	+	CpG islands	overlapping	0
oe = 0.91	1	17096765	17098139	+	oe = 0.91	oe = 0.91	No description	+	CpG islands	overlapping	0	8.88926	6.73676	4.6907	4.08403
oe = 0.64	1	17389303	17390019	+	oe = 0.64	oe = 0.64	No description	+	CpG islands	overlapping	0
oe = 0.97	1	17705075	17705515	+	oe = 0.97	oe = 0.97	No description	+	CpG islands	overlapping	0
oe = 0.83	1	18058036	18058896	+	oe = 0.83	oe = 0.83	No description	+	CpG islands	overlapping	0	0.487805	1.30081	0	0
oe = 0.67	1	18537388	18538342	+	oe = 0.67	oe = 0.67	No description	+	CpG islands	overlapping	0
oe = 0.75	1	19213930	19214404	+	oe = 0.75	oe = 0.75	No description	+	CpG islands	overlapping	0	7.5	2.77778	1.19048	0.925926
oe = 0.70	1	19799398	19799861	+	oe = 0.70	oe = 0.70	No description	+	CpG islands	overlapping	0
oe = 0.76	1	19999090	19999620	+	oe = 0.76	oe = 0.76	No description	+	CpG islands	overlapping	0
oe = 0.69	1	20284139	20284669	+	oe = 0.69	oe = 0.69	No description	+	CpG islands	overlapping	0
oe = 0.64	1	20432209	20433305	+	oe = 0.64	oe = 0.64	No description	+	CpG islands	overlapping	0
oe = 0.83	1	20486392	20487462	+	oe = 0.83	oe = 0.83	No description	+	CpG islands	overlapping	0
oe = 1.10	1	20819889	20820297	+	oe = 1.10	oe = 1.10	No description	+	CpG islands	overlapping	0	0.510204	0	0	0
oe = 0.77	1	21078870	21079694	+	oe = 0.77	oe = 0.77	No description	+	CpG islands	overlapping	0	1.48901	1.46154	1.02564	0.786991
oe = 0.72	1	21201576	21202106	+	oe = 0.72	oe = 0.72	No description	+	CpG islands	overlapping	0
oe = 0.86	1	21581845	21582244	+	oe = 0.86	oe = 0.86	No description	+	CpG islands	overlapping	0
oe = 0.85	1	21961004	21962124	+	oe = 0.85	oe = 0.85	No description	+	CpG islands	overlapping	0	0.75197	0.889003	3.5052	0.700136
oe = 0.86	1	22533178	22534185	+	oe = 0.86	oe = 0.86	No description	+	CpG islands	overlapping	0
oe = 0.75	1	22805683	22806364	+	oe = 0.75	oe = 0.75	No description	+	CpG islands	overlapping	0
oe = 0.89	1	23256019	23257054	+	oe = 0.89	oe = 0.89	No description	+	CpG islands	overlapping	0	0.248756	1.39481	0.995025	1.97793
oe = 0.86	1	23382682	23383400	+	oe = 0.86	oe = 0.86	No description	+	CpG islands	overlapping	0	0.723305	0.739669	0.454545	0.415978
oe = 0.75	1	23761823	23763204	+	oe = 0.75	oe = 0.75	No description	+	CpG islands	overlapping	0	0.690143	0.852758	1.20047	1.74899
oe = 0.80	1	23786026	23786490	+	oe = 0.80	oe = 0.80	No description	+	CpG islands	overlapping	0
oe = 0.93	1	23921720	23922554	+	oe = 0.93	oe = 0.93	No description	+	CpG islands	overlapping	0	0.594455	2.01754	0.756579	0.455062
oe = 1.04	1	24099642	24100556	+	oe = 1.04	oe = 1.04	No description	+	CpG islands	overlapping	0	0.710985	1.81704	1.08485	1.53391
oe = 0.92	1	24586522	24587177	+	oe = 0.92	oe = 0.92	No description	+	CpG islands	overlapping	0	3.36508	1.38889	0.583333	0.585689
oe = 0.98	1	24678517	24679083	+	oe = 0.98	oe = 0.98	No description	+	CpG islands	overlapping	0	1.81818	4.54545	0	1.51515
oe = 0.70	1	24721377	24721840	+	oe = 0.70	oe = 0.70	No description	+	CpG islands	overlapping	0
oe = 2.44	1	25015477	25015881	+	oe = 2.44	oe = 2.44	No description	+	CpG islands	overlapping	0
oe = 0.66	1	25662139	25663101	+	oe = 0.66	oe = 0.66	No description	+	CpG islands	overlapping	0
oe = 0.85	1	25829846	25830680	+	oe = 0.85	oe = 0.85	No description	+	CpG islands	overlapping	0	0.581169	2.08333	1	1.78515
oe = 0.62	1	27139737	27140348	+	oe = 0.62	oe = 0.62	No description	+	CpG islands	overlapping	0
oe = 0.81	1	27194164	27194884	+	oe = 0.81	oe = 0.81	No description	+	CpG islands	overlapping	0
oe = 0.62	1	28287779	28288655	+	oe = 0.62	oe = 0.62	No description	+	CpG islands	overlapping	0
oe = 0.77	1	29368273	29368780	+	oe = 0.77	oe = 0.77	No description	+	CpG islands	overlapping	0
oe = 0.88	1	30042306	30043442	+	oe = 0.88	oe = 0.88	No description	+	CpG islands	overlapping	0
oe = 0.72	1	30066815	30067349	+	oe = 0.72	oe = 0.72	No description	+	CpG islands	overlapping	0
oe = 0.94	1	30873109	30874026	+	oe = 0.94	oe = 0.94	No description	+	CpG islands	overlapping	0	0.821995	1.41375	0.926217	0.434741
oe = 0.91	1	30948827	30950216	+	oe = 0.91	oe = 0.91	No description	+	CpG islands	overlapping	0	0.949235	0.555556	1.0874	1.03927
oe = 0.65	1	31075244	31075977	+	oe = 0.65	oe = 0.65	No description	+	CpG islands	overlapping	0
oe = 0.86	1	31734230	31734670	+	oe = 0.86	oe = 0.86	No description	+	CpG islands	overlapping	0
oe = 0.69	1	32073472	32074002	+	oe = 0.69	oe = 0.69	No description	+	CpG islands	overlapping	0
oe = 0.74	1	32172541	32173046	+	oe = 0.74	oe = 0.74	No description	+	CpG islands	overlapping	0	1.47416	0	4.68929	0.585106
oe = 0.67	1	33019547	33020193	+	oe = 0.67	oe = 0.67	No description	+	CpG islands	overlapping	0
oe = 0.62	1	33407528	33408680	+	oe = 0.62	oe = 0.62	No description	+	CpG islands	overlapping	0
oe = 0.79	1	33669554	33670569	+	oe = 0.79	oe = 0.79	No description	+	CpG islands	overlapping	0	0	0.925926	0.740741	0.799663
oe = 0.95	1	33719826	33720450	+	oe = 0.95	oe = 0.95	No description	+	CpG islands	overlapping	0	7.64507	15.3501	8.80515	11.5159
oe = 0.83	1	33757452	33757949	+	oe = 0.83	oe = 0.83	No description	+	CpG islands	overlapping	0	0.710732	0.981456	0.497512	0.665089
oe = 0.90	1	33814131	33814690	+	oe = 0.90	oe = 0.90	No description	+	CpG islands	overlapping	0	0.635684	0.721154	0.523504	1.06734
oe = 0.85	1	33907458	33908468	+	oe = 0.85	oe = 0.85	No description	+	CpG islands	overlapping	0	1.27907	1.02713	0.839793	1.4178
oe = 0.66	1	34417668	34418334	+	oe = 0.66	oe = 0.66	No description	+	CpG islands	overlapping	0
oe = 0.80	1	34439242	34440138	+	oe = 0.80	oe = 0.80	No description	+	CpG islands	overlapping	0	0.648531	2.27273	2.92208	2.58838
oe = 0.77	1	34459408	34459964	+	oe = 0.77	oe = 0.77	No description	+	CpG islands	overlapping	0	0	11.5152	0	3.85675
oe = 0.79	1	34750259	34751085	+	oe = 0.79	oe = 0.79	No description	+	CpG islands	overlapping	0	0.447902	2.68741	1.41364	0.931709
oe = 0.94	1	34842535	34843165	+	oe = 0.94	oe = 0.94	No description	+	CpG islands	overlapping	0	0.451389	0.25	2.5	1.26199
oe = 0.66	1	34930035	34930639	+	oe = 0.66	oe = 0.66	No description	+	CpG islands	overlapping	0
oe = 0.88	1	36068095	36069216	+	oe = 0.88	oe = 0.88	No description	+	CpG islands	overlapping	0	4.13281	2.49513	1.54553	0.862628
oe = 0.65	1	36103538	36104186	+	oe = 0.65	oe = 0.65	No description	+	CpG islands	overlapping	0
oe = 0.88	1	36243892	36244412	+	oe = 0.88	oe = 0.88	No description	+	CpG islands	overlapping	0	1.26336	0.226757	1.37998	1.90579
oe = 0.86	1	36269232	36269697	+	oe = 0.86	oe = 0.86	No description	+	CpG islands	overlapping	0	0.578732	6.14943	1.95402	4.45813
oe = 0.81	1	36307617	36308213	+	oe = 0.81	oe = 0.81	No description	+	CpG islands	overlapping	0	1.66667	0	0	0
oe = 1.01	1	36368685	36369330	+	oe = 1.01	oe = 1.01	No description	+	CpG islands	overlapping	0	1.03343	1.24113	0	1.31712
oe = 0.96	1	36444876	36445308	+	oe = 0.96	oe = 0.96	No description	+	CpG islands	overlapping	0	1.56746	1.19048	1.4881	1.01288
oe = 0.80	1	36471267	36472155	+	oe = 0.80	oe = 0.80	No description	+	CpG islands	overlapping	0	1.56495	0.201207	0.28169	0.176747
oe = 0.71	1	36511647	36513006	+	oe = 0.71	oe = 0.71	No description	+	CpG islands	overlapping	0	0.459465	1.78375	0.54047	1.612
oe = 0.79	1	36556808	36558490	+	oe = 0.79	oe = 0.79	No description	+	CpG islands	overlapping	0	33.2357	36.0396	20.0964	34.4365
oe = 0.92	1	36691323	36691869	+	oe = 0.92	oe = 0.92	No description	+	CpG islands	overlapping	0	0	2.88161	6.44841	0.734403
oe = 0.82	1	36709622	36710148	+	oe = 0.82	oe = 0.82	No description	+	CpG islands	overlapping	0	11.1218	9.9359	29.6886	13.2938
oe = 0.96	1	36938842	36940122	+	oe = 0.96	oe = 0.96	No description	+	CpG islands	overlapping	0	0.621149	1.08592	0.761905	1.2371
oe = 0.92	1	37299841	37300507	+	oe = 0.92	oe = 0.92	No description	+	CpG islands	overlapping	0	1.61843	1.04575	0.816993	0.359477
oe = 0.83	1	37429778	37430712	+	oe = 0.83	oe = 0.83	No description	+	CpG islands	overlapping	0	0.724276	0.641026	2.90293	2.26496
oe = 0.78	1	37540316	37541284	+	oe = 0.78	oe = 0.78	No description	+	CpG islands	overlapping	0	0.517799	1.10032	1.31068	0.875748
oe = 0.88	1	37719314	37720128	+	oe = 0.88	oe = 0.88	No description	+	CpG islands	overlapping	0	0.934744	1.93823	0.925926	1.57984
oe = 0.91	1	37864613	37865324	+	oe = 0.91	oe = 0.91	No description	+	CpG islands	overlapping	0	2.06499	0.328283	1.14397	0.74026
oe = 0.86	1	37875332	37875824	+	oe = 0.86	oe = 0.86	No description	+	CpG islands	overlapping	0
oe = 1.12	1	37890363	37890782	+	oe = 1.12	oe = 1.12	No description	+	CpG islands	overlapping	0	6.25	0	0	1.04167
oe = 0.91	1	37996947	37997459	+	oe = 0.91	oe = 0.91	No description	+	CpG islands	overlapping	0	3.33333	0	1.66667	0
oe = 0.98	1	37997824	37998675	+	oe = 0.98	oe = 0.98	No description	+	CpG islands	overlapping	0	2.40833	1.25	0.25	1.34167
oe = 0.98	1	38129049	38130208	+	oe = 0.98	oe = 0.98	No description	+	CpG islands	overlapping	0	0.906814	2.11451	0.55758	0.880494
oe = 0.84	1	38626794	38628084	+	oe = 0.84	oe = 0.84	No description	+	CpG islands	overlapping	0	3.07273	0.4	0.594632	2.85946
oe = 0.76	1	38835802	38836776	+	oe = 0.76	oe = 0.76	No description	+	CpG islands	overlapping	0	7.54791	3.7073	4.88225	8.87031
oe = 0.82	1	38987500	38988052	+	oe = 0.82	oe = 0.82	No description	+	CpG islands	overlapping	0	9.19999	4.9697	2.80303	7.76404
oe = 0.90	1	39193419	39194435	+	oe = 0.90	oe = 0.90	No description	+	CpG islands	overlapping	0	1.94737	3.33333	6.05263	2.96185
oe = 1.04	1	39367435	39368617	+	oe = 1.04	oe = 1.04	No description	+	CpG islands	overlapping	0	0.416667	2.24537	1.6584	1.12761
oe = 0.81	1	39478124	39478997	+	oe = 0.81	oe = 0.81	No description	+	CpG islands	overlapping	0	0.784044	1.18135	0.127714	1.55535
oe = 0.88	1	39535588	39536365	+	oe = 0.88	oe = 0.88	No description	+	CpG islands	overlapping	0	0.605805	2.78045	0.320513	1.55383
oe = 0.94	1	39576526	39577527	+	oe = 0.94	oe = 0.94	No description	+	CpG islands	overlapping	0	0.716908	2.37127	0.406504	0.776987
oe = 0.74	1	39650442	39651282	+	oe = 0.74	oe = 0.74	No description	+	CpG islands	overlapping	0	0.68306	1.0929	0.88993	1.19385
oe = 1.06	1	39900473	39901459	+	oe = 1.06	oe = 1.06	No description	+	CpG islands	overlapping	0	0.642946	0.675495	0.488229	2.45264
oe = 0.68	1	40195112	40195616	+	oe = 0.68	oe = 0.68	No description	+	CpG islands	overlapping	0
oe = 0.82	1	40681007	40682084	+	oe = 0.82	oe = 0.82	No description	+	CpG islands	overlapping	0	16.7296	30.1529	2.48175	11.8551
oe = 0.63	1	42684484	42685011	+	oe = 0.63	oe = 0.63	No description	+	CpG islands	overlapping	0
oe = 0.80	1	42694075	42698816	+	oe = 0.80	oe = 0.80	No description	+	CpG islands	overlapping	0	0.967318	1.58379	2.94966	3.03788
oe = 0.68	1	42851140	42851682	+	oe = 0.68	oe = 0.68	No description	+	CpG islands	overlapping	0	0	0	0	0
oe = 0.77	1	42952793	42953552	+	oe = 0.77	oe = 0.77	No description	+	CpG islands	overlapping	0	1.83793	0.964912	0.986842	1.38606
oe = 0.90	1	43092248	43092816	+	oe = 0.90	oe = 0.90	No description	+	CpG islands	overlapping	0	0.881874	0.234568	0.37037	0.536155
oe = 0.81	1	43098481	43098954	+	oe = 0.81	oe = 0.81	No description	+	CpG islands	overlapping	0	0.529101	0.925926	1.11111	0.906501
oe = 0.83	1	43445471	43446568	+	oe = 0.83	oe = 0.83	No description	+	CpG islands	overlapping	0	0.645929	1.02867	1.04301	0.750135
oe = 0.79	1	43827315	43828135	+	oe = 0.79	oe = 0.79	No description	+	CpG islands	overlapping	0	0.309598	1.38158	1.31579	1.54635
oe = 0.93	1	43933653	43934550	+	oe = 0.93	oe = 0.93	No description	+	CpG islands	overlapping	0	3.38767	0.273224	6.14754	1.0831
oe = 1.08	1	44101936	44102758	+	oe = 1.08	oe = 1.08	No description	+	CpG islands	overlapping	0	1.64053	2.30836	0.836237	0.853659
oe = 0.89	1	44147611	44148213	+	oe = 0.89	oe = 0.89	No description	+	CpG islands	overlapping	0	0.25	0.9	3.90476	0.872222
oe = 0.62	1	44480561	44481757	+	oe = 0.62	oe = 0.62	No description	+	CpG islands	overlapping	0
oe = 0.92	1	44491174	44491684	+	oe = 0.92	oe = 0.92	No description	+	CpG islands	overlapping	0
oe = 0.66	1	44551579	44552491	+	oe = 0.66	oe = 0.66	No description	+	CpG islands	overlapping	0	9.0991	10.4955	1.8018	3.84456
oe = 0.89	1	44608435	44609155	+	oe = 0.89	oe = 0.89	No description	+	CpG islands	overlapping	0
oe = 0.86	1	44692693	44693205	+	oe = 0.86	oe = 0.86	No description	+	CpG islands	overlapping	0
oe = 0.65	1	44959387	44960341	+	oe = 0.65	oe = 0.65	No description	+	CpG islands	overlapping	0
oe = 0.85	1	45205145	45206001	+	oe = 0.85	oe = 0.85	No description	+	CpG islands	overlapping	0
oe = 0.68	1	45735237	45735659	+	oe = 0.68	oe = 0.68	No description	+	CpG islands	overlapping	0
oe = 0.88	1	46088838	46089250	+	oe = 0.88	oe = 0.88	No description	+	CpG islands	overlapping	0
oe = 0.62	1	46449190	46449971	+	oe = 0.62	oe = 0.62	No description	+	CpG islands	overlapping	0
oe = 0.92	1	46852697	46854053	+	oe = 0.92	oe = 0.92	No description	+	CpG islands	overlapping	0	1.22825	0.61484	0.702811	0.705723
oe = 0.73	1	46978849	46979312	+	oe = 0.73	oe = 0.73	No description	+	CpG islands	overlapping	0
oe = 0.71	1	46997402	46998093	+	oe = 0.71	oe = 0.71	No description	+	CpG islands	overlapping	0
oe = 0.69	1	47629023	47630356	+	oe = 0.69	oe = 0.69	No description	+	CpG islands	overlapping	0
oe = 0.67	1	47721044	47721501	+	oe = 0.67	oe = 0.67	No description	+	CpG islands	overlapping	0
oe = 0.69	1	48231199	48231720	+	oe = 0.69	oe = 0.69	No description	+	CpG islands	overlapping	0
oe = 1.00	1	48362859	48363301	+	oe = 1.00	oe = 1.00	No description	+	CpG islands	overlapping	0
oe = 0.68	1	48545671	48547050	+	oe = 0.68	oe = 0.68	No description	+	CpG islands	overlapping	0
oe = 0.84	1	48741508	48741960	+	oe = 0.84	oe = 0.84	No description	+	CpG islands	overlapping	0
oe = 0.64	1	50927048	50928062	+	oe = 0.64	oe = 0.64	No description	+	CpG islands	overlapping	0	1.5625	0	0.833333	0.378788
oe = 0.90	1	51256817	51257465	+	oe = 0.90	oe = 0.90	No description	+	CpG islands	overlapping	0
oe = 0.84	1	51478160	51478621	+	oe = 0.84	oe = 0.84	No description	+	CpG islands	overlapping	0	1.19048	0.769231	0.961538	0
oe = 0.83	1	51915184	51916194	+	oe = 0.83	oe = 0.83	No description	+	CpG islands	overlapping	0	1.56017	2.19678	0.650522	1.29787
oe = 0.80	1	52119294	52119737	+	oe = 0.80	oe = 0.80	No description	+	CpG islands	overlapping	0	1.54167	0	3.75	0.227273
oe = 0.83	1	52232208	52233503	+	oe = 0.83	oe = 0.83	No description	+	CpG islands	overlapping	0	0.616711	0.919118	1.0262	0.763624
oe = 0.65	1	52399941	52400886	+	oe = 0.65	oe = 0.65	No description	+	CpG islands	overlapping	0
oe = 1.02	1	52500032	52500827	+	oe = 1.02	oe = 1.02	No description	+	CpG islands	overlapping	0	0.769231	0	1.64835	1.14463
oe = 0.71	1	52630542	52630942	+	oe = 0.71	oe = 0.71	No description	+	CpG islands	overlapping	0	0.333333	1.5873	0.476191	0.555556
oe = 0.84	1	52726718	52727529	+	oe = 0.84	oe = 0.84	No description	+	CpG islands	overlapping	0	0.939729	0.603865	2.22826	1.08902
oe = 0.75	1	52817207	52817862	+	oe = 0.75	oe = 0.75	No description	+	CpG islands	overlapping	0	0.445493	1.76101	0.377358	0.894797
oe = 0.66	1	52939539	52940202	+	oe = 0.66	oe = 0.66	No description	+	CpG islands	overlapping	0
oe = 0.68	1	53296789	53297379	+	oe = 0.68	oe = 0.68	No description	+	CpG islands	overlapping	0	1.38211	0	0	1.28468
oe = 1.45	1	53696222	53696641	+	oe = 1.45	oe = 1.45	No description	+	CpG islands	overlapping	0
oe = 1.03	1	53784770	53785369	+	oe = 1.03	oe = 1.03	No description	+	CpG islands	overlapping	0	10.1076	2.10046	0	5.76825
oe = 0.93	1	54194343	54195242	+	oe = 0.93	oe = 0.93	No description	+	CpG islands	overlapping	0	0.944444	1.48562	1.31151	0.401786
oe = 0.78	1	54557256	54557805	+	oe = 0.78	oe = 0.78	No description	+	CpG islands	overlapping	0	0	0.757576	0.909091	1.04167
oe = 0.85	1	54925726	54926617	+	oe = 0.85	oe = 0.85	No description	+	CpG islands	overlapping	0	0.979284	0.403551	1.03814	1.18063
oe = 0.91	1	55026874	55027605	+	oe = 0.91	oe = 0.91	No description	+	CpG islands	overlapping	0	1.25	0	4.69444	0.883515
oe = 1.07	1	55052508	55053297	+	oe = 1.07	oe = 1.07	No description	+	CpG islands	overlapping	0	0.862319	2.47694	1.86957	3.30097
oe = 0.85	1	55087411	55088640	+	oe = 0.85	oe = 0.85	No description	+	CpG islands	overlapping	0	1.18783	1.42857	0.136054	0.714286
oe = 0.77	1	55131058	55131773	+	oe = 0.77	oe = 0.77	No description	+	CpG islands	overlapping	0	0.228743	1.4803	1.57847	1.52018
oe = 0.95	1	55236986	55237816	+	oe = 0.95	oe = 0.95	No description	+	CpG islands	overlapping	0	0.754261	0.507049	0.624488	1.22036
oe = 0.92	1	55362482	55363657	+	oe = 0.92	oe = 0.92	No description	+	CpG islands	overlapping	0	1.24444	1.14437	4.12754	1.63317
oe = 0.83	1	55405583	55406648	+	oe = 0.83	oe = 0.83	No description	+	CpG islands	overlapping	0	1.40112	0.327381	1.07639	1.17507
oe = 0.68	1	56098459	56099198	+	oe = 0.68	oe = 0.68	No description	+	CpG islands	overlapping	0
oe = 0.65	1	56714462	56714992	+	oe = 0.65	oe = 0.65	No description	+	CpG islands	overlapping	0
oe = 0.82	1	56971510	56973501	+	oe = 0.82	oe = 0.82	No description	+	CpG islands	overlapping	0	0.466954	0.956486	0.985222	0.81812
oe = 0.97	1	57377475	57378019	+	oe = 0.97	oe = 0.97	No description	+	CpG islands	overlapping	0	1.05735	1.34409	0.512033	1.55798
oe = 0.78	1	57406138	57407067	+	oe = 0.78	oe = 0.78	No description	+	CpG islands	overlapping	0	6.98548	0.416667	2.55556	2.0754
oe = 0.91	1	57774699	57775632	+	oe = 0.91	oe = 0.91	No description	+	CpG islands	overlapping	0	1.01948	1.09848	0.227273	0.612226
oe = 0.97	1	57969734	57970245	+	oe = 0.97	oe = 0.97	No description	+	CpG islands	overlapping	0	0	1.40476	0.940476	1.14748
oe = 0.88	1	58392749	58393897	+	oe = 0.88	oe = 0.88	No description	+	CpG islands	overlapping	0	0.827114	1.65423	1.16915	1.47901
oe = 0.88	1	58423344	58424130	+	oe = 0.88	oe = 0.88	No description	+	CpG islands	overlapping	0	1.64502	1.4375	6.875	2.37247
oe = 0.72	1	58445082	58445545	+	oe = 0.72	oe = 0.72	No description	+	CpG islands	overlapping	0
oe = 0.83	1	58504544	58505162	+	oe = 0.83	oe = 0.83	No description	+	CpG islands	overlapping	0	1.06164	2.16895	1.25571	1.17468
oe = 0.71	1	58585920	58586427	+	oe = 0.71	oe = 0.71	No description	+	CpG islands	overlapping	0
oe = 0.97	1	58930761	58931190	+	oe = 0.97	oe = 0.97	No description	+	CpG islands	overlapping	0
oe = 0.72	1	58973211	58974117	+	oe = 0.72	oe = 0.72	No description	+	CpG islands	overlapping	0	1.71446	3.74532	0.702247	0.720751
oe = 0.99	1	59119777	59120480	+	oe = 0.99	oe = 0.99	No description	+	CpG islands	overlapping	0	0.548996	0.21645	1.09428	0.592463
oe = 0.92	1	59236920	59237493	+	oe = 0.92	oe = 0.92	No description	+	CpG islands	overlapping	0	3.06932	5.03887	0.340136	0.913508
oe = 0.81	1	59481952	59483937	+	oe = 0.81	oe = 0.81	No description	+	CpG islands	overlapping	0	1.75347	2.1945	0	1.2882
oe = 0.98	1	59670336	59670900	+	oe = 0.98	oe = 0.98	No description	+	CpG islands	overlapping	0	1.0101	0.30303	0	1.0101
oe = 0.95	1	59762786	59764213	+	oe = 0.95	oe = 0.95	No description	+	CpG islands	overlapping	0	0.387488	1.19826	1.57533	1.62052
oe = 0.93	1	59912549	59913890	+	oe = 0.93	oe = 0.93	No description	+	CpG islands	overlapping	0	1.93694	3.69369	4.16667	1.1251
oe = 0.91	1	60042647	60043499	+	oe = 0.91	oe = 0.91	No description	+	CpG islands	overlapping	0	2.67225	1.35659	0.542636	2.24129
oe = 0.97	1	60098157	60098777	+	oe = 0.97	oe = 0.97	No description	+	CpG islands	overlapping	0	0	1.66667	1.47059	2.07032
oe = 0.89	1	60180215	60180985	+	oe = 0.89	oe = 0.89	No description	+	CpG islands	overlapping	0	2.61732	0.983437	1.69082	2.10804
oe = 0.91	1	60320120	60320560	+	oe = 0.91	oe = 0.91	No description	+	CpG islands	overlapping	0
oe = 0.98	1	60343256	60343657	+	oe = 0.98	oe = 0.98	No description	+	CpG islands	overlapping	0	0.581395	0.978221	0.465116	0.21645
oe = 0.96	1	60409279	60410251	+	oe = 0.96	oe = 0.96	No description	+	CpG islands	overlapping	0	0.367647	0	0.787815	0.817683
oe = 0.85	1	60566183	60567260	+	oe = 0.85	oe = 0.85	No description	+	CpG islands	overlapping	0	1.50294	2.71536	1.66667	0.40931
oe = 0.66	1	61497967	61499557	+	oe = 0.66	oe = 0.66	No description	+	CpG islands	overlapping	0
oe = 0.74	1	61514243	61515172	+	oe = 0.74	oe = 0.74	No description	+	CpG islands	overlapping	0
oe = 0.84	1	61586430	61587294	+	oe = 0.84	oe = 0.84	No description	+	CpG islands	overlapping	0
oe = 0.86	1	61638737	61639406	+	oe = 0.86	oe = 0.86	No description	+	CpG islands	overlapping	0	1.61504	3.57721	6.15059	2.57824
oe = 0.97	1	61670744	61671184	+	oe = 0.97	oe = 0.97	No description	+	CpG islands	overlapping	0
oe = 0.76	1	62702839	62703748	+	oe = 0.76	oe = 0.76	No description	+	CpG islands	overlapping	0	1.78812	1.06061	0.595238	0.764791
oe = 0.70	1	62705851	62707032	+	oe = 0.70	oe = 0.70	No description	+	CpG islands	overlapping	0	1.99275	0	6.08696	1.67716
oe = 0.94	1	63113486	63114349	+	oe = 0.94	oe = 0.94	No description	+	CpG islands	overlapping	0	1.89633	2.94985	0	1.21681
oe = 1.08	1	63176548	63177427	+	oe = 1.08	oe = 1.08	No description	+	CpG islands	overlapping	0	0.871345	4.03509	1.05263	0.500516
oe = 0.97	1	63273064	63273913	+	oe = 0.97	oe = 0.97	No description	+	CpG islands	overlapping	0	0.865539	1.63734	1.42167	1.85946
oe = 0.89	1	63309158	63309711	+	oe = 0.89	oe = 0.89	No description	+	CpG islands	overlapping	0
oe = 0.79	1	63445716	63446529	+	oe = 0.79	oe = 0.79	No description	+	CpG islands	overlapping	0	11.9854	3.5119	26.5572	17.4351
oe = 0.69	1	63803800	63804334	+	oe = 0.69	oe = 0.69	No description	+	CpG islands	overlapping	0
oe = 0.69	1	63886277	63887194	+	oe = 0.69	oe = 0.69	No description	+	CpG islands	overlapping	0
oe = 0.78	1	64121602	64122394	+	oe = 0.78	oe = 0.78	No description	+	CpG islands	overlapping	0	0.760582	0.462963	0.740741	1.24022
oe = 0.94	1	64184850	64185277	+	oe = 0.94	oe = 0.94	No description	+	CpG islands	overlapping	0
oe = 0.69	1	64384123	64384614	+	oe = 0.69	oe = 0.69	No description	+	CpG islands	overlapping	0
oe = 0.88	1	64532368	64533738	+	oe = 0.88	oe = 0.88	No description	+	CpG islands	overlapping	0	0.582912	0.958995	0.5	1.54619
oe = 0.89	1	64616946	64617792	+	oe = 0.89	oe = 0.89	No description	+	CpG islands	overlapping	0	0.451035	0.608108	0	1.23142
oe = 0.92	1	64690535	64691585	+	oe = 0.92	oe = 0.92	No description	+	CpG islands	overlapping	0	0.978902	0.705521	0.511247	0.64685
oe = 0.71	1	64734848	64737979	+	oe = 0.71	oe = 0.71	No description	+	CpG islands	overlapping	0	1.38779	3.12782	1.9622	2.43944
oe = 0.94	1	64966934	64967378	+	oe = 0.94	oe = 0.94	No description	+	CpG islands	overlapping	0
oe = 0.76	1	65178905	65179373	+	oe = 0.76	oe = 0.76	No description	+	CpG islands	overlapping	0	0.531136	0.961538	1.28205	0.531136
oe = 0.84	1	65186380	65187053	+	oe = 0.84	oe = 0.84	No description	+	CpG islands	overlapping	0	0	2.84553	2.54355	1.81572
oe = 0.63	1	65979540	65980143	+	oe = 0.63	oe = 0.63	No description	+	CpG islands	overlapping	0
oe = 0.78	1	66175117	66175645	+	oe = 0.78	oe = 0.78	No description	+	CpG islands	overlapping	0	1.58308	3.19149	0.531915	1.19681
oe = 0.72	1	66277133	66277667	+	oe = 0.72	oe = 0.72	No description	+	CpG islands	overlapping	0
oe = 0.84	1	66468023	66468623	+	oe = 0.84	oe = 0.84	No description	+	CpG islands	overlapping	0	1.57612	1.59624	1.17371	2.60228
oe = 0.88	1	66700753	66701351	+	oe = 0.88	oe = 0.88	No description	+	CpG islands	overlapping	0	3.87097	1.07527	1.72043	1.89452
oe = 0.85	1	66816437	66817867	+	oe = 0.85	oe = 0.85	No description	+	CpG islands	overlapping	0	1.27737	0.856164	0.285388	0.596827
oe = 0.90	1	66862840	66863486	+	oe = 0.90	oe = 0.90	No description	+	CpG islands	overlapping	0	1	0	1.16667	0.381818
oe = 0.86	1	67038521	67038937	+	oe = 0.86	oe = 0.86	No description	+	CpG islands	overlapping	0
oe = 0.62	1	68589113	68589633	+	oe = 0.62	oe = 0.62	No description	+	CpG islands	overlapping	0
oe = 0.69	1	68624936	68625486	+	oe = 0.69	oe = 0.69	No description	+	CpG islands	overlapping	0
oe = 0.83	1	69107035	69108107	+	oe = 0.83	oe = 0.83	No description	+	CpG islands	overlapping	0	0.972222	1.76523	0.403226	1.9086
oe = 0.66	1	69231444	69232328	+	oe = 0.66	oe = 0.66	No description	+	CpG islands	overlapping	0
oe = 1.09	1	69687270	69687830	+	oe = 1.09	oe = 1.09	No description	+	CpG islands	overlapping	0	0.78125	0	0	1.5625
oe = 0.83	1	70634988	70635551	+	oe = 0.83	oe = 0.83	No description	+	CpG islands	overlapping	0
oe = 0.88	1	70986217	70986865	+	oe = 0.88	oe = 0.88	No description	+	CpG islands	overlapping	0
oe = 0.88	1	71085768	71086416	+	oe = 0.88	oe = 0.88	No description	+	CpG islands	overlapping	0
oe = 0.79	1	71102405	71103220	+	oe = 0.79	oe = 0.79	No description	+	CpG islands	overlapping	0	0.612795	0.457143	0.980952	0.773545
oe = 0.77	1	71556949	71557367	+	oe = 0.77	oe = 0.77	No description	+	CpG islands	overlapping	0	0	1.90476	0.680272	0.793651
oe = 0.81	1	71652698	71653358	+	oe = 0.81	oe = 0.81	No description	+	CpG islands	overlapping	0	1.46825	1.83673	0.740741	1.11592
oe = 0.95	1	72211750	72212422	+	oe = 0.95	oe = 0.95	No description	+	CpG islands	overlapping	0	1.13941	0.428051	0.478142	1.1997
oe = 0.81	1	72236404	72236956	+	oe = 0.81	oe = 0.81	No description	+	CpG islands	overlapping	0	3.07692	7.69231	3.84615	4.03263
oe = 1.05	1	72243823	72244223	+	oe = 1.05	oe = 1.05	No description	+	CpG islands	overlapping	0	0	1.28205	0	1.0989
oe = 0.88	1	72640794	72641380	+	oe = 0.88	oe = 0.88	No description	+	CpG islands	overlapping	0
oe = 0.90	1	72710862	72711718	+	oe = 0.90	oe = 0.90	No description	+	CpG islands	overlapping	0	1.18182	0.606061	0.818182	1.69098
oe = 0.70	1	72824307	72824937	+	oe = 0.70	oe = 0.70	No description	+	CpG islands	overlapping	0	1.32773	1.49621	2.76228	0.533316
oe = 0.75	1	73323953	73324465	+	oe = 0.75	oe = 0.75	No description	+	CpG islands	overlapping	0
oe = 0.70	1	74068493	74068975	+	oe = 0.70	oe = 0.70	No description	+	CpG islands	overlapping	0	1.66667	0	0	0
oe = 0.67	1	74098214	74098786	+	oe = 0.67	oe = 0.67	No description	+	CpG islands	overlapping	0	3.92535	1.8018	7.05277	1.4405
oe = 0.91	1	74124245	74124923	+	oe = 0.91	oe = 0.91	No description	+	CpG islands	overlapping	0	0.709814	3.33333	2.59893	0.699754
oe = 0.88	1	74236279	74237193	+	oe = 0.88	oe = 0.88	No description	+	CpG islands	overlapping	0	0	1.38889	1.81818	2.73088
oe = 0.95	1	74284464	74285135	+	oe = 0.95	oe = 0.95	No description	+	CpG islands	overlapping	0	0.813008	0	1.16144	1.38211
oe = 0.89	1	74303867	74304355	+	oe = 0.89	oe = 0.89	No description	+	CpG islands	overlapping	0	1.16982	0.684932	0.434383	0.652316
oe = 0.87	1	74391333	74392430	+	oe = 0.87	oe = 0.87	No description	+	CpG islands	overlapping	0	1.99488	4.13963	1.50442	1.31594
oe = 0.83	1	74505462	74506819	+	oe = 0.83	oe = 0.83	No description	+	CpG islands	overlapping	0	0.413081	8.11245	0.60241	1.06593
oe = 0.79	1	74587634	74588472	+	oe = 0.79	oe = 0.79	No description	+	CpG islands	overlapping	0	0.753296	0.847458	0	1.09631
oe = 0.97	1	74661673	74662164	+	oe = 0.97	oe = 0.97	No description	+	CpG islands	overlapping	0	0.221729	0	0.406504	1.06975
oe = 0.82	1	74771687	74772209	+	oe = 0.82	oe = 0.82	No description	+	CpG islands	overlapping	0	1.25	1.11111	3.0303	1.31944
oe = 0.78	1	74784036	74784616	+	oe = 0.78	oe = 0.78	No description	+	CpG islands	overlapping	0	1.27847	0.784314	0.326797	0.59434
oe = 0.66	1	74791734	74792242	+	oe = 0.66	oe = 0.66	No description	+	CpG islands	overlapping	0	5.57143	0	1	0
oe = 0.67	1	74803205	74803609	+	oe = 0.67	oe = 0.67	No description	+	CpG islands	overlapping	0	0.952381	2.03263	5.21605	0.757576
oe = 0.79	1	74854860	74856469	+	oe = 0.79	oe = 0.79	No description	+	CpG islands	overlapping	0	2.60887	0.677768	1.2489	1.21675
oe = 0.79	1	74881948	74882612	+	oe = 0.79	oe = 0.79	No description	+	CpG islands	overlapping	0	1.37464	0.641026	1.36752	0.3663
oe = 0.71	1	74884302	74885613	+	oe = 0.71	oe = 0.71	No description	+	CpG islands	overlapping	0	3.91762	0.786001	1.62937	1.74822
oe = 0.79	1	74892726	74893136	+	oe = 0.79	oe = 0.79	No description	+	CpG islands	overlapping	0	1.2963	2.08333	0	1.14268
oe = 0.84	1	74900556	74900984	+	oe = 0.84	oe = 0.84	No description	+	CpG islands	overlapping	0	10.0255	5.62016	8.60465	2.05242
oe = 0.75	1	74950632	74952093	+	oe = 0.75	oe = 0.75	No description	+	CpG islands	overlapping	0	0.688976	1.25609	1.95069	1.60316
oe = 0.93	1	75124740	75125149	+	oe = 0.93	oe = 0.93	No description	+	CpG islands	overlapping	0	3.33333	0	0	1.42857
oe = 0.82	1	75141433	75143190	+	oe = 0.82	oe = 0.82	No description	+	CpG islands	overlapping	0	0.578044	1.35417	0.320513	1.34953
oe = 0.88	1	75219213	75219982	+	oe = 0.88	oe = 0.88	No description	+	CpG islands	overlapping	0	2.1566	3.57143	0.595238	1.51027
oe = 0.80	1	75236329	75236960	+	oe = 0.80	oe = 0.80	No description	+	CpG islands	overlapping	0	0.340136	1.78571	3.53742	0
oe = 0.71	1	75263923	75264333	+	oe = 0.71	oe = 0.71	No description	+	CpG islands	overlapping	0	1.60714	0	0	0
oe = 0.88	1	75317106	75318069	+	oe = 0.88	oe = 0.88	No description	+	CpG islands	overlapping	0	1.09599	2.02381	4.80159	2.15939
oe = 0.89	1	75360356	75360970	+	oe = 0.89	oe = 0.89	No description	+	CpG islands	overlapping	0	1.829	4.67532	6.36364	0.964591
oe = 0.64	1	75375226	75375786	+	oe = 0.64	oe = 0.64	No description	+	CpG islands	overlapping	0	1.43056	0	2.5	0.912698
oe = 0.77	1	75381925	75382387	+	oe = 0.77	oe = 0.77	No description	+	CpG islands	overlapping	0	2.19907	0	2.08333	0.520833
oe = 0.77	1	75387986	75389104	+	oe = 0.77	oe = 0.77	No description	+	CpG islands	overlapping	0	0.831281	2.15517	1.72414	0.679349
oe = 0.67	1	75421989	75423440	+	oe = 0.67	oe = 0.67	No description	+	CpG islands	overlapping	0	3.9337	0.262238	2.83921	1.50126
oe = 0.82	1	75478670	75479786	+	oe = 0.82	oe = 0.82	No description	+	CpG islands	overlapping	0	1.06886	0.222679	1.52278	1.43086
oe = 1.00	1	75487637	75488078	+	oe = 1.00	oe = 1.00	No description	+	CpG islands	overlapping	0	2.07403	1.17188	0.520833	0.718682
oe = 0.86	1	75505202	75506384	+	oe = 0.86	oe = 0.86	No description	+	CpG islands	overlapping	0	10.6911	0.973587	1.41972	1.31665
oe = 0.90	1	75521432	75521985	+	oe = 0.90	oe = 0.90	No description	+	CpG islands	overlapping	0	0	0	0	2
oe = 0.84	1	75546265	75546756	+	oe = 0.84	oe = 0.84	No description	+	CpG islands	overlapping	0	1.13636	2.27273	1.51515	0.699301
oe = 0.63	1	75713998	75715376	+	oe = 0.63	oe = 0.63	No description	+	CpG islands	overlapping	0
oe = 0.80	1	77514350	77515453	+	oe = 0.80	oe = 0.80	No description	+	CpG islands	overlapping	0	2.19019	2.10266	0.476191	0.904453
oe = 0.83	1	78196632	78197287	+	oe = 0.83	oe = 0.83	No description	+	CpG islands	overlapping	0	1.14478	0	0	0.4329
oe = 0.80	1	78216545	78217797	+	oe = 0.80	oe = 0.80	No description	+	CpG islands	overlapping	0	4.01455	1.64459	1.60554	3.32097
oe = 0.86	1	78310064	78310738	+	oe = 0.86	oe = 0.86	No description	+	CpG islands	overlapping	0	6.54033	9.96599	9.47846	16.0821
oe = 0.86	1	78488484	78488916	+	oe = 0.86	oe = 0.86	No description	+	CpG islands	overlapping	0	0	0	0.925926	0.641026
oe = 0.92	1	78657623	78658549	+	oe = 0.92	oe = 0.92	No description	+	CpG islands	overlapping	0	0.74193	2.25923	2.24719	2.84931
oe = 1.02	1	79761252	79761833	+	oe = 1.02	oe = 1.02	No description	+	CpG islands	overlapping	0	2.36633	1.35965	3.59962	3.26335
oe = 0.71	1	79775984	79776386	+	oe = 0.71	oe = 0.71	No description	+	CpG islands	overlapping	0	0.229885	0.574713	0.862069	0
oe = 1.03	1	79858194	79859006	+	oe = 1.03	oe = 1.03	No description	+	CpG islands	overlapping	0	1.34409	1.07527	1.04839	0.230415
oe = 0.91	1	79937089	79937535	+	oe = 0.91	oe = 0.91	No description	+	CpG islands	overlapping	0
oe = 1.00	1	80339858	80341091	+	oe = 1.00	oe = 1.00	No description	+	CpG islands	overlapping	0	1.49648	0.751174	1.23239	1.21233
oe = 0.82	1	80758072	80758785	+	oe = 0.82	oe = 0.82	No description	+	CpG islands	overlapping	0	0	0.340136	2.67857	0.735294
oe = 0.62	1	81419744	81420650	+	oe = 0.62	oe = 0.62	No description	+	CpG islands	overlapping	0
oe = 0.70	1	82290196	82291822	+	oe = 0.70	oe = 0.70	No description	+	CpG islands	overlapping	0	0.793651	0.730994	2.77778	1.42022
oe = 0.98	1	82316446	82316916	+	oe = 0.98	oe = 0.98	No description	+	CpG islands	overlapping	0	2	0.714286	0.571429	1.33333
oe = 0.84	1	82839329	82840320	+	oe = 0.84	oe = 0.84	No description	+	CpG islands	overlapping	0	0.507937	1.90476	3.08163	0.31746
oe = 0.83	1	84263523	84264587	+	oe = 0.83	oe = 0.83	No description	+	CpG islands	overlapping	0
oe = 0.75	1	84284317	84284740	+	oe = 0.75	oe = 0.75	No description	+	CpG islands	overlapping	0	35.119	16.9492	47.5222	40.7688
oe = 0.68	1	84695499	84696311	+	oe = 0.68	oe = 0.68	No description	+	CpG islands	overlapping	0	0.25974	1.38084	0.818229	1.96456
oe = 0.89	1	84700606	84701054	+	oe = 0.89	oe = 0.89	No description	+	CpG islands	overlapping	0
oe = 0.87	1	84838455	84840300	+	oe = 0.87	oe = 0.87	No description	+	CpG islands	overlapping	0	0.316456	4.32489	1.81435	0.652091
oe = 0.81	1	84934573	84935054	+	oe = 0.81	oe = 0.81	No description	+	CpG islands	overlapping	0	1.09971	3.80312	6.29032	2.04301
oe = 0.69	1	85057367	85057876	+	oe = 0.69	oe = 0.69	No description	+	CpG islands	overlapping	0
oe = 1.79	1	85144505	85144987	+	oe = 1.79	oe = 1.79	No description	+	CpG islands	overlapping	0
oe = 1.91	1	85475823	85476305	+	oe = 1.91	oe = 1.91	No description	+	CpG islands	overlapping	0
oe = 0.97	1	85793328	85794491	+	oe = 0.97	oe = 0.97	No description	+	CpG islands	overlapping	0	0.536852	0.648317	0.250228	0.936228
oe = 0.81	1	85894475	85894906	+	oe = 0.81	oe = 0.81	No description	+	CpG islands	overlapping	0	0.689655	4.13793	0	1.10837
oe = 0.74	1	86018290	86018836	+	oe = 0.74	oe = 0.74	No description	+	CpG islands	overlapping	0	0.888889	0.416667	0	0.654762
oe = 0.84	1	86045857	86046583	+	oe = 0.84	oe = 0.84	No description	+	CpG islands	overlapping	0	1.11216	1.61365	0.806825	1.46629
oe = 0.78	1	86064459	86065168	+	oe = 0.78	oe = 0.78	No description	+	CpG islands	overlapping	0	0.215517	1.14943	0.67734	1.42703
oe = 0.83	1	86154609	86155041	+	oe = 0.83	oe = 0.83	No description	+	CpG islands	overlapping	0	0.476191	0.833333	3.33333	1.42593
oe = 0.85	1	86303141	86303984	+	oe = 0.85	oe = 0.85	No description	+	CpG islands	overlapping	0	2.5842	23.4732	18.8313	20.9673
oe = 0.96	1	86358612	86360007	+	oe = 0.96	oe = 0.96	No description	+	CpG islands	overlapping	0	0.614861	1.86813	3.73626	0.847724
oe = 0.70	1	86434302	86434867	+	oe = 0.70	oe = 0.70	No description	+	CpG islands	overlapping	0	2.04496	1.47059	0.882353	1.15865
oe = 0.83	1	86441993	86443154	+	oe = 0.83	oe = 0.83	No description	+	CpG islands	overlapping	0	3.6368	6.5	3.16667	4.56974
oe = 0.86	1	86487214	86488016	+	oe = 0.86	oe = 0.86	No description	+	CpG islands	overlapping	0	0.472813	1.06383	0.35461	0.193424
oe = 0.90	1	86503850	86504493	+	oe = 0.90	oe = 0.90	No description	+	CpG islands	overlapping	0	7.17616	2.4495	3.38805	2.8848
oe = 0.89	1	86524828	86528579	+	oe = 0.89	oe = 0.89	No description	+	CpG islands	overlapping	0	1.14091	0.950144	0.960582	1.63002
oe = 0.76	1	86582145	86582638	+	oe = 0.76	oe = 0.76	No description	+	CpG islands	overlapping	0	0	5.93434	1.0101	0.606061
oe = 0.77	1	86587038	86587467	+	oe = 0.77	oe = 0.77	No description	+	CpG islands	overlapping	0	5.58036	0	0	1.5625
oe = 0.69	1	86669613	86670874	+	oe = 0.69	oe = 0.69	No description	+	CpG islands	overlapping	0	0.863454	1.15797	1.30522	1.07725
oe = 1.03	1	86703619	86704161	+	oe = 1.03	oe = 1.03	No description	+	CpG islands	overlapping	0	0	1.95997	1.92202	1.34541
oe = 0.75	1	87153913	87156186	+	oe = 0.75	oe = 0.75	No description	+	CpG islands	overlapping	0	1.43104	1.60684	0.25	1.17087
oe = 0.79	1	87186575	87187227	+	oe = 0.79	oe = 0.79	No description	+	CpG islands	overlapping	0	2.84178	0	1.07527	1.28449
oe = 1.01	1	87213817	87214538	+	oe = 1.01	oe = 1.01	No description	+	CpG islands	overlapping	0	0.958957	0.421941	0.675106	1.7516
oe = 0.82	1	87264207	87264956	+	oe = 0.82	oe = 0.82	No description	+	CpG islands	overlapping	0	3.85057	0	2.58621	0.605501
oe = 0.87	1	87326823	87327563	+	oe = 0.87	oe = 0.87	No description	+	CpG islands	overlapping	0	1.30766	0.520833	2.11806	1.45193
oe = 0.69	1	87461180	87461671	+	oe = 0.69	oe = 0.69	No description	+	CpG islands	overlapping	0
oe = 0.88	1	87509541	87510557	+	oe = 0.88	oe = 0.88	No description	+	CpG islands	overlapping	0	17.3827	11.4275	22.868	21.0357
oe = 1.00	1	87755867	87756662	+	oe = 1.00	oe = 1.00	No description	+	CpG islands	overlapping	0	1.47503	1.74797	2.25755	0.257453
oe = 0.89	1	87853143	87853897	+	oe = 0.89	oe = 0.89	No description	+	CpG islands	overlapping	0	0.839329	0.479616	1.20675	2.0945
oe = 0.88	1	88034774	88035286	+	oe = 0.88	oe = 0.88	No description	+	CpG islands	overlapping	0
oe = 0.95	1	88205330	88205799	+	oe = 0.95	oe = 0.95	No description	+	CpG islands	overlapping	0	0.816327	0.571429	0.408163	2.86427
oe = 0.94	1	88277214	88277704	+	oe = 0.94	oe = 0.94	No description	+	CpG islands	overlapping	0	1.45313	0.980878	2.12939	1.50236
oe = 0.81	1	88700954	88702514	+	oe = 0.81	oe = 0.81	No description	+	CpG islands	overlapping	0	0.875984	1.33408	0.899174	2.48446
oe = 0.73	1	89069977	89071245	+	oe = 0.73	oe = 0.73	No description	+	CpG islands	overlapping	0	1.73993	4.32234	0.137363	0.595473
oe = 0.86	1	89216767	89217487	+	oe = 0.86	oe = 0.86	No description	+	CpG islands	overlapping	0
oe = 0.83	1	89454369	89455875	+	oe = 0.83	oe = 0.83	No description	+	CpG islands	overlapping	0	0.580658	1.21352	0.738424	0.687659
oe = 0.83	1	89580086	89581800	+	oe = 0.83	oe = 0.83	No description	+	CpG islands	overlapping	0	1.05775	1.01421	1.36056	1.21468
oe = 0.81	1	89930083	89931398	+	oe = 0.81	oe = 0.81	No description	+	CpG islands	overlapping	0	1.13598	1.77506	1.04615	1.70103
oe = 0.77	1	89941590	89942209	+	oe = 0.77	oe = 0.77	No description	+	CpG islands	overlapping	0	1.49573	0	2.5	1.92002
oe = 0.86	1	89968236	89968791	+	oe = 0.86	oe = 0.86	No description	+	CpG islands	overlapping	0	1.33333	4.23016	0	0
oe = 1.00	1	90603177	90603837	+	oe = 1.00	oe = 1.00	No description	+	CpG islands	overlapping	0	2.06439	1.9697	1.31584	1.33207
oe = 0.99	1	90998518	90999142	+	oe = 0.99	oe = 0.99	No description	+	CpG islands	overlapping	0	18.321	1.18812	12.6273	22.2062
oe = 0.74	1	91052629	91053515	+	oe = 0.74	oe = 0.74	No description	+	CpG islands	overlapping	0	0	0	2.77778	1.42593
oe = 1.00	1	91250292	91250853	+	oe = 1.00	oe = 1.00	No description	+	CpG islands	overlapping	0	11.8104	37.0955	16.5669	28.5623
oe = 0.75	1	91297896	91298794	+	oe = 0.75	oe = 0.75	No description	+	CpG islands	overlapping	0	0.15528	1.52692	2.92874	0.342556
oe = 0.63	1	91344458	91345817	+	oe = 0.63	oe = 0.63	No description	+	CpG islands	overlapping	0	5.46591	0.351617	2.94455	1.39122
oe = 0.86	1	91366304	91366752	+	oe = 0.86	oe = 0.86	No description	+	CpG islands	overlapping	0	1.63265	0	1.26984	0.396825
oe = 0.84	1	91398098	91399067	+	oe = 0.84	oe = 0.84	No description	+	CpG islands	overlapping	0	0.918367	2.44898	2.55102	1.79138
oe = 0.76	1	91412381	91413380	+	oe = 0.76	oe = 0.76	No description	+	CpG islands	overlapping	0	0.590216	0.947712	1.46592	0.929792
oe = 0.90	1	91459000	91459734	+	oe = 0.90	oe = 0.90	No description	+	CpG islands	overlapping	0	1.56964	2.7381	8.09524	1.91043
oe = 0.99	1	91494465	91495191	+	oe = 0.99	oe = 0.99	No description	+	CpG islands	overlapping	0	5.62861	0.358423	1.79724	1.69237
oe = 0.96	1	91540318	91541072	+	oe = 0.96	oe = 0.96	No description	+	CpG islands	overlapping	0	1.06383	0.691489	0.236407	0.531915
oe = 0.72	1	91800887	91802681	+	oe = 0.72	oe = 0.72	No description	+	CpG islands	overlapping	0	0.790347	2.26747	1.25501	1.36116
oe = 0.82	1	92179621	92181074	+	oe = 0.82	oe = 0.82	No description	+	CpG islands	overlapping	0	0.393836	4.64612	1.75799	0.787968
oe = 0.94	1	92473461	92473964	+	oe = 0.94	oe = 0.94	No description	+	CpG islands	overlapping	0	0.198413	0	1.5873	1.24459
oe = 0.76	1	92831247	92832865	+	oe = 0.76	oe = 0.76	No description	+	CpG islands	overlapping	0	1.68253	0.981339	1.49373	1.07523
oe = 0.90	1	92906973	92907592	+	oe = 0.90	oe = 0.90	No description	+	CpG islands	overlapping	0	1.02657	0	3.04348	2.91925
oe = 0.85	1	92910511	92911527	+	oe = 0.85	oe = 0.85	No description	+	CpG islands	overlapping	0	1.88663	1.58073	1.16089	1.30325
oe = 0.81	1	92934262	92934948	+	oe = 0.81	oe = 0.81	No description	+	CpG islands	overlapping	0	1.13435	8.28416	1.81159	1.43375
oe = 0.79	1	93101581	93102109	+	oe = 0.79	oe = 0.79	No description	+	CpG islands	overlapping	0	2.20459	4.44444	0	3.84875
oe = 0.82	1	93111125	93111599	+	oe = 0.82	oe = 0.82	No description	+	CpG islands	overlapping	0
oe = 0.83	1	93235702	93236507	+	oe = 0.83	oe = 0.83	No description	+	CpG islands	overlapping	0	0.595238	0.763588	6.04377	1.38771
oe = 0.79	1	93342561	93344092	+	oe = 0.79	oe = 0.79	No description	+	CpG islands	overlapping	0	1.03622	1.23711	1.06529	0.199577
oe = 0.92	1	93444932	93445766	+	oe = 0.92	oe = 0.92	No description	+	CpG islands	overlapping	0	1.57238	0.489297	0.756881	2.03089
oe = 0.81	1	93478227	93479457	+	oe = 0.81	oe = 0.81	No description	+	CpG islands	overlapping	0	1.25153	0.692308	2.39927	2.47319
oe = 0.87	1	93511777	93512413	+	oe = 0.87	oe = 0.87	No description	+	CpG islands	overlapping	0	0.328947	1.49123	2.63158	0.568182
oe = 0.89	1	93635102	93635978	+	oe = 0.89	oe = 0.89	No description	+	CpG islands	overlapping	0	4.27589	2.23475	3.49937	2.71842
oe = 0.84	1	93685455	93686634	+	oe = 0.84	oe = 0.84	No description	+	CpG islands	overlapping	0	6.12762	1.34483	7.34975	4.78774
oe = 0.91	1	93753867	93755348	+	oe = 0.91	oe = 0.91	No description	+	CpG islands	overlapping	0	1.18673	0.404313	1.07966	0.767786
oe = 0.87	1	93801691	93802178	+	oe = 0.87	oe = 0.87	No description	+	CpG islands	overlapping	0	0.757576	0	0	1.1063
oe = 0.85	1	93803478	93804391	+	oe = 0.85	oe = 0.85	No description	+	CpG islands	overlapping	0	0.357143	1.25	2.85714	1.16964
oe = 1.00	1	93956593	93957020	+	oe = 1.00	oe = 1.00	No description	+	CpG islands	overlapping	0
oe = 0.83	1	94481588	94482100	+	oe = 0.83	oe = 0.83	No description	+	CpG islands	overlapping	0
oe = 0.67	1	94729086	94729616	+	oe = 0.67	oe = 0.67	No description	+	CpG islands	overlapping	0
oe = 0.82	1	95238383	95239371	+	oe = 0.82	oe = 0.82	No description	+	CpG islands	overlapping	0
oe = 0.85	1	95313519	95314246	+	oe = 0.85	oe = 0.85	No description	+	CpG islands	overlapping	0	1.12101	1.38889	1.24132	1.33874
oe = 0.73	1	95517525	95518034	+	oe = 0.73	oe = 0.73	No description	+	CpG islands	overlapping	0
oe = 0.71	1	95667366	95667768	+	oe = 0.71	oe = 0.71	No description	+	CpG islands	overlapping	0	2.77778	1.19048	0	0
oe = 0.82	1	97660684	97662278	+	oe = 0.82	oe = 0.82	No description	+	CpG islands	overlapping	0	1.45463	1.29508	1.45594	1.1803
oe = 0.91	1	97769533	97770690	+	oe = 0.91	oe = 0.91	No description	+	CpG islands	overlapping	0	1.86508	0.555556	8.44444	1.46207
oe = 0.88	1	98095048	98095891	+	oe = 0.88	oe = 0.88	No description	+	CpG islands	overlapping	0	0.644967	3.18565	1.1513	1.38237
oe = 0.64	1	98366566	98367087	+	oe = 0.64	oe = 0.64	No description	+	CpG islands	overlapping	0
oe = 0.65	1	98385300	98385866	+	oe = 0.65	oe = 0.65	No description	+	CpG islands	overlapping	0
oe = 0.79	1	100754317	100755180	+	oe = 0.79	oe = 0.79	No description	+	CpG islands	overlapping	0
oe = 0.91	1	101606896	101607346	+	oe = 0.91	oe = 0.91	No description	+	CpG islands	overlapping	0
oe = 0.87	1	101934631	101935143	+	oe = 0.87	oe = 0.87	No description	+	CpG islands	overlapping	0
oe = 0.67	1	102092162	102092683	+	oe = 0.67	oe = 0.67	No description	+	CpG islands	overlapping	0
oe = 0.91	1	102605363	102605810	+	oe = 0.91	oe = 0.91	No description	+	CpG islands	overlapping	0
oe = 0.88	1	103117337	103117993	+	oe = 0.88	oe = 0.88	No description	+	CpG islands	overlapping	0
oe = 0.91	1	103926065	103926505	+	oe = 0.91	oe = 0.91	No description	+	CpG islands	overlapping	0
oe = 0.64	1	104158814	104159234	+	oe = 0.64	oe = 0.64	No description	+	CpG islands	overlapping	0	72.881	82	60	63.2024
oe = 0.78	1	104768482	104768920	+	oe = 0.78	oe = 0.78	No description	+	CpG islands	overlapping	0
oe = 0.83	1	104968613	104969601	+	oe = 0.83	oe = 0.83	No description	+	CpG islands	overlapping	0
oe = 0.89	1	104993909	104994456	+	oe = 0.89	oe = 0.89	No description	+	CpG islands	overlapping	0
oe = 0.63	1	105019943	105021030	+	oe = 0.63	oe = 0.63	No description	+	CpG islands	overlapping	0
oe = 0.75	1	105355963	105356898	+	oe = 0.75	oe = 0.75	No description	+	CpG islands	overlapping	0	1.28596	1.69735	1.16737	1.81482
oe = 0.86	1	105663827	105664647	+	oe = 0.86	oe = 0.86	No description	+	CpG islands	overlapping	0	0.511696	0	0.292398	0.974659
oe = 0.90	1	105780529	105780983	+	oe = 0.90	oe = 0.90	No description	+	CpG islands	overlapping	0	4.82867	0.529101	0.888133	2.47744
oe = 0.87	1	105989880	105991754	+	oe = 0.87	oe = 0.87	No description	+	CpG islands	overlapping	0	1.8308	4.02494	3.30001	1.72197
oe = 0.93	1	106171430	106173330	+	oe = 0.93	oe = 0.93	No description	+	CpG islands	overlapping	0	1.15397	1.75188	0.529657	0.99917
oe = 0.92	1	106300093	106300605	+	oe = 0.92	oe = 0.92	No description	+	CpG islands	overlapping	0
oe = 0.74	1	106712494	106712947	+	oe = 0.74	oe = 0.74	No description	+	CpG islands	overlapping	0	1.08696	1.44928	1.44928	1.30435
oe = 0.84	1	106713657	106714644	+	oe = 0.84	oe = 0.84	No description	+	CpG islands	overlapping	0	0.547138	3.01768	0.909091	1.14784
oe = 0.72	1	106759348	106759902	+	oe = 0.72	oe = 0.72	No description	+	CpG islands	overlapping	0	1.16585	1.89655	0.246305	2.9454
oe = 0.92	1	106796243	106796781	+	oe = 0.92	oe = 0.92	No description	+	CpG islands	overlapping	0	0.20202	1.27273	1.06061	0.20202
oe = 0.69	1	106854853	106855374	+	oe = 0.69	oe = 0.69	No description	+	CpG islands	overlapping	0
oe = 0.68	1	107208909	107209422	+	oe = 0.68	oe = 0.68	No description	+	CpG islands	overlapping	0
oe = 0.63	1	107822785	107823723	+	oe = 0.63	oe = 0.63	No description	+	CpG islands	overlapping	0
oe = 0.69	1	108327656	108328532	+	oe = 0.69	oe = 0.69	No description	+	CpG islands	overlapping	0
oe = 0.65	1	108414458	108414976	+	oe = 0.65	oe = 0.65	No description	+	CpG islands	overlapping	0
oe = 0.66	1	109034782	109035312	+	oe = 0.66	oe = 0.66	No description	+	CpG islands	overlapping	0
oe = 0.67	1	109614479	109614916	+	oe = 0.67	oe = 0.67	No description	+	CpG islands	overlapping	0
oe = 0.70	1	109982433	109983228	+	oe = 0.70	oe = 0.70	No description	+	CpG islands	overlapping	0
oe = 0.71	1	111580878	111581408	+	oe = 0.71	oe = 0.71	No description	+	CpG islands	overlapping	0
oe = 0.73	1	111864487	111865085	+	oe = 0.73	oe = 0.73	No description	+	CpG islands	overlapping	0	0	4.51389	2.34623	1.36213
oe = 0.65	1	112416535	112416951	+	oe = 0.65	oe = 0.65	No description	+	CpG islands	overlapping	0
oe = 0.80	1	112556433	112557107	+	oe = 0.80	oe = 0.80	No description	+	CpG islands	overlapping	0
oe = 0.92	1	112568873	112569346	+	oe = 0.92	oe = 0.92	No description	+	CpG islands	overlapping	0
oe = 1.77	1	112599964	112600441	+	oe = 1.77	oe = 1.77	No description	+	CpG islands	overlapping	0
oe = 0.62	1	112838135	112838836	+	oe = 0.62	oe = 0.62	No description	+	CpG islands	overlapping	0
oe = 0.94	1	114035671	114036111	+	oe = 0.94	oe = 0.94	No description	+	CpG islands	overlapping	0
oe = 0.64	1	114182834	114183955	+	oe = 0.64	oe = 0.64	No description	+	CpG islands	overlapping	0
oe = 0.68	1	114557304	114558010	+	oe = 0.68	oe = 0.68	No description	+	CpG islands	overlapping	0
oe = 0.64	1	114770498	114771161	+	oe = 0.64	oe = 0.64	No description	+	CpG islands	overlapping	0
oe = 0.70	1	114808458	114809379	+	oe = 0.70	oe = 0.70	No description	+	CpG islands	overlapping	0
oe = 0.62	1	115447365	115447895	+	oe = 0.62	oe = 0.62	No description	+	CpG islands	overlapping	0
oe = 0.70	1	116362921	116363585	+	oe = 0.70	oe = 0.70	No description	+	CpG islands	overlapping	0
oe = 0.66	1	116861666	116862408	+	oe = 0.66	oe = 0.66	No description	+	CpG islands	overlapping	0
oe = 0.66	1	117253676	117254823	+	oe = 0.66	oe = 0.66	No description	+	CpG islands	overlapping	0
oe = 0.68	1	117434029	117434443	+	oe = 0.68	oe = 0.68	No description	+	CpG islands	overlapping	0	33.1283	28.0556	25.1389	48.8868
oe = 0.66	1	117485817	117486347	+	oe = 0.66	oe = 0.66	No description	+	CpG islands	overlapping	0
oe = 0.85	1	118096873	118097654	+	oe = 0.85	oe = 0.85	No description	+	CpG islands	overlapping	0	38.0337	30.9683	32.619	44.4967
oe = 1.65	1	118149851	118150257	+	oe = 1.65	oe = 1.65	No description	+	CpG islands	overlapping	0
oe = 0.78	1	118310998	118311533	+	oe = 0.78	oe = 0.78	No description	+	CpG islands	overlapping	0	1.22347	0.824176	1.19811	0.18315
oe = 0.79	1	118389220	118389718	+	oe = 0.79	oe = 0.79	No description	+	CpG islands	overlapping	0	2.31481	0	0	0.793651
oe = 0.73	1	118459278	118459794	+	oe = 0.73	oe = 0.73	No description	+	CpG islands	overlapping	0	0	0	0.78125	2.52404
oe = 0.88	1	118587923	118588571	+	oe = 0.88	oe = 0.88	No description	+	CpG islands	overlapping	0
oe = 0.72	1	118627822	118628282	+	oe = 0.72	oe = 0.72	No description	+	CpG islands	overlapping	0	1.78819	2.04861	2.08333	0.610067
oe = 0.79	1	119420295	119422877	+	oe = 0.79	oe = 0.79	No description	+	CpG islands	overlapping	0	2.17453	2.77778	2.03252	1.35535
oe = 0.96	1	119504423	119504997	+	oe = 0.96	oe = 0.96	No description	+	CpG islands	overlapping	0	1.73077	1.25	1.94139	1.34615
oe = 0.90	1	119525826	119526478	+	oe = 0.90	oe = 0.90	No description	+	CpG islands	overlapping	0	0.529101	0.330688	0.661376	0.515873
oe = 1.09	1	119648354	119649055	+	oe = 1.09	oe = 1.09	No description	+	CpG islands	overlapping	0	1.13291	1.53061	1.16618	1.34206
oe = 0.92	1	119836760	119837754	+	oe = 0.92	oe = 0.92	No description	+	CpG islands	overlapping	0	0.641026	0	0	0.480769
oe = 0.82	1	120340461	120341881	+	oe = 0.82	oe = 0.82	No description	+	CpG islands	overlapping	0	6.54365	8.96759	6.68155	4.84402
oe = 0.80	1	120599977	120600444	+	oe = 0.80	oe = 0.80	No description	+	CpG islands	overlapping	0
oe = 0.71	1	120602844	120603990	+	oe = 0.71	oe = 0.71	No description	+	CpG islands	overlapping	0	0.821018	5.56035	2.11207	1.56553
oe = 0.80	1	121202597	121204715	+	oe = 0.80	oe = 0.80	No description	+	CpG islands	overlapping	0
oe = 0.80	1	121327654	121328143	+	oe = 0.80	oe = 0.80	No description	+	CpG islands	overlapping	0	0.714286	3.57143	2.38095	2.68055
oe = 0.74	1	121527416	121527955	+	oe = 0.74	oe = 0.74	No description	+	CpG islands	overlapping	0
oe = 0.82	1	121567593	121568081	+	oe = 0.82	oe = 0.82	No description	+	CpG islands	overlapping	0
oe = 0.79	1	121781078	121781560	+	oe = 0.79	oe = 0.79	No description	+	CpG islands	overlapping	0
oe = 0.82	1	122772272	122772773	+	oe = 0.82	oe = 0.82	No description	+	CpG islands	overlapping	0
oe = 0.72	1	124045452	124046133	+	oe = 0.72	oe = 0.72	No description	+	CpG islands	overlapping	0	0	2	2	2.5
oe = 0.97	1	125349889	125350316	+	oe = 0.97	oe = 0.97	No description	+	CpG islands	overlapping	0
oe = 0.78	1	125435175	125435976	+	oe = 0.78	oe = 0.78	No description	+	CpG islands	overlapping	0	1.19048	0	0.490196	0.420168
oe = 0.73	1	125560390	125561346	+	oe = 0.73	oe = 0.73	No description	+	CpG islands	overlapping	0	1.11111	0.194932	0.219298	1.28655
oe = 0.68	1	125911449	125912249	+	oe = 0.68	oe = 0.68	No description	+	CpG islands	overlapping	0	1.22058	1.92939	2.13465	1.35468
oe = 0.86	1	127204919	127205651	+	oe = 0.86	oe = 0.86	No description	+	CpG islands	overlapping	0	2.5852	2.87115	2.64706	1.74713
oe = 0.85	1	127677229	127678137	+	oe = 0.85	oe = 0.85	No description	+	CpG islands	overlapping	0	1.09329	0.816327	1.03587	1.03405
oe = 0.92	1	127773919	127774860	+	oe = 0.92	oe = 0.92	No description	+	CpG islands	overlapping	0	1.63746	0	1.38889	1.03671
oe = 0.87	1	128103280	128103980	+	oe = 0.87	oe = 0.87	No description	+	CpG islands	overlapping	0	0.862664	2.80193	0.942029	2.1572
oe = 0.95	1	128244100	128244972	+	oe = 0.95	oe = 0.95	No description	+	CpG islands	overlapping	0	0.140845	10.1408	4.55511	0.413507
oe = 0.84	1	128359338	128359856	+	oe = 0.84	oe = 0.84	No description	+	CpG islands	overlapping	0	0.5	1	0.666667	1.36863
oe = 0.95	1	128416825	128417442	+	oe = 0.95	oe = 0.95	No description	+	CpG islands	overlapping	0	0.915751	1.39652	0.741758	0.523863
oe = 0.91	1	128590910	128591764	+	oe = 0.91	oe = 0.91	No description	+	CpG islands	overlapping	0	2.4812	1.49123	0.730994	1.12867
oe = 0.69	1	128773235	128773664	+	oe = 0.69	oe = 0.69	No description	+	CpG islands	overlapping	0
oe = 0.87	1	128852775	128853347	+	oe = 0.87	oe = 0.87	No description	+	CpG islands	overlapping	0
oe = 0.70	1	129273318	129273770	+	oe = 0.70	oe = 0.70	No description	+	CpG islands	overlapping	0	3.95833	1.77951	1.04167	1.52282
oe = 0.70	1	130599944	130601290	+	oe = 0.70	oe = 0.70	No description	+	CpG islands	overlapping	0
oe = 0.87	1	130716677	130717833	+	oe = 0.87	oe = 0.87	No description	+	CpG islands	overlapping	0	3.05372	6.3244	2.08333	1.91079
oe = 0.93	1	131096810	131097847	+	oe = 0.93	oe = 0.93	No description	+	CpG islands	overlapping	0	0.1221	0.549451	1.91392	0.840849
oe = 0.84	1	131137777	131138378	+	oe = 0.84	oe = 0.84	No description	+	CpG islands	overlapping	0	0.74124	0.943396	2.57862	0.727763
oe = 0.88	1	131244663	131245555	+	oe = 0.88	oe = 0.88	No description	+	CpG islands	overlapping	0	2.92727	1.11658	0.46798	0.921016
oe = 0.68	1	131308188	131308927	+	oe = 0.68	oe = 0.68	No description	+	CpG islands	overlapping	0
oe = 0.77	1	131525717	131528397	+	oe = 0.77	oe = 0.77	No description	+	CpG islands	overlapping	0	1.06667	1.23333	0.3	1.8651
oe = 0.81	1	131827611	131828289	+	oe = 0.81	oe = 0.81	No description	+	CpG islands	overlapping	0	4.02299	1.14943	3.44828	1.00977
oe = 0.87	1	131910245	131911218	+	oe = 0.87	oe = 0.87	No description	+	CpG islands	overlapping	0	0.444742	2.11111	0.888889	0.242424
oe = 0.82	1	131962640	131963459	+	oe = 0.82	oe = 0.82	No description	+	CpG islands	overlapping	0	7.22905	0.806452	6.5233	2.09053
oe = 0.94	1	132007343	132008412	+	oe = 0.94	oe = 0.94	No description	+	CpG islands	overlapping	0	2.00304	5.13366	1.38889	1.52223
oe = 0.80	1	132067626	132068248	+	oe = 0.80	oe = 0.80	No description	+	CpG islands	overlapping	0	3.87688	1.52726	0.932018	0.982632
oe = 0.87	1	132190088	132191155	+	oe = 0.87	oe = 0.87	No description	+	CpG islands	overlapping	0	0.940594	0	0.990099	0.981955
oe = 0.81	1	132298559	132299269	+	oe = 0.81	oe = 0.81	No description	+	CpG islands	overlapping	0	0.986898	2.80692	1.76282	1.37617
oe = 0.86	1	132315899	132316555	+	oe = 0.86	oe = 0.86	No description	+	CpG islands	overlapping	0	1.42857	1.02041	0	0.714286
oe = 0.65	1	132360630	132361042	+	oe = 0.65	oe = 0.65	No description	+	CpG islands	overlapping	0	37.9101	40	26.5556	41.4401
oe = 0.78	1	132391391	132391882	+	oe = 0.78	oe = 0.78	No description	+	CpG islands	overlapping	0	0.178571	1.52381	0.892857	1.02891
oe = 0.83	1	132417370	132417990	+	oe = 0.83	oe = 0.83	No description	+	CpG islands	overlapping	0	0.347985	2.51177	1.0989	0.457875
oe = 0.83	1	132880311	132880946	+	oe = 0.83	oe = 0.83	No description	+	CpG islands	overlapping	0	0.901343	1.06522	0.616977	1.02262
oe = 0.89	1	133045851	133046709	+	oe = 0.89	oe = 0.89	No description	+	CpG islands	overlapping	0	3.55321	1.82711	4.43989	5.05122
oe = 0.95	1	133131081	133131904	+	oe = 0.95	oe = 0.95	No description	+	CpG islands	overlapping	0	5.48287	1.7753	2.27314	1.21934
oe = 0.83	1	133163777	133164521	+	oe = 0.83	oe = 0.83	No description	+	CpG islands	overlapping	0	0.738994	0.269542	1.64652	0.458221
oe = 0.67	1	133363429	133364312	+	oe = 0.67	oe = 0.67	No description	+	CpG islands	overlapping	0	1.10697	2.86036	1.58945	0.574072
oe = 0.86	1	133423058	133424485	+	oe = 0.86	oe = 0.86	No description	+	CpG islands	overlapping	0	0.826351	4.90591	0.754608	0.516173
oe = 1.00	1	133609753	133610435	+	oe = 1.00	oe = 1.00	No description	+	CpG islands	overlapping	0	0	0.705128	0.384615	2.35806
oe = 0.86	1	133660888	133661444	+	oe = 0.86	oe = 0.86	No description	+	CpG islands	overlapping	0	1.88172	2.25806	0	1.22248
oe = 0.98	1	134078808	134079438	+	oe = 0.98	oe = 0.98	No description	+	CpG islands	overlapping	0	0.670996	0.324675	0.118064	0.687065
oe = 0.77	1	134234705	134235655	+	oe = 0.77	oe = 0.77	No description	+	CpG islands	overlapping	0	4.58033	4.44805	1.82179	2.13346
oe = 0.75	1	134298896	134299450	+	oe = 0.75	oe = 0.75	No description	+	CpG islands	overlapping	0	29.5778	26.0101	42.2836	39.1592
oe = 0.99	1	134361549	134362168	+	oe = 0.99	oe = 0.99	No description	+	CpG islands	overlapping	0	1.87075	0.918367	2.62391	1.20019
oe = 0.90	1	134415249	134415959	+	oe = 0.90	oe = 0.90	No description	+	CpG islands	overlapping	0	0	0.706215	0.835687	1.15531
oe = 0.77	1	134455276	134455836	+	oe = 0.77	oe = 0.77	No description	+	CpG islands	overlapping	0	0.892857	0	0	1.73993
oe = 0.78	1	134494515	134494948	+	oe = 0.78	oe = 0.78	No description	+	CpG islands	overlapping	0	0.934066	6.89103	0	1.83455
oe = 0.75	1	134556260	134557124	+	oe = 0.75	oe = 0.75	No description	+	CpG islands	overlapping	0	1.40572	3.11448	3.78788	8.75
oe = 0.89	1	134560081	134561744	+	oe = 0.89	oe = 0.89	No description	+	CpG islands	overlapping	0	1.75926	0.648148	1.11111	0.508418
oe = 0.90	1	134646454	134647253	+	oe = 0.90	oe = 0.90	No description	+	CpG islands	overlapping	0	3.19674	0.877193	4.65497	2.08954
oe = 0.79	1	134708874	134709423	+	oe = 0.79	oe = 0.79	No description	+	CpG islands	overlapping	0	43.3157	49.591	28.8029	39.5588
oe = 0.69	1	134955512	134955991	+	oe = 0.69	oe = 0.69	No description	+	CpG islands	overlapping	0
oe = 0.63	1	134987517	134988073	+	oe = 0.63	oe = 0.63	No description	+	CpG islands	overlapping	0	43.373	29.3571	29.4167	26.0068
oe = 0.75	1	135104869	135105311	+	oe = 0.75	oe = 0.75	No description	+	CpG islands	overlapping	0	0.505051	0	0	1.15112
oe = 0.88	1	135146496	135147566	+	oe = 0.88	oe = 0.88	No description	+	CpG islands	overlapping	0	1.37829	0.647737	0.724638	0.999951
oe = 0.87	1	135283532	135284122	+	oe = 0.87	oe = 0.87	No description	+	CpG islands	overlapping	0	0	0.27972	1.12821	1.39255
oe = 0.91	1	135429954	135430720	+	oe = 0.91	oe = 0.91	No description	+	CpG islands	overlapping	0	1.55844	0	2.61905	1.02199
oe = 0.71	1	135584708	135585732	+	oe = 0.71	oe = 0.71	No description	+	CpG islands	overlapping	0	35.6753	47.2813	32.201	44.8071
oe = 0.77	1	135687732	135688484	+	oe = 0.77	oe = 0.77	No description	+	CpG islands	overlapping	0	1.59574	1.13475	1.32979	1.47547
oe = 0.74	1	135765881	135766710	+	oe = 0.74	oe = 0.74	No description	+	CpG islands	overlapping	0	9.52246	8.98052	24.3831	9.97525
oe = 0.86	1	135818509	135819008	+	oe = 0.86	oe = 0.86	No description	+	CpG islands	overlapping	0	8.05388	11.863	5.17941	5.95263
oe = 0.86	1	135918710	135919286	+	oe = 0.86	oe = 0.86	No description	+	CpG islands	overlapping	0	5.31575	0.902256	8.40539	1.64474
oe = 0.87	1	136050822	136051352	+	oe = 0.87	oe = 0.87	No description	+	CpG islands	overlapping	0	1.29569	1.92956	0.208333	0.91938
oe = 0.73	1	136131276	136131926	+	oe = 0.73	oe = 0.73	No description	+	CpG islands	overlapping	0	0.669643	0.669643	0.357143	1.22097
oe = 0.77	1	136233873	136234663	+	oe = 0.77	oe = 0.77	No description	+	CpG islands	overlapping	0	1.99067	0.581395	0.775194	1.55509
oe = 0.72	1	136259770	136260914	+	oe = 0.72	oe = 0.72	No description	+	CpG islands	overlapping	0	1.66166	1.9305	1.77899	1.58782
oe = 0.90	1	136345399	136346321	+	oe = 0.90	oe = 0.90	No description	+	CpG islands	overlapping	0	3.4754	0.585586	0.939511	0.629664
oe = 0.93	1	136415223	136415678	+	oe = 0.93	oe = 0.93	No description	+	CpG islands	overlapping	0	5.13333	2.84127	0.666667	2.28775
oe = 0.85	1	136466217	136466630	+	oe = 0.85	oe = 0.85	No description	+	CpG islands	overlapping	0	0	0.454545	1.02273	2.09551
oe = 0.86	1	136624637	136625621	+	oe = 0.86	oe = 0.86	No description	+	CpG islands	overlapping	0	1.01942	5.88997	1.84466	1.86904
oe = 0.69	1	136789140	136789568	+	oe = 0.69	oe = 0.69	No description	+	CpG islands	overlapping	0	0	0	0	4.79021
oe = 0.65	1	136948568	136949197	+	oe = 0.65	oe = 0.65	No description	+	CpG islands	overlapping	0	32.5023	40.5598	50.1351	35.8668
oe = 0.65	1	138311455	138312226	+	oe = 0.65	oe = 0.65	No description	+	CpG islands	overlapping	0
oe = 0.94	1	138619153	138619864	+	oe = 0.94	oe = 0.94	No description	+	CpG islands	overlapping	0	1.72355	1.07738	0.472222	0.863095
oe = 0.69	1	138788935	138789465	+	oe = 0.69	oe = 0.69	No description	+	CpG islands	overlapping	0
oe = 0.89	1	138841499	138842069	+	oe = 0.89	oe = 0.89	No description	+	CpG islands	overlapping	0	10.5618	2.27273	3.4632	11.0606
oe = 0.95	1	138856301	138856906	+	oe = 0.95	oe = 0.95	No description	+	CpG islands	overlapping	0
oe = 0.96	1	138963395	138964108	+	oe = 0.96	oe = 0.96	No description	+	CpG islands	overlapping	0	0.855556	0.333333	1.31111	0
oe = 0.86	1	139422097	139422751	+	oe = 0.86	oe = 0.86	No description	+	CpG islands	overlapping	0	1.11722	0.518926	0.192308	1.83937
oe = 0.83	1	139454635	139455233	+	oe = 0.83	oe = 0.83	No description	+	CpG islands	overlapping	0	1.26728	0.806452	0.645161	0.929001
oe = 0.74	1	139546371	139546913	+	oe = 0.74	oe = 0.74	No description	+	CpG islands	overlapping	0
oe = 0.70	1	139641201	139641823	+	oe = 0.70	oe = 0.70	No description	+	CpG islands	overlapping	0
oe = 0.62	1	139907403	139907959	+	oe = 0.62	oe = 0.62	No description	+	CpG islands	overlapping	0
oe = 0.94	1	141035376	141035803	+	oe = 0.94	oe = 0.94	No description	+	CpG islands	overlapping	0
oe = 0.94	1	141261830	141262270	+	oe = 0.94	oe = 0.94	No description	+	CpG islands	overlapping	0
oe = 0.97	1	141373600	141374027	+	oe = 0.97	oe = 0.97	No description	+	CpG islands	overlapping	0
oe = 0.83	1	143331997	143332437	+	oe = 0.83	oe = 0.83	No description	+	CpG islands	overlapping	0
oe = 0.93	1	143702599	143703176	+	oe = 0.93	oe = 0.93	No description	+	CpG islands	overlapping	0	1.53509	0.438596	0.935673	0.697767
oe = 0.94	1	143776715	143777655	+	oe = 0.94	oe = 0.94	No description	+	CpG islands	overlapping	0	1.3402	1.61415	1.55637	0.727193
oe = 0.76	1	143971068	143971624	+	oe = 0.76	oe = 0.76	No description	+	CpG islands	overlapping	0
oe = 0.68	1	146004469	146004999	+	oe = 0.68	oe = 0.68	No description	+	CpG islands	overlapping	0
oe = 1.72	1	146203422	146203904	+	oe = 1.72	oe = 1.72	No description	+	CpG islands	overlapping	0
oe = 0.79	1	146288588	146289063	+	oe = 0.79	oe = 0.79	No description	+	CpG islands	overlapping	0
oe = 0.94	1	146403834	146404278	+	oe = 0.94	oe = 0.94	No description	+	CpG islands	overlapping	0
oe = 0.79	1	147944068	147944503	+	oe = 0.79	oe = 0.79	No description	+	CpG islands	overlapping	0
oe = 0.76	1	148081309	148082093	+	oe = 0.76	oe = 0.76	No description	+	CpG islands	overlapping	0
oe = 0.81	1	148378691	148379547	+	oe = 0.81	oe = 0.81	No description	+	CpG islands	overlapping	0
oe = 0.65	1	149511887	149512405	+	oe = 0.65	oe = 0.65	No description	+	CpG islands	overlapping	0
oe = 1.00	1	149581527	149581979	+	oe = 1.00	oe = 1.00	No description	+	CpG islands	overlapping	0	65.4762	64.881	85.7143	90.6463
oe = 0.65	1	150232501	150233243	+	oe = 0.65	oe = 0.65	No description	+	CpG islands	overlapping	0
oe = 0.86	1	150392778	150393719	+	oe = 0.86	oe = 0.86	No description	+	CpG islands	overlapping	0	2.3902	1.86084	0.841424	0.469676
oe = 1.01	1	151344226	151345424	+	oe = 1.01	oe = 1.01	No description	+	CpG islands	overlapping	0	0.46627	2.81746	1.29464	1.02749
oe = 0.94	1	151428086	151429157	+	oe = 0.94	oe = 0.94	No description	+	CpG islands	overlapping	0	1.11111	0.740741	0	0.617284
oe = 0.90	1	151500027	151501141	+	oe = 0.90	oe = 0.90	No description	+	CpG islands	overlapping	0	1.18892	0.692499	2.08139	0.632869
oe = 0.62	1	151571314	151571755	+	oe = 0.62	oe = 0.62	No description	+	CpG islands	overlapping	0	2.22222	1.19048	2.91667	1.65598
oe = 0.78	1	151755185	151755925	+	oe = 0.78	oe = 0.78	No description	+	CpG islands	overlapping	0	0.453968	1.90794	1.36667	0.874926
oe = 0.76	1	152089617	152090619	+	oe = 0.76	oe = 0.76	No description	+	CpG islands	overlapping	0	2	0.8	1.90476	2.47619
oe = 0.92	1	152386314	152386744	+	oe = 0.92	oe = 0.92	No description	+	CpG islands	overlapping	0	0.347222	0.223214	0.625	0.520833
oe = 0.94	1	152399919	152400364	+	oe = 0.94	oe = 0.94	No description	+	CpG islands	overlapping	0	3.06936	0.543478	8.69565	3.97191
oe = 0.95	1	152765928	152767261	+	oe = 0.95	oe = 0.95	No description	+	CpG islands	overlapping	0	0.518379	1.10267	0.851064	0.834982
oe = 0.95	1	152901954	152903964	+	oe = 0.95	oe = 0.95	No description	+	CpG islands	overlapping	0	0.25641	0.763126	2.19373	1.72272
oe = 0.75	1	152954931	152956251	+	oe = 0.75	oe = 0.75	No description	+	CpG islands	overlapping	0	1.36585	0.725806	1.44009	1.95789
oe = 0.79	1	153332004	153333079	+	oe = 0.79	oe = 0.79	No description	+	CpG islands	overlapping	0	0.443616	0.364146	0.420168	0.473689
oe = 0.81	1	153425079	153425591	+	oe = 0.81	oe = 0.81	No description	+	CpG islands	overlapping	0	0.840336	1.96078	0.980392	1.42857
oe = 0.95	1	153486982	153487778	+	oe = 0.95	oe = 0.95	No description	+	CpG islands	overlapping	0	2.08455	4.82264	1.20019	1.93012
oe = 0.80	1	153899778	153901066	+	oe = 0.80	oe = 0.80	No description	+	CpG islands	overlapping	0	0.493827	1.0101	0.20202	1.62418
oe = 0.61	1	154204838	154205538	+	oe = 0.61	oe = 0.61	No description	+	CpG islands	overlapping	0	1.65945	3.57143	0	0.568182
oe = 0.82	1	155083182	155083658	+	oe = 0.82	oe = 0.82	No description	+	CpG islands	overlapping	0	2.06897	3.85057	2.29885	0.574713
oe = 0.83	1	155098326	155099738	+	oe = 0.83	oe = 0.83	No description	+	CpG islands	overlapping	0	1.39084	1.16162	1.66396	2.94002
oe = 0.93	1	155158549	155159280	+	oe = 0.93	oe = 0.93	No description	+	CpG islands	overlapping	0	0.347222	0.496032	1.78571	1.36963
oe = 0.92	1	155244092	155244947	+	oe = 0.92	oe = 0.92	No description	+	CpG islands	overlapping	0	39.7183	45.1084	35.7265	27.441
oe = 0.82	1	155416850	155417545	+	oe = 0.82	oe = 0.82	No description	+	CpG islands	overlapping	0	1.69789	3.46995	1.06948	0.455373
oe = 1.15	1	155558148	155558794	+	oe = 1.15	oe = 1.15	No description	+	CpG islands	overlapping	0	1.53364	0.422427	0.752688	1.15009
oe = 0.79	1	155736868	155737982	+	oe = 0.79	oe = 0.79	No description	+	CpG islands	overlapping	0	0.269542	4.53831	1.77673	1.42258
oe = 0.73	1	155741118	155743246	+	oe = 0.73	oe = 0.73	No description	+	CpG islands	overlapping	0	0.457073	1.04623	0.371915	1.57453
oe = 0.89	1	155812434	155813157	+	oe = 0.89	oe = 0.89	No description	+	CpG islands	overlapping	0	0.544895	2.14286	5.49633	0.572871
oe = 0.87	1	155972724	155973671	+	oe = 0.87	oe = 0.87	No description	+	CpG islands	overlapping	0	2.13542	2.96875	1.5625	0.857008
oe = 1.03	1	156035533	156036386	+	oe = 1.03	oe = 1.03	No description	+	CpG islands	overlapping	0	2.57982	7.32257	0.517241	0.86663
oe = 0.71	1	156204684	156205085	+	oe = 0.71	oe = 0.71	No description	+	CpG islands	overlapping	0	0.574713	0.689655	0	1.10908
oe = 0.99	1	156303118	156303790	+	oe = 0.99	oe = 0.99	No description	+	CpG islands	overlapping	0	1.18774	1.37931	1.53257	1.04941
oe = 0.91	1	156420695	156421188	+	oe = 0.91	oe = 0.91	No description	+	CpG islands	overlapping	0	0	9.72222	5.55556	0.561167
oe = 0.84	1	156558497	156559438	+	oe = 0.84	oe = 0.84	No description	+	CpG islands	overlapping	0	0.18797	0.855263	0.921053	0.516917
oe = 0.87	1	156718338	156719263	+	oe = 0.87	oe = 0.87	No description	+	CpG islands	overlapping	0	0.42298	2.93056	1.25794	0.168269
oe = 0.94	1	156938963	156940007	+	oe = 0.94	oe = 0.94	No description	+	CpG islands	overlapping	0	2.05503	6.33333	2.48254	1.48511
oe = 0.90	1	157411787	157412829	+	oe = 0.90	oe = 0.90	No description	+	CpG islands	overlapping	0	0.705019	1.30739	0.889649	1.05714
oe = 0.88	1	157883370	157883882	+	oe = 0.88	oe = 0.88	No description	+	CpG islands	overlapping	0
oe = 0.70	1	158331649	158332391	+	oe = 0.70	oe = 0.70	No description	+	CpG islands	overlapping	0
oe = 0.76	1	158355761	158356243	+	oe = 0.76	oe = 0.76	No description	+	CpG islands	overlapping	0	1.88889	6.4	0	1
oe = 0.64	1	158879587	158880280	+	oe = 0.64	oe = 0.64	No description	+	CpG islands	overlapping	0
oe = 0.60	1	159021936	159022476	+	oe = 0.60	oe = 0.60	No description	+	CpG islands	overlapping	0	26.0606	42.619	28.3333	37.6172
oe = 0.93	1	159231782	159232846	+	oe = 0.93	oe = 0.93	No description	+	CpG islands	overlapping	0	0.712251	0	0.42735	1.5812
oe = 0.67	1	160194962	160195410	+	oe = 0.67	oe = 0.67	No description	+	CpG islands	overlapping	0	1.66667	1	1	2.02778
oe = 0.90	1	160212439	160213405	+	oe = 0.90	oe = 0.90	No description	+	CpG islands	overlapping	0	0.6923	1.29717	0.786164	1.4825
oe = 0.89	1	160421462	160422180	+	oe = 0.89	oe = 0.89	No description	+	CpG islands	overlapping	0
oe = 0.93	1	160792030	160793170	+	oe = 0.93	oe = 0.93	No description	+	CpG islands	overlapping	0	0.670103	0.787105	2.58468	0.669768
oe = 0.89	1	160906210	160907096	+	oe = 0.89	oe = 0.89	No description	+	CpG islands	overlapping	0	1.1194	1.59204	0.746269	2.91687
oe = 0.87	1	161034405	161035181	+	oe = 0.87	oe = 0.87	No description	+	CpG islands	overlapping	0	2.47379	0.977089	0.943396	0.691824
oe = 0.93	1	161070649	161071145	+	oe = 0.93	oe = 0.93	No description	+	CpG islands	overlapping	0	1.04167	4.6875	0.625	0.260417
oe = 0.81	1	161250818	161251278	+	oe = 0.81	oe = 0.81	No description	+	CpG islands	overlapping	0	0.911458	2.31534	0.78125	0.507812
oe = 0.95	1	161876452	161877098	+	oe = 0.95	oe = 0.95	No description	+	CpG islands	overlapping	0	1.86741	0.490196	0	1.28484
oe = 0.71	1	162338553	162339268	+	oe = 0.71	oe = 0.71	No description	+	CpG islands	overlapping	0
oe = 0.76	1	162477566	162478079	+	oe = 0.76	oe = 0.76	No description	+	CpG islands	overlapping	0	28.0254	51.1333	47.7368	27.0223
oe = 0.76	1	162548265	162548709	+	oe = 0.76	oe = 0.76	No description	+	CpG islands	overlapping	0	1.4245	0.680272	0	0.3663
oe = 0.95	1	162570354	162571602	+	oe = 0.95	oe = 0.95	No description	+	CpG islands	overlapping	0	1.78571	3.1746	0.26455	1.53061
oe = 0.93	1	162739972	162740673	+	oe = 0.93	oe = 0.93	No description	+	CpG islands	overlapping	0	0.707071	0.94697	1.02814	1.12954
oe = 0.67	1	162841574	162842065	+	oe = 0.67	oe = 0.67	No description	+	CpG islands	overlapping	0
oe = 0.76	1	163312002	163312621	+	oe = 0.76	oe = 0.76	No description	+	CpG islands	overlapping	0	1.25	1.66667	2.25	0
oe = 0.66	1	163710073	163710605	+	oe = 0.66	oe = 0.66	No description	+	CpG islands	overlapping	0
oe = 0.75	1	163779513	163779920	+	oe = 0.75	oe = 0.75	No description	+	CpG islands	overlapping	0	3.52381	1.66667	1.40476	0.823129
oe = 0.69	1	163783961	163784482	+	oe = 0.69	oe = 0.69	No description	+	CpG islands	overlapping	0
oe = 0.90	1	163929785	163930411	+	oe = 0.90	oe = 0.90	No description	+	CpG islands	overlapping	0	0.416667	2.72143	0.601191	0.56859
oe = 0.98	1	163994434	163995154	+	oe = 0.98	oe = 0.98	No description	+	CpG islands	overlapping	0	0.595238	2.38095	0	1.2987
oe = 1.24	1	164224358	164224911	+	oe = 1.24	oe = 1.24	No description	+	CpG islands	overlapping	0
oe = 0.91	1	164248620	164249686	+	oe = 0.91	oe = 0.91	No description	+	CpG islands	overlapping	0	0.347222	0.694444	0.252525	0.724758
oe = 0.78	1	164457667	164458737	+	oe = 0.78	oe = 0.78	No description	+	CpG islands	overlapping	0	0.795455	1.23377	0.378788	1.30915
oe = 0.85	1	165193912	165194575	+	oe = 0.85	oe = 0.85	No description	+	CpG islands	overlapping	0	0.9614	2.17773	0.4329	1.39656
oe = 0.89	1	165236384	165237118	+	oe = 0.89	oe = 0.89	No description	+	CpG islands	overlapping	0	2.5641	0	0	0
oe = 0.77	1	165281713	165282567	+	oe = 0.77	oe = 0.77	No description	+	CpG islands	overlapping	0	1.4526	2.28266	1.02446	0.82454
oe = 0.64	1	165404642	165405151	+	oe = 0.64	oe = 0.64	No description	+	CpG islands	overlapping	0
oe = 0.80	1	165459580	165461564	+	oe = 0.80	oe = 0.80	No description	+	CpG islands	overlapping	0	1.09993	0.313283	0.913743	0.70457
oe = 0.61	1	165526739	165527693	+	oe = 0.61	oe = 0.61	No description	+	CpG islands	overlapping	0
oe = 0.73	1	165634116	165634787	+	oe = 0.73	oe = 0.73	No description	+	CpG islands	overlapping	0	0.509804	0.756303	0.756303	2.10497
oe = 1.11	1	165641861	165642678	+	oe = 1.11	oe = 1.11	No description	+	CpG islands	overlapping	0	1.0375	1.93237	1.01449	1.3285
oe = 0.85	1	165763706	165764219	+	oe = 0.85	oe = 0.85	No description	+	CpG islands	overlapping	0	0	2.63158	1.56015	1.83369
oe = 0.92	1	166001466	166003585	+	oe = 0.92	oe = 0.92	No description	+	CpG islands	overlapping	0	0.602067	1.05426	1	1.14526
oe = 0.71	1	166238498	166238965	+	oe = 0.71	oe = 0.71	No description	+	CpG islands	overlapping	0	1.28205	0	0	1.54586
oe = 0.83	1	166253980	166254382	+	oe = 0.83	oe = 0.83	No description	+	CpG islands	overlapping	0	2.3062	3.56589	1.82171	4.92422
oe = 0.85	1	166308842	166309482	+	oe = 0.85	oe = 0.85	No description	+	CpG islands	overlapping	0	0.888189	1.56863	0.661765	1.39658
oe = 0.97	1	166378931	166379976	+	oe = 0.97	oe = 0.97	No description	+	CpG islands	overlapping	0	0.921459	2.33715	2.04082	0.998169
oe = 0.90	1	166409387	166410061	+	oe = 0.90	oe = 0.90	No description	+	CpG islands	overlapping	0	6.40166	1.92666	4.71264	2.74719
oe = 0.85	1	167000592	167001863	+	oe = 0.85	oe = 0.85	No description	+	CpG islands	overlapping	0	0.873768	6.21482	0.958467	1.5384
oe = 0.81	1	167283765	167285334	+	oe = 0.81	oe = 0.81	No description	+	CpG islands	overlapping	0	0.861044	2.80874	0.869963	1.04553
oe = 1.00	1	167308181	167309065	+	oe = 1.00	oe = 1.00	No description	+	CpG islands	overlapping	0	0.320228	1.64384	3.62035	0.942646
oe = 0.90	1	167350132	167350541	+	oe = 0.90	oe = 0.90	No description	+	CpG islands	overlapping	0	0.877193	1.08187	1.31579	1.04428
oe = 0.90	1	167688275	167689255	+	oe = 0.90	oe = 0.90	No description	+	CpG islands	overlapping	0	1.38545	0.571804	2.3288	1.40857
oe = 0.69	1	168629288	168629821	+	oe = 0.69	oe = 0.69	No description	+	CpG islands	overlapping	0
oe = 0.64	1	168649653	168650070	+	oe = 0.64	oe = 0.64	No description	+	CpG islands	overlapping	0
oe = 0.68	1	169174746	169175279	+	oe = 0.68	oe = 0.68	No description	+	CpG islands	overlapping	0
oe = 1.00	1	169542430	169542857	+	oe = 1.00	oe = 1.00	No description	+	CpG islands	overlapping	0
oe = 0.96	1	169968946	169969431	+	oe = 0.96	oe = 0.96	No description	+	CpG islands	overlapping	0	1.14943	0	0.492611	1.49425
oe = 0.97	1	170115791	170116235	+	oe = 0.97	oe = 0.97	No description	+	CpG islands	overlapping	0
oe = 0.96	1	170174610	170175289	+	oe = 0.96	oe = 0.96	No description	+	CpG islands	overlapping	0	0.874339	0.555556	0.416667	2.69974
oe = 0.94	1	170215004	170215422	+	oe = 0.94	oe = 0.94	No description	+	CpG islands	overlapping	0	0.734862	0	0.26455	0.943563
oe = 0.94	1	170589280	170590058	+	oe = 0.94	oe = 0.94	No description	+	CpG islands	overlapping	0	5.5989	11.5275	8.0641	6.95346
oe = 0.70	1	170644196	170644660	+	oe = 0.70	oe = 0.70	No description	+	CpG islands	overlapping	0	0.628931	1.10063	3.49506	1.57959
oe = 0.69	1	170885007	170885507	+	oe = 0.69	oe = 0.69	No description	+	CpG islands	overlapping	0	0.3663	0.641026	2.77778	2.00067
oe = 0.74	1	170907404	170908171	+	oe = 0.74	oe = 0.74	No description	+	CpG islands	overlapping	0	27.5136	40.3579	17.4679	31.7734
oe = 1.23	1	170941832	170942692	+	oe = 1.23	oe = 1.23	No description	+	CpG islands	overlapping	0
oe = 0.89	1	171063940	171066085	+	oe = 0.89	oe = 0.89	No description	+	CpG islands	overlapping	0	2.67843	0.177913	0.12837	0.970894
oe = 0.77	1	171070321	171070786	+	oe = 0.77	oe = 0.77	No description	+	CpG islands	overlapping	0
oe = 0.90	1	171071592	171073720	+	oe = 0.90	oe = 0.90	No description	+	CpG islands	overlapping	0
oe = 0.79	1	171077942	171078407	+	oe = 0.79	oe = 0.79	No description	+	CpG islands	overlapping	0
oe = 0.90	1	171079182	171081334	+	oe = 0.90	oe = 0.90	No description	+	CpG islands	overlapping	0	1.25	0	0	1.11111
oe = 0.78	1	171085564	171086059	+	oe = 0.78	oe = 0.78	No description	+	CpG islands	overlapping	0
oe = 0.81	1	171102307	171102825	+	oe = 0.81	oe = 0.81	No description	+	CpG islands	overlapping	0	0.892857	2.38095	0	0
oe = 0.91	1	171270156	171270714	+	oe = 0.91	oe = 0.91	No description	+	CpG islands	overlapping	0	0.714286	4.16667	0	0.594177
oe = 0.76	1	171287539	171288060	+	oe = 0.76	oe = 0.76	No description	+	CpG islands	overlapping	0	0.857143	3	0	2.02222
oe = 0.86	1	171328890	171329792	+	oe = 0.86	oe = 0.86	No description	+	CpG islands	overlapping	0	3.05556	0	0	0.555556
oe = 0.83	1	171345439	171345901	+	oe = 0.83	oe = 0.83	No description	+	CpG islands	overlapping	0	0.981775	0.925926	0	0.694444
oe = 0.85	1	171411210	171411871	+	oe = 0.85	oe = 0.85	No description	+	CpG islands	overlapping	0	2.29615	9.57708	4.22374	3.86467
oe = 1.05	1	171437431	171437953	+	oe = 1.05	oe = 1.05	No description	+	CpG islands	overlapping	0	1.19048	2.52525	1.21212	0.715488
oe = 1.26	1	171481530	171482101	+	oe = 1.26	oe = 1.26	No description	+	CpG islands	overlapping	0
oe = 0.92	1	171503389	171504200	+	oe = 0.92	oe = 0.92	No description	+	CpG islands	overlapping	0	1.70068	3.83598	3.43915	1.7344
oe = 0.81	1	172026960	172027483	+	oe = 0.81	oe = 0.81	No description	+	CpG islands	overlapping	0	14.8133	0.988701	3.10734	1.61897
oe = 1.00	1	172082540	172083159	+	oe = 1.00	oe = 1.00	No description	+	CpG islands	overlapping	0	0.877193	1.31579	1.71053	2.1345
oe = 0.98	1	172147962	172148562	+	oe = 0.98	oe = 0.98	No description	+	CpG islands	overlapping	0	1.47778	1.85714	0	0.833911
oe = 0.69	1	172312200	172312632	+	oe = 0.69	oe = 0.69	No description	+	CpG islands	overlapping	0
oe = 1.03	1	172325701	172326579	+	oe = 1.03	oe = 1.03	No description	+	CpG islands	overlapping	0
oe = 0.81	1	172340866	172341416	+	oe = 0.81	oe = 0.81	No description	+	CpG islands	overlapping	0	0	0	2.27273	11.7532
oe = 1.02	1	172376351	172377347	+	oe = 1.02	oe = 1.02	No description	+	CpG islands	overlapping	0	1.52778	2.61243	0.368481	0.316893
oe = 0.71	1	172500079	172501203	+	oe = 0.71	oe = 0.71	No description	+	CpG islands	overlapping	0	1.63265	2.38095	2.38095	3.22202
oe = 0.81	1	172632539	172633129	+	oe = 0.81	oe = 0.81	No description	+	CpG islands	overlapping	0	0.512573	1.13982	0.661939	0.967118
oe = 0.92	1	173260547	173261216	+	oe = 0.92	oe = 0.92	No description	+	CpG islands	overlapping	0
oe = 0.77	1	173367182	173367799	+	oe = 0.77	oe = 0.77	No description	+	CpG islands	overlapping	0	6.37529	0.4329	10.9091	0
oe = 0.63	1	174254133	174254872	+	oe = 0.63	oe = 0.63	No description	+	CpG islands	overlapping	0
oe = 0.62	1	174501730	174502540	+	oe = 0.62	oe = 0.62	No description	+	CpG islands	overlapping	0	0	2.63158	4.5614	0.75188
oe = 0.73	1	175014226	175015263	+	oe = 0.73	oe = 0.73	No description	+	CpG islands	overlapping	0
oe = 0.97	1	175492099	175492716	+	oe = 0.97	oe = 0.97	No description	+	CpG islands	overlapping	0	1.73246	2.75753	1.84211	2.0084
oe = 0.85	1	175692086	175693081	+	oe = 0.85	oe = 0.85	No description	+	CpG islands	overlapping	0	0.478632	5.66545	0.307692	1.6917
oe = 0.88	1	175880607	175881239	+	oe = 0.88	oe = 0.88	No description	+	CpG islands	overlapping	0	5.32313	4.7619	9.92064	5.05977
oe = 0.76	1	176274634	176275572	+	oe = 0.76	oe = 0.76	No description	+	CpG islands	overlapping	0	0.910494	4.40035	0	0.929883
oe = 0.94	1	176282110	176282758	+	oe = 0.94	oe = 0.94	No description	+	CpG islands	overlapping	0
oe = 1.03	1	176549725	176550152	+	oe = 1.03	oe = 1.03	No description	+	CpG islands	overlapping	0
oe = 0.78	1	176813369	176814723	+	oe = 0.78	oe = 0.78	No description	+	CpG islands	overlapping	0	2.15007	1.51515	1.0101	1.09428
oe = 0.90	1	177257300	177259121	+	oe = 0.90	oe = 0.90	No description	+	CpG islands	overlapping	0	0.922882	1.32743	0.294985	1.14872
oe = 0.88	1	177441492	177443021	+	oe = 0.88	oe = 0.88	No description	+	CpG islands	overlapping	0	0.279707	1.5625	1.04828	0.603884
oe = 0.79	1	177795935	177796794	+	oe = 0.79	oe = 0.79	No description	+	CpG islands	overlapping	0	0.844593	1.45662	1.74044	2.20629
oe = 0.83	1	177983181	177984000	+	oe = 0.83	oe = 0.83	No description	+	CpG islands	overlapping	0	1.31579	2.63158	0.584795	1.31084
oe = 0.67	1	178059076	178059567	+	oe = 0.67	oe = 0.67	No description	+	CpG islands	overlapping	0
oe = 0.69	1	178175212	178175620	+	oe = 0.69	oe = 0.69	No description	+	CpG islands	overlapping	0
oe = 0.80	1	178187433	178188253	+	oe = 0.80	oe = 0.80	No description	+	CpG islands	overlapping	0
oe = 0.86	1	178276098	178276585	+	oe = 0.86	oe = 0.86	No description	+	CpG islands	overlapping	0
oe = 0.92	1	178318208	178319311	+	oe = 0.92	oe = 0.92	No description	+	CpG islands	overlapping	0
oe = 0.87	1	178336420	178338012	+	oe = 0.87	oe = 0.87	No description	+	CpG islands	overlapping	0
oe = 0.86	1	178405660	178406671	+	oe = 0.86	oe = 0.86	No description	+	CpG islands	overlapping	0	1.37495	0.36036	1.57658	0.874888
oe = 0.77	1	178527288	178530895	+	oe = 0.77	oe = 0.77	No description	+	CpG islands	overlapping	0	0.968024	1.1234	2.93194	2.13477
oe = 0.99	1	179545917	179546885	+	oe = 0.99	oe = 0.99	No description	+	CpG islands	overlapping	0	1.52131	0.68477	0.676899	1.01231
oe = 0.83	1	179667885	179668692	+	oe = 0.83	oe = 0.83	No description	+	CpG islands	overlapping	0	0.956677	1.4631	0.689143	1.59407
oe = 1.01	1	179802927	179804038	+	oe = 1.01	oe = 1.01	No description	+	CpG islands	overlapping	0	1.35642	2.61081	0.425015	1.0521
oe = 0.89	1	179959521	179960569	+	oe = 0.89	oe = 0.89	No description	+	CpG islands	overlapping	0	1.01796	0.623583	1.68529	1.15962
oe = 0.70	1	180195710	180196322	+	oe = 0.70	oe = 0.70	No description	+	CpG islands	overlapping	0	1.2963	0.37037	2.59994	0.154321
oe = 0.75	1	180255879	180256423	+	oe = 0.75	oe = 0.75	No description	+	CpG islands	overlapping	0	0.72272	0.704225	1.12676	0.633803
oe = 0.63	1	180330556	180332867	+	oe = 0.63	oe = 0.63	No description	+	CpG islands	overlapping	0	1.39286	1.94728	1.36054	0.993547
oe = 0.78	1	180568729	180569491	+	oe = 0.78	oe = 0.78	No description	+	CpG islands	overlapping	0	0	2.77778	1.38889	0
oe = 0.85	1	180612207	180612722	+	oe = 0.85	oe = 0.85	No description	+	CpG islands	overlapping	0
oe = 0.96	1	180640768	180641881	+	oe = 0.96	oe = 0.96	No description	+	CpG islands	overlapping	0	1.5304	0.60049	1.80322	1.33435
oe = 0.82	1	180696596	180697327	+	oe = 0.82	oe = 0.82	No description	+	CpG islands	overlapping	0	0.320513	1.77928	1.57828	2.02444
oe = 0.95	1	180725763	180726715	+	oe = 0.95	oe = 0.95	No description	+	CpG islands	overlapping	0	0.794132	1.15646	2.14286	1.16523
oe = 0.73	1	180777733	180778382	+	oe = 0.73	oe = 0.73	No description	+	CpG islands	overlapping	0	1.45833	0.416667	0.227273	0.896916
oe = 0.92	1	180812493	180814356	+	oe = 0.92	oe = 0.92	No description	+	CpG islands	overlapping	0	0.289825	0.764526	1.68196	0.788806
oe = 0.81	1	180850521	180851311	+	oe = 0.81	oe = 0.81	No description	+	CpG islands	overlapping	0	0.736961	1.19048	0.47619	0.991205
oe = 0.96	1	180942244	180942939	+	oe = 0.96	oe = 0.96	No description	+	CpG islands	overlapping	0	0	0.584795	3.14549	1.46408
oe = 0.88	1	181150892	181151345	+	oe = 0.88	oe = 0.88	No description	+	CpG islands	overlapping	0	1.66667	0.9	0	0.669048
oe = 0.85	1	181210808	181212388	+	oe = 0.85	oe = 0.85	No description	+	CpG islands	overlapping	0	0.834322	0.546919	1.21732	1.10744
oe = 0.77	1	181352378	181352907	+	oe = 0.77	oe = 0.77	No description	+	CpG islands	overlapping	0	2.28448	2.55747	0.574713	2.52931
oe = 0.97	1	181492920	181493346	+	oe = 0.97	oe = 0.97	No description	+	CpG islands	overlapping	0
oe = 0.93	1	181841864	181842754	+	oe = 0.93	oe = 0.93	No description	+	CpG islands	overlapping	0	1.05335	2.19895	0.901083	0.942342
oe = 1.04	1	182019392	182020714	+	oe = 1.04	oe = 1.04	No description	+	CpG islands	overlapping	0	5.85106	1.96576	0.701621	1.67996
oe = 0.83	1	182124655	182125276	+	oe = 0.83	oe = 0.83	No description	+	CpG islands	overlapping	0	1.375	1.72222	1.03175	2.30985
oe = 1.22	1	182257670	182258224	+	oe = 1.22	oe = 1.22	No description	+	CpG islands	overlapping	0
oe = 0.89	1	182282095	182282871	+	oe = 0.89	oe = 0.89	No description	+	CpG islands	overlapping	0	8.72255	2.04654	0.355987	1.2207
oe = 0.90	1	182340987	182341585	+	oe = 0.90	oe = 0.90	No description	+	CpG islands	overlapping	0	2.28452	0.142857	2.05556	1.29445
oe = 0.89	1	182408663	182409611	+	oe = 0.89	oe = 0.89	No description	+	CpG islands	overlapping	0	0.258112	1.50442	2.05015	0.694269
oe = 0.84	1	182516999	182517820	+	oe = 0.84	oe = 0.84	No description	+	CpG islands	overlapping	0	1.76125	0.502283	0.652316	1.80148
oe = 0.83	1	182763798	182764461	+	oe = 0.83	oe = 0.83	No description	+	CpG islands	overlapping	0	6.47759	2.94118	2.35294	1.3075
oe = 0.81	1	183087494	183088015	+	oe = 0.81	oe = 0.81	No description	+	CpG islands	overlapping	0
oe = 0.85	1	183088463	183089219	+	oe = 0.85	oe = 0.85	No description	+	CpG islands	overlapping	0
oe = 0.75	1	183296525	183297797	+	oe = 0.75	oe = 0.75	No description	+	CpG islands	overlapping	0	2.18254	0	0	1.35328
oe = 0.90	1	183345071	183345715	+	oe = 0.90	oe = 0.90	No description	+	CpG islands	overlapping	0	0.157233	7.28661	0.943396	2.03656
oe = 0.83	1	183368927	183369826	+	oe = 0.83	oe = 0.83	No description	+	CpG islands	overlapping	0	1.14878	1.27033	0.853659	1.06861
oe = 0.74	1	184033313	184034537	+	oe = 0.74	oe = 0.74	No description	+	CpG islands	overlapping	0	1.39579	0.217391	2.89855	0.926032
oe = 0.78	1	184154538	184155250	+	oe = 0.78	oe = 0.78	No description	+	CpG islands	overlapping	0
oe = 0.77	1	184731655	184733045	+	oe = 0.77	oe = 0.77	No description	+	CpG islands	overlapping	0	1.79182	1.69887	1.53005	1.71103
oe = 0.84	1	184810770	184811173	+	oe = 0.84	oe = 0.84	No description	+	CpG islands	overlapping	0	0.857143	1.66667	5.45833	1.92249
oe = 0.78	1	184845501	184845995	+	oe = 0.78	oe = 0.78	No description	+	CpG islands	overlapping	0	1.41865	0.231481	2.96296	0.231481
oe = 0.85	1	184882562	184883166	+	oe = 0.85	oe = 0.85	No description	+	CpG islands	overlapping	0	3.18923	2.2597	4.94709	5.30075
oe = 0.64	1	184956376	184956870	+	oe = 0.64	oe = 0.64	No description	+	CpG islands	overlapping	0
oe = 1.01	1	184999315	185000100	+	oe = 1.01	oe = 1.01	No description	+	CpG islands	overlapping	0	1.42025	1.9863	1.16112	1.22825
oe = 1.00	1	185031014	185031523	+	oe = 1.00	oe = 1.00	No description	+	CpG islands	overlapping	0
oe = 0.93	1	185203932	185204409	+	oe = 0.93	oe = 0.93	No description	+	CpG islands	overlapping	0	0	0	1.66667	0.769231
oe = 0.78	1	185328726	185329438	+	oe = 0.78	oe = 0.78	No description	+	CpG islands	overlapping	0	0.615899	2.75974	0.803958	1.17965
oe = 1.02	1	185362830	185363485	+	oe = 1.02	oe = 1.02	No description	+	CpG islands	overlapping	0	3.22107	2.69294	0.114943	1.05546
oe = 0.75	1	185454937	185455661	+	oe = 0.75	oe = 0.75	No description	+	CpG islands	overlapping	0	2.84049	16.479	2.80129	7.23616
oe = 0.92	1	185458225	185458684	+	oe = 0.92	oe = 0.92	No description	+	CpG islands	overlapping	0
oe = 0.82	1	186705140	186705716	+	oe = 0.82	oe = 0.82	No description	+	CpG islands	overlapping	0	0.918367	0.170068	1.37998	0.839637
oe = 0.91	1	186967390	186968306	+	oe = 0.91	oe = 0.91	No description	+	CpG islands	overlapping	0	0	5.60224	0	1.71569
oe = 0.67	1	187392820	187393774	+	oe = 0.67	oe = 0.67	No description	+	CpG islands	overlapping	0
oe = 0.97	1	187608998	187609682	+	oe = 0.97	oe = 0.97	No description	+	CpG islands	overlapping	0	0.901827	3.08219	0.456621	2.42328
oe = 0.68	1	188341864	188342601	+	oe = 0.68	oe = 0.68	No description	+	CpG islands	overlapping	0
oe = 0.79	1	189007233	189007958	+	oe = 0.79	oe = 0.79	No description	+	CpG islands	overlapping	0	7.44503	8.38378	21.5254	2.3944
oe = 0.82	1	189343315	189343982	+	oe = 0.82	oe = 0.82	No description	+	CpG islands	overlapping	0	0.308642	1.42196	3.07319	1.23457
oe = 0.84	1	189687915	189688439	+	oe = 0.84	oe = 0.84	No description	+	CpG islands	overlapping	0	0	0	0.961538	1.66667
oe = 0.79	1	189727927	189728833	+	oe = 0.79	oe = 0.79	No description	+	CpG islands	overlapping	0	3.71416	4.5915	5.66877	1.83444
oe = 0.81	1	189921891	189922498	+	oe = 0.81	oe = 0.81	No description	+	CpG islands	overlapping	0	1.4892	0.694444	1.67989	1.92906
oe = 0.77	1	190170207	190171031	+	oe = 0.77	oe = 0.77	No description	+	CpG islands	overlapping	0	4.55556	0.666667	1.5	1.23284
oe = 0.69	1	190174915	190175594	+	oe = 0.69	oe = 0.69	No description	+	CpG islands	overlapping	0	2.70692	3.57143	0	3.79819
oe = 0.88	1	190911494	190911931	+	oe = 0.88	oe = 0.88	No description	+	CpG islands	overlapping	0	1.33333	4.8	0.666667	1.14286
oe = 0.85	1	190928448	190929180	+	oe = 0.85	oe = 0.85	No description	+	CpG islands	overlapping	0	0.949883	0	1.72078	1.01732
oe = 0.84	1	190978249	190979451	+	oe = 0.84	oe = 0.84	No description	+	CpG islands	overlapping	0	0.728535	2.20238	0.986111	0.755682
oe = 0.75	1	191025525	191026487	+	oe = 0.75	oe = 0.75	No description	+	CpG islands	overlapping	0	2.85199	2.07091	0.952381	1.28742
oe = 0.97	1	191062648	191063355	+	oe = 0.97	oe = 0.97	No description	+	CpG islands	overlapping	0	1	0	2.66667	0
oe = 0.88	1	191097751	191098676	+	oe = 0.88	oe = 0.88	No description	+	CpG islands	overlapping	0	0	2.5012	0.694444	0.864198
oe = 0.85	1	191182424	191184370	+	oe = 0.85	oe = 0.85	No description	+	CpG islands	overlapping	0	1.07143	0.758435	6.59023	1.17117
oe = 0.84	1	191184727	191185191	+	oe = 0.84	oe = 0.84	No description	+	CpG islands	overlapping	0	0.37037	1.66667	0.837743	2.44539
oe = 1.08	1	191224327	191224923	+	oe = 1.08	oe = 1.08	No description	+	CpG islands	overlapping	0	0	2.35849	0	0.688829
oe = 0.75	1	191325847	191326480	+	oe = 0.75	oe = 0.75	No description	+	CpG islands	overlapping	0	2.35056	0	0.425532	2.8886
oe = 0.89	1	191396079	191397801	+	oe = 0.89	oe = 0.89	No description	+	CpG islands	overlapping	0	0.873848	0.919414	2.33252	0.966045
oe = 0.90	1	191574956	191576091	+	oe = 0.90	oe = 0.90	No description	+	CpG islands	overlapping	0	1.73611	0	2.79982	0.421936
oe = 0.91	1	191717735	191719260	+	oe = 0.91	oe = 0.91	No description	+	CpG islands	overlapping	0	7.32528	4.19806	11.3809	3.02797
oe = 0.91	1	191821250	191822048	+	oe = 0.91	oe = 0.91	No description	+	CpG islands	overlapping	0
oe = 0.84	1	191906225	191907697	+	oe = 0.84	oe = 0.84	No description	+	CpG islands	overlapping	0
oe = 1.24	1	191934163	191934717	+	oe = 1.24	oe = 1.24	No description	+	CpG islands	overlapping	0
oe = 0.79	1	192092268	192092751	+	oe = 0.79	oe = 0.79	No description	+	CpG islands	overlapping	0
oe = 0.83	1	192136725	192138612	+	oe = 0.83	oe = 0.83	No description	+	CpG islands	overlapping	0	16.2383	20.715	15.5813	16.9704
oe = 0.88	1	192190666	192191086	+	oe = 0.88	oe = 0.88	No description	+	CpG islands	overlapping	0	1.04376	0.923913	1.4083	0.861801
oe = 0.86	1	192471244	192471900	+	oe = 0.86	oe = 0.86	No description	+	CpG islands	overlapping	0
oe = 0.87	1	192770641	192771138	+	oe = 0.87	oe = 0.87	No description	+	CpG islands	overlapping	0
oe = 0.71	1	192834626	192835051	+	oe = 0.71	oe = 0.71	No description	+	CpG islands	overlapping	0	0.25	0.3125	0.729167	0.9375
oe = 0.88	1	192854887	192855898	+	oe = 0.88	oe = 0.88	No description	+	CpG islands	overlapping	0	1.57709	1.42424	0.909091	0
oe = 0.85	1	193035480	193036021	+	oe = 0.85	oe = 0.85	No description	+	CpG islands	overlapping	0	7.08333	6.86275	0	2.30392
oe = 0.87	1	193129820	193130377	+	oe = 0.87	oe = 0.87	No description	+	CpG islands	overlapping	0	0	1.53595	0.653595	0.326797
oe = 0.79	1	193152870	193153412	+	oe = 0.79	oe = 0.79	No description	+	CpG islands	overlapping	0	2.09403	0	3.56589	10.3996
oe = 0.78	1	193173371	193173801	+	oe = 0.78	oe = 0.78	No description	+	CpG islands	overlapping	0
oe = 0.76	1	194619661	194620876	+	oe = 0.76	oe = 0.76	No description	+	CpG islands	overlapping	0	0.629302	1.77872	1.85209	1.01241
oe = 0.90	1	194976274	194976831	+	oe = 0.90	oe = 0.90	No description	+	CpG islands	overlapping	0	1.27165	8.10606	0.284091	0
oe = 0.86	1	195055844	195056492	+	oe = 0.86	oe = 0.86	No description	+	CpG islands	overlapping	0
oe = 1.84	1	195357636	195358118	+	oe = 1.84	oe = 1.84	No description	+	CpG islands	overlapping	0
oe = 0.84	2	3118209	3118863	+	oe = 0.84	oe = 0.84	No description	+	CpG islands	overlapping	0	1.23866	0.603742	0.625	1.3077
oe = 0.85	2	3283706	3285096	+	oe = 0.85	oe = 0.85	No description	+	CpG islands	overlapping	0	2.02835	0.806452	1.07527	1.44649
oe = 0.98	2	3332260	3332755	+	oe = 0.98	oe = 0.98	No description	+	CpG islands	overlapping	0
oe = 0.87	2	3474435	3475299	+	oe = 0.87	oe = 0.87	No description	+	CpG islands	overlapping	0	0.819001	2.20721	0	0.883576
oe = 0.70	2	3512521	3513282	+	oe = 0.70	oe = 0.70	No description	+	CpG islands	overlapping	0	1.17808	0.520833	1.04167	0.714962
oe = 0.80	2	3713364	3714085	+	oe = 0.80	oe = 0.80	No description	+	CpG islands	overlapping	0	8.35402	13.5286	5.07812	16.2748
oe = 0.86	2	4197524	4198165	+	oe = 0.86	oe = 0.86	No description	+	CpG islands	overlapping	0
oe = 0.89	2	4401154	4401634	+	oe = 0.89	oe = 0.89	No description	+	CpG islands	overlapping	0	4.06926	0.606061	2.77778	0.917508
oe = 0.63	2	4603472	4604164	+	oe = 0.63	oe = 0.63	No description	+	CpG islands	overlapping	0
oe = 0.98	2	4717463	4718593	+	oe = 0.98	oe = 0.98	No description	+	CpG islands	overlapping	0	1.95944	1.78601	1.44444	2.78733
oe = 0.86	2	4881462	4882645	+	oe = 0.86	oe = 0.86	No description	+	CpG islands	overlapping	0	0.644902	1.00789	1.17587	1.25483
oe = 0.91	2	5063759	5064198	+	oe = 0.91	oe = 0.91	No description	+	CpG islands	overlapping	0	0	1.44928	1.44928	4.27536
oe = 0.89	2	5137610	5138093	+	oe = 0.89	oe = 0.89	No description	+	CpG islands	overlapping	0	0.857008	0.78125	0.572917	1.76544
oe = 1.10	2	5684036	5684494	+	oe = 1.10	oe = 1.10	No description	+	CpG islands	overlapping	0
oe = 0.71	2	5713743	5715268	+	oe = 0.71	oe = 0.71	No description	+	CpG islands	overlapping	0	0.686275	1.14836	0	0.743464
oe = 0.88	2	5844920	5845561	+	oe = 0.88	oe = 0.88	No description	+	CpG islands	overlapping	0	1.51515	0.757576	0	2.11919
oe = 0.83	2	5895007	5895538	+	oe = 0.83	oe = 0.83	No description	+	CpG islands	overlapping	0
oe = 1.08	2	5951292	5951958	+	oe = 1.08	oe = 1.08	No description	+	CpG islands	overlapping	0	4.48899	0.340136	1.02041	3.78398
oe = 0.66	2	6100359	6101023	+	oe = 0.66	oe = 0.66	No description	+	CpG islands	overlapping	0	40.2488	24.2083	25.5069	46.9672
oe = 0.96	2	6129612	6130306	+	oe = 0.96	oe = 0.96	No description	+	CpG islands	overlapping	0	1.30283	5.24227	1.19883	0.437392
oe = 0.90	2	6322385	6323545	+	oe = 0.90	oe = 0.90	No description	+	CpG islands	overlapping	0	1.15229	4.12249	1.18561	1.37622
oe = 0.88	2	6773183	6773693	+	oe = 0.88	oe = 0.88	No description	+	CpG islands	overlapping	0
oe = 0.93	2	6871950	6872914	+	oe = 0.93	oe = 0.93	No description	+	CpG islands	overlapping	0	0.696864	1.86992	1.21951	1.0914
oe = 0.74	2	7586635	7587098	+	oe = 0.74	oe = 0.74	No description	+	CpG islands	overlapping	0
oe = 0.63	2	8189345	8190502	+	oe = 0.63	oe = 0.63	No description	+	CpG islands	overlapping	0
oe = 0.63	2	9212744	9213248	+	oe = 0.63	oe = 0.63	No description	+	CpG islands	overlapping	0
oe = 0.90	2	9514354	9514866	+	oe = 0.90	oe = 0.90	No description	+	CpG islands	overlapping	0
oe = 0.93	2	9882254	9883100	+	oe = 0.93	oe = 0.93	No description	+	CpG islands	overlapping	0	0.833333	1.38889	1.59722	2.05662
oe = 0.79	2	10047909	10048762	+	oe = 0.79	oe = 0.79	No description	+	CpG islands	overlapping	0	0.286501	1.81818	1.51515	0.913876
oe = 0.85	2	10080058	10080881	+	oe = 0.85	oe = 0.85	No description	+	CpG islands	overlapping	0	0	3.42105	0	0
oe = 0.91	2	10372484	10373109	+	oe = 0.91	oe = 0.91	No description	+	CpG islands	overlapping	0	0.769231	0	1.92308	0.549451
oe = 0.93	2	10374790	10375267	+	oe = 0.93	oe = 0.93	No description	+	CpG islands	overlapping	0	1.81818	18.9394	1.2987	0
oe = 0.89	2	10553990	10554846	+	oe = 0.89	oe = 0.89	No description	+	CpG islands	overlapping	0
oe = 0.67	2	11121772	11122302	+	oe = 0.67	oe = 0.67	No description	+	CpG islands	overlapping	0
oe = 1.00	2	11290158	11290630	+	oe = 1.00	oe = 1.00	No description	+	CpG islands	overlapping	0
oe = 0.68	2	11501302	11502211	+	oe = 0.68	oe = 0.68	No description	+	CpG islands	overlapping	0	3.17551	1.04167	1.04167	0.78125
oe = 0.63	2	11535350	11535765	+	oe = 0.63	oe = 0.63	No description	+	CpG islands	overlapping	0	2.04082	0	0	0.714286
oe = 0.88	2	11553594	11554108	+	oe = 0.88	oe = 0.88	No description	+	CpG islands	overlapping	0	2.41929	1.0452	1.14609	1.84961
oe = 0.92	2	11602880	11603307	+	oe = 0.92	oe = 0.92	No description	+	CpG islands	overlapping	0	0.772487	1.49169	1.3602	0.269841
oe = 0.98	2	11777298	11777897	+	oe = 0.98	oe = 0.98	No description	+	CpG islands	overlapping	0	1.21795	0	0	0.701151
oe = 0.84	2	12045802	12046303	+	oe = 0.84	oe = 0.84	No description	+	CpG islands	overlapping	0
oe = 0.83	2	12301538	12302095	+	oe = 0.83	oe = 0.83	No description	+	CpG islands	overlapping	0	1.40476	1.2	2.12222	0.4
oe = 0.85	2	12418774	12419494	+	oe = 0.85	oe = 0.85	No description	+	CpG islands	overlapping	0	1.98129	1.32653	0.476191	0.178571
oe = 0.85	2	12641129	12641785	+	oe = 0.85	oe = 0.85	No description	+	CpG islands	overlapping	0
oe = 0.68	2	12945162	12945628	+	oe = 0.68	oe = 0.68	No description	+	CpG islands	overlapping	0
oe = 0.72	2	13009970	13011291	+	oe = 0.72	oe = 0.72	No description	+	CpG islands	overlapping	0	2.19858	1.32979	0	1.57801
oe = 0.71	2	13574348	13575013	+	oe = 0.71	oe = 0.71	No description	+	CpG islands	overlapping	0	1.82331	0	3.27485	0.75188
oe = 0.95	2	13617194	13617706	+	oe = 0.95	oe = 0.95	No description	+	CpG islands	overlapping	0
oe = 0.67	2	13658144	13658877	+	oe = 0.67	oe = 0.67	No description	+	CpG islands	overlapping	0
oe = 0.74	2	13793076	13793941	+	oe = 0.74	oe = 0.74	No description	+	CpG islands	overlapping	0	0.464194	3.22222	1.62963	1.03854
oe = 0.91	2	14055078	14056215	+	oe = 0.91	oe = 0.91	No description	+	CpG islands	overlapping	0	0.922288	0.96164	1.53632	1.14912
oe = 0.93	2	14073867	14074499	+	oe = 0.93	oe = 0.93	No description	+	CpG islands	overlapping	0	0	12.037	0.50505	0.462963
oe = 0.72	2	14085807	14086477	+	oe = 0.72	oe = 0.72	No description	+	CpG islands	overlapping	0	48.75	72.9167	84.5833	60.0198
oe = 0.68	2	14124936	14125444	+	oe = 0.68	oe = 0.68	No description	+	CpG islands	overlapping	0
oe = 0.77	2	14376615	14377164	+	oe = 0.77	oe = 0.77	No description	+	CpG islands	overlapping	0
oe = 0.80	2	14604009	14605030	+	oe = 0.80	oe = 0.80	No description	+	CpG islands	overlapping	0	0.446429	2.75	0	2.61905
oe = 0.98	2	15054934	15055708	+	oe = 0.98	oe = 0.98	No description	+	CpG islands	overlapping	0	1.21124	0.232558	0.232558	1.41645
oe = 1.21	2	16028389	16028942	+	oe = 1.21	oe = 1.21	No description	+	CpG islands	overlapping	0
oe = 0.88	2	16108576	16109224	+	oe = 0.88	oe = 0.88	No description	+	CpG islands	overlapping	0
oe = 0.77	2	16356321	16356831	+	oe = 0.77	oe = 0.77	No description	+	CpG islands	overlapping	0	0	0	0	0
oe = 0.63	2	16381429	16382171	+	oe = 0.63	oe = 0.63	No description	+	CpG islands	overlapping	0
oe = 0.76	2	16585468	16585938	+	oe = 0.76	oe = 0.76	No description	+	CpG islands	overlapping	0
oe = 0.69	2	16768637	16769157	+	oe = 0.69	oe = 0.69	No description	+	CpG islands	overlapping	0
oe = 0.67	2	17130163	17131321	+	oe = 0.67	oe = 0.67	No description	+	CpG islands	overlapping	0
oe = 0.70	2	17277133	17277596	+	oe = 0.70	oe = 0.70	No description	+	CpG islands	overlapping	0
oe = 0.76	2	17730837	17731438	+	oe = 0.76	oe = 0.76	No description	+	CpG islands	overlapping	0	1.34086	1.14379	2.41013	1.38386
oe = 0.74	2	18027384	18029013	+	oe = 0.74	oe = 0.74	No description	+	CpG islands	overlapping	0	1.18245	1.81648	0.984484	1.39372
oe = 0.71	2	18031616	18032183	+	oe = 0.71	oe = 0.71	No description	+	CpG islands	overlapping	0	0.900901	1.87688	0.45045	2.20721
oe = 0.75	2	18039696	18040144	+	oe = 0.75	oe = 0.75	No description	+	CpG islands	overlapping	0	0	1.65079	0	0.811288
oe = 0.72	2	18047400	18048218	+	oe = 0.72	oe = 0.72	No description	+	CpG islands	overlapping	0	2.95468	1.04962	4.10517	4.12393
oe = 0.83	2	18056413	18057954	+	oe = 0.83	oe = 0.83	No description	+	CpG islands	overlapping	0	1.41437	1.83486	0	0.802752
oe = 0.96	2	18064203	18065623	+	oe = 0.96	oe = 0.96	No description	+	CpG islands	overlapping	0	0.952381	0.536732	1.05769	0.658319
oe = 0.81	2	18392242	18392894	+	oe = 0.81	oe = 0.81	No description	+	CpG islands	overlapping	0	1.4265	0.886525	1.61474	2.21845
oe = 0.72	2	18556154	18556558	+	oe = 0.72	oe = 0.72	No description	+	CpG islands	overlapping	0
oe = 1.05	2	18609225	18609768	+	oe = 1.05	oe = 1.05	No description	+	CpG islands	overlapping	0	0	4.375	1.70455	1.2096
oe = 0.94	2	18672011	18672790	+	oe = 0.94	oe = 0.94	No description	+	CpG islands	overlapping	0	1.25259	1.15942	0.724638	1.69875
oe = 0.92	2	18676291	18677873	+	oe = 0.92	oe = 0.92	No description	+	CpG islands	overlapping	0	0.652821	0.697464	1.08696	0.967647
oe = 0.86	2	18688721	18690513	+	oe = 0.86	oe = 0.86	No description	+	CpG islands	overlapping	0	0.908704	0.950783	0.813625	1.51509
oe = 0.80	2	18694156	18694938	+	oe = 0.80	oe = 0.80	No description	+	CpG islands	overlapping	0	1.86886	1.28496	0.396825	0.992417
oe = 0.93	2	18698657	18699226	+	oe = 0.93	oe = 0.93	No description	+	CpG islands	overlapping	0	0	0	1.51515	0
oe = 0.84	2	18766910	18767399	+	oe = 0.84	oe = 0.84	No description	+	CpG islands	overlapping	0	0.329124	0.298507	0.932836	0.149254
oe = 0.78	2	18800080	18800510	+	oe = 0.78	oe = 0.78	No description	+	CpG islands	overlapping	0	7.87613	4.73684	0	2.2162
oe = 0.82	2	18997445	18998634	+	oe = 0.82	oe = 0.82	No description	+	CpG islands	overlapping	0	1.04826	4.19708	1.03406	1.08712
oe = 0.80	2	19430830	19431329	+	oe = 0.80	oe = 0.80	No description	+	CpG islands	overlapping	0	1.94855	0	5.95238	1.4644
oe = 0.82	2	19431908	19432378	+	oe = 0.82	oe = 0.82	No description	+	CpG islands	overlapping	0	1.85185	4.81482	0	2.77778
oe = 0.74	2	19445337	19446644	+	oe = 0.74	oe = 0.74	No description	+	CpG islands	overlapping	0	5.48701	1.72439	7.12121	1.79798
oe = 0.63	2	19581394	19582260	+	oe = 0.63	oe = 0.63	No description	+	CpG islands	overlapping	0
oe = 0.88	2	19657540	19659118	+	oe = 0.88	oe = 0.88	No description	+	CpG islands	overlapping	0	1.45343	1.28307	1.61092	0.570878
oe = 0.64	2	19909596	19910329	+	oe = 0.64	oe = 0.64	No description	+	CpG islands	overlapping	0
oe = 0.79	2	20519516	20519995	+	oe = 0.79	oe = 0.79	No description	+	CpG islands	overlapping	0	15.4511	47.1053	14.5363	25.6642
oe = 0.85	2	20968018	20969691	+	oe = 0.85	oe = 0.85	No description	+	CpG islands	overlapping	0	1.33594	0.731481	0.720679	0.891418
oe = 0.76	2	21205587	21206014	+	oe = 0.76	oe = 0.76	No description	+	CpG islands	overlapping	0	1.90476	0	0	3.29365
oe = 0.71	2	21307040	21307894	+	oe = 0.71	oe = 0.71	No description	+	CpG islands	overlapping	0
oe = 0.79	2	22001853	22006974	+	oe = 0.79	oe = 0.79	No description	+	CpG islands	overlapping	0
oe = 0.64	2	22164648	22165390	+	oe = 0.64	oe = 0.64	No description	+	CpG islands	overlapping	0
oe = 0.69	2	22622178	22623876	+	oe = 0.69	oe = 0.69	No description	+	CpG islands	overlapping	0	0.755399	0.718391	0.821018	1.16263
oe = 0.83	2	22744258	22745072	+	oe = 0.83	oe = 0.83	No description	+	CpG islands	overlapping	0	0	0	0	3.57143
oe = 0.93	2	22895409	22896016	+	oe = 0.93	oe = 0.93	No description	+	CpG islands	overlapping	0	0.292642	0.724638	0.483092	0.402577
oe = 0.72	2	23039495	23040179	+	oe = 0.72	oe = 0.72	No description	+	CpG islands	overlapping	0	0.964361	1.48248	1.36268	1.0101
oe = 0.93	2	23068058	23068610	+	oe = 0.93	oe = 0.93	No description	+	CpG islands	overlapping	0
oe = 0.66	2	23234243	23234668	+	oe = 0.66	oe = 0.66	No description	+	CpG islands	overlapping	0
oe = 0.79	2	23571665	23572152	+	oe = 0.79	oe = 0.79	No description	+	CpG islands	overlapping	0	0.540541	0.540541	0	0.908408
oe = 0.71	2	24123500	24123912	+	oe = 0.71	oe = 0.71	No description	+	CpG islands	overlapping	0
oe = 0.83	2	24678984	24679525	+	oe = 0.83	oe = 0.83	No description	+	CpG islands	overlapping	0	12.6493	52.9762	37.9549	16.5763
oe = 0.82	2	24762067	24763472	+	oe = 0.82	oe = 0.82	No description	+	CpG islands	overlapping	0	0.996377	0	0	1.06813
oe = 0.84	2	24918778	24919758	+	oe = 0.84	oe = 0.84	No description	+	CpG islands	overlapping	0	0	0.510204	1.70068	1.0433
oe = 0.96	2	24934810	24935259	+	oe = 0.96	oe = 0.96	No description	+	CpG islands	overlapping	0	0	0	2.07039	4.85507
oe = 0.95	2	24949417	24950409	+	oe = 0.95	oe = 0.95	No description	+	CpG islands	overlapping	0	6.61748	5.9075	2.99447	4.1046
oe = 0.92	2	24974786	24975559	+	oe = 0.92	oe = 0.92	No description	+	CpG islands	overlapping	0	3.63624	0.666667	0.416667	0.327381
oe = 0.87	2	25180627	25181970	+	oe = 0.87	oe = 0.87	No description	+	CpG islands	overlapping	0	1.307	1.41912	0.978836	0.814308
oe = 0.79	2	25185725	25186230	+	oe = 0.79	oe = 0.79	No description	+	CpG islands	overlapping	0
oe = 0.67	2	25195268	25195834	+	oe = 0.67	oe = 0.67	No description	+	CpG islands	overlapping	0
oe = 0.81	2	25210893	25211590	+	oe = 0.81	oe = 0.81	No description	+	CpG islands	overlapping	0	2.38095	1.19048	0	2.97619
oe = 0.73	2	25223967	25225245	+	oe = 0.73	oe = 0.73	No description	+	CpG islands	overlapping	0	1.68103	1.74056	2.58621	1.18774
oe = 0.88	2	25242074	25242509	+	oe = 0.88	oe = 0.88	No description	+	CpG islands	overlapping	0
oe = 0.81	2	25255155	25255878	+	oe = 0.81	oe = 0.81	No description	+	CpG islands	overlapping	0	1.42077	0.601093	0	0.552953
oe = 0.81	2	25262564	25263446	+	oe = 0.81	oe = 0.81	No description	+	CpG islands	overlapping	0	7.72208	2.23039	1.65966	0.683208
oe = 0.82	2	25271940	25272721	+	oe = 0.82	oe = 0.82	No description	+	CpG islands	overlapping	0	0.625	3.20833	3.33333	1.75
oe = 0.62	2	25289978	25290972	+	oe = 0.62	oe = 0.62	No description	+	CpG islands	overlapping	0	1.08006	1.08696	0.869565	1.34317
oe = 0.90	2	25304944	25305422	+	oe = 0.90	oe = 0.90	No description	+	CpG islands	overlapping	0
oe = 0.88	2	25318727	25319366	+	oe = 0.88	oe = 0.88	No description	+	CpG islands	overlapping	0
oe = 0.91	2	25332186	25333096	+	oe = 0.91	oe = 0.91	No description	+	CpG islands	overlapping	0	1.76282	0.865385	0.480769	0.468442
oe = 0.70	2	25365202	25365683	+	oe = 0.70	oe = 0.70	No description	+	CpG islands	overlapping	0	1.49093	0.793651	0	1.39834
oe = 0.76	2	25372156	25372991	+	oe = 0.76	oe = 0.76	No description	+	CpG islands	overlapping	0	0.766224	0.373134	1.80526	0.695387
oe = 0.70	2	25395843	25396452	+	oe = 0.70	oe = 0.70	No description	+	CpG islands	overlapping	0	2.66667	1.90476	0.796296	1.32531
oe = 0.79	2	25403028	25403471	+	oe = 0.79	oe = 0.79	No description	+	CpG islands	overlapping	0	1.20269	1.07692	2.35897	0.959724
oe = 0.81	2	25428495	25429077	+	oe = 0.81	oe = 0.81	No description	+	CpG islands	overlapping	0	1.4742	1.88317	1.17281	0.815719
oe = 0.87	2	25460654	25461177	+	oe = 0.87	oe = 0.87	No description	+	CpG islands	overlapping	0	5.61225	7.14286	0	1.78571
oe = 1.01	2	25546563	25547123	+	oe = 1.01	oe = 1.01	No description	+	CpG islands	overlapping	0	1.25037	1.31579	0	1.04643
oe = 0.96	2	25557658	25558140	+	oe = 0.96	oe = 0.96	No description	+	CpG islands	overlapping	0	1.67062	2.70202	1.36364	0.823864
oe = 0.78	2	25577022	25579908	+	oe = 0.78	oe = 0.78	No description	+	CpG islands	overlapping	0	6.82819	2.23465	7.98738	1.95519
oe = 0.77	2	25607756	25608608	+	oe = 0.77	oe = 0.77	No description	+	CpG islands	overlapping	0	1.92224	1.08096	0.80267	0.502645
oe = 0.74	2	25616104	25616625	+	oe = 0.74	oe = 0.74	No description	+	CpG islands	overlapping	0	3.84615	3.84615	0	0
oe = 0.86	2	25706655	25707411	+	oe = 0.86	oe = 0.86	No description	+	CpG islands	overlapping	0	1.597	2.67241	1.78161	1.06527
oe = 0.91	2	25863732	25864418	+	oe = 0.91	oe = 0.91	No description	+	CpG islands	overlapping	0
oe = 0.87	2	25982205	25983940	+	oe = 0.87	oe = 0.87	No description	+	CpG islands	overlapping	0	1.07431	1.16327	1.48304	0.838476
oe = 0.86	2	26021430	26021914	+	oe = 0.86	oe = 0.86	No description	+	CpG islands	overlapping	0	1.1092	0	1.83513	1.35799
oe = 0.88	2	26122250	26123011	+	oe = 0.88	oe = 0.88	No description	+	CpG islands	overlapping	0	0.673401	1.21212	1.73521	2.28037
oe = 0.90	2	26139655	26140801	+	oe = 0.90	oe = 0.90	No description	+	CpG islands	overlapping	0	1.30511	1.04167	1.01687	1.28942
oe = 0.70	2	26202072	26203265	+	oe = 0.70	oe = 0.70	No description	+	CpG islands	overlapping	0	1.02734	0.462963	1.38889	1.13638
oe = 0.79	2	26206331	26206900	+	oe = 0.79	oe = 0.79	No description	+	CpG islands	overlapping	0	1.84704	1.39731	4.84848	0.580808
oe = 0.86	2	26236989	26237581	+	oe = 0.86	oe = 0.86	No description	+	CpG islands	overlapping	0	0.974748	0.656566	1.09091	1.79752
oe = 0.94	2	26315402	26315896	+	oe = 0.94	oe = 0.94	No description	+	CpG islands	overlapping	0	0.519481	0.606061	0.822511	1.84014
oe = 0.77	2	26351760	26352628	+	oe = 0.77	oe = 0.77	No description	+	CpG islands	overlapping	0	2.9386	5.92105	1.75439	3.26754
oe = 0.90	2	26388839	26389488	+	oe = 0.90	oe = 0.90	No description	+	CpG islands	overlapping	0	1.97782	1.7173	1.5052	0.603448
oe = 0.79	2	26408842	26409328	+	oe = 0.79	oe = 0.79	No description	+	CpG islands	overlapping	0	1.38889	2.38095	0.833333	1.75613
oe = 0.79	2	26444883	26445971	+	oe = 0.79	oe = 0.79	No description	+	CpG islands	overlapping	0	1.08873	0	0	0.479221
oe = 0.73	2	26502390	26503993	+	oe = 0.73	oe = 0.73	No description	+	CpG islands	overlapping	0	16.1529	4.74054	1.97368	3.49626
oe = 0.91	2	26586519	26587024	+	oe = 0.91	oe = 0.91	No description	+	CpG islands	overlapping	0	4.21081	0	0.727273	8.24291
oe = 0.81	2	26603771	26604588	+	oe = 0.81	oe = 0.81	No description	+	CpG islands	overlapping	0	1.04167	1.66667	0.625	1.96484
oe = 0.79	2	26628188	26628785	+	oe = 0.79	oe = 0.79	No description	+	CpG islands	overlapping	0	1.83449	18.4028	3.33333	0.763889
oe = 0.73	2	26763486	26763922	+	oe = 0.73	oe = 0.73	No description	+	CpG islands	overlapping	0	36.6017	31.2121	34.8485	25
oe = 0.99	2	26910418	26911230	+	oe = 0.99	oe = 0.99	No description	+	CpG islands	overlapping	0	3.88556	1.82927	0.894309	5.99648
oe = 0.79	2	26916250	26916882	+	oe = 0.79	oe = 0.79	No description	+	CpG islands	overlapping	0	1	0	0.888889	1.44506
oe = 0.79	2	26932956	26933855	+	oe = 0.79	oe = 0.79	No description	+	CpG islands	overlapping	0	1.25283	2.38095	0.811688	1.38889
oe = 0.81	2	26964040	26964443	+	oe = 0.81	oe = 0.81	No description	+	CpG islands	overlapping	0	0.263158	0.877193	1.0101	0.807416
oe = 0.66	2	26999349	26999867	+	oe = 0.66	oe = 0.66	No description	+	CpG islands	overlapping	0
oe = 0.74	2	27009859	27010276	+	oe = 0.74	oe = 0.74	No description	+	CpG islands	overlapping	0	3.09355	2.59372	4.154	0.753124
oe = 0.67	2	27142068	27142596	+	oe = 0.67	oe = 0.67	No description	+	CpG islands	overlapping	0	3.57143	0	0.645161	0.62724
oe = 0.83	2	27425710	27427352	+	oe = 0.83	oe = 0.83	No description	+	CpG islands	overlapping	0	5.5078	1.29845	4.35931	4.26047
oe = 0.82	2	27474625	27476217	+	oe = 0.82	oe = 0.82	No description	+	CpG islands	overlapping	0	1.69287	2.1912	1.34941	1.23887
oe = 0.96	2	27515044	27515616	+	oe = 0.96	oe = 0.96	No description	+	CpG islands	overlapping	0	0.714286	1.78571	7.14286	1.78988
oe = 0.84	2	27676440	27677929	+	oe = 0.84	oe = 0.84	No description	+	CpG islands	overlapping	0	1.73629	0.961538	1.44231	1.02106
oe = 0.89	2	27886164	27887152	+	oe = 0.89	oe = 0.89	No description	+	CpG islands	overlapping	0	2.49777	2.44398	2.18137	2.21522
oe = 0.75	2	28192940	28193410	+	oe = 0.75	oe = 0.75	No description	+	CpG islands	overlapping	0	1.56879	4.05452	0.76087	1.89496
oe = 0.83	2	28205445	28206309	+	oe = 0.83	oe = 0.83	No description	+	CpG islands	overlapping	0	0.894683	1.38621	0.497371	0.614624
oe = 0.62	2	28393741	28394189	+	oe = 0.62	oe = 0.62	No description	+	CpG islands	overlapping	0
oe = 0.94	2	28446518	28447398	+	oe = 0.94	oe = 0.94	No description	+	CpG islands	overlapping	0	0.404531	0.647249	0.679612	0.902104
oe = 0.86	2	28467965	28468400	+	oe = 0.86	oe = 0.86	No description	+	CpG islands	overlapping	0	1.08447	8.44749	1.64384	1.82861
oe = 0.92	2	28512963	28513783	+	oe = 0.92	oe = 0.92	No description	+	CpG islands	overlapping	0	1.08818	0.60307	0.328947	1.06979
oe = 1.20	2	28582731	28583331	+	oe = 1.20	oe = 1.20	No description	+	CpG islands	overlapping	0	0.554401	1.35135	4.18597	1.7455
oe = 0.83	2	28640881	28641803	+	oe = 0.83	oe = 0.83	No description	+	CpG islands	overlapping	0	8.27957	1.41129	1.26728	1.77745
oe = 0.87	2	28839844	28841000	+	oe = 0.87	oe = 0.87	No description	+	CpG islands	overlapping	0	0.491718	2.17391	0.398551	0.877263
oe = 0.81	2	28915879	28916334	+	oe = 0.81	oe = 0.81	No description	+	CpG islands	overlapping	0	2.11502	1.25	1	0
oe = 0.88	2	28917679	28918145	+	oe = 0.88	oe = 0.88	No description	+	CpG islands	overlapping	0	0.628019	6.57005	0.426731	2.52415
oe = 0.92	2	29054734	29055171	+	oe = 0.92	oe = 0.92	No description	+	CpG islands	overlapping	0	2.13287	1.92308	2.47253	1.54575
oe = 0.87	2	29060144	29060755	+	oe = 0.87	oe = 0.87	No description	+	CpG islands	overlapping	0	1.55039	0	1.16279	0.30454
oe = 0.90	2	29124686	29125657	+	oe = 0.90	oe = 0.90	No description	+	CpG islands	overlapping	0	0.800377	5.40422	1.05394	0.796238
oe = 0.71	2	29194639	29195063	+	oe = 0.71	oe = 0.71	No description	+	CpG islands	overlapping	0	18.7707	13.4821	15.0303	3.22665
oe = 0.78	2	29251509	29253279	+	oe = 0.78	oe = 0.78	No description	+	CpG islands	overlapping	0	2.03342	1.09375	1.65675	0.938768
oe = 0.65	2	29304525	29305267	+	oe = 0.65	oe = 0.65	No description	+	CpG islands	overlapping	0
oe = 0.81	2	29346777	29347180	+	oe = 0.81	oe = 0.81	No description	+	CpG islands	overlapping	0	1.23457	1.85185	0	1.10523
oe = 0.84	2	29619613	29620185	+	oe = 0.84	oe = 0.84	No description	+	CpG islands	overlapping	0	1.89076	1.84874	1.48459	0.832785
oe = 0.69	2	29751442	29751901	+	oe = 0.69	oe = 0.69	No description	+	CpG islands	overlapping	0	0	1.11111	0	2.22222
oe = 0.76	2	29802586	29803122	+	oe = 0.76	oe = 0.76	No description	+	CpG islands	overlapping	0	4.80611	0.126582	0.21097	2.30151
oe = 1.00	2	29827237	29827783	+	oe = 1.00	oe = 1.00	No description	+	CpG islands	overlapping	0	2.23485	3.26637	2.29911	0.837054
oe = 0.79	2	29845330	29846472	+	oe = 0.79	oe = 0.79	No description	+	CpG islands	overlapping	0	51.8828	40.4288	44.9779	41.3794
oe = 0.80	2	29869113	29869551	+	oe = 0.80	oe = 0.80	No description	+	CpG islands	overlapping	0	4.96032	0	3.42593	1.04167
oe = 0.82	2	29889282	29890726	+	oe = 0.82	oe = 0.82	No description	+	CpG islands	overlapping	0	0.980746	0.242131	0.741525	1.38394
oe = 0.91	2	29935286	29935687	+	oe = 0.91	oe = 0.91	No description	+	CpG islands	overlapping	0
oe = 0.91	2	29965292	29966178	+	oe = 0.91	oe = 0.91	No description	+	CpG islands	overlapping	0	1.01586	2.33716	0.104493	1.64316
oe = 0.78	2	30048619	30049253	+	oe = 0.78	oe = 0.78	No description	+	CpG islands	overlapping	0	0	3.43137	0	2.64706
oe = 0.73	2	30061864	30062273	+	oe = 0.73	oe = 0.73	No description	+	CpG islands	overlapping	0	1.25	0.625	3.33333	0
oe = 0.86	2	30066087	30067546	+	oe = 0.86	oe = 0.86	No description	+	CpG islands	overlapping	0	0.489993	1.98758	0.543478	1.12108
oe = 0.83	2	30077572	30077975	+	oe = 0.83	oe = 0.83	No description	+	CpG islands	overlapping	0	0.833333	0.96688	0.961538	1.58591
oe = 0.71	2	30093435	30093955	+	oe = 0.71	oe = 0.71	No description	+	CpG islands	overlapping	0	3.20478	0	2.27273	2.65933
oe = 0.94	2	30124247	30124657	+	oe = 0.94	oe = 0.94	No description	+	CpG islands	overlapping	0	1.47516	0.706522	3.64389	0.477783
oe = 0.85	2	30171414	30172135	+	oe = 0.85	oe = 0.85	No description	+	CpG islands	overlapping	0	2.54371	1.98815	0.835623	3.34086
oe = 0.83	2	30178229	30178634	+	oe = 0.83	oe = 0.83	No description	+	CpG islands	overlapping	0	0.694444	0	0	0.833333
oe = 1.03	2	30218500	30218942	+	oe = 1.03	oe = 1.03	No description	+	CpG islands	overlapping	0
oe = 0.86	2	30237160	30238213	+	oe = 0.86	oe = 0.86	No description	+	CpG islands	overlapping	0	1.65702	2.89322	0.584416	1.1197
oe = 0.66	2	30256208	30256874	+	oe = 0.66	oe = 0.66	No description	+	CpG islands	overlapping	0
oe = 0.74	2	30285789	30286877	+	oe = 0.74	oe = 0.74	No description	+	CpG islands	overlapping	0	1.73611	3.22917	2.29167	1.27515
oe = 0.84	2	30364094	30364558	+	oe = 0.84	oe = 0.84	No description	+	CpG islands	overlapping	0	0.510204	0	0	1.72774
oe = 0.80	2	30392088	30392887	+	oe = 0.80	oe = 0.80	No description	+	CpG islands	overlapping	0	0.38961	2.20779	1.06749	0.726654
oe = 0.77	2	30415222	30416614	+	oe = 0.77	oe = 0.77	No description	+	CpG islands	overlapping	0	0.21978	1.43904	1.4652	1.27724
oe = 0.76	2	30472353	30474704	+	oe = 0.76	oe = 0.76	No description	+	CpG islands	overlapping	0	0.606242	1.43628	1.20447	0.856915
oe = 0.88	2	30658228	30658910	+	oe = 0.88	oe = 0.88	No description	+	CpG islands	overlapping	0	1.3808	2.17638	1.69903	1.67267
oe = 0.70	2	30676954	30677376	+	oe = 0.70	oe = 0.70	No description	+	CpG islands	overlapping	0	0.657895	1.40351	0.438597	0.526316
oe = 0.90	2	30707681	30708352	+	oe = 0.90	oe = 0.90	No description	+	CpG islands	overlapping	0	1.17145	3.11644	0.342466	0.502283
oe = 0.84	2	30711732	30712357	+	oe = 0.84	oe = 0.84	No description	+	CpG islands	overlapping	0	1.16548	0.294118	1.66667	1.6627
oe = 0.81	2	30801097	30801790	+	oe = 0.81	oe = 0.81	No description	+	CpG islands	overlapping	0	10.0992	7.73293	13.9091	3.74826
oe = 0.86	2	30807459	30808307	+	oe = 0.86	oe = 0.86	No description	+	CpG islands	overlapping	0
oe = 0.81	2	30827753	30828472	+	oe = 0.81	oe = 0.81	No description	+	CpG islands	overlapping	0	5.12515	0.5	0.266667	1.37436
oe = 0.91	2	30845209	30845739	+	oe = 0.91	oe = 0.91	No description	+	CpG islands	overlapping	0	1.01411	6.54281	0.2886	3.6476
oe = 0.86	2	30952921	30953415	+	oe = 0.86	oe = 0.86	No description	+	CpG islands	overlapping	0	3.24901	2.88194	0.520833	1.30051
oe = 0.72	2	30967424	30967987	+	oe = 0.72	oe = 0.72	No description	+	CpG islands	overlapping	0	0.592105	9.47368	1.75439	0.908328
oe = 0.79	2	30981657	30982648	+	oe = 0.79	oe = 0.79	No description	+	CpG islands	overlapping	0	4.24943	0.444444	1.58503	0.977891
oe = 0.87	2	31140951	31142428	+	oe = 0.87	oe = 0.87	No description	+	CpG islands	overlapping	0	2.04399	0.935829	1.78431	1.26295
oe = 0.79	2	31152155	31152657	+	oe = 0.79	oe = 0.79	No description	+	CpG islands	overlapping	0	0.952381	15.2381	0	0.250627
oe = 0.87	2	31245493	31246513	+	oe = 0.87	oe = 0.87	No description	+	CpG islands	overlapping	0	1.28182	1.83761	1.72161	1.119
oe = 0.82	2	31314082	31314727	+	oe = 0.82	oe = 0.82	No description	+	CpG islands	overlapping	0	1.84712	0.757576	1.51515	1.07143
oe = 0.81	2	31572469	31573120	+	oe = 0.81	oe = 0.81	No description	+	CpG islands	overlapping	0	0.617284	0	1.55556	0.523367
oe = 0.77	2	31635317	31637231	+	oe = 0.77	oe = 0.77	No description	+	CpG islands	overlapping	0	2.09395	0.389243	1.25796	1.54381
oe = 0.83	2	31653964	31654749	+	oe = 0.83	oe = 0.83	No description	+	CpG islands	overlapping	0	7.28125	3.97492	1.68067	4.3317
oe = 0.93	2	31688184	31689099	+	oe = 0.93	oe = 0.93	No description	+	CpG islands	overlapping	0	0.684932	1.90802	1.0274	1.5743
oe = 0.89	2	31845690	31846926	+	oe = 0.89	oe = 0.89	No description	+	CpG islands	overlapping	0	2.71681	1.16667	0.77381	1.02633
oe = 0.94	2	31887173	31887632	+	oe = 0.94	oe = 0.94	No description	+	CpG islands	overlapping	0	0.989011	0	2.44048	0.622294
oe = 0.98	2	31950110	31950600	+	oe = 0.98	oe = 0.98	No description	+	CpG islands	overlapping	0	23.1268	33.8634	24.6825	25.5478
oe = 0.74	2	31974181	31974744	+	oe = 0.74	oe = 0.74	No description	+	CpG islands	overlapping	0	2.06449	1.26437	0.215517	0.446429
oe = 0.83	2	32083270	32084744	+	oe = 0.83	oe = 0.83	No description	+	CpG islands	overlapping	0	1.80354	1.33735	1.38528	2.39979
oe = 0.92	2	32150861	32151644	+	oe = 0.92	oe = 0.92	No description	+	CpG islands	overlapping	0	0.649351	5.84219	0.904453	1.63776
oe = 0.62	2	32213734	32214145	+	oe = 0.62	oe = 0.62	No description	+	CpG islands	overlapping	0
oe = 0.90	2	32236330	32236858	+	oe = 0.90	oe = 0.90	No description	+	CpG islands	overlapping	0	0	0	2.77778	0
oe = 0.96	2	32287550	32288490	+	oe = 0.96	oe = 0.96	No description	+	CpG islands	overlapping	0	0	0	0	1.05263
oe = 0.73	2	32311925	32312849	+	oe = 0.73	oe = 0.73	No description	+	CpG islands	overlapping	0	3.73239	2.37089	1.40845	4.87483
oe = 0.89	2	32352464	32353458	+	oe = 0.89	oe = 0.89	No description	+	CpG islands	overlapping	0	1.11688	1.85078	0.727273	1.34033
oe = 0.91	2	32362688	32363391	+	oe = 0.91	oe = 0.91	No description	+	CpG islands	overlapping	0	6.73077	0.854701	12.9762	3.49089
oe = 0.80	2	32381503	32382189	+	oe = 0.80	oe = 0.80	No description	+	CpG islands	overlapping	0	3.98551	6.94099	0	1.27597
oe = 0.73	2	32395475	32396707	+	oe = 0.73	oe = 0.73	No description	+	CpG islands	overlapping	0	3.22809	0.469484	1.43192	7.93982
oe = 1.03	2	32450914	32451589	+	oe = 1.03	oe = 1.03	No description	+	CpG islands	overlapping	0	0.728639	1.86255	0.35461	1.71288
oe = 0.89	2	32535033	32535933	+	oe = 0.89	oe = 0.89	No description	+	CpG islands	overlapping	0	0.969697	1.29654	1.35216	0.836724
oe = 0.76	2	32575309	32575864	+	oe = 0.76	oe = 0.76	No description	+	CpG islands	overlapping	0
oe = 0.77	2	32606860	32607308	+	oe = 0.77	oe = 0.77	No description	+	CpG islands	overlapping	0	1.40476	3.33333	0	2.26667
oe = 0.80	2	32693778	32694334	+	oe = 0.80	oe = 0.80	No description	+	CpG islands	overlapping	0	0.519892	2.05847	2.84057	0.433996
oe = 0.81	2	32712176	32713706	+	oe = 0.81	oe = 0.81	No description	+	CpG islands	overlapping	0	0.30303	0.454545	0.227273	1.10967
oe = 0.86	2	32741429	32741833	+	oe = 0.86	oe = 0.86	No description	+	CpG islands	overlapping	0	39.4376	64.2593	64.1358	35.6689
oe = 0.79	2	32757064	32757777	+	oe = 0.79	oe = 0.79	No description	+	CpG islands	overlapping	0	0.186567	3.44705	0.497512	0.529404
oe = 0.91	2	32775533	32775950	+	oe = 0.91	oe = 0.91	No description	+	CpG islands	overlapping	0	2.08333	0	5.13889	1.45202
oe = 1.00	2	32846991	32847421	+	oe = 1.00	oe = 1.00	No description	+	CpG islands	overlapping	0	0.666667	2	0	1.11515
oe = 0.89	2	32876090	32876567	+	oe = 0.89	oe = 0.89	No description	+	CpG islands	overlapping	0	2.61973	2.5	2.01149	0.779345
oe = 0.98	2	32961590	32962157	+	oe = 0.98	oe = 0.98	No description	+	CpG islands	overlapping	0	6.84351	3.48148	2.92878	1.93111
oe = 0.80	2	32981361	32982066	+	oe = 0.80	oe = 0.80	No description	+	CpG islands	overlapping	0	1.61361	0.280899	0	1.18245
oe = 0.81	2	33130204	33130748	+	oe = 0.81	oe = 0.81	No description	+	CpG islands	overlapping	0	1.01161	1.49254	0.746269	0.983166
oe = 0.78	2	33370922	33371728	+	oe = 0.78	oe = 0.78	No description	+	CpG islands	overlapping	0	3.7393	1.92593	0.740741	0.595238
oe = 0.83	2	33430773	33431621	+	oe = 0.83	oe = 0.83	No description	+	CpG islands	overlapping	0	0.822851	0	0.943396	1.93029
oe = 1.16	2	33468109	33468722	+	oe = 1.16	oe = 1.16	No description	+	CpG islands	overlapping	0	2.12121	1.36364	0.454545	1.78344
oe = 0.89	2	33543964	33544610	+	oe = 0.89	oe = 0.89	No description	+	CpG islands	overlapping	0	6.23124	13.5294	2.2549	3.55205
oe = 0.84	2	33631454	33631906	+	oe = 0.84	oe = 0.84	No description	+	CpG islands	overlapping	0	4.51589	6.51515	0.565657	1.56517
oe = 0.81	2	33639200	33641314	+	oe = 0.81	oe = 0.81	No description	+	CpG islands	overlapping	0	0.639044	3.78665	1.51618	1.10697
oe = 0.81	2	33642181	33642690	+	oe = 0.81	oe = 0.81	No description	+	CpG islands	overlapping	0	0	2.81746	2.08333	2.16435
oe = 0.86	2	33886988	33887689	+	oe = 0.86	oe = 0.86	No description	+	CpG islands	overlapping	0	0.226757	2.71164	0.859788	0.853309
oe = 0.86	2	34371055	34373324	+	oe = 0.86	oe = 0.86	No description	+	CpG islands	overlapping	0	0.582932	0.95439	1.46273	0.874831
oe = 0.89	2	34406704	34407209	+	oe = 0.89	oe = 0.89	No description	+	CpG islands	overlapping	0	2.23602	0	1.26812	1.14389
oe = 0.96	2	34753854	34754548	+	oe = 0.96	oe = 0.96	No description	+	CpG islands	overlapping	0	1.368	0.493421	0.657895	1.8751
oe = 0.72	2	34764448	34764857	+	oe = 0.72	oe = 0.72	No description	+	CpG islands	overlapping	0
oe = 0.95	2	34771544	34772738	+	oe = 0.95	oe = 0.95	No description	+	CpG islands	overlapping	0	1.08844	1.09329	2.85714	0.975057
oe = 1.23	2	34802235	34802846	+	oe = 1.23	oe = 1.23	No description	+	CpG islands	overlapping	0	0	0	0	0
oe = 0.91	2	34825892	34826292	+	oe = 0.91	oe = 0.91	No description	+	CpG islands	overlapping	0	0.322581	1.14509	1.88172	1.5848
oe = 0.86	2	34870779	34871358	+	oe = 0.86	oe = 0.86	No description	+	CpG islands	overlapping	0	0.649351	9.09091	0.909091	0
oe = 0.81	2	34913254	34914401	+	oe = 0.81	oe = 0.81	No description	+	CpG islands	overlapping	0	8.02181	27.5538	1.67947	25.4764
oe = 0.86	2	35109336	35109959	+	oe = 0.86	oe = 0.86	No description	+	CpG islands	overlapping	0	0.490196	4.80392	0	1.60054
oe = 0.86	2	35200230	35201367	+	oe = 0.86	oe = 0.86	No description	+	CpG islands	overlapping	0	0.344655	1.4541	0.466201	0.849756
oe = 0.74	2	35256332	35256765	+	oe = 0.74	oe = 0.74	No description	+	CpG islands	overlapping	0	0	0	0.757576	2.15909
oe = 0.71	2	35336611	35337111	+	oe = 0.71	oe = 0.71	No description	+	CpG islands	overlapping	0	0	0	0.909091	0
oe = 0.70	2	35581519	35583044	+	oe = 0.70	oe = 0.70	No description	+	CpG islands	overlapping	0	6.73294	8.61887	0.872718	1.88637
oe = 0.77	2	35621843	35622339	+	oe = 0.77	oe = 0.77	No description	+	CpG islands	overlapping	0	1.76768	0.757576	17.0804	0.770202
oe = 0.82	2	35661162	35662167	+	oe = 0.82	oe = 0.82	No description	+	CpG islands	overlapping	0	0.874042	1.37931	1.28831	1.22869
oe = 0.93	2	35979113	35979865	+	oe = 0.93	oe = 0.93	No description	+	CpG islands	overlapping	0	0.643788	1.06145	0.890993	1.05087
oe = 0.81	2	36090915	36091737	+	oe = 0.81	oe = 0.81	No description	+	CpG islands	overlapping	0	1.3949	0.740741	0.740741	4.25926
oe = 0.62	2	36103402	36104063	+	oe = 0.62	oe = 0.62	No description	+	CpG islands	overlapping	0	0	2.17391	5.43478	1.88923
oe = 0.78	2	36104564	36105370	+	oe = 0.78	oe = 0.78	No description	+	CpG islands	overlapping	0	1.83862	2.48677	0.925926	1.12233
oe = 0.89	2	36136286	36136693	+	oe = 0.89	oe = 0.89	No description	+	CpG islands	overlapping	0	0	3.0303	3.22511	0.34965
oe = 0.76	2	36299635	36300165	+	oe = 0.76	oe = 0.76	No description	+	CpG islands	overlapping	0
oe = 0.88	2	36443430	36443942	+	oe = 0.88	oe = 0.88	No description	+	CpG islands	overlapping	0
oe = 0.65	2	37108186	37108956	+	oe = 0.65	oe = 0.65	No description	+	CpG islands	overlapping	0
oe = 0.95	2	37422568	37423128	+	oe = 0.95	oe = 0.95	No description	+	CpG islands	overlapping	0	0.56391	1.51003	0	1.68338
oe = 0.83	2	37430662	37431139	+	oe = 0.83	oe = 0.83	No description	+	CpG islands	overlapping	0	1.11989	2.89855	1.44928	1.44928
oe = 0.84	2	37442974	37443493	+	oe = 0.84	oe = 0.84	No description	+	CpG islands	overlapping	0	0	2.38095	3.57143	2.83447
oe = 0.82	2	37452057	37452530	+	oe = 0.82	oe = 0.82	No description	+	CpG islands	overlapping	0	1.43875	0.512821	2.5641	0.953907
oe = 0.84	2	37702648	37703884	+	oe = 0.84	oe = 0.84	No description	+	CpG islands	overlapping	0	0.317371	1.68783	1.22549	1.0092
oe = 0.88	2	37786440	37786891	+	oe = 0.88	oe = 0.88	No description	+	CpG islands	overlapping	0	0.510204	3.74393	0	1.74441
oe = 0.81	2	37793106	37793872	+	oe = 0.81	oe = 0.81	No description	+	CpG islands	overlapping	0	18.1109	5.59775	13.3535	14.6959
oe = 0.66	2	38053802	38054502	+	oe = 0.66	oe = 0.66	No description	+	CpG islands	overlapping	0
oe = 0.85	2	38286853	38287493	+	oe = 0.85	oe = 0.85	No description	+	CpG islands	overlapping	0	2.45923	16.895	0.684932	2.6147
oe = 0.78	2	38339125	38339891	+	oe = 0.78	oe = 0.78	No description	+	CpG islands	overlapping	0	6.90637	1.25448	15.0922	2.43823
oe = 0.69	2	38348032	38348469	+	oe = 0.69	oe = 0.69	No description	+	CpG islands	overlapping	0	2.95861	1.4	0.333333	2.6732
oe = 0.77	2	38350953	38351995	+	oe = 0.77	oe = 0.77	No description	+	CpG islands	overlapping	0	5.63176	0.462963	1.38889	3.91909
oe = 0.62	2	38354450	38354890	+	oe = 0.62	oe = 0.62	No description	+	CpG islands	overlapping	0	1.8544	11.8056	2.43056	2.12302
oe = 0.83	2	38356683	38357170	+	oe = 0.83	oe = 0.83	No description	+	CpG islands	overlapping	0	0	34.3155	1.82656	1.21415
oe = 0.96	2	38511594	38512118	+	oe = 0.96	oe = 0.96	No description	+	CpG islands	overlapping	0	1.26252	1.07875	1.42735	1.5562
oe = 0.90	2	38710279	38712535	+	oe = 0.90	oe = 0.90	No description	+	CpG islands	overlapping	0	0.215054	3.14631	1.05735	1.45208
oe = 0.77	2	38925258	38926451	+	oe = 0.77	oe = 0.77	No description	+	CpG islands	overlapping	0	0.932914	1.00629	0	0.949522
oe = 0.94	2	39004749	39005254	+	oe = 0.94	oe = 0.94	No description	+	CpG islands	overlapping	0	1.34181	2.11864	3.38983	0.451977
oe = 0.93	2	39007854	39008381	+	oe = 0.93	oe = 0.93	No description	+	CpG islands	overlapping	0	1.78877	0	0.632911	0.565602
oe = 0.84	2	39065383	39065785	+	oe = 0.84	oe = 0.84	No description	+	CpG islands	overlapping	0	0.383374	1.89266	1.69492	0.612053
oe = 0.75	2	39190204	39191002	+	oe = 0.75	oe = 0.75	No description	+	CpG islands	overlapping	0	0.324675	2.38095	2.21088	0.803571
oe = 1.11	2	39225720	39226492	+	oe = 1.11	oe = 1.11	No description	+	CpG islands	overlapping	0	0.882353	0.367647	0.294118	0.490196
oe = 1.00	2	40235613	40236042	+	oe = 1.00	oe = 1.00	No description	+	CpG islands	overlapping	0
oe = 1.72	2	41213115	41213597	+	oe = 1.72	oe = 1.72	No description	+	CpG islands	overlapping	0
oe = 0.84	2	42050403	42051331	+	oe = 0.84	oe = 0.84	No description	+	CpG islands	overlapping	0
oe = 0.68	2	42083455	42084119	+	oe = 0.68	oe = 0.68	No description	+	CpG islands	overlapping	0
oe = 0.66	2	44174035	44174591	+	oe = 0.66	oe = 0.66	No description	+	CpG islands	overlapping	0
oe = 0.82	2	44926564	44927796	+	oe = 0.82	oe = 0.82	No description	+	CpG islands	overlapping	0	0	20.5272	0	2.70996
oe = 0.78	2	44936034	44936511	+	oe = 0.78	oe = 0.78	No description	+	CpG islands	overlapping	0	50.1369	72.0389	77.3918	56.7774
oe = 0.92	2	44988647	44989092	+	oe = 0.92	oe = 0.92	No description	+	CpG islands	overlapping	0
oe = 0.79	2	45109315	45110333	+	oe = 0.79	oe = 0.79	No description	+	CpG islands	overlapping	0	0.53523	2.62195	0.736547	1.80217
oe = 1.01	2	46281821	46282285	+	oe = 1.01	oe = 1.01	No description	+	CpG islands	overlapping	0
oe = 0.86	2	47008858	47009921	+	oe = 0.86	oe = 0.86	No description	+	CpG islands	overlapping	0
oe = 0.61	2	47641945	47642872	+	oe = 0.61	oe = 0.61	No description	+	CpG islands	overlapping	0
oe = 0.75	2	47669429	47669950	+	oe = 0.75	oe = 0.75	No description	+	CpG islands	overlapping	0
oe = 1.07	2	48490186	48490614	+	oe = 1.07	oe = 1.07	No description	+	CpG islands	overlapping	0
oe = 0.66	2	48578896	48579430	+	oe = 0.66	oe = 0.66	No description	+	CpG islands	overlapping	0
oe = 1.02	2	48813661	48814940	+	oe = 1.02	oe = 1.02	No description	+	CpG islands	overlapping	0	1.14502	0.325203	1.67764	0.522648
oe = 0.87	2	49451013	49452743	+	oe = 0.87	oe = 0.87	No description	+	CpG islands	overlapping	0	1.04804	0.608614	1.06117	1.10019
oe = 0.80	2	49619202	49620027	+	oe = 0.80	oe = 0.80	No description	+	CpG islands	overlapping	0	2.62023	0.298507	1.1194	1.05344
oe = 0.82	2	49787441	49788079	+	oe = 0.82	oe = 0.82	No description	+	CpG islands	overlapping	0	1.86195	4.8	1.24762	0.829365
oe = 0.77	2	50066301	50067004	+	oe = 0.77	oe = 0.77	No description	+	CpG islands	overlapping	0	1.79688	2.21354	0.911458	2.58867
oe = 0.61	2	51147552	51148215	+	oe = 0.61	oe = 0.61	No description	+	CpG islands	overlapping	0	1.68489	2.72109	1.09329	1.61555
oe = 0.85	2	51886328	51886824	+	oe = 0.85	oe = 0.85	No description	+	CpG islands	overlapping	0
oe = 0.92	2	52072665	52073660	+	oe = 0.92	oe = 0.92	No description	+	CpG islands	overlapping	0	1.23636	0.927536	1.37681	0.923913
oe = 0.79	2	52424259	52425071	+	oe = 0.79	oe = 0.79	No description	+	CpG islands	overlapping	0	6.37919	1	1.31746	0.444444
oe = 0.92	2	52675643	52676610	+	oe = 0.92	oe = 0.92	No description	+	CpG islands	overlapping	0	0.59337	0.373134	0.79602	1.41008
oe = 0.82	2	52741893	52742737	+	oe = 0.82	oe = 0.82	No description	+	CpG islands	overlapping	0	0	3.06122	0	0.396825
oe = 0.82	2	52857632	52858880	+	oe = 0.82	oe = 0.82	No description	+	CpG islands	overlapping	0	1.24883	2.36891	2.58873	0.80555
oe = 0.99	2	53190978	53192516	+	oe = 0.99	oe = 0.99	No description	+	CpG islands	overlapping	0	1.17832	1.07527	0.179211	1.18614
oe = 0.72	2	53367086	53367523	+	oe = 0.72	oe = 0.72	No description	+	CpG islands	overlapping	0
oe = 0.82	2	53455286	53456154	+	oe = 0.82	oe = 0.82	No description	+	CpG islands	overlapping	0
oe = 0.64	2	53761977	53762768	+	oe = 0.64	oe = 0.64	No description	+	CpG islands	overlapping	0
oe = 0.74	2	54084867	54085694	+	oe = 0.74	oe = 0.74	No description	+	CpG islands	overlapping	0	5.2005	0.37594	1.92982	0
oe = 0.66	2	54385028	54385750	+	oe = 0.66	oe = 0.66	No description	+	CpG islands	overlapping	0
oe = 0.74	2	54436018	54437070	+	oe = 0.74	oe = 0.74	No description	+	CpG islands	overlapping	0	2.76235	1.67549	4.24383	1.26189
oe = 0.85	2	54599765	54600621	+	oe = 0.85	oe = 0.85	No description	+	CpG islands	overlapping	0
oe = 0.71	2	56064631	56065079	+	oe = 0.71	oe = 0.71	No description	+	CpG islands	overlapping	0
oe = 0.83	2	56068811	56069244	+	oe = 0.83	oe = 0.83	No description	+	CpG islands	overlapping	0
oe = 0.62	2	56798755	56801223	+	oe = 0.62	oe = 0.62	No description	+	CpG islands	overlapping	0
oe = 0.80	2	56946411	56946876	+	oe = 0.80	oe = 0.80	No description	+	CpG islands	overlapping	0
oe = 0.88	2	57102336	57102849	+	oe = 0.88	oe = 0.88	No description	+	CpG islands	overlapping	0
oe = 0.84	2	57111607	57112089	+	oe = 0.84	oe = 0.84	No description	+	CpG islands	overlapping	0	1.62626	15.1667	0.4	2.23333
oe = 0.87	2	57114260	57115087	+	oe = 0.87	oe = 0.87	No description	+	CpG islands	overlapping	0	1.08052	0.679564	1.33681	1.32417
oe = 0.70	2	57116217	57116857	+	oe = 0.70	oe = 0.70	No description	+	CpG islands	overlapping	0	7.47899	2.94118	3.43137	1.18778
oe = 0.86	2	57123389	57124335	+	oe = 0.86	oe = 0.86	No description	+	CpG islands	overlapping	0	1.44635	1.70263	1.68403	1.82185
oe = 1.24	2	57222288	57222842	+	oe = 1.24	oe = 1.24	No description	+	CpG islands	overlapping	0
oe = 0.83	2	57237685	57238584	+	oe = 0.83	oe = 0.83	No description	+	CpG islands	overlapping	0	0.162338	4.33712	0.568182	0.61553
oe = 0.80	2	58357612	58358052	+	oe = 0.80	oe = 0.80	No description	+	CpG islands	overlapping	0	17.4242	4.12972	7.82828	9.13651
oe = 0.88	2	58566465	58567607	+	oe = 0.88	oe = 0.88	No description	+	CpG islands	overlapping	0	5.36415	4.16667	3.22946	2.27046
oe = 0.88	2	58887373	58887885	+	oe = 0.88	oe = 0.88	No description	+	CpG islands	overlapping	0
oe = 0.83	2	59160666	59162066	+	oe = 0.83	oe = 0.83	No description	+	CpG islands	overlapping	0	1.5426	2.04946	1.94576	0.869165
oe = 0.81	2	59611854	59612747	+	oe = 0.81	oe = 0.81	No description	+	CpG islands	overlapping	0	1.29701	0.634615	0.540293	0.893504
oe = 0.75	2	59882217	59882700	+	oe = 0.75	oe = 0.75	No description	+	CpG islands	overlapping	0	0.4	1.5	1.5	2.33566
oe = 0.79	2	60109782	60110249	+	oe = 0.79	oe = 0.79	No description	+	CpG islands	overlapping	0
oe = 1.00	2	60124739	60125653	+	oe = 1.00	oe = 1.00	No description	+	CpG islands	overlapping	0	1.37387	0.559524	2.24549	1.37956
oe = 0.95	2	60209424	60210489	+	oe = 0.95	oe = 0.95	No description	+	CpG islands	overlapping	0	2.01474	0.321429	1.55952	1.07148
oe = 0.86	2	60880960	60881768	+	oe = 0.86	oe = 0.86	No description	+	CpG islands	overlapping	0	2.98416	0.848485	0.984848	1.14268
oe = 0.75	2	60962129	60963309	+	oe = 0.75	oe = 0.75	No description	+	CpG islands	overlapping	0	1.30048	0.464135	1.77215	0.321479
oe = 0.91	2	61593005	61593592	+	oe = 0.91	oe = 0.91	No description	+	CpG islands	overlapping	0	1.54584	3.45771	1.1194	0.90263
oe = 0.78	2	61656429	61657146	+	oe = 0.78	oe = 0.78	No description	+	CpG islands	overlapping	0	0.485714	2.03571	3	1.15345
oe = 0.84	2	61711563	61711963	+	oe = 0.84	oe = 0.84	No description	+	CpG islands	overlapping	0	1.38889	0	3.57143	0.616051
oe = 0.73	2	61805054	61805900	+	oe = 0.73	oe = 0.73	No description	+	CpG islands	overlapping	0	0	1.16071	1.30952	1.69196
oe = 0.90	2	61811544	61812559	+	oe = 0.90	oe = 0.90	No description	+	CpG islands	overlapping	0	7.05174	5.4359	9.93346	8.75384
oe = 0.79	2	61815282	61816206	+	oe = 0.79	oe = 0.79	No description	+	CpG islands	overlapping	0	0.362319	0.869565	13.354	2.33547
oe = 0.61	2	61852748	61853482	+	oe = 0.61	oe = 0.61	No description	+	CpG islands	overlapping	0
oe = 0.68	2	62826643	62827067	+	oe = 0.68	oe = 0.68	No description	+	CpG islands	overlapping	0
oe = 0.67	2	63606611	63607505	+	oe = 0.67	oe = 0.67	No description	+	CpG islands	overlapping	0
oe = 0.86	2	63724316	63725172	+	oe = 0.86	oe = 0.86	No description	+	CpG islands	overlapping	0
oe = 1.00	2	64098139	64098636	+	oe = 1.00	oe = 1.00	No description	+	CpG islands	overlapping	0	1.42405	1.94093	1.09705	0.307414
oe = 0.64	2	64312622	64313403	+	oe = 0.64	oe = 0.64	No description	+	CpG islands	overlapping	0
oe = 0.80	2	65022422	65023052	+	oe = 0.80	oe = 0.80	No description	+	CpG islands	overlapping	0	6.01411	0	3.22222	0.987654
oe = 0.90	2	65238067	65239233	+	oe = 0.90	oe = 0.90	No description	+	CpG islands	overlapping	0	1.40387	0.544715	3.27605	1.50507
oe = 0.82	2	66123988	66125117	+	oe = 0.82	oe = 0.82	No description	+	CpG islands	overlapping	0	2.13129	1.43308	2.2096	0.810185
oe = 0.78	2	66256360	66256843	+	oe = 0.78	oe = 0.78	No description	+	CpG islands	overlapping	0	6.34437	0	4.34959	0.899236
oe = 0.69	2	67089662	67090608	+	oe = 0.69	oe = 0.69	No description	+	CpG islands	overlapping	0
oe = 0.75	2	67565650	67566279	+	oe = 0.75	oe = 0.75	No description	+	CpG islands	overlapping	0	0.408805	0.328759	1.05346	1.16577
oe = 1.61	2	68130416	68130822	+	oe = 1.61	oe = 1.61	No description	+	CpG islands	overlapping	0
oe = 0.81	2	68470868	68472497	+	oe = 0.81	oe = 0.81	No description	+	CpG islands	overlapping	0	2.84017	2.20588	1.78338	0.746187
oe = 1.62	2	68547120	68547602	+	oe = 1.62	oe = 1.62	No description	+	CpG islands	overlapping	0
oe = 0.75	2	68861289	68862296	+	oe = 0.75	oe = 0.75	No description	+	CpG islands	overlapping	0	2.28241	3.50877	0.955514	1.18337
oe = 0.89	2	69205859	69206295	+	oe = 0.89	oe = 0.89	No description	+	CpG islands	overlapping	0	0	0.964912	1.19048	0.730994
oe = 0.78	2	69585321	69586490	+	oe = 0.78	oe = 0.78	No description	+	CpG islands	overlapping	0	0.362138	1.74947	0.376603	1.05681
oe = 0.98	2	69722626	69723523	+	oe = 0.98	oe = 0.98	No description	+	CpG islands	overlapping	0	1.47989	5.17241	0.344828	0.833333
oe = 0.75	2	69789428	69789895	+	oe = 0.75	oe = 0.75	No description	+	CpG islands	overlapping	0	0	0	0.512821	2.25071
oe = 0.88	2	69822565	69823322	+	oe = 0.88	oe = 0.88	No description	+	CpG islands	overlapping	0	1.25328	2.46657	0.899888	1.13194
oe = 0.91	2	69861479	69862152	+	oe = 0.91	oe = 0.91	No description	+	CpG islands	overlapping	0	0.718954	0.490196	0.784314	0.840336
oe = 0.83	2	69897120	69897896	+	oe = 0.83	oe = 0.83	No description	+	CpG islands	overlapping	0	0.983175	0.82	1.33333	0.646387
oe = 0.78	2	70471873	70472373	+	oe = 0.78	oe = 0.78	No description	+	CpG islands	overlapping	0	2.66667	2.08333	0	5.29762
oe = 0.73	2	70475116	70477188	+	oe = 0.73	oe = 0.73	No description	+	CpG islands	overlapping	0	3.60599	1.45455	3.69625	2.00541
oe = 0.77	2	70562045	70564007	+	oe = 0.77	oe = 0.77	No description	+	CpG islands	overlapping	0	0.964361	1.67715	2.1206	0.898473
oe = 0.98	2	70661347	70662024	+	oe = 0.98	oe = 0.98	No description	+	CpG islands	overlapping	0	0.95679	1.69974	1.31173	1.69147
oe = 0.89	2	70824740	70826032	+	oe = 0.89	oe = 0.89	No description	+	CpG islands	overlapping	0	0.832053	1.76344	3.35842	1.25527
oe = 0.77	2	71055553	71056279	+	oe = 0.77	oe = 0.77	No description	+	CpG islands	overlapping	0	1.14943	4.02299	0	0.445402
oe = 0.88	2	71117867	71118373	+	oe = 0.88	oe = 0.88	No description	+	CpG islands	overlapping	0	1.72222	1.96667	0.4	0.618803
oe = 1.02	2	71211782	71212304	+	oe = 1.02	oe = 1.02	No description	+	CpG islands	overlapping	0	1.82089	0.606061	0.568182	1.49277
oe = 0.88	2	71389037	71389586	+	oe = 0.88	oe = 0.88	No description	+	CpG islands	overlapping	0	1.05714	0.619048	0.25	1.04336
oe = 0.84	2	71528909	71529726	+	oe = 0.84	oe = 0.84	No description	+	CpG islands	overlapping	0	0.714286	0.843254	1.19048	0.37594
oe = 0.80	2	71541002	71541590	+	oe = 0.80	oe = 0.80	No description	+	CpG islands	overlapping	0	9.38889	2	0.666667	1.00466
oe = 0.73	2	71544135	71546923	+	oe = 0.73	oe = 0.73	No description	+	CpG islands	overlapping	0	4.83985	1.61622	1.3431	0.758281
oe = 0.81	2	71786758	71787855	+	oe = 0.81	oe = 0.81	No description	+	CpG islands	overlapping	0	1.14857	1.31206	1.75729	1.66272
oe = 0.78	2	71872918	71873825	+	oe = 0.78	oe = 0.78	No description	+	CpG islands	overlapping	0	1.80697	0	4.30272	4.82172
oe = 0.86	2	71981006	71981507	+	oe = 0.86	oe = 0.86	No description	+	CpG islands	overlapping	0	2.5	0	16.6667	1.76984
oe = 0.97	2	72285615	72286304	+	oe = 0.97	oe = 0.97	No description	+	CpG islands	overlapping	0	5.12797	13.7463	2.86452	1.22468
oe = 0.95	2	72476060	72477161	+	oe = 0.95	oe = 0.95	No description	+	CpG islands	overlapping	0	0.26455	0.37037	0	1.04886
oe = 0.87	2	72978703	72980956	+	oe = 0.87	oe = 0.87	No description	+	CpG islands	overlapping	0	0.643349	1.33586	0.505689	0.871818
oe = 0.90	2	73214074	73214632	+	oe = 0.90	oe = 0.90	No description	+	CpG islands	overlapping	0	0.351406	1.12502	0.803213	0.99439
oe = 0.84	2	73272854	73274915	+	oe = 0.84	oe = 0.84	No description	+	CpG islands	overlapping	0	1.63505	2.45183	0.567766	1.90018
oe = 0.94	2	73312494	73312896	+	oe = 0.94	oe = 0.94	No description	+	CpG islands	overlapping	0	1.85185	0	1.11607	0
oe = 0.70	2	73386328	73386908	+	oe = 0.70	oe = 0.70	No description	+	CpG islands	overlapping	0	1.72043	1.72043	0	0.46083
oe = 0.92	2	73528867	73529809	+	oe = 0.92	oe = 0.92	No description	+	CpG islands	overlapping	0	0.418015	1.00324	0.809062	1.01112
oe = 0.93	2	73774899	73775693	+	oe = 0.93	oe = 0.93	No description	+	CpG islands	overlapping	0	1.28571	1.1678	3.57143	0.676871
oe = 0.93	2	73891895	73893090	+	oe = 0.93	oe = 0.93	No description	+	CpG islands	overlapping	0	1.92308	2.06731	2.4359	0.373932
oe = 0.86	2	73910624	73911368	+	oe = 0.86	oe = 0.86	No description	+	CpG islands	overlapping	0	1.74283	0.762712	0.903955	2.11351
oe = 0.80	2	74578530	74579138	+	oe = 0.80	oe = 0.80	No description	+	CpG islands	overlapping	0	0.111607	0.625	0.796131	0.716146
oe = 0.77	2	74655440	74656362	+	oe = 0.77	oe = 0.77	No description	+	CpG islands	overlapping	0	1.34958	1.323	0.943396	1.89448
oe = 0.89	2	74667776	74668850	+	oe = 0.89	oe = 0.89	No description	+	CpG islands	overlapping	0	0.151515	0	2.77778	1.49074
oe = 0.73	2	74679673	74680076	+	oe = 0.73	oe = 0.73	No description	+	CpG islands	overlapping	0
oe = 0.82	2	74681954	74683246	+	oe = 0.82	oe = 0.82	No description	+	CpG islands	overlapping	0	10.0654	5.48761	9.25799	3.31823
oe = 0.87	2	74697731	74698814	+	oe = 0.87	oe = 0.87	No description	+	CpG islands	overlapping	0	8.34283	10.7235	8.29919	6.41663
oe = 0.92	2	74704728	74706004	+	oe = 0.92	oe = 0.92	No description	+	CpG islands	overlapping	0	0.899217	3.37302	0	0.670824
oe = 0.74	2	74711843	74712395	+	oe = 0.74	oe = 0.74	No description	+	CpG islands	overlapping	0	2.7684	4.83333	2.73333	3.28182
oe = 0.84	2	74732706	74733253	+	oe = 0.84	oe = 0.84	No description	+	CpG islands	overlapping	0	0	7.14286	0	4.64286
oe = 0.77	2	74746372	74747291	+	oe = 0.77	oe = 0.77	No description	+	CpG islands	overlapping	0	1.06667	0.666667	3.68889	1.89899
oe = 0.79	2	74749625	74750064	+	oe = 0.79	oe = 0.79	No description	+	CpG islands	overlapping	0	0	0	3.21429	0.833333
oe = 0.98	2	74752889	74753402	+	oe = 0.98	oe = 0.98	No description	+	CpG islands	overlapping	0	4.16667	1.38889	2.87698	1.89394
oe = 0.79	2	74762808	74763831	+	oe = 0.79	oe = 0.79	No description	+	CpG islands	overlapping	0	1.74141	0.921569	2.18954	2.26662
oe = 0.92	2	74825757	74826361	+	oe = 0.92	oe = 0.92	No description	+	CpG islands	overlapping	0	0	1.94444	2.18254	0
oe = 0.82	2	75137424	75138154	+	oe = 0.82	oe = 0.82	No description	+	CpG islands	overlapping	0	2.71318	0	2.32558	1.3289
oe = 0.70	2	75232957	75233490	+	oe = 0.70	oe = 0.70	No description	+	CpG islands	overlapping	0
oe = 2.50	2	75638801	75639205	+	oe = 2.50	oe = 2.50	No description	+	CpG islands	overlapping	0
oe = 0.96	2	75658689	75660031	+	oe = 0.96	oe = 0.96	No description	+	CpG islands	overlapping	0	0.833638	0.234742	0.258216	1.05849
oe = 0.76	2	75703587	75704951	+	oe = 0.76	oe = 0.76	No description	+	CpG islands	overlapping	0	0.340136	0.396825	0.873016	2.73449
oe = 0.86	2	75832021	75832557	+	oe = 0.86	oe = 0.86	No description	+	CpG islands	overlapping	0	2.2623	4.05871	0.816692	1.50879
oe = 0.80	2	76369912	76370352	+	oe = 0.80	oe = 0.80	No description	+	CpG islands	overlapping	0	2.16216	0.900901	0	1.98198
oe = 0.87	2	76406110	76407537	+	oe = 0.87	oe = 0.87	No description	+	CpG islands	overlapping	0	1.25565	1.70782	0.437243	0.764935
oe = 0.65	2	76647566	76648459	+	oe = 0.65	oe = 0.65	No description	+	CpG islands	overlapping	0	0.733333	1.66667	1	0.2
oe = 0.91	2	76675061	76675790	+	oe = 0.91	oe = 0.91	No description	+	CpG islands	overlapping	0	9.54031	17.2316	11.6996	8.19114
oe = 0.93	2	77280120	77280914	+	oe = 0.93	oe = 0.93	No description	+	CpG islands	overlapping	0	1.24031	1.86047	3.92765	1.27877
oe = 0.86	2	77816347	77817237	+	oe = 0.86	oe = 0.86	No description	+	CpG islands	overlapping	0	1.95845	1.97479	0.735294	1.31819
oe = 0.82	2	77958015	77958943	+	oe = 0.82	oe = 0.82	No description	+	CpG islands	overlapping	0
oe = 0.87	2	78012920	78013640	+	oe = 0.87	oe = 0.87	No description	+	CpG islands	overlapping	0
oe = 0.70	2	78129706	78130241	+	oe = 0.70	oe = 0.70	No description	+	CpG islands	overlapping	0
oe = 0.76	2	78512855	78513382	+	oe = 0.76	oe = 0.76	No description	+	CpG islands	overlapping	0
oe = 0.91	2	78868541	78870016	+	oe = 0.91	oe = 0.91	No description	+	CpG islands	overlapping	0	0.930632	0.560897	0.801282	1.35116
oe = 0.69	2	79255403	79255897	+	oe = 0.69	oe = 0.69	No description	+	CpG islands	overlapping	0	4.16667	2.85714	3.57143	0.892857
oe = 0.65	2	79453919	79454486	+	oe = 0.65	oe = 0.65	No description	+	CpG islands	overlapping	0	28.8515	21.4052	20.4902	23.1699
oe = 0.90	2	79456619	79457022	+	oe = 0.90	oe = 0.90	No description	+	CpG islands	overlapping	0	0	0	7.5	9
oe = 0.91	2	79635068	79636265	+	oe = 0.91	oe = 0.91	No description	+	CpG islands	overlapping	0	0.782967	4.42613	0.42735	2.09821
oe = 0.65	2	79936806	79937759	+	oe = 0.65	oe = 0.65	No description	+	CpG islands	overlapping	0
oe = 0.64	2	80251097	80251786	+	oe = 0.64	oe = 0.64	No description	+	CpG islands	overlapping	0
oe = 0.88	2	80315408	80316056	+	oe = 0.88	oe = 0.88	No description	+	CpG islands	overlapping	0	0.634845	1.51515	0.378788	1.13603
oe = 0.78	2	80447352	80447771	+	oe = 0.78	oe = 0.78	No description	+	CpG islands	overlapping	0
oe = 0.93	2	80580570	80581665	+	oe = 0.93	oe = 0.93	No description	+	CpG islands	overlapping	0	0.78435	0.438368	2.46838	1.10393
oe = 0.79	2	80812001	80817225	+	oe = 0.79	oe = 0.79	No description	+	CpG islands	overlapping	0
oe = 0.64	2	80962602	80963887	+	oe = 0.64	oe = 0.64	No description	+	CpG islands	overlapping	0
oe = 0.69	2	81005403	81005883	+	oe = 0.69	oe = 0.69	No description	+	CpG islands	overlapping	0
oe = 0.79	2	81460435	81460915	+	oe = 0.79	oe = 0.79	No description	+	CpG islands	overlapping	0
oe = 1.03	2	81511380	81511792	+	oe = 1.03	oe = 1.03	No description	+	CpG islands	overlapping	0
oe = 0.79	2	82053063	82053782	+	oe = 0.79	oe = 0.79	No description	+	CpG islands	overlapping	0	1.69841	1.73016	2.65079	2.33055
oe = 0.67	2	82495308	82496033	+	oe = 0.67	oe = 0.67	No description	+	CpG islands	overlapping	0
oe = 0.65	2	83413594	83414336	+	oe = 0.65	oe = 0.65	No description	+	CpG islands	overlapping	0
oe = 0.70	2	83430073	83430603	+	oe = 0.70	oe = 0.70	No description	+	CpG islands	overlapping	0
oe = 0.65	2	83546904	83547367	+	oe = 0.65	oe = 0.65	No description	+	CpG islands	overlapping	0	43.2692	38.8462	36.1538	40.8353
oe = 0.92	2	83644312	83644983	+	oe = 0.92	oe = 0.92	No description	+	CpG islands	overlapping	0	1.97468	0.793651	0	1.16402
oe = 0.86	2	83724236	83725044	+	oe = 0.86	oe = 0.86	No description	+	CpG islands	overlapping	0	1.03287	1.71254	0.81513	3.17276
oe = 0.83	2	84670190	84670791	+	oe = 0.83	oe = 0.83	No description	+	CpG islands	overlapping	0	36.1111	48.6111	38.8889	23.6806
oe = 1.02	2	84714580	84715525	+	oe = 1.02	oe = 1.02	No description	+	CpG islands	overlapping	0	1.14846	0.686275	0.816993	0.237671
oe = 0.78	2	84839255	84840712	+	oe = 0.78	oe = 0.78	No description	+	CpG islands	overlapping	0	1.65815	1.4171	2.18015	0.464716
oe = 0.81	2	84866172	84866571	+	oe = 0.81	oe = 0.81	No description	+	CpG islands	overlapping	0	0	5.88235	0	0
oe = 0.84	2	84871907	84872648	+	oe = 0.84	oe = 0.84	No description	+	CpG islands	overlapping	0	1.2467	2.25177	0.283688	1.32725
oe = 0.85	2	84886314	84887871	+	oe = 0.85	oe = 0.85	No description	+	CpG islands	overlapping	0	9.33922	1.21951	3.17654	1.03223
oe = 1.73	2	84899216	84899663	+	oe = 1.73	oe = 1.73	No description	+	CpG islands	overlapping	0
oe = 1.12	2	85037056	85037622	+	oe = 1.12	oe = 1.12	No description	+	CpG islands	overlapping	0
oe = 0.86	2	85047999	85048627	+	oe = 0.86	oe = 0.86	No description	+	CpG islands	overlapping	0	0.909091	0.757576	5.7197	2.5974
oe = 0.70	2	85084619	85085152	+	oe = 0.70	oe = 0.70	No description	+	CpG islands	overlapping	0
oe = 0.97	2	85694589	85695019	+	oe = 0.97	oe = 0.97	No description	+	CpG islands	overlapping	0
oe = 0.89	2	87681858	87682297	+	oe = 0.89	oe = 0.89	No description	+	CpG islands	overlapping	0
oe = 0.81	2	88617137	88617569	+	oe = 0.81	oe = 0.81	No description	+	CpG islands	overlapping	0
oe = 0.64	2	88711062	88711572	+	oe = 0.64	oe = 0.64	No description	+	CpG islands	overlapping	0
oe = 0.88	2	89264705	89265218	+	oe = 0.88	oe = 0.88	No description	+	CpG islands	overlapping	0
oe = 0.69	2	89899088	89899609	+	oe = 0.69	oe = 0.69	No description	+	CpG islands	overlapping	0
oe = 0.66	2	90087416	90088191	+	oe = 0.66	oe = 0.66	No description	+	CpG islands	overlapping	0
oe = 0.68	2	90172961	90173506	+	oe = 0.68	oe = 0.68	No description	+	CpG islands	overlapping	0
oe = 0.68	2	90373187	90373732	+	oe = 0.68	oe = 0.68	No description	+	CpG islands	overlapping	0
oe = 0.83	2	90579593	90580877	+	oe = 0.83	oe = 0.83	No description	+	CpG islands	overlapping	0	0.972809	1.13169	1.18313	1.4089
oe = 1.05	2	90678999	90679513	+	oe = 1.05	oe = 1.05	No description	+	CpG islands	overlapping	0	2.94118	0	0	0
oe = 0.98	2	90745285	90746088	+	oe = 0.98	oe = 0.98	No description	+	CpG islands	overlapping	0	1.06838	1.47741	0.274725	0.638315
oe = 0.93	2	90847027	90847575	+	oe = 0.93	oe = 0.93	No description	+	CpG islands	overlapping	0	1.96721	1.02459	1.22951	0.555556
oe = 0.80	2	90885645	90886082	+	oe = 0.80	oe = 0.80	No description	+	CpG islands	overlapping	0
oe = 0.89	2	90889416	90890446	+	oe = 0.89	oe = 0.89	No description	+	CpG islands	overlapping	0
oe = 0.88	2	90904371	90905111	+	oe = 0.88	oe = 0.88	No description	+	CpG islands	overlapping	0
oe = 0.95	2	90917418	90918027	+	oe = 0.95	oe = 0.95	No description	+	CpG islands	overlapping	0
oe = 0.84	2	90940273	90941231	+	oe = 0.84	oe = 0.84	No description	+	CpG islands	overlapping	0
oe = 0.94	2	91070078	91070641	+	oe = 0.94	oe = 0.94	No description	+	CpG islands	overlapping	0	7.52976	0.729167	1.25	0.916667
oe = 0.71	2	91115204	91115607	+	oe = 0.71	oe = 0.71	No description	+	CpG islands	overlapping	0
oe = 0.93	2	91182468	91183063	+	oe = 0.93	oe = 0.93	No description	+	CpG islands	overlapping	0	2.78148	2	1.40317	1.23761
oe = 0.75	2	91236640	91237146	+	oe = 0.75	oe = 0.75	No description	+	CpG islands	overlapping	0	11.9549	2.63158	1.31579	5.27075
oe = 1.13	2	91264998	91265590	+	oe = 1.13	oe = 1.13	No description	+	CpG islands	overlapping	0	0.150602	0.240964	1.95066	1.94731
oe = 0.82	2	91457334	91458062	+	oe = 0.82	oe = 0.82	No description	+	CpG islands	overlapping	0	0.3125	1.5119	0.625	0.85974
oe = 0.85	2	91526672	91527220	+	oe = 0.85	oe = 0.85	No description	+	CpG islands	overlapping	0	1.21528	2.89352	0.529101	0.390625
oe = 0.88	2	91649928	91650421	+	oe = 0.88	oe = 0.88	No description	+	CpG islands	overlapping	0	1.85185	2.2619	3.7037	0
oe = 0.86	2	91710200	91711006	+	oe = 0.86	oe = 0.86	No description	+	CpG islands	overlapping	0	0.694444	1.66667	0.694444	1.14087
oe = 0.98	2	91730092	91730624	+	oe = 0.98	oe = 0.98	No description	+	CpG islands	overlapping	0	0.923645	2.35632	0.431034	0.814176
oe = 0.82	2	91921472	91922372	+	oe = 0.82	oe = 0.82	No description	+	CpG islands	overlapping	0	1.09711	0	1.66667	0.497977
oe = 0.85	2	91931558	91932192	+	oe = 0.85	oe = 0.85	No description	+	CpG islands	overlapping	0	5.74074	11.7593	2.77778	16.5278
oe = 0.83	2	91963179	91963808	+	oe = 0.83	oe = 0.83	No description	+	CpG islands	overlapping	0	0.809994	1.76991	1.38889	0.468289
oe = 0.87	2	91975473	91976221	+	oe = 0.87	oe = 0.87	No description	+	CpG islands	overlapping	0	1.55678	0.837258	1.59341	0.880005
oe = 0.82	2	92024061	92024631	+	oe = 0.82	oe = 0.82	No description	+	CpG islands	overlapping	0	0.795796	1.08108	0.3003	0.990991
oe = 0.83	2	92059472	92060112	+	oe = 0.83	oe = 0.83	No description	+	CpG islands	overlapping	0	10.0212	0.684932	4.8516	2.35483
oe = 0.97	2	92183233	92183829	+	oe = 0.97	oe = 0.97	No description	+	CpG islands	overlapping	0	0.656916	0.762829	2.27462	0.260055
oe = 0.87	2	92184803	92185446	+	oe = 0.87	oe = 0.87	No description	+	CpG islands	overlapping	0	3.49412	5.3288	1.5873	0
oe = 0.70	2	92370593	92371064	+	oe = 0.70	oe = 0.70	No description	+	CpG islands	overlapping	0	0.600601	1.44144	1.0179	1.40186
oe = 0.83	2	92388982	92389543	+	oe = 0.83	oe = 0.83	No description	+	CpG islands	overlapping	0	2.40897	0	1.78994	0.96576
oe = 0.97	2	92400963	92401399	+	oe = 0.97	oe = 0.97	No description	+	CpG islands	overlapping	0	0.31746	0	1.32275	1.29761
oe = 1.03	2	92433818	92434385	+	oe = 1.03	oe = 1.03	No description	+	CpG islands	overlapping	0	2.94118	0	0	0.410068
oe = 0.74	2	92599520	92600500	+	oe = 0.74	oe = 0.74	No description	+	CpG islands	overlapping	0	1.25448	1.75627	2.13518	2.34437
oe = 1.00	2	92660752	92661202	+	oe = 1.00	oe = 1.00	No description	+	CpG islands	overlapping	0
oe = 0.84	2	93014697	93015265	+	oe = 0.84	oe = 0.84	No description	+	CpG islands	overlapping	0	0.172117	1.71113	1.80723	1.59547
oe = 0.92	2	93045389	93046447	+	oe = 0.92	oe = 0.92	No description	+	CpG islands	overlapping	0	1.19807	1.73913	2.17391	3.56625
oe = 0.79	2	93187375	93188704	+	oe = 0.79	oe = 0.79	No description	+	CpG islands	overlapping	0	4.2519	3.41991	1.6835	1.75627
oe = 0.83	2	93333603	93334690	+	oe = 0.83	oe = 0.83	No description	+	CpG islands	overlapping	0	1.15847	0.662478	1.33873	0.685909
oe = 0.88	2	93642598	93643648	+	oe = 0.88	oe = 0.88	No description	+	CpG islands	overlapping	0	6.52174	0.55038	12.3948	7.43583
oe = 0.81	2	93955935	93957253	+	oe = 0.81	oe = 0.81	No description	+	CpG islands	overlapping	0	1.59357	4.18129	12.3308	1.94312
oe = 0.80	2	94010470	94010904	+	oe = 0.80	oe = 0.80	No description	+	CpG islands	overlapping	0	0.909091	0	1.13636	0.959596
oe = 0.87	2	94157597	94158274	+	oe = 0.87	oe = 0.87	No description	+	CpG islands	overlapping	0
oe = 1.06	2	94241115	94241613	+	oe = 1.06	oe = 1.06	No description	+	CpG islands	overlapping	0	3.33333	1.25	2.08333	0
oe = 0.74	2	94273220	94273872	+	oe = 0.74	oe = 0.74	No description	+	CpG islands	overlapping	0
oe = 0.94	2	94406107	94406816	+	oe = 0.94	oe = 0.94	No description	+	CpG islands	overlapping	0	0.333333	2.16667	0.972222	2.36706
oe = 1.03	2	94437453	94438255	+	oe = 1.03	oe = 1.03	No description	+	CpG islands	overlapping	0	1.36616	1.89087	0.605159	1.1362
oe = 0.69	2	94890738	94891268	+	oe = 0.69	oe = 0.69	No description	+	CpG islands	overlapping	0
oe = 0.97	2	96198051	96198478	+	oe = 0.97	oe = 0.97	No description	+	CpG islands	overlapping	0
oe = 0.89	2	97188586	97189085	+	oe = 0.89	oe = 0.89	No description	+	CpG islands	overlapping	0
oe = 0.71	2	98389471	98389901	+	oe = 0.71	oe = 0.71	No description	+	CpG islands	overlapping	0	35	5	30	65.8333
oe = 0.83	2	98632204	98632716	+	oe = 0.83	oe = 0.83	No description	+	CpG islands	overlapping	0
oe = 0.89	2	99552048	99552525	+	oe = 0.89	oe = 0.89	No description	+	CpG islands	overlapping	0
oe = 0.66	2	100546519	100547670	+	oe = 0.66	oe = 0.66	No description	+	CpG islands	overlapping	0
oe = 0.67	2	100765918	100766864	+	oe = 0.67	oe = 0.67	No description	+	CpG islands	overlapping	0
oe = 1.02	2	101678313	101678774	+	oe = 1.02	oe = 1.02	No description	+	CpG islands	overlapping	0	0.146199	1.79825	0.877193	0.093985
oe = 0.82	2	101796407	101797658	+	oe = 0.82	oe = 0.82	No description	+	CpG islands	overlapping	0	20.959	28.6667	10.1481	39.7291
oe = 0.86	2	102185996	102186433	+	oe = 0.86	oe = 0.86	No description	+	CpG islands	overlapping	0	1.03994	0	0	1.08586
oe = 0.88	2	102400339	102401261	+	oe = 0.88	oe = 0.88	No description	+	CpG islands	overlapping	0	3.24933	2.41195	6.19658	3.16357
oe = 0.80	2	102450283	102452095	+	oe = 0.80	oe = 0.80	No description	+	CpG islands	overlapping	0	1.15341	1.90144	0.547952	0.679195
oe = 0.73	2	102608951	102609695	+	oe = 0.73	oe = 0.73	No description	+	CpG islands	overlapping	0
oe = 0.80	2	102658651	102659347	+	oe = 0.80	oe = 0.80	No description	+	CpG islands	overlapping	0	1.68931	1.43904	2.92517	0.750044
oe = 0.77	2	103073379	103073940	+	oe = 0.77	oe = 0.77	No description	+	CpG islands	overlapping	0	0	0	0	0
oe = 0.84	2	103566152	103567422	+	oe = 0.84	oe = 0.84	No description	+	CpG islands	overlapping	0	4.36226	2.19626	1.87401	1.80411
oe = 0.80	2	103760848	103761416	+	oe = 0.80	oe = 0.80	No description	+	CpG islands	overlapping	0	0.434783	4.43841	0	0.603865
oe = 0.90	2	103796542	103797768	+	oe = 0.90	oe = 0.90	No description	+	CpG islands	overlapping	0	0.357143	0.666667	0.666667	1.65031
oe = 0.76	2	103969530	103970913	+	oe = 0.76	oe = 0.76	No description	+	CpG islands	overlapping	0	1.85185	0.529101	2.31481	1.02671
oe = 0.67	2	104015409	104016151	+	oe = 0.67	oe = 0.67	No description	+	CpG islands	overlapping	0
oe = 0.75	2	104027698	104028455	+	oe = 0.75	oe = 0.75	No description	+	CpG islands	overlapping	0	1.63121	7.97872	0.531915	2.9156
oe = 0.84	2	104122631	104123347	+	oe = 0.84	oe = 0.84	No description	+	CpG islands	overlapping	0	2.12522	2.09877	0.485009	1.33157
oe = 0.81	2	104409872	104410866	+	oe = 0.81	oe = 0.81	No description	+	CpG islands	overlapping	0	1.53812	1.15581	0.766284	0.737258
oe = 0.91	2	104493272	104494692	+	oe = 0.91	oe = 0.91	No description	+	CpG islands	overlapping	0	0.962257	1.95665	1.32604	1.47769
oe = 0.89	2	104590229	104591119	+	oe = 0.89	oe = 0.89	No description	+	CpG islands	overlapping	0	0.723522	0.344828	0.246305	0.456823
oe = 0.94	2	104711649	104712465	+	oe = 0.94	oe = 0.94	No description	+	CpG islands	overlapping	0	1.2805	0.694444	0.601852	1.30797
oe = 0.81	2	104742454	104742951	+	oe = 0.81	oe = 0.81	No description	+	CpG islands	overlapping	0	0	0	0	0.766551
oe = 0.81	2	104816115	104817238	+	oe = 0.81	oe = 0.81	No description	+	CpG islands	overlapping	0	5.95095	1.45505	5.76879	4.10516
oe = 0.91	2	104849275	104849927	+	oe = 0.91	oe = 0.91	No description	+	CpG islands	overlapping	0	6.45833	2.5	2.1875	9.19138
oe = 1.07	2	105016630	105017140	+	oe = 1.07	oe = 1.07	No description	+	CpG islands	overlapping	0	0.320513	0.641026	1.76282	1.28205
oe = 0.77	2	105126292	105127506	+	oe = 0.77	oe = 0.77	No description	+	CpG islands	overlapping	0	0.96676	0.626566	0.438597	1.56537
oe = 1.27	2	105128046	105128457	+	oe = 1.27	oe = 1.27	No description	+	CpG islands	overlapping	0
oe = 0.72	2	105398701	105399448	+	oe = 0.72	oe = 0.72	No description	+	CpG islands	overlapping	0	0.919118	2.12418	3.44251	1.26926
oe = 0.70	2	105675189	105675605	+	oe = 0.70	oe = 0.70	No description	+	CpG islands	overlapping	0	1.3986	3.07692	0	0
oe = 0.76	2	105676054	105676670	+	oe = 0.76	oe = 0.76	No description	+	CpG islands	overlapping	0	0	0	1.48936	0.549891
oe = 0.74	2	105858536	105859114	+	oe = 0.74	oe = 0.74	No description	+	CpG islands	overlapping	0
oe = 0.76	2	105904322	105904844	+	oe = 0.76	oe = 0.76	No description	+	CpG islands	overlapping	0	0	10.4348	2.17391	2.21532
oe = 0.86	2	105948540	105948980	+	oe = 0.86	oe = 0.86	No description	+	CpG islands	overlapping	0
oe = 0.84	2	106693294	106694592	+	oe = 0.84	oe = 0.84	No description	+	CpG islands	overlapping	0	5.61763	1.22126	0.431034	1.46862
oe = 0.82	2	107139988	107140869	+	oe = 0.82	oe = 0.82	No description	+	CpG islands	overlapping	0
oe = 0.96	2	109280615	109281111	+	oe = 0.96	oe = 0.96	No description	+	CpG islands	overlapping	0	1.31579	1.24269	1.75439	0
oe = 0.76	2	109677173	109677696	+	oe = 0.76	oe = 0.76	No description	+	CpG islands	overlapping	0	2.32057	3.94737	1.19465	0.292398
oe = 0.79	2	109693407	109694207	+	oe = 0.79	oe = 0.79	No description	+	CpG islands	overlapping	0	0.859788	0	0.333333	0.604396
oe = 0.94	2	109890586	109891268	+	oe = 0.94	oe = 0.94	No description	+	CpG islands	overlapping	0	0.332226	1.33998	2.13178	1.37647
oe = 0.79	2	109917559	109918372	+	oe = 0.79	oe = 0.79	No description	+	CpG islands	overlapping	0	1.77897	1.14027	1.3897	1.63862
oe = 0.77	2	110157209	110157686	+	oe = 0.77	oe = 0.77	No description	+	CpG islands	overlapping	0	79.1556	89.3434	76.847	73.1394
oe = 0.64	2	110435244	110435774	+	oe = 0.64	oe = 0.64	No description	+	CpG islands	overlapping	0
oe = 0.67	2	111180045	111180508	+	oe = 0.67	oe = 0.67	No description	+	CpG islands	overlapping	0
oe = 0.75	2	111851005	111851548	+	oe = 0.75	oe = 0.75	No description	+	CpG islands	overlapping	0
oe = 0.70	2	112160472	112160946	+	oe = 0.70	oe = 0.70	No description	+	CpG islands	overlapping	0
oe = 0.90	2	112239251	112239930	+	oe = 0.90	oe = 0.90	No description	+	CpG islands	overlapping	0	0.781259	1.68401	0.96736	0.716534
oe = 0.94	2	112265479	112266086	+	oe = 0.94	oe = 0.94	No description	+	CpG islands	overlapping	0	0.584577	1.69154	0.904278	2.40083
oe = 0.85	2	112379094	112379539	+	oe = 0.85	oe = 0.85	No description	+	CpG islands	overlapping	0	0.652473	0	2.75641	0.96917
oe = 0.91	2	112454874	112455342	+	oe = 0.91	oe = 0.91	No description	+	CpG islands	overlapping	0	6.08586	0.793651	1.19048	4.3237
oe = 0.84	2	112492874	112493511	+	oe = 0.84	oe = 0.84	No description	+	CpG islands	overlapping	0	0.823045	0.971977	0.352734	1.19309
oe = 0.97	2	113134261	113134709	+	oe = 0.97	oe = 0.97	No description	+	CpG islands	overlapping	0
oe = 0.75	2	113216801	113217421	+	oe = 0.75	oe = 0.75	No description	+	CpG islands	overlapping	0	3.33333	3	2.22222	1.48148
oe = 0.66	2	113327377	113327814	+	oe = 0.66	oe = 0.66	No description	+	CpG islands	overlapping	0
oe = 0.85	2	113729061	113729573	+	oe = 0.85	oe = 0.85	No description	+	CpG islands	overlapping	0
oe = 0.74	2	113757589	113758827	+	oe = 0.74	oe = 0.74	No description	+	CpG islands	overlapping	0	0	1.91153	1.04167	2.77778
oe = 0.94	2	114013364	114013823	+	oe = 0.94	oe = 0.94	No description	+	CpG islands	overlapping	0	1.36364	1.06838	2.5641	1.39649
oe = 0.92	2	116064174	116064606	+	oe = 0.92	oe = 0.92	No description	+	CpG islands	overlapping	0	0.833333	2.42063	1.77778	0.989011
oe = 1.03	2	116488945	116489387	+	oe = 1.03	oe = 1.03	No description	+	CpG islands	overlapping	0
oe = 0.63	2	116494239	116494962	+	oe = 0.63	oe = 0.63	No description	+	CpG islands	overlapping	0
oe = 0.69	2	116593157	116593678	+	oe = 0.69	oe = 0.69	No description	+	CpG islands	overlapping	0
oe = 0.82	2	116975569	116976108	+	oe = 0.82	oe = 0.82	No description	+	CpG islands	overlapping	0	0.378788	1.26263	0.505051	1.03171
oe = 0.88	2	117120514	117121957	+	oe = 0.88	oe = 0.88	No description	+	CpG islands	overlapping	0	1.32918	2.18233	0.795455	1.13689
oe = 0.79	2	117249675	117250186	+	oe = 0.79	oe = 0.79	No description	+	CpG islands	overlapping	0	13.8374	11.3757	11.7284	15.9877
oe = 0.87	2	117342647	117343063	+	oe = 0.87	oe = 0.87	No description	+	CpG islands	overlapping	0	10.4104	1.25	0	0
oe = 0.64	2	118372950	118374134	+	oe = 0.64	oe = 0.64	No description	+	CpG islands	overlapping	0	2.12418	0.588235	1.17647	2.33193
oe = 0.81	2	118388343	118388877	+	oe = 0.81	oe = 0.81	No description	+	CpG islands	overlapping	0	3.54406	0.431034	3.50985	0.383142
oe = 0.99	2	118479159	118479840	+	oe = 0.99	oe = 0.99	No description	+	CpG islands	overlapping	0	1.2614	0	1.24113	1.3205
oe = 0.92	2	118554972	118555400	+	oe = 0.92	oe = 0.92	No description	+	CpG islands	overlapping	0
oe = 0.88	2	118676926	118677681	+	oe = 0.88	oe = 0.88	No description	+	CpG islands	overlapping	0	1.04167	1.25	0	0.659722
oe = 0.72	2	118702420	118704307	+	oe = 0.72	oe = 0.72	No description	+	CpG islands	overlapping	0	8.36025	0.997606	4.25742	1.00221
oe = 0.64	2	118711071	118711517	+	oe = 0.64	oe = 0.64	No description	+	CpG islands	overlapping	0	7.7417	0	8.1746	1.40242
oe = 0.92	2	118745611	118746808	+	oe = 0.92	oe = 0.92	No description	+	CpG islands	overlapping	0	1.26698	0.164204	2.09536	0.925007
oe = 0.79	2	118814084	118814582	+	oe = 0.79	oe = 0.79	No description	+	CpG islands	overlapping	0	1.385	0.882353	0.245098	0.980392
oe = 0.95	2	118901220	118902963	+	oe = 0.95	oe = 0.95	No description	+	CpG islands	overlapping	0	5.96152	0.722496	2.99322	1.22262
oe = 0.70	2	118926383	118927094	+	oe = 0.70	oe = 0.70	No description	+	CpG islands	overlapping	0	0.892857	4.20918	1.19048	2.5
oe = 0.84	2	118976106	118976804	+	oe = 0.84	oe = 0.84	No description	+	CpG islands	overlapping	0	1.31696	2.29167	0	0.607143
oe = 0.70	2	119034783	119035433	+	oe = 0.70	oe = 0.70	No description	+	CpG islands	overlapping	0	6.40244	0.487805	4.87805	2.64808
oe = 1.15	2	119047072	119047638	+	oe = 1.15	oe = 1.15	No description	+	CpG islands	overlapping	0	0.543478	3.92081	2.17391	1.06539
oe = 0.95	2	119112700	119113180	+	oe = 0.95	oe = 0.95	No description	+	CpG islands	overlapping	0	1.22222	0.5	1.83333	1.25556
oe = 0.81	2	119156417	119157188	+	oe = 0.81	oe = 0.81	No description	+	CpG islands	overlapping	0	0.8218	0	1.65	0.558333
oe = 0.78	2	119167446	119168086	+	oe = 0.78	oe = 0.78	No description	+	CpG islands	overlapping	0
oe = 0.77	2	119208583	119209036	+	oe = 0.77	oe = 0.77	No description	+	CpG islands	overlapping	0	0	3.57143	0	0.595238
oe = 0.82	2	119237018	119238232	+	oe = 0.82	oe = 0.82	No description	+	CpG islands	overlapping	0	1.04504	3.19097	2.99637	1.21522
oe = 0.65	2	119322134	119322944	+	oe = 0.65	oe = 0.65	No description	+	CpG islands	overlapping	0	0.625	1.58333	0.979167	3.09741
oe = 0.73	2	119325902	119327393	+	oe = 0.73	oe = 0.73	No description	+	CpG islands	overlapping	0	2.77005	0.303951	0	2.19689
oe = 0.92	2	119337793	119338215	+	oe = 0.92	oe = 0.92	No description	+	CpG islands	overlapping	0	1.17725	3.24074	0	0.380291
oe = 0.80	2	119350936	119351593	+	oe = 0.80	oe = 0.80	No description	+	CpG islands	overlapping	0	6.14897	8.13008	15.061	7.17229
oe = 0.96	2	119476897	119478366	+	oe = 0.96	oe = 0.96	No description	+	CpG islands	overlapping	0	1.25949	1.59593	2.70531	1.04963
oe = 0.83	2	119547472	119547988	+	oe = 0.83	oe = 0.83	No description	+	CpG islands	overlapping	0	3.95833	3.99306	1.73611	0.992064
oe = 0.86	2	119594232	119594717	+	oe = 0.86	oe = 0.86	No description	+	CpG islands	overlapping	0	1.23336	1.65094	1.88679	0.754954
oe = 1.02	2	119618173	119618652	+	oe = 1.02	oe = 1.02	No description	+	CpG islands	overlapping	0
oe = 0.91	2	119674934	119675628	+	oe = 0.91	oe = 0.91	No description	+	CpG islands	overlapping	0	1.54321	0.37037	0.308642	0.916574
oe = 0.80	2	119742125	119743425	+	oe = 0.80	oe = 0.80	No description	+	CpG islands	overlapping	0	1.64904	1.19127	0.722222	0.710592
oe = 1.00	2	119743826	119744442	+	oe = 1.00	oe = 1.00	No description	+	CpG islands	overlapping	0	1.99457	0	3.24561	1.86299
oe = 0.87	2	119757929	119758997	+	oe = 0.87	oe = 0.87	No description	+	CpG islands	overlapping	0	1.11053	1.94156	1.58151	1.65234
oe = 0.82	2	119799326	119800096	+	oe = 0.82	oe = 0.82	No description	+	CpG islands	overlapping	0	1.86828	0.746928	1.00806	0.539875
oe = 0.93	2	119872509	119873389	+	oe = 0.93	oe = 0.93	No description	+	CpG islands	overlapping	0	1.44144	0	0	0.990991
oe = 0.90	2	119897056	119897698	+	oe = 0.90	oe = 0.90	No description	+	CpG islands	overlapping	0	1.17424	0	1.0271	1.10849
oe = 0.82	2	120154098	120154849	+	oe = 0.82	oe = 0.82	No description	+	CpG islands	overlapping	0	1.31944	1.5625	0	1.37061
oe = 0.68	2	120352723	120353179	+	oe = 0.68	oe = 0.68	No description	+	CpG islands	overlapping	0	0.625	1.5625	0.892857	0
oe = 0.87	2	120567563	120568044	+	oe = 0.87	oe = 0.87	No description	+	CpG islands	overlapping	0	0.867347	1.78571	0	0
oe = 0.78	2	120730819	120731678	+	oe = 0.78	oe = 0.78	No description	+	CpG islands	overlapping	0	0.424203	0.924388	2.94574	0.719641
oe = 0.82	2	120849916	120850874	+	oe = 0.82	oe = 0.82	No description	+	CpG islands	overlapping	0	2.54804	1.40244	1.60569	2.63481
oe = 0.75	2	120976972	120977649	+	oe = 0.75	oe = 0.75	No description	+	CpG islands	overlapping	0	0.888889	2.03704	1.11111	1.09518
oe = 0.82	2	121139734	121140708	+	oe = 0.82	oe = 0.82	No description	+	CpG islands	overlapping	0	0.805243	2.29535	0.458437	1.01038
oe = 0.91	2	121170469	121171636	+	oe = 0.91	oe = 0.91	No description	+	CpG islands	overlapping	0	0.297187	1.45248	1.85535	1.56032
oe = 0.84	2	121271027	121271551	+	oe = 0.84	oe = 0.84	No description	+	CpG islands	overlapping	0	2.38095	0	0.680272	1.1655
oe = 0.85	2	121413519	121414456	+	oe = 0.85	oe = 0.85	No description	+	CpG islands	overlapping	0	0.340671	1.17925	0.542453	1.35094
oe = 0.96	2	121448896	121450074	+	oe = 0.96	oe = 0.96	No description	+	CpG islands	overlapping	0	0.328407	3.90805	1.74466	0.114943
oe = 0.78	2	121806321	121807266	+	oe = 0.78	oe = 0.78	No description	+	CpG islands	overlapping	0	0.971779	2.0757	1.03378	1.15385
oe = 0.91	2	121866749	121867632	+	oe = 0.91	oe = 0.91	No description	+	CpG islands	overlapping	0	0.655738	0.819672	1.32969	1.22561
oe = 0.87	2	121955800	121956772	+	oe = 0.87	oe = 0.87	No description	+	CpG islands	overlapping	0	0.803213	0.401606	2.11756	0.374833
oe = 0.99	2	122028149	122029310	+	oe = 0.99	oe = 0.99	No description	+	CpG islands	overlapping	0	1.17756	2.00946	1.66782	1.25575
oe = 0.71	2	122298663	122299109	+	oe = 0.71	oe = 0.71	No description	+	CpG islands	overlapping	0
oe = 0.77	2	122348508	122349089	+	oe = 0.77	oe = 0.77	No description	+	CpG islands	overlapping	0	25.3152	5.37356	9.66954	11.8048
oe = 0.91	2	122368628	122369356	+	oe = 0.91	oe = 0.91	No description	+	CpG islands	overlapping	0	1.78571	1.90476	0	1.41156
oe = 0.76	2	122467535	122468124	+	oe = 0.76	oe = 0.76	No description	+	CpG islands	overlapping	0	7.95567	4.11877	0.779967	6.60658
oe = 0.79	2	122611033	122611442	+	oe = 0.79	oe = 0.79	No description	+	CpG islands	overlapping	0
oe = 0.80	2	122630581	122631741	+	oe = 0.80	oe = 0.80	No description	+	CpG islands	overlapping	0
oe = 0.64	2	122643410	122644174	+	oe = 0.64	oe = 0.64	No description	+	CpG islands	overlapping	0
oe = 1.01	2	122702204	122702926	+	oe = 1.01	oe = 1.01	No description	+	CpG islands	overlapping	0
oe = 1.04	2	122738329	122738840	+	oe = 1.04	oe = 1.04	No description	+	CpG islands	overlapping	0	0	3.22581	3.22581	2.02893
oe = 0.75	2	122765089	122765522	+	oe = 0.75	oe = 0.75	No description	+	CpG islands	overlapping	0	1.15176	0.914634	1.21951	0.880759
oe = 0.82	2	122956343	122956775	+	oe = 0.82	oe = 0.82	No description	+	CpG islands	overlapping	0
oe = 0.89	2	123225275	123225701	+	oe = 0.89	oe = 0.89	No description	+	CpG islands	overlapping	0
oe = 0.77	2	124089902	124090365	+	oe = 0.77	oe = 0.77	No description	+	CpG islands	overlapping	0	1.6542	0	0.285714	0.380952
oe = 0.66	2	124255321	124255851	+	oe = 0.66	oe = 0.66	No description	+	CpG islands	overlapping	0
oe = 0.78	2	124609841	124610930	+	oe = 0.78	oe = 0.78	No description	+	CpG islands	overlapping	0	1.01974	0.263158	0.767544	1.32989
oe = 1.00	2	125123149	125123831	+	oe = 1.00	oe = 1.00	No description	+	CpG islands	overlapping	0	0.957232	1.20416	0.574713	0.560345
oe = 0.79	2	125247191	125247958	+	oe = 0.79	oe = 0.79	No description	+	CpG islands	overlapping	0	3.0117	11.3346	15.7895	6.68932
oe = 0.76	2	125505448	125506493	+	oe = 0.76	oe = 0.76	No description	+	CpG islands	overlapping	0	0.497122	1.41287	1.4652	0.374625
oe = 0.89	2	125624846	125625295	+	oe = 0.89	oe = 0.89	No description	+	CpG islands	overlapping	0	0.510204	0.226757	0	1.24109
oe = 0.89	2	125672892	125673642	+	oe = 0.89	oe = 0.89	No description	+	CpG islands	overlapping	0
oe = 0.74	2	125723207	125723658	+	oe = 0.74	oe = 0.74	No description	+	CpG islands	overlapping	0	6.88776	3.48639	7.44048	1.56441
oe = 0.94	2	125782499	125782912	+	oe = 0.94	oe = 0.94	No description	+	CpG islands	overlapping	0	0.308642	1.11111	0	1.00309
oe = 0.86	2	125858657	125859247	+	oe = 0.86	oe = 0.86	No description	+	CpG islands	overlapping	0	7.69841	1.14379	0	1.46203
oe = 0.90	2	125961253	125961704	+	oe = 0.90	oe = 0.90	No description	+	CpG islands	overlapping	0
oe = 0.87	2	126151923	126152502	+	oe = 0.87	oe = 0.87	No description	+	CpG islands	overlapping	0	0.967867	1.49051	1.21951	0.551684
oe = 0.68	2	126552923	126553506	+	oe = 0.68	oe = 0.68	No description	+	CpG islands	overlapping	0	0.960452	2.14891	1.41243	4.17413
oe = 0.96	2	126674609	126675949	+	oe = 0.96	oe = 0.96	No description	+	CpG islands	overlapping	0	1.21386	0.496032	2.09928	1.30664
oe = 1.05	2	126707137	126707658	+	oe = 1.05	oe = 1.05	No description	+	CpG islands	overlapping	0	1.85185	4.26587	0.347222	1.1396
oe = 0.92	2	126875632	126876523	+	oe = 0.92	oe = 0.92	No description	+	CpG islands	overlapping	0	1.40275	0	0.60241	1.11792
oe = 0.91	2	127008612	127009056	+	oe = 0.91	oe = 0.91	No description	+	CpG islands	overlapping	0	0.536616	0	3.40909	1.08225
oe = 0.86	2	127133631	127134104	+	oe = 0.86	oe = 0.86	No description	+	CpG islands	overlapping	0	0	1.5873	0.952381	0
oe = 0.73	2	127247485	127248719	+	oe = 0.73	oe = 0.73	No description	+	CpG islands	overlapping	0	1.73913	2.11353	0.362319	1.88061
oe = 0.82	2	127269731	127270849	+	oe = 0.82	oe = 0.82	No description	+	CpG islands	overlapping	0	0.945946	0.878378	0.168919	1.53575
oe = 0.84	2	127335969	127336736	+	oe = 0.84	oe = 0.84	No description	+	CpG islands	overlapping	0	1.05122	0.563063	0.960961	1.29014
oe = 0.88	2	127362916	127363630	+	oe = 0.88	oe = 0.88	No description	+	CpG islands	overlapping	0	0.981985	2.7551	1.85185	2.65428
oe = 0.79	2	127482110	127482724	+	oe = 0.79	oe = 0.79	No description	+	CpG islands	overlapping	0	8.95528	16.8604	17.3985	14.2079
oe = 0.78	2	127541036	127541535	+	oe = 0.78	oe = 0.78	No description	+	CpG islands	overlapping	0	8.30409	0	0	1.31579
oe = 0.83	2	127587175	127587659	+	oe = 0.83	oe = 0.83	No description	+	CpG islands	overlapping	0	1.23188	2.89855	0.978261	1.68408
oe = 0.69	2	127793300	127794033	+	oe = 0.69	oe = 0.69	No description	+	CpG islands	overlapping	0
oe = 1.04	2	127831453	127831991	+	oe = 1.04	oe = 1.04	No description	+	CpG islands	overlapping	0	0.378788	1.0101	1.03896	0.769601
oe = 0.80	2	128125626	128128313	+	oe = 0.80	oe = 0.80	No description	+	CpG islands	overlapping	0	3.60359	4.01366	2.677	1.27154
oe = 0.83	2	128686925	128687499	+	oe = 0.83	oe = 0.83	No description	+	CpG islands	overlapping	0	0	0.568182	0	0.883838
oe = 0.82	2	128943562	128944174	+	oe = 0.82	oe = 0.82	No description	+	CpG islands	overlapping	0	3.78118	7.33333	2.85714	4.41837
oe = 0.92	2	128967019	128968196	+	oe = 0.92	oe = 0.92	No description	+	CpG islands	overlapping	0	1.37576	0.563549	0.432511	0.930113
oe = 0.73	2	129038834	129039540	+	oe = 0.73	oe = 0.73	No description	+	CpG islands	overlapping	0	1.74391	0.490196	0.367647	1.53586
oe = 0.87	2	129065869	129066352	+	oe = 0.87	oe = 0.87	No description	+	CpG islands	overlapping	0	0.706522	1.08696	1.26812	1.43469
oe = 0.87	2	129100862	129101282	+	oe = 0.87	oe = 0.87	No description	+	CpG islands	overlapping	0	0.757576	1.21212	0	0
oe = 0.80	2	129129398	129129848	+	oe = 0.80	oe = 0.80	No description	+	CpG islands	overlapping	0	4.16667	0.869565	0.724638	1.05909
oe = 0.91	2	129198172	129199276	+	oe = 0.91	oe = 0.91	No description	+	CpG islands	overlapping	0	0.668966	0.476191	0.350765	0.951318
oe = 0.66	2	129454204	129455061	+	oe = 0.66	oe = 0.66	No description	+	CpG islands	overlapping	0
oe = 0.80	2	129592890	129593678	+	oe = 0.80	oe = 0.80	No description	+	CpG islands	overlapping	0	1.8018	0.675676	6.75676	0.45045
oe = 0.97	2	129800324	129801953	+	oe = 0.97	oe = 0.97	No description	+	CpG islands	overlapping	0	2.08952	0.56	0.16	1.57182
oe = 0.89	2	130178749	130179429	+	oe = 0.89	oe = 0.89	No description	+	CpG islands	overlapping	0	5.18455	1.27706	5.24428	3.11496
oe = 0.82	2	130274054	130274894	+	oe = 0.82	oe = 0.82	No description	+	CpG islands	overlapping	0	0.754462	0.857843	1.36327	0.549428
oe = 1.10	2	130284120	130284541	+	oe = 1.10	oe = 1.10	No description	+	CpG islands	overlapping	0	0	5.15152	2.27273	3.367
oe = 0.81	2	130294739	130296228	+	oe = 0.81	oe = 0.81	No description	+	CpG islands	overlapping	0	0.245281	3.55191	0.546448	1.98671
oe = 0.66	2	130361848	130362462	+	oe = 0.66	oe = 0.66	No description	+	CpG islands	overlapping	0	15.6228	4.32331	28.8033	11.662
oe = 0.85	2	130397414	130397861	+	oe = 0.85	oe = 0.85	No description	+	CpG islands	overlapping	0	7.61905	0	0	1.68067
oe = 0.74	2	130423678	130424824	+	oe = 0.74	oe = 0.74	No description	+	CpG islands	overlapping	0	2.19689	2.55319	0.70922	2.48595
oe = 0.94	2	130450118	130450774	+	oe = 0.94	oe = 0.94	No description	+	CpG islands	overlapping	0	0.7259	1.30081	0.243902	0.246248
oe = 0.87	2	130563567	130564314	+	oe = 0.87	oe = 0.87	No description	+	CpG islands	overlapping	0	0.306638	0.519481	0	0.943924
oe = 0.62	2	130576489	130576970	+	oe = 0.62	oe = 0.62	No description	+	CpG islands	overlapping	0	1.04167	0.694444	1.04167	1.34259
oe = 0.65	2	130580657	130581246	+	oe = 0.65	oe = 0.65	No description	+	CpG islands	overlapping	0
oe = 0.91	2	130629551	130630080	+	oe = 0.91	oe = 0.91	No description	+	CpG islands	overlapping	0	0.876323	0	1.21528	1.02273
oe = 0.84	2	130642402	130642980	+	oe = 0.84	oe = 0.84	No description	+	CpG islands	overlapping	0	0	0	0	0.43911
oe = 0.82	2	130696903	130697789	+	oe = 0.82	oe = 0.82	No description	+	CpG islands	overlapping	0	0.544567	2.29487	0.21978	1.27758
oe = 0.88	2	130839644	130840396	+	oe = 0.88	oe = 0.88	No description	+	CpG islands	overlapping	0	1.49351	1.19048	0.944822	0.807218
oe = 0.75	2	130906268	130906976	+	oe = 0.75	oe = 0.75	No description	+	CpG islands	overlapping	0	0.764411	1	2.59774	0.739966
oe = 0.84	2	131041045	131041752	+	oe = 0.84	oe = 0.84	No description	+	CpG islands	overlapping	0	3.60266	1.76359	2.04629	1.29854
oe = 0.90	2	131159929	131160570	+	oe = 0.90	oe = 0.90	No description	+	CpG islands	overlapping	0
oe = 0.89	2	131179168	131180230	+	oe = 0.89	oe = 0.89	No description	+	CpG islands	overlapping	0	1.74896	1.7638	0.847511	0.799035
oe = 0.69	2	131233996	131234508	+	oe = 0.69	oe = 0.69	No description	+	CpG islands	overlapping	0
oe = 0.85	2	131262246	131262878	+	oe = 0.85	oe = 0.85	No description	+	CpG islands	overlapping	0	0.973897	2.62945	2.44764	1.19057
oe = 0.86	2	131352451	131353160	+	oe = 0.86	oe = 0.86	No description	+	CpG islands	overlapping	0	1.15079	0.290698	1.29845	0.773348
oe = 0.82	2	131491659	131492555	+	oe = 0.82	oe = 0.82	No description	+	CpG islands	overlapping	0	11.9989	9.29884	14.0414	2.21284
oe = 0.76	2	131561115	131562649	+	oe = 0.76	oe = 0.76	No description	+	CpG islands	overlapping	0	3.08584	1.90058	4.81871	1.37083
oe = 0.84	2	132144517	132145278	+	oe = 0.84	oe = 0.84	No description	+	CpG islands	overlapping	0	3.5723	2.48299	0.274725	0.743872
oe = 0.76	2	132252582	132253554	+	oe = 0.76	oe = 0.76	No description	+	CpG islands	overlapping	0
oe = 0.83	2	132262954	132263752	+	oe = 0.83	oe = 0.83	No description	+	CpG islands	overlapping	0	0.657222	1.35522	1.45382	1.80229
oe = 0.87	2	132385077	132385503	+	oe = 0.87	oe = 0.87	No description	+	CpG islands	overlapping	0	1.82292	1.5625	1.04167	1.28968
oe = 0.87	2	132577580	132578325	+	oe = 0.87	oe = 0.87	No description	+	CpG islands	overlapping	0	0.58837	1.53846	0.865385	1.35634
oe = 0.94	2	132815843	132816413	+	oe = 0.94	oe = 0.94	No description	+	CpG islands	overlapping	0	1.59283	5.74263	0.535714	0.47619
oe = 0.85	2	132846557	132847257	+	oe = 0.85	oe = 0.85	No description	+	CpG islands	overlapping	0	1.08392	1.00676	0.570988	1.6357
oe = 0.63	2	132879248	132879758	+	oe = 0.63	oe = 0.63	No description	+	CpG islands	overlapping	0
oe = 0.71	2	132944990	132945603	+	oe = 0.71	oe = 0.71	No description	+	CpG islands	overlapping	0
oe = 0.89	2	133551964	133553485	+	oe = 0.89	oe = 0.89	No description	+	CpG islands	overlapping	0	1.88331	1.27065	2.64923	1.61613
oe = 0.79	2	133554335	133554831	+	oe = 0.79	oe = 0.79	No description	+	CpG islands	overlapping	0	1.16487	11.2135	1.78571	0.787587
oe = 0.62	2	134505977	134506710	+	oe = 0.62	oe = 0.62	No description	+	CpG islands	overlapping	0
oe = 0.66	2	134643673	134644243	+	oe = 0.66	oe = 0.66	No description	+	CpG islands	overlapping	0	1.71076	0	2.19048	0
oe = 0.85	2	134746782	134747297	+	oe = 0.85	oe = 0.85	No description	+	CpG islands	overlapping	0
oe = 0.75	2	134785988	134786804	+	oe = 0.75	oe = 0.75	No description	+	CpG islands	overlapping	0	1.64185	1.25501	1.06367	1.58189
oe = 0.90	2	135659045	135660003	+	oe = 0.90	oe = 0.90	No description	+	CpG islands	overlapping	0	1.11298	1.84634	1.62037	1.38889
oe = 0.80	2	136274568	136275043	+	oe = 0.80	oe = 0.80	No description	+	CpG islands	overlapping	0
oe = 0.77	2	136678697	136679127	+	oe = 0.77	oe = 0.77	No description	+	CpG islands	overlapping	0	4.5098	0	1.76471	1.32353
oe = 0.69	2	136869792	136870325	+	oe = 0.69	oe = 0.69	No description	+	CpG islands	overlapping	0
oe = 0.81	2	137115364	137117627	+	oe = 0.81	oe = 0.81	No description	+	CpG islands	overlapping	0	1.44256	0.774991	0.833333	1.50263
oe = 0.81	2	137351953	137352881	+	oe = 0.81	oe = 0.81	No description	+	CpG islands	overlapping	0
oe = 0.74	2	137369463	137369929	+	oe = 0.74	oe = 0.74	No description	+	CpG islands	overlapping	0
oe = 0.97	2	138256537	138257223	+	oe = 0.97	oe = 0.97	No description	+	CpG islands	overlapping	0	11.9375	1.6369	3.1095	17.8694
oe = 0.79	2	139677249	139678860	+	oe = 0.79	oe = 0.79	No description	+	CpG islands	overlapping	0	1.7219	1.46667	1.97143	1.49971
oe = 1.03	2	140066397	140066950	+	oe = 1.03	oe = 1.03	No description	+	CpG islands	overlapping	0	2.07483	1.93878	1.8424	0.866452
oe = 0.82	2	140170494	140170996	+	oe = 0.82	oe = 0.82	No description	+	CpG islands	overlapping	0	0.3125	1.04167	1.04167	0.625
oe = 0.81	2	140395182	140396082	+	oe = 0.81	oe = 0.81	No description	+	CpG islands	overlapping	0	2.15774	1.2619	2.5372	0.488852
oe = 0.62	2	140540161	140540594	+	oe = 0.62	oe = 0.62	No description	+	CpG islands	overlapping	0
oe = 0.89	2	140750581	140751021	+	oe = 0.89	oe = 0.89	No description	+	CpG islands	overlapping	0
oe = 0.67	2	141103262	141103783	+	oe = 0.67	oe = 0.67	No description	+	CpG islands	overlapping	0
oe = 0.75	2	142901138	142901691	+	oe = 0.75	oe = 0.75	No description	+	CpG islands	overlapping	0	0.897436	1.60256	2.5641	0.751748
oe = 0.73	2	143042775	143043182	+	oe = 0.73	oe = 0.73	No description	+	CpG islands	overlapping	0
oe = 0.71	2	143725991	143726512	+	oe = 0.71	oe = 0.71	No description	+	CpG islands	overlapping	0
oe = 0.81	2	143862426	143863111	+	oe = 0.81	oe = 0.81	No description	+	CpG islands	overlapping	0	3.71914	2.91446	0.925926	3.41725
oe = 0.82	2	143914806	143915832	+	oe = 0.82	oe = 0.82	No description	+	CpG islands	overlapping	0	0.640301	1.17232	0	0.484262
oe = 0.91	2	144010004	144011636	+	oe = 0.91	oe = 0.91	No description	+	CpG islands	overlapping	0	1.29054	0.886124	1.25943	1.37408
oe = 0.92	2	144270331	144271165	+	oe = 0.92	oe = 0.92	No description	+	CpG islands	overlapping	0	0.867665	9.20327	1.87266	2.27216
oe = 0.83	2	144330650	144332212	+	oe = 0.83	oe = 0.83	No description	+	CpG islands	overlapping	0	1.43967	0.617842	3.42676	1.30634
oe = 0.91	2	144368887	144369304	+	oe = 0.91	oe = 0.91	No description	+	CpG islands	overlapping	0	1.86424	0.531915	0	0.125156
oe = 0.86	2	144527316	144528079	+	oe = 0.86	oe = 0.86	No description	+	CpG islands	overlapping	0	0.925926	0.925926	1.85185	2.31481
oe = 0.89	2	144631732	144632229	+	oe = 0.89	oe = 0.89	No description	+	CpG islands	overlapping	0
oe = 0.86	2	145167400	145168328	+	oe = 0.86	oe = 0.86	No description	+	CpG islands	overlapping	0	0.847435	2.12778	1.18457	1.23312
oe = 0.94	2	145674930	145675375	+	oe = 0.94	oe = 0.94	No description	+	CpG islands	overlapping	0	5.48687	3.20513	7.17949	12.6486
oe = 0.95	2	145903119	145903581	+	oe = 0.95	oe = 0.95	No description	+	CpG islands	overlapping	0	1.02674	1.62185	0.784314	0.769459
oe = 0.88	2	145934365	145935089	+	oe = 0.88	oe = 0.88	No description	+	CpG islands	overlapping	0	0.555556	0	0.925926	1.11883
oe = 0.81	2	146220821	146223848	+	oe = 0.81	oe = 0.81	No description	+	CpG islands	overlapping	0	1.2268	2.2533	0.358894	1.37753
oe = 0.90	2	146511727	146512360	+	oe = 0.90	oe = 0.90	No description	+	CpG islands	overlapping	0	26.8602	7.58753	22.9328	19.0628
oe = 0.91	2	146834345	146834803	+	oe = 0.91	oe = 0.91	No description	+	CpG islands	overlapping	0
oe = 0.82	2	147000037	147000452	+	oe = 0.82	oe = 0.82	No description	+	CpG islands	overlapping	0
oe = 0.82	2	147004550	147004965	+	oe = 0.82	oe = 0.82	No description	+	CpG islands	overlapping	0
oe = 0.76	2	147012761	147013799	+	oe = 0.76	oe = 0.76	No description	+	CpG islands	overlapping	0	3.71967	0.957854	4.23198	1.341
oe = 0.91	2	147083839	147085557	+	oe = 0.91	oe = 0.91	No description	+	CpG islands	overlapping	0	0.561307	3.43898	0.63262	0.865649
oe = 0.73	2	147183910	147184553	+	oe = 0.73	oe = 0.73	No description	+	CpG islands	overlapping	0	1.44431	0	0.757576	1.11833
oe = 0.73	2	147193860	147195194	+	oe = 0.73	oe = 0.73	No description	+	CpG islands	overlapping	0	0.870927	2.10526	0.783208	2.21677
oe = 0.77	2	147364898	147366395	+	oe = 0.77	oe = 0.77	No description	+	CpG islands	overlapping	0	4.44678	5.89768	4.03153	2.48499
oe = 0.69	2	148043877	148046965	+	oe = 0.69	oe = 0.69	No description	+	CpG islands	overlapping	0	1.68	1.82667	1.12	0.823077
oe = 0.85	2	148048645	148049050	+	oe = 0.85	oe = 0.85	No description	+	CpG islands	overlapping	0	0.806452	0.921659	2.41935	0.52367
oe = 0.78	2	148395053	148395945	+	oe = 0.78	oe = 0.78	No description	+	CpG islands	overlapping	0	1.34409	0.537634	2.01613	2.42849
oe = 0.69	2	148460357	148461068	+	oe = 0.69	oe = 0.69	No description	+	CpG islands	overlapping	0
oe = 0.82	2	148680940	148681444	+	oe = 0.82	oe = 0.82	No description	+	CpG islands	overlapping	0	0.925926	2.16049	1.85185	0.396825
oe = 0.72	2	148875077	148875576	+	oe = 0.72	oe = 0.72	No description	+	CpG islands	overlapping	0
oe = 0.63	2	149286050	149286697	+	oe = 0.63	oe = 0.63	No description	+	CpG islands	overlapping	0	1.0989	14.7436	31.4103	12.21
oe = 0.71	2	149489593	149490056	+	oe = 0.71	oe = 0.71	No description	+	CpG islands	overlapping	0	34.113	82.549	61.3726	43.3333
oe = 0.78	2	149830394	149831294	+	oe = 0.78	oe = 0.78	No description	+	CpG islands	overlapping	0	5.08433	16.6403	0.88141	11.7302
oe = 0.67	2	150688517	150688951	+	oe = 0.67	oe = 0.67	No description	+	CpG islands	overlapping	0	2.73569	2.12121	7.42545	3.5805
oe = 0.91	2	150748997	150749469	+	oe = 0.91	oe = 0.91	No description	+	CpG islands	overlapping	0	0.425532	1.77305	1.06383	2.55319
oe = 0.73	2	150786625	150787229	+	oe = 0.73	oe = 0.73	No description	+	CpG islands	overlapping	0	0	1.96078	1.96078	0
oe = 0.80	2	150904192	150904823	+	oe = 0.80	oe = 0.80	No description	+	CpG islands	overlapping	0	0.34824	2.21774	1.26344	1.16467
oe = 0.83	2	151008874	151009479	+	oe = 0.83	oe = 0.83	No description	+	CpG islands	overlapping	0	2.06071	1.2594	2.48538	2.28003
oe = 0.95	2	151039006	151039502	+	oe = 0.95	oe = 0.95	No description	+	CpG islands	overlapping	0	1.8254	4.29952	0.483092	1.15832
oe = 0.80	2	151159941	151161005	+	oe = 0.80	oe = 0.80	No description	+	CpG islands	overlapping	0
oe = 0.82	2	151494133	151494799	+	oe = 0.82	oe = 0.82	No description	+	CpG islands	overlapping	0	0	4.329	0	0
oe = 1.00	2	151542373	151543206	+	oe = 1.00	oe = 1.00	No description	+	CpG islands	overlapping	0	0.833333	1.04167	1.38889	0.888122
oe = 0.78	2	151632028	151632439	+	oe = 0.78	oe = 0.78	No description	+	CpG islands	overlapping	0	3.72222	2.16667	1.77778	3.82275
oe = 0.89	2	151701995	151702987	+	oe = 0.89	oe = 0.89	No description	+	CpG islands	overlapping	0	2.74687	3.18889	1.13889	2.14695
oe = 0.86	2	151740828	151741394	+	oe = 0.86	oe = 0.86	No description	+	CpG islands	overlapping	0
oe = 0.67	2	151970019	151970419	+	oe = 0.67	oe = 0.67	No description	+	CpG islands	overlapping	0	6.61765	1.96078	7.94118	0.942685
oe = 0.80	2	151979937	151980339	+	oe = 0.80	oe = 0.80	No description	+	CpG islands	overlapping	0	0.145773	2.0068	1.24636	0.638101
oe = 0.90	2	152029385	152029870	+	oe = 0.90	oe = 0.90	No description	+	CpG islands	overlapping	0	1.13671	0.46083	0	0.340502
oe = 0.89	2	152048382	152049175	+	oe = 0.89	oe = 0.89	No description	+	CpG islands	overlapping	0	3.04688	0.486111	1.91406	1.00446
oe = 0.84	2	152081644	152082368	+	oe = 0.84	oe = 0.84	No description	+	CpG islands	overlapping	0	2.04855	1.19048	2.51082	1.10755
oe = 0.81	2	152092957	152093939	+	oe = 0.81	oe = 0.81	No description	+	CpG islands	overlapping	0	13.985	16.0623	5.41667	9.64077
oe = 0.90	2	152105396	152106004	+	oe = 0.90	oe = 0.90	No description	+	CpG islands	overlapping	0	2.72824	0.659189	0.584416	1.56631
oe = 0.95	2	152143214	152144174	+	oe = 0.95	oe = 0.95	No description	+	CpG islands	overlapping	0	17.1999	16.2276	15.5738	13.8578
oe = 0.77	2	152226506	152227469	+	oe = 0.77	oe = 0.77	No description	+	CpG islands	overlapping	0	1.03175	0	2.81481	0
oe = 0.86	2	152293710	152294303	+	oe = 0.86	oe = 0.86	No description	+	CpG islands	overlapping	0	0	2.01149	2.96935	1.5702
oe = 0.81	2	152332163	152332771	+	oe = 0.81	oe = 0.81	No description	+	CpG islands	overlapping	0	1.78571	1.51515	0.454545	0.978535
oe = 0.86	2	152396729	152399000	+	oe = 0.86	oe = 0.86	No description	+	CpG islands	overlapping	0	1.32092	1.88394	0.808581	1.84523
oe = 1.11	2	152413862	152415027	+	oe = 1.11	oe = 1.11	No description	+	CpG islands	overlapping	0	2.79278	2.27034	1.09895	1.45387
oe = 0.94	2	152626843	152627572	+	oe = 0.94	oe = 0.94	No description	+	CpG islands	overlapping	0	1.72414	0	0	1.80898
oe = 0.85	2	152669388	152669832	+	oe = 0.85	oe = 0.85	No description	+	CpG islands	overlapping	0
oe = 1.26	2	152686810	152687230	+	oe = 1.26	oe = 1.26	No description	+	CpG islands	overlapping	0	60.819	30.9333	83.6	47.2048
oe = 0.71	2	152736314	152737020	+	oe = 0.71	oe = 0.71	No description	+	CpG islands	overlapping	0
oe = 0.78	2	152830858	152831819	+	oe = 0.78	oe = 0.78	No description	+	CpG islands	overlapping	0	0.701754	1.31579	1.05263	1.16316
oe = 0.80	2	152943010	152943484	+	oe = 0.80	oe = 0.80	No description	+	CpG islands	overlapping	0	5.33147	8.29132	0	4.06863
oe = 0.72	2	152951259	152951798	+	oe = 0.72	oe = 0.72	No description	+	CpG islands	overlapping	0	1.0101	0	0	2.68431
oe = 0.87	2	153031824	153032546	+	oe = 0.87	oe = 0.87	No description	+	CpG islands	overlapping	0	0.839947	0.833333	1.72619	1.02745
oe = 0.88	2	153108437	153108921	+	oe = 0.88	oe = 0.88	No description	+	CpG islands	overlapping	0
oe = 0.84	2	153241077	153241801	+	oe = 0.84	oe = 0.84	No description	+	CpG islands	overlapping	0	0.159033	0.261723	1.9084	2.41918
oe = 1.02	2	153291228	153291687	+	oe = 1.02	oe = 1.02	No description	+	CpG islands	overlapping	0	1.65701	1.287	0.720721	0.877355
oe = 0.92	2	153345425	153346759	+	oe = 0.92	oe = 0.92	No description	+	CpG islands	overlapping	0	2.64238	2.74823	0.979399	0.828268
oe = 0.73	2	153443594	153445831	+	oe = 0.73	oe = 0.73	No description	+	CpG islands	overlapping	0	4.01799	0	0	1.47024
oe = 0.82	2	153492291	153493243	+	oe = 0.82	oe = 0.82	No description	+	CpG islands	overlapping	0	2.19086	0	0	1.68203
oe = 0.79	2	153527858	153530609	+	oe = 0.79	oe = 0.79	No description	+	CpG islands	overlapping	0	3.54078	0.558419	0.408076	0.781396
oe = 0.99	2	153649288	153649930	+	oe = 0.99	oe = 0.99	No description	+	CpG islands	overlapping	0	16.8673	23.936	14.4801	24.1761
oe = 1.01	2	153741142	153741799	+	oe = 1.01	oe = 1.01	No description	+	CpG islands	overlapping	0	0.274725	3.125	0.595238	1.72348
oe = 0.80	2	154372361	154372838	+	oe = 0.80	oe = 0.80	No description	+	CpG islands	overlapping	0	11.0083	6.9697	19.7727	17.7894
oe = 0.90	2	154407701	154408359	+	oe = 0.90	oe = 0.90	No description	+	CpG islands	overlapping	0	0.111111	0.742857	0.333333	2.08154
oe = 0.85	2	154436130	154436995	+	oe = 0.85	oe = 0.85	No description	+	CpG islands	overlapping	0	0	0.938166	3.23383	0.269486
oe = 0.71	2	154549462	154549969	+	oe = 0.71	oe = 0.71	No description	+	CpG islands	overlapping	0	35.4492	28.2	36.7333	21.1418
oe = 0.88	2	154569322	154570198	+	oe = 0.88	oe = 0.88	No description	+	CpG islands	overlapping	0	1.59011	3.61218	0.540541	1.57407
oe = 0.92	2	154613116	154613968	+	oe = 0.92	oe = 0.92	No description	+	CpG islands	overlapping	0	0.732087	0.233645	0.82777	1.93556
oe = 0.84	2	154656853	154657516	+	oe = 0.84	oe = 0.84	No description	+	CpG islands	overlapping	0	2.3774	0.497512	0.746269	1.14574
oe = 0.90	2	154790681	154792163	+	oe = 0.90	oe = 0.90	No description	+	CpG islands	overlapping	0	3.62319	0	0.724638	3.06808
oe = 0.89	2	154892233	154893035	+	oe = 0.89	oe = 0.89	No description	+	CpG islands	overlapping	0	0.804094	0.643275	2.33918	1.2885
oe = 0.85	2	155133431	155134006	+	oe = 0.85	oe = 0.85	No description	+	CpG islands	overlapping	0	0.215054	0.806452	0.15361	1.08167
oe = 0.98	2	155236469	155236906	+	oe = 0.98	oe = 0.98	No description	+	CpG islands	overlapping	0	6.25486	5.16483	3.84615	2.40537
oe = 0.88	2	155276143	155277111	+	oe = 0.88	oe = 0.88	No description	+	CpG islands	overlapping	0	1.89745	0.493827	1.88272	1.42493
oe = 0.84	2	155381660	155382332	+	oe = 0.84	oe = 0.84	No description	+	CpG islands	overlapping	0	0.832266	1.97183	0	0.758279
oe = 0.99	2	155473222	155474048	+	oe = 0.99	oe = 0.99	No description	+	CpG islands	overlapping	0	0.848339	1.89076	1.45058	0.66188
oe = 0.91	2	155517875	155518363	+	oe = 0.91	oe = 0.91	No description	+	CpG islands	overlapping	0	7.43632	1.04651	8.56589	0.55158
oe = 0.79	2	155691847	155692448	+	oe = 0.79	oe = 0.79	No description	+	CpG islands	overlapping	0	2.33229	2.44085	0.584007	0.366876
oe = 0.86	2	155775195	155776062	+	oe = 0.86	oe = 0.86	No description	+	CpG islands	overlapping	0	3.68444	1.7999	1.55678	1.70368
oe = 0.93	2	155826091	155826831	+	oe = 0.93	oe = 0.93	No description	+	CpG islands	overlapping	0	3.48861	0.745342	0.797101	0.543478
oe = 0.62	2	155941844	155942331	+	oe = 0.62	oe = 0.62	No description	+	CpG islands	overlapping	0
oe = 0.73	2	155956465	155956970	+	oe = 0.73	oe = 0.73	No description	+	CpG islands	overlapping	0	0.529101	0	0.573192	0.834068
oe = 0.80	2	156007897	156008301	+	oe = 0.80	oe = 0.80	No description	+	CpG islands	overlapping	0	1.68067	0	0	0
oe = 0.83	2	156065179	156065913	+	oe = 0.83	oe = 0.83	No description	+	CpG islands	overlapping	0	1.52222	1.2381	1	2.25325
oe = 0.88	2	156111414	156112012	+	oe = 0.88	oe = 0.88	No description	+	CpG islands	overlapping	0	2.01025	3.71308	0.253165	0.678622
oe = 0.87	2	156118710	156119194	+	oe = 0.87	oe = 0.87	No description	+	CpG islands	overlapping	0
oe = 0.87	2	156143882	156144601	+	oe = 0.87	oe = 0.87	No description	+	CpG islands	overlapping	0	0.588235	1.91176	1.47059	0.593178
oe = 0.94	2	156179357	156180438	+	oe = 0.94	oe = 0.94	No description	+	CpG islands	overlapping	0	1.84615	8.46154	0.897436	2.16209
oe = 0.91	2	156196539	156197224	+	oe = 0.91	oe = 0.91	No description	+	CpG islands	overlapping	0	1.0352	0.543478	0.362319	2.42622
oe = 0.89	2	156311914	156312809	+	oe = 0.89	oe = 0.89	No description	+	CpG islands	overlapping	0	0.906089	0.856269	1.38488	1.25283
oe = 1.34	2	156362006	156363250	+	oe = 1.34	oe = 1.34	No description	+	CpG islands	overlapping	0
oe = 0.90	2	156392341	156393065	+	oe = 0.90	oe = 0.90	No description	+	CpG islands	overlapping	0
oe = 0.82	2	156420601	156421797	+	oe = 0.82	oe = 0.82	No description	+	CpG islands	overlapping	0	0	0.641026	1.06838	2.72822
oe = 0.81	2	156475557	156475984	+	oe = 0.81	oe = 0.81	No description	+	CpG islands	overlapping	0	1.69893	0.628931	2.42138	0.612595
oe = 0.93	2	156613350	156614368	+	oe = 0.93	oe = 0.93	No description	+	CpG islands	overlapping	0	1.39675	2.22772	2.34323	1.02442
oe = 1.69	2	156710099	156710506	+	oe = 1.69	oe = 1.69	No description	+	CpG islands	overlapping	0
oe = 1.01	2	156720629	156721469	+	oe = 1.01	oe = 1.01	No description	+	CpG islands	overlapping	0	1.50086	2.7673	0.449236	0.84104
oe = 0.92	2	156839862	156841293	+	oe = 0.92	oe = 0.92	No description	+	CpG islands	overlapping	0	0	3.75622	3.10886	0.895522
oe = 0.93	2	156862765	156863637	+	oe = 0.93	oe = 0.93	No description	+	CpG islands	overlapping	0	1.84744	2.01664	1.85185	2.31128
oe = 0.77	2	156991693	156992148	+	oe = 0.77	oe = 0.77	No description	+	CpG islands	overlapping	0	1.1273	0	1.35135	0.45045
oe = 0.96	2	157006761	157007187	+	oe = 0.96	oe = 0.96	No description	+	CpG islands	overlapping	0	1.01259	1.341	0.991379	0.964696
oe = 0.70	2	157020679	157021147	+	oe = 0.70	oe = 0.70	No description	+	CpG islands	overlapping	0	1.66667	0.757576	9.16667	9.53133
oe = 0.91	2	157078240	157079868	+	oe = 0.91	oe = 0.91	No description	+	CpG islands	overlapping	0	0.949903	1.53528	0.721789	1.37775
oe = 0.78	2	157134670	157135329	+	oe = 0.78	oe = 0.78	No description	+	CpG islands	overlapping	0	3.125	1.42045	1.25	1.04167
oe = 0.96	2	157203987	157205019	+	oe = 0.96	oe = 0.96	No description	+	CpG islands	overlapping	0	1.34409	2.33871	0.633641	0.294419
oe = 0.92	2	157278863	157279666	+	oe = 0.92	oe = 0.92	No description	+	CpG islands	overlapping	0	0.485009	0.595238	2.1901	1.17285
oe = 0.88	2	157367523	157367966	+	oe = 0.88	oe = 0.88	No description	+	CpG islands	overlapping	0	2.06515	1.45714	2.33333	0.517483
oe = 0.96	2	157423978	157424677	+	oe = 0.96	oe = 0.96	No description	+	CpG islands	overlapping	0	0.577558	0.330033	1.38614	1.7586
oe = 0.68	2	157457114	157457779	+	oe = 0.68	oe = 0.68	No description	+	CpG islands	overlapping	0
oe = 0.88	2	157560051	157560581	+	oe = 0.88	oe = 0.88	No description	+	CpG islands	overlapping	0	15.3827	27.2024	31.3095	52.1315
oe = 0.94	2	157565925	157566396	+	oe = 0.94	oe = 0.94	No description	+	CpG islands	overlapping	0	0	1.5873	2.53968	2.33766
oe = 0.88	2	157655953	157656405	+	oe = 0.88	oe = 0.88	No description	+	CpG islands	overlapping	0
oe = 0.84	2	157914324	157915248	+	oe = 0.84	oe = 0.84	No description	+	CpG islands	overlapping	0	7.39008	9.32156	5.22529	3.8271
oe = 0.73	2	157943805	157944466	+	oe = 0.73	oe = 0.73	No description	+	CpG islands	overlapping	0	1.81662	0.565844	0.617284	0.418916
oe = 0.87	2	158028260	158029063	+	oe = 0.87	oe = 0.87	No description	+	CpG islands	overlapping	0	0.826045	0	0	1.23259
oe = 0.78	2	158228890	158229473	+	oe = 0.78	oe = 0.78	No description	+	CpG islands	overlapping	0
oe = 0.87	2	158409630	158410622	+	oe = 0.87	oe = 0.87	No description	+	CpG islands	overlapping	0	1.08305	2.34513	0.442478	0.667856
oe = 0.84	2	158610744	158611614	+	oe = 0.84	oe = 0.84	No description	+	CpG islands	overlapping	0	4.16667	1.04167	0	0.595238
oe = 0.81	2	158613843	158615258	+	oe = 0.81	oe = 0.81	No description	+	CpG islands	overlapping	0	0.862069	2.53695	1.37931	2.07307
oe = 0.86	2	158624838	158625555	+	oe = 0.86	oe = 0.86	No description	+	CpG islands	overlapping	0	0.693069	2.14521	0.948845	0.698902
oe = 0.76	2	158667071	158668051	+	oe = 0.76	oe = 0.76	No description	+	CpG islands	overlapping	0	0	0.733159	0.863821	1.23355
oe = 0.90	2	158768123	158768608	+	oe = 0.90	oe = 0.90	No description	+	CpG islands	overlapping	0	1.53463	1.47186	0.883838	1.46465
oe = 0.74	2	158794641	158795062	+	oe = 0.74	oe = 0.74	No description	+	CpG islands	overlapping	0	1.73611	0.617284	0	0.429894
oe = 0.85	2	159637943	159638799	+	oe = 0.85	oe = 0.85	No description	+	CpG islands	overlapping	0
oe = 0.78	2	160365383	160367635	+	oe = 0.78	oe = 0.78	No description	+	CpG islands	overlapping	0	1.36122	2.51258	1.05634	0.816439
oe = 1.01	2	160645669	160646951	+	oe = 1.01	oe = 1.01	No description	+	CpG islands	overlapping	0	3.47839	1.36985	1.88867	1.01841
oe = 0.89	2	160731007	160732126	+	oe = 0.89	oe = 0.89	No description	+	CpG islands	overlapping	0	0.798095	1.54667	7.96191	2.56514
oe = 0.92	2	160872349	160873274	+	oe = 0.92	oe = 0.92	No description	+	CpG islands	overlapping	0	0.604839	2.28495	0.672043	1.8078
oe = 1.28	2	160887762	160888229	+	oe = 1.28	oe = 1.28	No description	+	CpG islands	overlapping	0
oe = 0.89	2	160911650	160912548	+	oe = 0.89	oe = 0.89	No description	+	CpG islands	overlapping	0	1.45057	1.08825	0.706522	0.493444
oe = 0.73	2	161108386	161109676	+	oe = 0.73	oe = 0.73	No description	+	CpG islands	overlapping	0	3.35381	1.6129	1.43369	0.319036
oe = 0.69	2	162146144	162146814	+	oe = 0.69	oe = 0.69	No description	+	CpG islands	overlapping	0
oe = 0.79	2	162594618	162596586	+	oe = 0.79	oe = 0.79	No description	+	CpG islands	overlapping	0
oe = 0.81	2	162660430	162661436	+	oe = 0.81	oe = 0.81	No description	+	CpG islands	overlapping	0	0.530888	4.29135	0.861487	0.400579
oe = 0.96	2	162930969	162932371	+	oe = 0.96	oe = 0.96	No description	+	CpG islands	overlapping	0	0.49343	1.38151	2.50737	0.608388
oe = 0.89	2	163054525	163055339	+	oe = 0.89	oe = 0.89	No description	+	CpG islands	overlapping	0	0.877577	1.25889	0	0.186595
oe = 0.88	2	163202926	163204802	+	oe = 0.88	oe = 0.88	No description	+	CpG islands	overlapping	0	0.830831	2.14715	1.2012	0.637215
oe = 0.81	2	163339166	163340023	+	oe = 0.81	oe = 0.81	No description	+	CpG islands	overlapping	0	0.320733	4.91409	1.64089	1.94835
oe = 0.72	2	163375611	163376385	+	oe = 0.72	oe = 0.72	No description	+	CpG islands	overlapping	0
oe = 0.93	2	163418940	163420022	+	oe = 0.93	oe = 0.93	No description	+	CpG islands	overlapping	0	1.28926	1.84913	0.689223	1.06168
oe = 0.84	2	163472211	163472708	+	oe = 0.84	oe = 0.84	No description	+	CpG islands	overlapping	0	3.56108	1.73913	2.89855	1.5942
oe = 1.08	2	163644702	163645273	+	oe = 1.08	oe = 1.08	No description	+	CpG islands	overlapping	0	1.36986	1.46119	1.35845	0.85997
oe = 1.10	2	163658308	163658846	+	oe = 1.10	oe = 1.10	No description	+	CpG islands	overlapping	0	0.21978	0	0	1.91667
oe = 0.82	2	163749781	163750326	+	oe = 0.82	oe = 0.82	No description	+	CpG islands	overlapping	0	0	1.13379	2.14286	2.90507
oe = 0.84	2	163853670	163854101	+	oe = 0.84	oe = 0.84	No description	+	CpG islands	overlapping	0	0.970333	1.19048	1.5377	0.864262
oe = 0.70	2	163858196	163858728	+	oe = 0.70	oe = 0.70	No description	+	CpG islands	overlapping	0	2.44048	0	2.42063	0.919913
oe = 0.84	2	163918462	163919206	+	oe = 0.84	oe = 0.84	No description	+	CpG islands	overlapping	0	0.268817	1.6129	1.07527	0.504894
oe = 0.75	2	163994834	163995733	+	oe = 0.75	oe = 0.75	No description	+	CpG islands	overlapping	0	0.721154	1.66667	0.274725	0.120192
oe = 0.77	2	164070406	164071303	+	oe = 0.77	oe = 0.77	No description	+	CpG islands	overlapping	0	1.40394	1.03448	0.718391	1.01265
oe = 0.76	2	164073998	164074597	+	oe = 0.76	oe = 0.76	No description	+	CpG islands	overlapping	0	1.83543	0	7.11382	1.91638
oe = 0.80	2	164167818	164168844	+	oe = 0.80	oe = 0.80	No description	+	CpG islands	overlapping	0	0.847176	5.62896	2.10825	2.56137
oe = 0.78	2	164397342	164398216	+	oe = 0.78	oe = 0.78	No description	+	CpG islands	overlapping	0
oe = 0.93	2	164400607	164401044	+	oe = 0.93	oe = 0.93	No description	+	CpG islands	overlapping	0	0	5.62771	1.2987	1.0101
oe = 0.62	2	164404398	164404951	+	oe = 0.62	oe = 0.62	No description	+	CpG islands	overlapping	0	0.961538	0	0.961538	1.94918
oe = 0.93	2	164460803	164461692	+	oe = 0.93	oe = 0.93	No description	+	CpG islands	overlapping	0	2.63109	9.14214	0.646067	1.27965
oe = 0.81	2	164485968	164487110	+	oe = 0.81	oe = 0.81	No description	+	CpG islands	overlapping	0	2.21847	4.3703	4.85746	2.95244
oe = 0.91	2	164497340	164497749	+	oe = 0.91	oe = 0.91	No description	+	CpG islands	overlapping	0	0.625	1.04167	0	0
oe = 0.98	2	164507385	164507892	+	oe = 0.98	oe = 0.98	No description	+	CpG islands	overlapping	0
oe = 1.00	2	164745730	164746282	+	oe = 1.00	oe = 1.00	No description	+	CpG islands	overlapping	0	1	2	0	0.65
oe = 0.84	2	164769599	164770104	+	oe = 0.84	oe = 0.84	No description	+	CpG islands	overlapping	0	0	1.19048	0	0.595238
oe = 0.88	2	164785609	164786389	+	oe = 0.88	oe = 0.88	No description	+	CpG islands	overlapping	0	1.71769	0.995843	0.564626	0.73231
oe = 0.75	2	164832788	164833426	+	oe = 0.75	oe = 0.75	No description	+	CpG islands	overlapping	0	2.39583	0	0	0
oe = 0.82	2	164856832	164857749	+	oe = 0.82	oe = 0.82	No description	+	CpG islands	overlapping	0	0.454545	2.80303	0	0
oe = 0.91	2	164879317	164880115	+	oe = 0.91	oe = 0.91	No description	+	CpG islands	overlapping	0	1.05967	1.85675	0	0.621128
oe = 0.93	2	164910639	164911930	+	oe = 0.93	oe = 0.93	No description	+	CpG islands	overlapping	0	1.18374	1.33929	0.677856	1.10755
oe = 0.95	2	164949195	164949837	+	oe = 0.95	oe = 0.95	No description	+	CpG islands	overlapping	0
oe = 0.83	2	164960782	164961192	+	oe = 0.83	oe = 0.83	No description	+	CpG islands	overlapping	0	1.15646	2.77778	0.680272	0.891293
oe = 0.76	2	164967877	164968857	+	oe = 0.76	oe = 0.76	No description	+	CpG islands	overlapping	0	4.87975	11.728	3.5101	7.11252
oe = 0.81	2	164997418	164998294	+	oe = 0.81	oe = 0.81	No description	+	CpG islands	overlapping	0	38.4378	50.1538	42.5494	30.783
oe = 0.95	2	165033998	165035034	+	oe = 0.95	oe = 0.95	No description	+	CpG islands	overlapping	0	0.304878	0.955285	0	0.297061
oe = 0.95	2	165112050	165112596	+	oe = 0.95	oe = 0.95	No description	+	CpG islands	overlapping	0	1.11778	0.913979	0.215054	0.974372
oe = 0.89	2	165233433	165235092	+	oe = 0.89	oe = 0.89	No description	+	CpG islands	overlapping	0	1.34923	1.71176	1.85486	0.829379
oe = 0.84	2	165287402	165287882	+	oe = 0.84	oe = 0.84	No description	+	CpG islands	overlapping	0	6.28288	1.25458	0.320513	0.384615
oe = 0.81	2	165326031	165326655	+	oe = 0.81	oe = 0.81	No description	+	CpG islands	overlapping	0	5.62098	1.68115	17.7065	1.77237
oe = 0.85	2	165380156	165380639	+	oe = 0.85	oe = 0.85	No description	+	CpG islands	overlapping	0	44.798	32.5	36.4211	44.4181
oe = 0.91	2	165492859	165493445	+	oe = 0.91	oe = 0.91	No description	+	CpG islands	overlapping	0	4.26025	3.43137	0.420168	0.714286
oe = 0.78	2	165563373	165563841	+	oe = 0.78	oe = 0.78	No description	+	CpG islands	overlapping	0	1.61325	5.10073	0.274725	1.62021
oe = 0.97	2	165594913	165595349	+	oe = 0.97	oe = 0.97	No description	+	CpG islands	overlapping	0	1.36469	0.868661	0.406504	2.34567
oe = 0.83	2	165678954	165679469	+	oe = 0.83	oe = 0.83	No description	+	CpG islands	overlapping	0
oe = 0.92	2	165992469	165993539	+	oe = 0.92	oe = 0.92	No description	+	CpG islands	overlapping	0	0.108696	1.28986	4.2029	1.18812
oe = 0.87	2	166154129	166155588	+	oe = 0.87	oe = 0.87	No description	+	CpG islands	overlapping	0	1.16399	1.7122	0.731002	0.764566
oe = 0.95	2	166530777	166531283	+	oe = 0.95	oe = 0.95	No description	+	CpG islands	overlapping	0
oe = 0.89	2	166713398	166714348	+	oe = 0.89	oe = 0.89	No description	+	CpG islands	overlapping	0	1.0876	0.842044	0.387147	1.53832
oe = 0.99	2	166793661	166794219	+	oe = 0.99	oe = 0.99	No description	+	CpG islands	overlapping	0	0	0	0	1.09649
oe = 0.88	2	166805344	166805987	+	oe = 0.88	oe = 0.88	No description	+	CpG islands	overlapping	0	1.41964	0	0.625	1.56517
oe = 0.89	2	166905916	166906629	+	oe = 0.89	oe = 0.89	No description	+	CpG islands	overlapping	0	0.15625	2.1875	1.40625	0.578243
oe = 0.90	2	166995697	166996441	+	oe = 0.90	oe = 0.90	No description	+	CpG islands	overlapping	0	1.01093	0.546448	0.819672	1.26639
oe = 0.88	2	167062518	167063280	+	oe = 0.88	oe = 0.88	No description	+	CpG islands	overlapping	0	1.64724	0.524476	1.82262	0.70335
oe = 0.81	2	167188126	167190391	+	oe = 0.81	oe = 0.81	No description	+	CpG islands	overlapping	0	2.15012	1.87573	0.997387	0.924397
oe = 0.78	2	167240130	167240584	+	oe = 0.78	oe = 0.78	No description	+	CpG islands	overlapping	0	0.444444	2.37037	1.11111	1.60494
oe = 0.81	2	167348626	167349851	+	oe = 0.81	oe = 0.81	No description	+	CpG islands	overlapping	0	0.962963	0.740741	0	0.931715
oe = 0.85	2	167421326	167421982	+	oe = 0.85	oe = 0.85	No description	+	CpG islands	overlapping	0	2.25088	3.88889	1.2037	0.908891
oe = 0.88	2	167492352	167493167	+	oe = 0.88	oe = 0.88	No description	+	CpG islands	overlapping	0	0.413832	0.31746	1.38095	1.48134
oe = 0.89	2	167503284	167504249	+	oe = 0.89	oe = 0.89	No description	+	CpG islands	overlapping	0	0.546404	2.24138	1.69677	1.55797
oe = 0.85	2	167537868	167538970	+	oe = 0.85	oe = 0.85	No description	+	CpG islands	overlapping	0	7.69364	0.307692	4.38462	1.18559
oe = 0.82	2	167631357	167632333	+	oe = 0.82	oe = 0.82	No description	+	CpG islands	overlapping	0	2.84644	0.674157	1.1236	1.36218
oe = 1.00	2	167661039	167661946	+	oe = 1.00	oe = 1.00	No description	+	CpG islands	overlapping	0	0.68254	4.72222	1.32979	1.10342
oe = 0.93	2	167688553	167690184	+	oe = 0.93	oe = 0.93	No description	+	CpG islands	overlapping	0	0.785466	0.856584	0.54192	1.21337
oe = 1.04	2	167931994	167932734	+	oe = 1.04	oe = 1.04	No description	+	CpG islands	overlapping	0	0.867674	0.873397	1.23397	1.17903
oe = 0.86	2	168080521	168081559	+	oe = 0.86	oe = 0.86	No description	+	CpG islands	overlapping	0	1.74397	2.59122	1.94805	0.922411
oe = 0.90	2	168098448	168099088	+	oe = 0.90	oe = 0.90	No description	+	CpG islands	overlapping	0	48.362	36.1229	40.6753	48.183
oe = 0.85	2	168206359	168207480	+	oe = 0.85	oe = 0.85	No description	+	CpG islands	overlapping	0	1.23932	5.4023	1.54534	1.95552
oe = 0.89	2	168229745	168231738	+	oe = 0.89	oe = 0.89	No description	+	CpG islands	overlapping	0	1.2031	1.35744	0.606394	1.23945
oe = 0.68	2	168268519	168269229	+	oe = 0.68	oe = 0.68	No description	+	CpG islands	overlapping	0	3.84762	0	0	0.25
oe = 0.79	2	168280660	168281610	+	oe = 0.79	oe = 0.79	No description	+	CpG islands	overlapping	0	0.726496	1.99939	1.85897	0.230958
oe = 0.78	2	168570750	168571524	+	oe = 0.78	oe = 0.78	No description	+	CpG islands	overlapping	0	62.0406	52.8222	58.346	58.1315
oe = 0.72	2	168601194	168602100	+	oe = 0.72	oe = 0.72	No description	+	CpG islands	overlapping	0	1.26336	2.38095	0.680272	1.34746
oe = 0.89	2	168741382	168742240	+	oe = 0.89	oe = 0.89	No description	+	CpG islands	overlapping	0	3.02006	1.30385	1.06349	1.17932
oe = 0.85	2	168765752	168767131	+	oe = 0.85	oe = 0.85	No description	+	CpG islands	overlapping	0	0.14881	0.14881	0.704365	0.652876
oe = 0.85	2	168912195	168913001	+	oe = 0.85	oe = 0.85	No description	+	CpG islands	overlapping	0	0.92437	0.196078	0.522876	0.730015
oe = 0.71	2	168954890	168955596	+	oe = 0.71	oe = 0.71	No description	+	CpG islands	overlapping	0	38.0557	42.9508	35.5	48.9711
oe = 0.98	2	169944673	169945138	+	oe = 0.98	oe = 0.98	No description	+	CpG islands	overlapping	0
oe = 0.95	2	170130447	170131613	+	oe = 0.95	oe = 0.95	No description	+	CpG islands	overlapping	0	1.5625	2.51096	0.559211	0.960261
oe = 0.75	2	170496073	170496799	+	oe = 0.75	oe = 0.75	No description	+	CpG islands	overlapping	0	1.38889	0	0	1.30159
oe = 1.11	2	170511378	170511886	+	oe = 1.11	oe = 1.11	No description	+	CpG islands	overlapping	0	4.24908	5.56777	0.886447	1.09585
oe = 0.69	2	171577204	171577930	+	oe = 0.69	oe = 0.69	No description	+	CpG islands	overlapping	0
oe = 0.63	2	172007047	172008141	+	oe = 0.63	oe = 0.63	No description	+	CpG islands	overlapping	0
oe = 0.71	2	172042064	172043477	+	oe = 0.71	oe = 0.71	No description	+	CpG islands	overlapping	0	1.08342	2.13999	1.08434	0.57807
oe = 0.72	2	172345330	172346251	+	oe = 0.72	oe = 0.72	No description	+	CpG islands	overlapping	0	0.4	0.266667	1.27778	1.19424
oe = 0.96	2	172370597	172371333	+	oe = 0.96	oe = 0.96	No description	+	CpG islands	overlapping	0	0.899471	4.81482	1.38889	1.54321
oe = 1.11	2	172440317	172440790	+	oe = 1.11	oe = 1.11	No description	+	CpG islands	overlapping	0	1.47059	0.840336	0.980392	0.294118
oe = 0.83	2	172549382	172551833	+	oe = 0.83	oe = 0.83	No description	+	CpG islands	overlapping	0	1.16977	2.00631	1.3147	0.928047
oe = 0.77	2	172728202	172728855	+	oe = 0.77	oe = 0.77	No description	+	CpG islands	overlapping	0	0.835866	2.65957	0.531915	1.7521
oe = 0.73	2	172938930	172940765	+	oe = 0.73	oe = 0.73	No description	+	CpG islands	overlapping	0	1.16174	1.98194	1.46743	1.00289
oe = 0.86	2	172999881	173000732	+	oe = 0.86	oe = 0.86	No description	+	CpG islands	overlapping	0	0.446735	0.515464	0.945017	1.02522
oe = 1.03	2	173021589	173022437	+	oe = 1.03	oe = 1.03	No description	+	CpG islands	overlapping	0	0.621693	0.277778	0	1.57104
oe = 0.98	2	173275524	173276781	+	oe = 0.98	oe = 0.98	No description	+	CpG islands	overlapping	0	2.50504	1.12339	2.28712	1.51848
oe = 0.93	2	173585549	173586891	+	oe = 0.93	oe = 0.93	No description	+	CpG islands	overlapping	0	1.33333	8.33333	2.4	3.09158
oe = 0.82	2	173659403	173660339	+	oe = 0.82	oe = 0.82	No description	+	CpG islands	overlapping	0	7.61898	5.77295	3.28675	1.04634
oe = 0.84	2	173737345	173737962	+	oe = 0.84	oe = 0.84	No description	+	CpG islands	overlapping	0	0	0.425532	1.06383	0.70922
oe = 0.74	2	173769793	173770522	+	oe = 0.74	oe = 0.74	No description	+	CpG islands	overlapping	0
oe = 0.71	2	174076149	174076916	+	oe = 0.71	oe = 0.71	No description	+	CpG islands	overlapping	0	11.0568	8.33333	5.22844	7.9356
oe = 0.70	2	174110024	174110831	+	oe = 0.70	oe = 0.70	No description	+	CpG islands	overlapping	0	2.5448	1.43369	0.576037	1.90939
oe = 0.81	2	174284648	174285390	+	oe = 0.81	oe = 0.81	No description	+	CpG islands	overlapping	0	0.411523	1.66667	0	1.92511
oe = 0.70	2	174298464	174300644	+	oe = 0.70	oe = 0.70	No description	+	CpG islands	overlapping	0	47.0039	53.2383	47.9808	43.978
oe = 0.79	2	174327294	174331145	+	oe = 0.79	oe = 0.79	No description	+	CpG islands	overlapping	0	14.656	14.2204	16.843	10.9057
oe = 0.79	2	174463852	174464296	+	oe = 0.79	oe = 0.79	No description	+	CpG islands	overlapping	0	1.56926	1.73611	1.19048	0.740741
oe = 0.90	2	174472551	174473208	+	oe = 0.90	oe = 0.90	No description	+	CpG islands	overlapping	0	1.66438	1.23958	1.95833	1.70863
oe = 0.68	2	174760578	174761098	+	oe = 0.68	oe = 0.68	No description	+	CpG islands	overlapping	0	0.694444	2.86281	2.43386	2.66151
oe = 0.67	2	175053101	175054221	+	oe = 0.67	oe = 0.67	No description	+	CpG islands	overlapping	0	43.1399	59.6354	30.2158	59.3063
oe = 0.61	2	177094033	177094472	+	oe = 0.61	oe = 0.61	No description	+	CpG islands	overlapping	0	63.2868	39.9914	74.441	75.4668
oe = 0.67	2	177157659	177158150	+	oe = 0.67	oe = 0.67	No description	+	CpG islands	overlapping	0
oe = 0.76	2	178407226	178407650	+	oe = 0.76	oe = 0.76	No description	+	CpG islands	overlapping	0	5.44643	0	0	10.0529
oe = 0.76	2	178413394	178414702	+	oe = 0.76	oe = 0.76	No description	+	CpG islands	overlapping	0	0.666667	0.655556	0.914286	1.71779
oe = 0.85	2	179442276	179443758	+	oe = 0.85	oe = 0.85	No description	+	CpG islands	overlapping	0	6.22112	6.7968	9.40459	8.59258
oe = 0.84	2	179975289	179977237	+	oe = 0.84	oe = 0.84	No description	+	CpG islands	overlapping	0	0.984524	2.15119	1.76667	1.07133
oe = 0.81	2	180024310	180025831	+	oe = 0.81	oe = 0.81	No description	+	CpG islands	overlapping	0	1.35886	0.970614	0.780781	0.959508
oe = 0.83	2	180041800	180043419	+	oe = 0.83	oe = 0.83	No description	+	CpG islands	overlapping	0	1.52286	5.66584	1.09462	1.10437
oe = 0.74	2	180103321	180104780	+	oe = 0.74	oe = 0.74	No description	+	CpG islands	overlapping	0	0.859223	1.62845	2.25309	1.63818
oe = 0.97	2	180119182	180119906	+	oe = 0.97	oe = 0.97	No description	+	CpG islands	overlapping	0	2.4174	0.884354	0.68999	1.1022
oe = 0.93	2	180171244	180172081	+	oe = 0.93	oe = 0.93	No description	+	CpG islands	overlapping	0	0.721884	1.95035	11.5924	1.02464
oe = 0.77	2	180225010	180226077	+	oe = 0.77	oe = 0.77	No description	+	CpG islands	overlapping	0	0.64986	0.795518	2.18254	2.38729
oe = 0.75	2	180256997	180257849	+	oe = 0.75	oe = 0.75	No description	+	CpG islands	overlapping	0	0.925926	2.59259	1.66667	0.601251
oe = 0.82	2	180273070	180273772	+	oe = 0.82	oe = 0.82	No description	+	CpG islands	overlapping	0	0.238095	0.52381	1.08844	0.77031
oe = 0.77	2	180333678	180335011	+	oe = 0.77	oe = 0.77	No description	+	CpG islands	overlapping	0	5.99868	3.13131	2.2947	2.24816
oe = 0.76	2	180455969	180457005	+	oe = 0.76	oe = 0.76	No description	+	CpG islands	overlapping	0	4.25222	0.235294	6.41176	6.25584
oe = 0.70	2	180499881	180500311	+	oe = 0.70	oe = 0.70	No description	+	CpG islands	overlapping	0	1.83333	1	0	0
oe = 0.84	2	180582595	180583042	+	oe = 0.84	oe = 0.84	No description	+	CpG islands	overlapping	0	1.56802	0.744048	0.357143	1.52856
oe = 1.10	2	180589227	180589789	+	oe = 1.10	oe = 1.10	No description	+	CpG islands	overlapping	0	0	0.857143	4.77381	0
oe = 0.97	2	180641945	180642920	+	oe = 0.97	oe = 0.97	No description	+	CpG islands	overlapping	0	1.0114	0.483333	0.833333	1.05199
oe = 0.96	2	180701548	180702196	+	oe = 0.96	oe = 0.96	No description	+	CpG islands	overlapping	0	0.98084	0	1.44558	1.45357
oe = 0.97	2	180709651	180710724	+	oe = 0.97	oe = 0.97	No description	+	CpG islands	overlapping	0	0.700355	0.35461	2.21885	1.64728
oe = 0.84	2	180776048	180777062	+	oe = 0.84	oe = 0.84	No description	+	CpG islands	overlapping	0	2.53751	2.00804	1.26543	1.25192
oe = 0.90	2	180892785	180894599	+	oe = 0.90	oe = 0.90	No description	+	CpG islands	overlapping	0	0.966908	2.82885	1.30973	1.47977
oe = 1.01	2	180920343	180921136	+	oe = 1.01	oe = 1.01	No description	+	CpG islands	overlapping	0	0.754291	1.32114	0.135501	1.12939
oe = 0.83	2	180966969	180967732	+	oe = 0.83	oe = 0.83	No description	+	CpG islands	overlapping	0	0.320513	1.25589	1.20094	1.89935
oe = 0.88	2	181038877	181039580	+	oe = 0.88	oe = 0.88	No description	+	CpG islands	overlapping	0	0.710227	1.79924	1.06061	0.71654
oe = 0.88	2	181134628	181135339	+	oe = 0.88	oe = 0.88	No description	+	CpG islands	overlapping	0	0.699472	0.132275	0.102881	2.99486
oe = 0.77	2	181147686	181148487	+	oe = 0.77	oe = 0.77	No description	+	CpG islands	overlapping	0	0	0	0	0
oe = 0.72	2	181187246	181187935	+	oe = 0.72	oe = 0.72	No description	+	CpG islands	overlapping	0	1.91799	0	0	0.568182
oe = 0.94	2	181287559	181288161	+	oe = 0.94	oe = 0.94	No description	+	CpG islands	overlapping	0	0.793651	1.28205	0	2.08995
oe = 0.82	2	181364735	181365592	+	oe = 0.82	oe = 0.82	No description	+	CpG islands	overlapping	0	1.31944	1.33333	1.25	0.823308
oe = 0.83	2	181458503	181460531	+	oe = 0.83	oe = 0.83	No description	+	CpG islands	overlapping	0	3.13085	2.93924	1.08374	1.45802
oe = 0.78	2	181497118	181497534	+	oe = 0.78	oe = 0.78	No description	+	CpG islands	overlapping	0
oe = 0.77	2	181520215	181520976	+	oe = 0.77	oe = 0.77	No description	+	CpG islands	overlapping	0	0.689655	2.79329	1.77203	0.424504
oe = 0.89	2	181592332	181592948	+	oe = 0.89	oe = 0.89	No description	+	CpG islands	overlapping	0	1.71682	2.08333	0.545635	3.05115
oe = 0.82	2	181598744	181599286	+	oe = 0.82	oe = 0.82	No description	+	CpG islands	overlapping	0	1.54537	0.943396	4.15094	0.209644
oe = 0.96	2	181600978	181601518	+	oe = 0.96	oe = 0.96	No description	+	CpG islands	overlapping	0	1.30952	0	0.846561	0.772383
oe = 0.80	2	181670292	181671731	+	oe = 0.80	oe = 0.80	No description	+	CpG islands	overlapping	0	0.507246	2.1256	0.652174	0.753106
oe = 0.97	2	181680144	181680698	+	oe = 0.97	oe = 0.97	No description	+	CpG islands	overlapping	0	2.4812	5.26316	0	0.917065
oe = 0.93	2	181693474	181694138	+	oe = 0.93	oe = 0.93	No description	+	CpG islands	overlapping	0	4.97754	0.224719	1.53558	2.41395
oe = 0.67	2	181864190	181864721	+	oe = 0.67	oe = 0.67	No description	+	CpG islands	overlapping	0	7.25604	0	3.63636	9.83688
oe = 1.74	2	181919968	181920415	+	oe = 1.74	oe = 1.74	No description	+	CpG islands	overlapping	0
oe = 1.86	3	3262869	3263313	+	oe = 1.86	oe = 1.86	No description	+	CpG islands	overlapping	0
oe = 0.79	3	3865247	3865843	+	oe = 0.79	oe = 0.79	No description	+	CpG islands	overlapping	0
oe = 0.66	3	3935026	3935646	+	oe = 0.66	oe = 0.66	No description	+	CpG islands	overlapping	0	0	0	0	0
oe = 0.70	3	4584635	4585375	+	oe = 0.70	oe = 0.70	No description	+	CpG islands	overlapping	0
oe = 0.73	3	4818158	4818667	+	oe = 0.73	oe = 0.73	No description	+	CpG islands	overlapping	0
oe = 0.84	3	5219319	5219878	+	oe = 0.84	oe = 0.84	No description	+	CpG islands	overlapping	0	1.66667	2.20238	0	0.867347
oe = 0.65	3	5435442	5436386	+	oe = 0.65	oe = 0.65	No description	+	CpG islands	overlapping	0
oe = 0.89	3	5575796	5576577	+	oe = 0.89	oe = 0.89	No description	+	CpG islands	overlapping	0	1.85714	1.83333	1.875	1.5744
oe = 1.02	3	5860340	5860825	+	oe = 1.02	oe = 1.02	No description	+	CpG islands	overlapping	0	6.43589	9.89529	5.73474	5.47453
oe = 0.78	3	6298167	6304087	+	oe = 0.78	oe = 0.78	No description	+	CpG islands	overlapping	0
oe = 0.86	3	6306561	6307417	+	oe = 0.86	oe = 0.86	No description	+	CpG islands	overlapping	0
oe = 0.88	3	6607964	6608620	+	oe = 0.88	oe = 0.88	No description	+	CpG islands	overlapping	0
oe = 0.83	3	6800147	6800599	+	oe = 0.83	oe = 0.83	No description	+	CpG islands	overlapping	0
oe = 0.65	3	6849968	6850444	+	oe = 0.65	oe = 0.65	No description	+	CpG islands	overlapping	0
oe = 0.85	3	7199347	7199772	+	oe = 0.85	oe = 0.85	No description	+	CpG islands	overlapping	0
oe = 0.72	3	7217320	7217772	+	oe = 0.72	oe = 0.72	No description	+	CpG islands	overlapping	0
oe = 0.88	3	7503336	7503745	+	oe = 0.88	oe = 0.88	No description	+	CpG islands	overlapping	0	1.69935	1.14379	0.280112	0.57041
oe = 0.88	3	7862622	7863284	+	oe = 0.88	oe = 0.88	No description	+	CpG islands	overlapping	0
oe = 0.91	3	8392911	8393351	+	oe = 0.91	oe = 0.91	No description	+	CpG islands	overlapping	0
oe = 0.84	3	8666663	8667747	+	oe = 0.84	oe = 0.84	No description	+	CpG islands	overlapping	0	1.39159	1.35229	2.88026	1.27797
oe = 0.82	3	8831805	8832669	+	oe = 0.82	oe = 0.82	No description	+	CpG islands	overlapping	0
oe = 0.88	3	8923457	8923964	+	oe = 0.88	oe = 0.88	No description	+	CpG islands	overlapping	0	1.13636	0	0	0
oe = 1.04	3	9004110	9004643	+	oe = 1.04	oe = 1.04	No description	+	CpG islands	overlapping	0	0.694285	1.31103	0	0.839001
oe = 0.91	3	9250022	9251819	+	oe = 0.91	oe = 0.91	No description	+	CpG islands	overlapping	0	1.02084	1.13406	1.41378	1.78162
oe = 0.90	3	9608981	9610197	+	oe = 0.90	oe = 0.90	No description	+	CpG islands	overlapping	0	3.89374	1.67798	1.53954	1.98641
oe = 0.90	3	9833091	9833766	+	oe = 0.90	oe = 0.90	No description	+	CpG islands	overlapping	0	0.52261	0.287356	0.287356	2.2755
oe = 1.02	3	10331003	10331481	+	oe = 1.02	oe = 1.02	No description	+	CpG islands	overlapping	0	0	0.584795	2.10526	1.02827
oe = 0.93	3	10439505	10440158	+	oe = 0.93	oe = 0.93	No description	+	CpG islands	overlapping	0	1.24793	1.71642	0.932836	1.36921
oe = 2.00	3	10875869	10876275	+	oe = 2.00	oe = 2.00	No description	+	CpG islands	overlapping	0
oe = 0.62	3	11125074	11125490	+	oe = 0.62	oe = 0.62	No description	+	CpG islands	overlapping	0
oe = 0.68	3	12468751	12469695	+	oe = 0.68	oe = 0.68	No description	+	CpG islands	overlapping	0
oe = 0.69	3	13379387	13379828	+	oe = 0.69	oe = 0.69	No description	+	CpG islands	overlapping	0
oe = 0.74	3	13472807	13473372	+	oe = 0.74	oe = 0.74	No description	+	CpG islands	overlapping	0	1.37626	0.694444	0.231481	1.05489
oe = 0.86	3	13794571	13795087	+	oe = 0.86	oe = 0.86	No description	+	CpG islands	overlapping	0
oe = 0.74	3	14241668	14242183	+	oe = 0.74	oe = 0.74	No description	+	CpG islands	overlapping	0
oe = 0.88	3	14578451	14579227	+	oe = 0.88	oe = 0.88	No description	+	CpG islands	overlapping	0	0.26455	1.02881	0.617284	0.847363
oe = 0.90	3	14611033	14611738	+	oe = 0.90	oe = 0.90	No description	+	CpG islands	overlapping	0	0.416667	0	0.357143	0.845238
oe = 0.82	3	14886139	14887025	+	oe = 0.82	oe = 0.82	No description	+	CpG islands	overlapping	0	0.687508	2.20028	1.02529	1.08768
oe = 0.82	3	14987056	14987470	+	oe = 0.82	oe = 0.82	No description	+	CpG islands	overlapping	0
oe = 0.72	3	15928603	15929032	+	oe = 0.72	oe = 0.72	No description	+	CpG islands	overlapping	0
oe = 0.91	3	16182948	16183830	+	oe = 0.91	oe = 0.91	No description	+	CpG islands	overlapping	0	1.14286	0.825397	0.809524	0.781969
oe = 0.91	3	16491424	16491871	+	oe = 0.91	oe = 0.91	No description	+	CpG islands	overlapping	0
oe = 0.88	3	16578323	16578971	+	oe = 0.88	oe = 0.88	No description	+	CpG islands	overlapping	0
oe = 0.61	3	16994352	16995018	+	oe = 0.61	oe = 0.61	No description	+	CpG islands	overlapping	0	3.663	7.69231	10.8974	20.1522
oe = 0.66	3	17733894	17735248	+	oe = 0.66	oe = 0.66	No description	+	CpG islands	overlapping	0
oe = 0.73	3	17786169	17787096	+	oe = 0.73	oe = 0.73	No description	+	CpG islands	overlapping	0	4.10714	1.89881	3.48214	5.1728
oe = 0.83	3	17908941	17909797	+	oe = 0.83	oe = 0.83	No description	+	CpG islands	overlapping	0
oe = 0.64	3	17980690	17981423	+	oe = 0.64	oe = 0.64	No description	+	CpG islands	overlapping	0
oe = 0.79	3	18054414	18055885	+	oe = 0.79	oe = 0.79	No description	+	CpG islands	overlapping	0	0.856895	2.32515	1.17188	0.842257
oe = 0.69	3	18243009	18243412	+	oe = 0.69	oe = 0.69	No description	+	CpG islands	overlapping	0	1.48148	3.37302	0	0
oe = 0.83	3	18555590	18557070	+	oe = 0.83	oe = 0.83	No description	+	CpG islands	overlapping	0
oe = 0.74	3	19188030	19188573	+	oe = 0.74	oe = 0.74	No description	+	CpG islands	overlapping	0	1.11905	0	0.965986	0.790162
oe = 0.94	3	19310694	19311848	+	oe = 0.94	oe = 0.94	No description	+	CpG islands	overlapping	0	1.01442	1.46078	0.367647	1.27292
oe = 0.71	3	19355976	19356417	+	oe = 0.71	oe = 0.71	No description	+	CpG islands	overlapping	0
oe = 0.94	3	19627996	19628865	+	oe = 0.94	oe = 0.94	No description	+	CpG islands	overlapping	0	0	2.94118	0.420168	1.53595
oe = 0.69	3	19694033	19694513	+	oe = 0.69	oe = 0.69	No description	+	CpG islands	overlapping	0	0.416667	0	2.91667	0
oe = 0.71	3	19894635	19895495	+	oe = 0.71	oe = 0.71	No description	+	CpG islands	overlapping	0	1.79487	0.641026	3.07692	1.49573
oe = 0.83	3	20057628	20058209	+	oe = 0.83	oe = 0.83	No description	+	CpG islands	overlapping	0	0.297619	0.992064	0	0.47619
oe = 0.82	3	20154661	20155227	+	oe = 0.82	oe = 0.82	No description	+	CpG islands	overlapping	0	0.688546	2.12087	1.00386	0.967314
oe = 0.90	3	20623387	20623899	+	oe = 0.90	oe = 0.90	No description	+	CpG islands	overlapping	0
oe = 0.68	3	20740681	20741348	+	oe = 0.68	oe = 0.68	No description	+	CpG islands	overlapping	0
oe = 0.90	3	21191921	21192562	+	oe = 0.90	oe = 0.90	No description	+	CpG islands	overlapping	0
oe = 0.86	3	22075737	22077317	+	oe = 0.86	oe = 0.86	No description	+	CpG islands	overlapping	0	1.88554	1.46978	0.993789	1.11939
oe = 0.67	3	22459781	22460521	+	oe = 0.67	oe = 0.67	No description	+	CpG islands	overlapping	0
oe = 0.86	3	22715313	22715753	+	oe = 0.86	oe = 0.86	No description	+	CpG islands	overlapping	0
oe = 0.81	3	22730172	22732140	+	oe = 0.81	oe = 0.81	No description	+	CpG islands	overlapping	0
oe = 0.97	3	23173713	23174126	+	oe = 0.97	oe = 0.97	No description	+	CpG islands	overlapping	0
oe = 0.91	3	23307730	23308170	+	oe = 0.91	oe = 0.91	No description	+	CpG islands	overlapping	0
oe = 0.67	3	24968452	24968973	+	oe = 0.67	oe = 0.67	No description	+	CpG islands	overlapping	0
oe = 0.97	3	25143677	25144419	+	oe = 0.97	oe = 0.97	No description	+	CpG islands	overlapping	0	1.42119	2.7907	3.02879	1.36014
oe = 0.70	3	25222599	25223066	+	oe = 0.70	oe = 0.70	No description	+	CpG islands	overlapping	0
oe = 0.91	3	25416858	25417319	+	oe = 0.91	oe = 0.91	No description	+	CpG islands	overlapping	0
oe = 0.86	3	26331360	26331926	+	oe = 0.86	oe = 0.86	No description	+	CpG islands	overlapping	0	4.16667	1.19048	3.57143	1.5873
oe = 0.68	3	26333245	26333820	+	oe = 0.68	oe = 0.68	No description	+	CpG islands	overlapping	0
oe = 0.67	3	26347971	26348462	+	oe = 0.67	oe = 0.67	No description	+	CpG islands	overlapping	0
oe = 0.74	3	26944555	26944994	+	oe = 0.74	oe = 0.74	No description	+	CpG islands	overlapping	0
oe = 1.84	3	27023007	27023500	+	oe = 1.84	oe = 1.84	No description	+	CpG islands	overlapping	0
oe = 0.89	3	27153414	27154068	+	oe = 0.89	oe = 0.89	No description	+	CpG islands	overlapping	0	7.68831	2.33333	11.0544	3.85838
oe = 0.77	3	27182878	27183286	+	oe = 0.77	oe = 0.77	No description	+	CpG islands	overlapping	0	0.985222	0.985222	0.862069	0.437876
oe = 0.81	3	27371683	27372546	+	oe = 0.81	oe = 0.81	No description	+	CpG islands	overlapping	0	0.833333	1.8254	0	3.0798
oe = 0.96	3	27709974	27711405	+	oe = 0.96	oe = 0.96	No description	+	CpG islands	overlapping	0	0.855432	1.39721	1.34802	0.740057
oe = 0.77	3	27938474	27939115	+	oe = 0.77	oe = 0.77	No description	+	CpG islands	overlapping	0	38.1581	40.2218	16.0119	32.7499
oe = 0.70	3	28513964	28514494	+	oe = 0.70	oe = 0.70	No description	+	CpG islands	overlapping	0
oe = 0.83	3	28781033	28781821	+	oe = 0.83	oe = 0.83	No description	+	CpG islands	overlapping	0	0.61666	2.48104	0.621576	3.3818
oe = 0.98	3	28805314	28805759	+	oe = 0.98	oe = 0.98	No description	+	CpG islands	overlapping	0	0.711054	1.19826	3.92157	0.858891
oe = 0.69	3	29082390	29083018	+	oe = 0.69	oe = 0.69	No description	+	CpG islands	overlapping	0	36.139	38.4752	24.4262	34.0534
oe = 0.65	3	30030089	30031443	+	oe = 0.65	oe = 0.65	No description	+	CpG islands	overlapping	0
oe = 0.75	3	30507628	30509377	+	oe = 0.75	oe = 0.75	No description	+	CpG islands	overlapping	0	1.19937	0.827554	1.6119	1.65971
oe = 0.85	3	30514155	30515265	+	oe = 0.85	oe = 0.85	No description	+	CpG islands	overlapping	0	0.438597	0	1.05263	1.92052
oe = 0.91	3	30595183	30595631	+	oe = 0.91	oe = 0.91	No description	+	CpG islands	overlapping	0	0	1.16667	0.4	1.13956
oe = 0.89	3	30602351	30603016	+	oe = 0.89	oe = 0.89	No description	+	CpG islands	overlapping	0	1.54003	4.36975	0	0.807656
oe = 1.03	3	30792960	30793935	+	oe = 1.03	oe = 1.03	No description	+	CpG islands	overlapping	0	2.69779	1.05737	0.566179	0.505039
oe = 0.90	3	30855834	30856403	+	oe = 0.90	oe = 0.90	No description	+	CpG islands	overlapping	0	1.17063	1.00151	1.08088	1.23571
oe = 0.83	3	30968683	30969506	+	oe = 0.83	oe = 0.83	No description	+	CpG islands	overlapping	0	3.74973	1.36986	0.913242	2.94937
oe = 1.00	3	30995676	30996205	+	oe = 1.00	oe = 1.00	No description	+	CpG islands	overlapping	0	1.0127	0.222222	1.26667	0.761905
oe = 0.87	3	31094092	31095695	+	oe = 0.87	oe = 0.87	No description	+	CpG islands	overlapping	0	0.594771	2.2549	1.27451	0.836396
oe = 0.70	3	31149709	31150224	+	oe = 0.70	oe = 0.70	No description	+	CpG islands	overlapping	0	1.2987	0	0	0
oe = 0.84	3	31309479	31310055	+	oe = 0.84	oe = 0.84	No description	+	CpG islands	overlapping	0	36.1195	50.9091	43.6195	43.2037
oe = 0.69	3	31350648	31351111	+	oe = 0.69	oe = 0.69	No description	+	CpG islands	overlapping	0
oe = 0.81	3	31469945	31470583	+	oe = 0.81	oe = 0.81	No description	+	CpG islands	overlapping	0
oe = 0.71	3	32168033	32168576	+	oe = 0.71	oe = 0.71	No description	+	CpG islands	overlapping	0
oe = 0.91	3	32365291	32365820	+	oe = 0.91	oe = 0.91	No description	+	CpG islands	overlapping	0	1.29376	1.36986	0.684932	1.50334
oe = 0.92	3	32396873	32397940	+	oe = 0.92	oe = 0.92	No description	+	CpG islands	overlapping	0	0.756944	0.238095	0	0.825114
oe = 0.74	3	32510332	32511115	+	oe = 0.74	oe = 0.74	No description	+	CpG islands	overlapping	0	0.857143	0.666667	2.04233	0.980115
oe = 0.85	3	32529380	32529841	+	oe = 0.85	oe = 0.85	No description	+	CpG islands	overlapping	0	2.66106	0	6.86275	0
oe = 0.85	3	32616261	32616933	+	oe = 0.85	oe = 0.85	No description	+	CpG islands	overlapping	0	1.64384	0.616438	0.958904	1.62619
oe = 0.88	3	32625943	32626455	+	oe = 0.88	oe = 0.88	No description	+	CpG islands	overlapping	0
oe = 0.90	3	32708372	32709402	+	oe = 0.90	oe = 0.90	No description	+	CpG islands	overlapping	0	12.3835	9.89087	2.41306	2.21535
[truncated: 11,841 more rows]

## Sheet: % me over Hox CpG E2.75
Probe	Chromosome	Start	End	Probe Strand	Feature	ID	females_wt_E2.75_WGBS	females_matdel_E2.75_WGBS	males_wt_E2.75_WGBS	males_matdel_E2.75_WGBS
oe = 0.77	2	74655440	74656362	+	oe = 0.77	oe = 0.77	1.34958	1.323	0.943396	1.89448
oe = 0.89	2	74667776	74668850	+	oe = 0.89	oe = 0.89	0.151515	0	2.77778	1.49074
oe = 0.73	2	74679673	74680076	+	oe = 0.73	oe = 0.73
oe = 0.82	2	74681954	74683246	+	oe = 0.82	oe = 0.82	10.0654	5.48761	9.25799	3.31823
oe = 0.87	2	74697731	74698814	+	oe = 0.87	oe = 0.87	8.34283	10.7235	8.29919	6.41663
oe = 0.92	2	74704728	74706004	+	oe = 0.92	oe = 0.92	0.899217	3.37302	0	0.670824
oe = 0.74	2	74711843	74712395	+	oe = 0.74	oe = 0.74	2.7684	4.83333	2.73333	3.28182
oe = 0.84	2	74732706	74733253	+	oe = 0.84	oe = 0.84	0	7.14286	0	4.64286
oe = 0.77	2	74746372	74747291	+	oe = 0.77	oe = 0.77	1.06667	0.666667	3.68889	1.89899
oe = 0.79	2	74749625	74750064	+	oe = 0.79	oe = 0.79	0	0	3.21429	0.833333
oe = 0.98	2	74752889	74753402	+	oe = 0.98	oe = 0.98	4.16667	1.38889	2.87698	1.89394
oe = 0.79	2	74762808	74763831	+	oe = 0.79	oe = 0.79	1.74141	0.921569	2.18954	2.26662
oe = 0.74	6	52158324	52158942	+	oe = 0.74	oe = 0.74	0.232558	0.775194	0	2.42248
oe = 0.89	6	52175602	52176167	+	oe = 0.89	oe = 0.89	2.41935	4.83871	0	0.921659
oe = 0.67	6	52177164	52177666	+	oe = 0.67	oe = 0.67	0	4.29825	3.7594	0
oe = 0.93	6	52191054	52192226	+	oe = 0.93	oe = 0.93	1.52767	1.61157	2.79614	1.60103
oe = 0.84	6	52203746	52204843	+	oe = 0.84	oe = 0.84	0.779133	2.76616	0.63234	1.63186
oe = 0.78	6	52216855	52217758	+	oe = 0.78	oe = 0.78	1.4892	1.01852	2.31481	0.509259
oe = 0.75	6	52221353	52221915	+	oe = 0.75	oe = 0.75	0	0	1.69312	1.57407
oe = 0.74	6	52225257	52226313	+	oe = 0.74	oe = 0.74	13.0915	2.63682	30.3163	11.3985
oe = 0.67	6	52229856	52230272	+	oe = 0.67	oe = 0.67	3.47403	1.6369	5.76389	3.22029
oe = 0.73	6	52234023	52235088	+	oe = 0.73	oe = 0.73	0.433333	0.444444	0.444444	2.07184
oe = 0.69	6	52240324	52240829	+	oe = 0.69	oe = 0.69	0.390625	0.78125	0.78125	2.74306
oe = 0.82	6	52244986	52246577	+	oe = 0.82	oe = 0.82	0.992064	2.38889	1.36243	1.5304
oe = 0.78	6	52252740	52254111	+	oe = 0.78	oe = 0.78	2.97052	1.47186	0.672542	3.0453
oe = 0.88	6	52259987	52261198	+	oe = 0.88	oe = 0.88	3.39894	2.62516	0.905797	1.99177
oe = 0.83	11	96203264	96203720	+	oe = 0.83	oe = 0.83	0	2.06349	0	0
oe = 1.00	11	96251536	96252033	+	oe = 1.00	oe = 1.00	1.26437	3.44828	0	2.12644
oe = 0.74	11	96271056	96272795	+	oe = 0.74	oe = 0.74	1.72161	1.10256	2.10989	1.07108
oe = 0.79	11	96282929	96283401	+	oe = 0.79	oe = 0.79	1.25	0	1.25	1.66667
oe = 0.86	11	96283990	96284651	+	oe = 0.86	oe = 0.86	0.740741	3.55556	0	0
oe = 0.80	11	96286678	96287449	+	oe = 0.80	oe = 0.80	0.920724	1.00321	0.973783	0.543152
oe = 0.92	11	96299100	96299616	+	oe = 0.92	oe = 0.92	1.02041	1.19048	2.38095	0.793651
oe = 0.78	11	96303202	96304121	+	oe = 0.78	oe = 0.78	0.653595	0	0	2.9972
oe = 0.85	11	96314540	96314989	+	oe = 0.85	oe = 0.85	1.04167	0	1.38889	1.04167
oe = 0.84	11	96318808	96319262	+	oe = 0.84	oe = 0.84	1.28205	0.641026	0.854701	4.81074
oe = 0.86	11	96332716	96333268	+	oe = 0.86	oe = 0.86	0.357143	4.69048	0	2.86724
oe = 0.87	11	96345565	96346273	+	oe = 0.87	oe = 0.87	0.969697	0	2.84848	1.41991
oe = 0.86	11	96352945	96353489	+	oe = 0.86	oe = 0.86	0.87987	1.69048	0.362812	0.96536
oe = 0.75	15	102921192	102922192	+	oe = 0.75	oe = 0.75	0.48145	1.19938	1.99529	1.03775
oe = 0.82	15	102934945	102935413	+	oe = 0.82	oe = 0.82	0	0	1.19048	0.694444
oe = 0.93	15	102936835	102937456	+	oe = 0.93	oe = 0.93	2.27273	4.09091	2.04545	0.959596
oe = 0.94	15	102954318	102955305	+	oe = 0.94	oe = 0.94	0.610795	2.46466	0.223214	0.940206
oe = 0.72	15	102966502	102967662	+	oe = 0.72	oe = 0.72	0	7.5	10	0.909091
oe = 0.98	15	102981651	102982309	+	oe = 0.98	oe = 0.98	1.65454	1.68675	2.04819	1.24344
oe = 0.85	15	102990435	102991058	+	oe = 0.85	oe = 0.85	0.675676	7.32421	2.27048	1.7094
oe = 0.81	15	103014201	103015327	+	oe = 0.81	oe = 0.81	0.297619	2.82738	0.357143	1.39243
